# Supplementary material for: Prioritizing Potentially Druggable Mutations with dGene: An Annotation Tool for Cancer Genome Sequencing Data
Source: PLoS One. 2013 Jun 27;8(6):e67980. doi: 10.1371/journal.pone.0067980 (PMC3694871; doi:10.1371/journal.pone.0067980)
Supplement: Table S1 — (CSV) [file pone.0067980.s002.csv]

tax_id	GeneID	Symbol	LocusTag	Synonyms	dbXrefs	chromosome	map_location	description	gene_type	symbol_from_authority	full_name	nomenclature_status	other_designations	modification_date	class
9606	117	ADCYAP1R1	-	PAC1|PAC1R|PACAPR|PACAPRI	HGNC:242|MIM:102981|Ensembl:ENSG00000078549|HPRD:00045|Vega:OTTHUMG00000023884	7	7p14	adenylate cyclase activating polypeptide 1 (pituitary) receptor type I	protein-coding	ADCYAP1R1	adenylate cyclase activating polypeptide 1 (pituitary) receptor type I	O	PACAP receptor 1|PACAP type I receptor|PACAP-R1|pituitary adenylate cyclase activating polypeptide 1 receptor type I Hiphop|pituitary adenylate cyclase-activating polypeptide type I receptor	20120610	GPCR
9606	134	ADORA1	-	RDC7	HGNC:262|MIM:102775|Ensembl:ENSG00000163485|HPRD:00042|Vega:OTTHUMG00000042125	1	1q32.1	adenosine A1 receptor	protein-coding	ADORA1	adenosine A1 receptor	O	adenosine receptor A1	20120624	GPCR
9606	135	ADORA2A	-	ADORA2|RDC8|hA2aR	HGNC:263|MIM:102776|Ensembl:ENSG00000128271|HPRD:00043|Vega:OTTHUMG00000150761	22	22q11.23	adenosine A2a receptor	protein-coding	ADORA2A	adenosine A2a receptor	O	adenosine A2 receptor|adenosine receptor A2a|adenosine receptor subtype A2a	20120623	GPCR
9606	136	ADORA2B	-	ADORA2	HGNC:264|MIM:600446|Ensembl:ENSG00000170425|HPRD:15971|Vega:OTTHUMG00000059140	17	17p12	adenosine A2b receptor	protein-coding	ADORA2B	adenosine A2b receptor	O	adenosine receptor A2b	20120624	GPCR
9606	140	ADORA3	RP11-552M11.7	A3AR|AD026|bA552M11.5	HGNC:268|MIM:600445|Ensembl:ENSG00000121933|HPRD:08984|HPRD:12424|Vega:OTTHUMG00000011957	1	1p13.2	adenosine A3 receptor	protein-coding	ADORA3	adenosine A3 receptor	O	adenosine receptor A3	20120618	GPCR
9606	148	ADRA1A	-	ADRA1C|ADRA1L1|ALPHA1AAR	HGNC:277|MIM:104221|Ensembl:ENSG00000120907|HPRD:00081|Vega:OTTHUMG00000099459	8	8p21.2	adrenoceptor alpha 1A	protein-coding	ADRA1A	adrenoceptor alpha 1A	O	G protein coupled receptor|adrenergic, alpha-1A-, receptor variant 1|adrenergic, alpha-1A-, receptor variant 3|adrenergic, alpha-1A-, receptor variant 5|adrenergic, alpha-1A-, receptor variant 8|alpha-1A adrenergic receptor|alpha-1A adrenoceptor|alpha-1A adrenoreceptor|alpha-1C adrenergic receptor	20120623	GPCR
9606	147	ADRA1B	-	ADRA1|ALPHA1BAR	HGNC:278|MIM:104220|Ensembl:ENSG00000170214|HPRD:00080|Vega:OTTHUMG00000130327	5	5q33.3	adrenoceptor alpha 1B	protein-coding	ADRA1B	adrenoceptor alpha 1B	O	adrenergic, alpha-1B-, receptor|alpha-1B adrenergic receptor|alpha-1B adrenoceptor|alpha-1B adrenoreceptor|alpha-1B-adrenergic receptor	20120623	GPCR
9606	146	ADRA1D	-	ADRA1|ADRA1A|ADRA1R|ALPHA1|DAR|dJ779E11.2	HGNC:280|MIM:104219|Ensembl:ENSG00000171873|HPRD:00079|Vega:OTTHUMG00000031779	20	20p13	adrenoceptor alpha 1D	protein-coding	ADRA1D	adrenoceptor alpha 1D	O	adrenergic, alpha -1D-, receptor|adrenergic, alpha-1A-, receptor|adrenergic, alpha-1D-, receptor|alpha-1A adrenergic receptor|alpha-1D adrenergic receptor|alpha-1D adrenoceptor|alpha-1D adrenoreceptor|alpha-1D-adrenergic receptor|alpha-adrenergic receptor 1a	20120616	GPCR
9606	150	ADRA2A	-	ADRA2|ADRA2R|ADRAR|ALPHA2AAR|ZNF32	HGNC:281|MIM:104210|Ensembl:ENSG00000150594|HPRD:00078|Vega:OTTHUMG00000019050	10	10q25.2	adrenoceptor alpha 2A	protein-coding	ADRA2A	adrenoceptor alpha 2A	O	adrenergic, alpha-2A-, receptor|alpha-2 adrenergic receptor subtype C10|alpha-2-adrenergic receptor, platelet type|alpha-2A adrenergic receptor|alpha-2A adrenoceptor|alpha-2A adrenoreceptor|alpha-2AAR subtype C10	20120623	GPCR
9606	151	ADRA2B	-	ADRA2L1|ADRA2RL1|ADRARL1|ALPHA2BAR|alpha-2BAR	HGNC:282|MIM:104260|Ensembl:ENSG00000222040|HPRD:00086|Vega:OTTHUMG00000154375	2	2q11.1	adrenoceptor alpha 2B	protein-coding	ADRA2B	adrenoceptor alpha 2B	O	ADRA2B adrenergic, alpha-2B-, receptor|G-protein coupled receptor|adrenergic receptor alpha 2B|adrenergic, alpha-2B-, receptor|alpha-2 adrenergic receptor subtype C2|alpha-2-adrenergic receptor-like 1|alpha-2B adrenergic receptor|alpha-2B adrenoceptor|alpha-2B adrenoreceptor	20120610	GPCR
9606	152	ADRA2C	-	ADRA2L2|ADRA2RL2|ADRARL2|ALPHA2CAR	HGNC:283|MIM:104250|Ensembl:ENSG00000184160|HPRD:00085|Vega:OTTHUMG00000159830	4	4p16	adrenoceptor alpha 2C	protein-coding	ADRA2C	adrenoceptor alpha 2C	O	adrenergic, alpha-2C-, receptor|alpha-2 adrenergic receptor subtype C4|alpha-2C adrenergic receptor|alpha-2C adrenoceptor|alpha-2C adrenoreceptor|alpha-2C-adrenergic receptor|alpha-2CAR|alpha2-AR-C4	20120622	GPCR
9606	153	ADRB1	-	ADRB1R|B1AR|BETA1AR|RHR	HGNC:285|MIM:109630|Ensembl:ENSG00000043591|HPRD:00181|Vega:OTTHUMG00000019079	10	10q25.3	adrenoceptor beta 1	protein-coding	ADRB1	adrenoceptor beta 1	O	adrenergic, beta-1-, receptor|beta-1 adrenergic receptor|beta-1 adrenoceptor|beta-1 adrenoreceptor	20120623	GPCR
9606	154	ADRB2	-	ADRB2R|ADRBR|B2AR|BAR|BETA2AR	HGNC:286|MIM:109690|Ensembl:ENSG00000169252|HPRD:00187|Vega:OTTHUMG00000129933	5	5q31-q32	adrenoceptor beta 2, surface	protein-coding	ADRB2	adrenoceptor beta 2, surface	O	adrenergic, beta-2-, receptor, surface|beta-2 adrenergic receptor|beta-2 adrenoceptor|beta-2 adrenoreceptor|catecholamine receptor	20120624	GPCR
9606	155	ADRB3	-	BETA3AR	HGNC:288|MIM:109691|Ensembl:ENSG00000188778|HPRD:00188|Vega:OTTHUMG00000164028	8	8p12	adrenoceptor beta 3	protein-coding	ADRB3	adrenoceptor beta 3	O	adrenergic, beta-3-, receptor|beta-3 adrenergic receptor|beta-3 adrenoceptor|beta-3 adrenoreceptor	20120623	GPCR
9606	185	AGTR1	-	AG2S|AGTR1A|AGTR1B|AT1|AT1B|AT1R|AT2R1|AT2R1A|AT2R1B|HAT1R	HGNC:336|MIM:106165|Ensembl:ENSG00000144891|HPRD:00107|Vega:OTTHUMG00000159503	3	3q24	angiotensin II receptor, type 1	protein-coding	AGTR1	angiotensin II receptor, type 1	O	AT1AR|AT1BR|angiotensin II type-1 receptor|angiotensin receptor 1|angiotensin receptor 1B|type-1 angiotensin II receptor|type-1B angiotensin II receptor	20120626	GPCR
9606	186	AGTR2	-	AT2|ATGR2|MRX88	HGNC:338|MIM:300034|Ensembl:ENSG00000180772|HPRD:02071|Vega:OTTHUMG00000022243	X	Xq22-q23	angiotensin II receptor, type 2	protein-coding	AGTR2	angiotensin II receptor, type 2	O	angiotensin II type-2 receptor|type-2 angiotensin II receptor	20120622	GPCR
9606	187	APLNR	-	AGTRL1|APJ|APJR|HG11	HGNC:339|MIM:600052|HPRD:02503	11	11q12	apelin receptor	protein-coding	APLNR	apelin receptor	O	APJ (apelin) receptor|APJ receptor|G-protein-coupled receptor APJ|G-protein-coupled receptor APJ|G-protein-coupled receptor HG11|HG11 orphan receptor|angiotensin II receptor-like 1|angiotensin receptor-like 1	20120622	GPCR
9606	552	AVPR1A	-	AVPR V1a|AVPR1|V1aR	HGNC:895|MIM:600821|Ensembl:ENSG00000166148|HPRD:02894|Vega:OTTHUMG00000169980	12	12q14-q15	arginine vasopressin receptor 1A	protein-coding	AVPR1A	arginine vasopressin receptor 1A	O	SCCL vasopressin subtype 1a receptor|V1-vascular vasopressin receptor AVPR1A|V1a vasopressin receptor|antidiuretic hormone receptor 1A|vascular/hepatic-type arginine vasopressin receptor|vasopressin V1a receptor	20120628	GPCR
9606	553	AVPR1B	-	AVPR3	HGNC:896|MIM:600264|Ensembl:ENSG00000198049|HPRD:02600|Vega:OTTHUMG00000036119	1	1q32	arginine vasopressin receptor 1B	protein-coding	AVPR1B	arginine vasopressin receptor 1B	O	AVPR V1b|AVPR V3|V1bR|antidiuretic hormone receptor 1B|arginine vasopressin receptor 3|pituitary vasopressin receptor 3|vasopressin V1b receptor|vasopressin V3 receptor	20120623	GPCR
9606	554	AVPR2	-	ADHR|DI1|DIR|DIR3|NDI|V2R	HGNC:897|MIM:300538|Ensembl:ENSG00000126895|HPRD:02368|Vega:OTTHUMG00000024227	X	Xq28	arginine vasopressin receptor 2	protein-coding	AVPR2	arginine vasopressin receptor 2	O	AVPR V2|antidiuretic hormone receptor|renal-type arginine vasopressin receptor|vasopressin V2 receptor	20120623	GPCR
9606	575	BAI1	-	GDAIF	HGNC:943|MIM:602682|Ensembl:ENSG00000181790|HPRD:04062|Vega:OTTHUMG00000164732	8	8q24.3	brain-specific angiogenesis inhibitor 1	protein-coding	BAI1	brain-specific angiogenesis inhibitor 1	O	-	20120622	GPCR
9606	576	BAI2	RP11-73M7.7	-	HGNC:944|MIM:602683|Ensembl:ENSG00000121753|HPRD:04063|Vega:OTTHUMG00000003885	1	1p35	brain-specific angiogenesis inhibitor 2	protein-coding	BAI2	brain-specific angiogenesis inhibitor 2	O	Brain-specific angiongenesis inhibitor-2	20120610	GPCR
9606	577	BAI3	-	-	HGNC:945|MIM:602684|Ensembl:ENSG00000135298|HPRD:04064|Vega:OTTHUMG00000014982	6	6q12	brain-specific angiogenesis inhibitor 3	protein-coding	BAI3	brain-specific angiogenesis inhibitor 3	O	dJ91B17.1 (brain-specific angiogenesis inhibitor 3)	20120622	GPCR
9606	623	BDKRB1	-	B1BKR|B1R|BKB1R|BKR1|BRADYB1	HGNC:1029|MIM:600337|Ensembl:ENSG00000100739|HPRD:02639|Vega:OTTHUMG00000171412	14	14q32.1-q32.2	bradykinin receptor B1	protein-coding	BDKRB1	bradykinin receptor B1	O	B1 bradykinin receptor|BK-1 receptor|bradykinin B1 receptor|bradykinin receptor 1	20120623	GPCR
9606	624	BDKRB2	-	B2R|BK-2|BK2|BKR2|BRB2	HGNC:1030|MIM:113503|Ensembl:ENSG00000168398|HPRD:00213|Vega:OTTHUMG00000171408	14	14q32.1-q32.2	bradykinin receptor B2	protein-coding	BDKRB2	bradykinin receptor B2	O	B2 bradykinin receptor|BK-2 receptor	20120623	GPCR
9606	680	BRS3	RP1-196E23.3	-	HGNC:1113|MIM:300107|Ensembl:ENSG00000102239|HPRD:02116|Vega:OTTHUMG00000022726	X	Xq26.3	bombesin-like receptor 3	protein-coding	BRS3	bombesin-like receptor 3	O	BRS-3|G-protein coupled receptor|bombesin receptor subtype 3|bombesin receptor subtype-3	20120610	GPCR
9606	719	C3AR1	-	AZ3B|C3AR|HNFAG09	HGNC:1319|MIM:605246|Ensembl:ENSG00000171860|HPRD:05581|Vega:OTTHUMG00000168569	12	12p13.31	complement component 3a receptor 1	protein-coding	C3AR1	complement component 3a receptor 1	O	C3a anaphylatoxin chemotactic receptor|C3a-R|complement component 3 receptor 1	20120619	GPCR
9606	728	C5AR1	-	C5A|C5AR|C5R1|CD88	HGNC:1338|MIM:113995|Ensembl:ENSG00000197405|HPRD:00224	19	19q13.3-q13.4	complement component 5a receptor 1	protein-coding	C5AR1	complement component 5a receptor 1	O	C5a anaphylatoxin chemotactic receptor|C5a anaphylatoxin receptor|C5a ligand|C5a-R|complement component 5 receptor 1	20120623	GPCR
9606	799	CALCR	-	CRT|CT-R|CTR|CTR1	HGNC:1440|MIM:114131|Ensembl:ENSG00000004948|HPRD:00239|Vega:OTTHUMG00000023599	7	7q21.3	calcitonin receptor	protein-coding	CALCR	calcitonin receptor	O	-	20120622	GPCR
9606	10203	CALCRL	-	CGRPR|CRLR	HGNC:16709|MIM:114190|Ensembl:ENSG00000064989|HPRD:11809|Vega:OTTHUMG00000132636	2	2q32.1	calcitonin receptor-like	protein-coding	CALCRL	calcitonin receptor-like	O	CGRP type 1 receptor|calcitonin gene-related peptide type 1 receptor|calcitonin receptor-like receptor	20120623	GPCR
9606	846	CASR	-	CAR|EIG8|FHH|FIH|GPRC2A|HHC|HHC1|NSHPT|PCAR1	HGNC:1514|MIM:601199|Ensembl:ENSG00000036828|HPRD:03122|Vega:OTTHUMG00000159491	3	3q13	calcium-sensing receptor	protein-coding	CASR	calcium-sensing receptor	O	extracellular calcium-sensing receptor|parathyroid Ca(2+)-sensing receptor 1|parathyroid cell calcium-sensing receptor	20120622	GPCR
9606	1238	CCBP2	-	CCR10|CCR9|CMKBR9|D6|hD6	HGNC:1565|MIM:602648|Ensembl:ENSG00000144648|HPRD:09095|Vega:OTTHUMG00000133040	3	3p21.3	chemokine binding protein 2	protein-coding	CCBP2	chemokine binding protein 2	O	C-C chemokine receptor D6|CC-chemokine-binding receptor JAB61|chemokine (C-C motif) receptor 9|chemokine (C-C) receptor 9|chemokine receptor CCR-10|chemokine receptor CCR-9|chemokine receptor D6|chemokine-binding protein 2|chemokine-binding protein D6	20120622	GPCR
9606	886	CCKAR	-	CCK-A|CCK1-R|CCKRA	HGNC:1570|MIM:118444|Ensembl:ENSG00000163394|HPRD:00322|Vega:OTTHUMG00000128567	4	4p15.1-p15.2	cholecystokinin A receptor	protein-coding	CCKAR	cholecystokinin A receptor	O	CCK-A receptor|CCK-AR|cholecystokinin receptor type A|cholecystokinin type-A receptor|cholecystokinin-1 receptor	20120616	GPCR
9606	887	CCKBR	-	CCK-B|CCK2R|GASR	HGNC:1571|MIM:118445|Ensembl:ENSG00000110148|HPRD:00323|Vega:OTTHUMG00000133380	11	11p15.4	cholecystokinin B receptor	protein-coding	CCKBR	cholecystokinin B receptor	O	CCK-B receptor|CCK-BR|CCK2 receptor|CCK2-R|cholecystokinin-2 receptor|gastrin receptor|gastrin/cholecystokinin type B receptor	20120624	GPCR
9606	1230	CCR1	-	CD191|CKR-1|CKR1|CMKBR1|HM145|MIP1aR|SCYAR1	HGNC:1602|MIM:601159|Ensembl:ENSG00000163823|HPRD:03101|Vega:OTTHUMG00000133451	3	3p21	chemokine (C-C motif) receptor 1	protein-coding	CCR1	chemokine (C-C motif) receptor 1	O	C-C CKR-1|C-C chemokine receptor type 1|CC-CKR-1|CCR-1|LD78 receptor|MIP-1alpha-R|RANTES receptor|RANTES-R|macrophage inflammatory protein 1-alpha receptor	20120623	GPCR
9606	2826	CCR10	-	GPR2	HGNC:4474|MIM:600240|Ensembl:ENSG00000184451|HPRD:02586|Vega:OTTHUMG00000132301	17	17q21.1-q21.3	chemokine (C-C motif) receptor 10	protein-coding	CCR10	chemokine (C-C motif) receptor 10	O	C-C CKR-10|C-C chemokine receptor type 10|CC chemokine receptor 10|CC-CKR-10|CCR-10|G protein-coupled receptor 2|G-protein coupled receptor 2	20120623	GPCR
9606	729230	CCR2	hCG_14621	CC-CKR-2|CCR-2|CCR2A|CCR2B|CD192|CKR2|CKR2A|CKR2B|CMKBR2|MCP-1-R	HGNC:1603|MIM:601267|Ensembl:ENSG00000121807|Vega:OTTHUMG00000156466	3	3p21.31	chemokine (C-C motif) receptor 2	protein-coding	CCR2	chemokine (C-C motif) receptor 2	O	C-C chemokine receptor type 2|MCP-1 receptor|monocyte chemoattractant protein 1 receptor|monocyte chemotactic protein 1 receptor	20120623	GPCR
9606	1232	CCR3	-	CC-CKR-3|CD193|CKR3|CMKBR3	HGNC:1604|MIM:601268|Ensembl:ENSG00000183625|HPRD:03167|Vega:OTTHUMG00000133484	3	3p21.3	chemokine (C-C motif) receptor 3	protein-coding	CCR3	chemokine (C-C motif) receptor 3	O	C-C CKR-3|C-C chemokine receptor type 3|CC chemokine receptor 3|CCR-3|b-chemokine receptor|eosinophil CC chemokine receptor 3|eosinophil eotaxin receptor	20120622	GPCR
9606	1233	CCR4	-	CC-CKR-4|CD194|CKR4|CMKBR4|ChemR13|HGCN:14099|K5-5	HGNC:1605|MIM:604836|Ensembl:ENSG00000183813|HPRD:05324|Vega:OTTHUMG00000130752	3	3p24	chemokine (C-C motif) receptor 4	protein-coding	CCR4	chemokine (C-C motif) receptor 4	O	C-C CKR-4|C-C chemokine receptor type 4|CCR-4|chemokine (C-C) receptor 4	20120623	GPCR
9606	1234	CCR5	-	CC-CKR-5|CCCKR5|CCR-5|CD195|CKR-5|CKR5|CMKBR5|IDDM22	HGNC:1606|MIM:601373|Ensembl:ENSG00000160791|HPRD:03223	3	3p21.31	chemokine (C-C motif) receptor 5 (gene/pseudogene)	protein-coding	CCR5	chemokine (C-C motif) receptor 5 (gene/pseudogene)	O	C-C chemokine receptor type 5|C-C motif chemokine receptor 5 A159A|HIV-1 fusion coreceptor|chemokine receptor CCR5|chemr13	20120624	GPCR
9606	1235	CCR6	-	BN-1|C-C CKR-6|CC-CKR-6|CCR-6|CD196|CKR-L3|CKRL3|CMKBR6|DCR2|DRY6|GPR29|GPRCY4|STRL22	HGNC:1607|MIM:601835|Ensembl:ENSG00000112486|HPRD:03498|Vega:OTTHUMG00000016015	6	6q27	chemokine (C-C motif) receptor 6	protein-coding	CCR6	chemokine (C-C motif) receptor 6	O	C-C chemokine receptor type 6|G protein-coupled receptor 29|G-protein coupled receptor 29|LARC receptor|chemokine (C-C) receptor 6|chemokine receptor-like 3|seven-transmembrane receptor, lymphocyte, 22	20120624	GPCR
9606	1236	CCR7	-	BLR2|CD197|CDw197|CMKBR7|EBI1	HGNC:1608|MIM:600242|Ensembl:ENSG00000126353|HPRD:02588|Vega:OTTHUMG00000133375	17	17q12-q21.2	chemokine (C-C motif) receptor 7	protein-coding	CCR7	chemokine (C-C motif) receptor 7	O	C-C CKR-7|C-C chemokine receptor type 7|CC chemokine receptor 7|CC-CKR-7|CCR-7|EBV-induced G protein-coupled receptor 1|EBV-induced G-protein coupled receptor 1|Epstein-Barr virus induced G-protein coupled receptor|Epstein-Barr virus induced gene 1|MIP-3 beta receptor|chemokine (C-C) receptor 7|epstein-Barr virus-induced G-protein coupled receptor 1|lymphocyte-specific G protein-coupled peptide r…	20120610	GPCR
9606	1237	CCR8	-	CC-CKR-8|CCR-8|CDw198|CKRL1|CMKBR8|CMKBRL2|CY6|GPRCY6|TER1	HGNC:1609|MIM:601834|Ensembl:ENSG00000179934|HPRD:03497|Vega:OTTHUMG00000131290	3	3p22	chemokine (C-C motif) receptor 8	protein-coding	CCR8	chemokine (C-C motif) receptor 8	O	C-C chemokine receptor type 8|CC chemokine receptor 8|CC chemokine receptor CHEMR1|CC-chemokine receptor chemr1|chemokine (C-C) receptor 8|chemokine (C-C) receptor-like 2|chemokine receptor-like 1	20120622	GPCR
9606	10803	CCR9	-	CC-CKR-9|CDw199|GPR-9-6|GPR28	HGNC:1610|MIM:604738|Ensembl:ENSG00000173585|HPRD:09200|Vega:OTTHUMG00000133450	3	3p21.3	chemokine (C-C motif) receptor 9	protein-coding	CCR9	chemokine (C-C motif) receptor 9	O	C-C chemokine receptor type 9|G protein-coupled receptor 28	20120616	GPCR
9606	51554	CCRL1	-	CC-CKR-11|CCBP2|CCR-11|CCR10|CCR11|CCX CKR|CCX-CKR|CKR-11|PPR1|VSHK1	HGNC:1611|MIM:606065|Ensembl:ENSG00000129048|HPRD:07298|Vega:OTTHUMG00000159768	3	3q22	chemokine (C-C motif) receptor-like 1	protein-coding	CCRL1	chemokine (C-C motif) receptor-like 1	O	C-C CKR-11|C-C chemokine receptor type 11|CC chemokine receptor-like 1|chemocentryx chemokine receptor|chemokine, cc motif, receptor-like protein 1|orphan seven-transmembrane receptor, chemokine related	20120619	GPCR
9606	9034	CCRL2	-	CKRX|CRAM|CRAM-A|CRAM-B|HCR	HGNC:1612|MIM:608379|Ensembl:ENSG00000121797|HPRD:16327|Vega:OTTHUMG00000156318	3	3p21	chemokine (C-C motif) receptor-like 2	protein-coding	CCRL2	chemokine (C-C motif) receptor-like 2	O	C-C chemokine receptor-like 2|chemokine receptor CCR11|chemokine receptor X|putative MCP-1 chemokine receptor	20120622	GPCR
9606	976	CD97	-	TM7LN1	HGNC:1711|MIM:601211|Ensembl:ENSG00000123146|HPRD:03130	19	19p13	CD97 molecule	protein-coding	CD97	CD97 molecule	O	CD97 antigen|leukocyte antigen CD97|seven transmembrane helix receptor|seven-span transmembrane protein|seven-transmembrane, heterodimeric receptor associated with inflammation	20120619	GPCR
9606	9620	CELSR1	-	CDHF9|FMI2|HFMI2|ME2	HGNC:1850|MIM:604523|Ensembl:ENSG00000075275|HPRD:05160|Vega:OTTHUMG00000150423	22	22q13.3	cadherin, EGF LAG seven-pass G-type receptor 1 (flamingo homolog, Drosophila)	protein-coding	CELSR1	cadherin, EGF LAG seven-pass G-type receptor 1 (flamingo homolog, Drosophila)	O	cadherin EGF LAG seven-pass G-type receptor 1|cadherin family member 9|flamingo homolog 2|protocadherin flamingo 2	20120622	GPCR
9606	1952	CELSR2	-	CDHF10|EGFL2|Flamingo1|MEGF3	HGNC:3231|MIM:604265|Ensembl:ENSG00000143126|HPRD:05040|Vega:OTTHUMG00000012003	1	1p21	cadherin, EGF LAG seven-pass G-type receptor 2 (flamingo homolog, Drosophila)	protein-coding	CELSR2	cadherin, EGF LAG seven-pass G-type receptor 2 (flamingo homolog, Drosophila)	O	EGF-like protein 2|EGF-like-domain, multiple 2|cadherin EGF LAG seven-pass G-type receptor 2|cadherin family member 10|epidermal growth factor-like 2|epidermal growth factor-like protein 2|flamingo homolog 3|multiple EGF-like domains protein 3|multiple epidermal growth factor-like domains 3|multiple epidermal growth factor-like domains protein 3	20120622	GPCR
9606	1951	CELSR3	-	CDHF11|EGFL1|FMI1|HFMI1|MEGF2|RESDA1	HGNC:3230|MIM:604264|Ensembl:ENSG00000008300|HPRD:09179|Vega:OTTHUMG00000133544	3	3p21.31	cadherin, EGF LAG seven-pass G-type receptor 3 (flamingo homolog, Drosophila)	protein-coding	CELSR3	cadherin, EGF LAG seven-pass G-type receptor 3 (flamingo homolog, Drosophila)	O	EGF-like protein 1|EGF-like-domain, multiple 1|anchor protein|cadherin EGF LAG seven-pass G-type receptor 3|cadherin family member 11|epidermal growth factor-like 1|epidermal growth factor-like protein 1|flamingo homolog 1|multiple EGF-like domains 2|multiple EGF-like domains protein 2|multiple epidermal growth factor-like domains protein 2	20120610	GPCR
9606	1128	CHRM1	-	HM1|M1|M1R	HGNC:1950|MIM:118510|Ensembl:ENSG00000168539|HPRD:00338|Vega:OTTHUMG00000167765	11	11q13	cholinergic receptor, muscarinic 1	protein-coding	CHRM1	cholinergic receptor, muscarinic 1	O	acetylcholine receptor, muscarinic 1|muscarinic acetylcholine receptor M1	20120623	GPCR
9606	1129	CHRM2	-	HM2	HGNC:1951|MIM:118493|Ensembl:ENSG00000181072|HPRD:00328|Vega:OTTHUMG00000155658	7	7q31-q35	cholinergic receptor, muscarinic 2	protein-coding	CHRM2	cholinergic receptor, muscarinic 2	O	7TM receptor|acetylcholine receptor, muscarinic 2|muscarinic M2 receptor|muscarinic acetylcholine receptor M2	20120623	GPCR
9606	1131	CHRM3	-	EGBRS|HM3	HGNC:1952|MIM:118494|Ensembl:ENSG00000133019|HPRD:00329|Vega:OTTHUMG00000039649	1	1q43	cholinergic receptor, muscarinic 3	protein-coding	CHRM3	cholinergic receptor, muscarinic 3	O	acetylcholine receptor, muscarinic 3|m3 muscarinic receptor|muscarinic acetylcholine receptor M3	20120622	GPCR
9606	1132	CHRM4	-	HM4|M4R	HGNC:1953|MIM:118495|Ensembl:ENSG00000180720|HPRD:00330|Vega:OTTHUMG00000154371	11	11p12-p11.2	cholinergic receptor, muscarinic 4	protein-coding	CHRM4	cholinergic receptor, muscarinic 4	O	acetylcholine receptor, muscarinic 4|muscarinic acetylcholine receptor M4	20120616	GPCR
9606	1133	CHRM5	-	HM5	HGNC:1954|MIM:118496|Ensembl:ENSG00000184984|HPRD:00331|Vega:OTTHUMG00000129369	15	15q26	cholinergic receptor, muscarinic 5	protein-coding	CHRM5	cholinergic receptor, muscarinic 5	O	acetylcholine receptor, muscarinic 5|muscarinic acetylcholine receptor M5	20120623	GPCR
9606	1240	CMKLR1	-	CHEMERINR|ChemR23|DEZ	HGNC:2121|MIM:602351|Ensembl:ENSG00000174600|HPRD:03829|Vega:OTTHUMG00000169576	12	12q24.1	chemokine-like receptor 1	protein-coding	CMKLR1	chemokine-like receptor 1	O	G-protein coupled receptor ChemR23|G-protein coupled receptor DEZ|chemokine receptor-like 1|orphan G-protein coupled receptor, Dez	20120622	GPCR
9606	1268	CNR1	RP1-23D17.1	CANN6|CB-R|CB1|CB1A|CB1K5|CB1R|CNR	HGNC:2159|MIM:114610|Ensembl:ENSG00000118432|HPRD:00259|Vega:OTTHUMG00000015184	6	6q14-q15	cannabinoid receptor 1 (brain)	protein-coding	CNR1	cannabinoid receptor 1 (brain)	O	cannabinoid receptor 1|central cannabinoid receptor	20120626	GPCR
9606	1269	CNR2	RP11-4M23.1	CB-2|CB2|CX5	HGNC:2160|MIM:605051|Ensembl:ENSG00000188822|HPRD:05444|Vega:OTTHUMG00000013892	1	1p36.11	cannabinoid receptor 2 (macrophage)	protein-coding	CNR2	cannabinoid receptor 2 (macrophage)	O	cannabinoid receptor 2|testis-dominant CNR2 isoform CB2	20120626	GPCR
9606	1394	CRHR1	-	CRF-R|CRF-R-1|CRF-R1|CRF1|CRFR-1|CRFR1|CRH-R-1|CRH-R1|CRH-R1h|CRHR|CRHR1L|CRHR1f	HGNC:2357|MIM:122561|Ensembl:ENSG00000120088|HPRD:08830	17	17q12-q22	corticotropin releasing hormone receptor 1	protein-coding	CRHR1	corticotropin releasing hormone receptor 1	O	corticotropin releasing hormone receptor variant 1e|corticotropin releasing hormone receptor variant 1g|corticotropin-releasing factor receptor 1|corticotropin-releasing factor type 1 receptor|corticotropin-releasing hormone receptor 1|seven transmembrane helix receptor	20120617	GPCR
9606	1395	CRHR2	-	CRF-RB|CRF2|CRFR2|HM-CRF	HGNC:2358|MIM:602034|Ensembl:ENSG00000106113|HPRD:03614|Vega:OTTHUMG00000023218	7	7p14.3	corticotropin releasing hormone receptor 2	protein-coding	CRHR2	corticotropin releasing hormone receptor 2	O	CRF2 receptor, beta isoform|CRH-R2|corticotropin-releasing factor receptor 2	20120610	GPCR
9606	1524	CX3CR1	-	CCRL1|CMKBRL1|CMKDR1|GPR13|GPRV28|V28	HGNC:2558|MIM:601470|Ensembl:ENSG00000168329|HPRD:03277|Vega:OTTHUMG00000156249	3	3p21.3	chemokine (C-X3-C motif) receptor 1	protein-coding	CX3CR1	chemokine (C-X3-C motif) receptor 1	O	C-X3-C CKR-1|CMK-BRL-1|CMK-BRL1|CX3C chemokine receptor 1|G protein-coupled receptor 13|G-protein coupled receptor 13|beta chemokine receptor-like 1|chemokine (C-C) receptor-like 1|chemokine (C-X3-C) receptor 1|fractalkine receptor	20120622	GPCR
9606	3577	CXCR1	-	C-C|C-C-CKR-1|CD128|CD181|CDw128a|CKR-1|CMKAR1|IL8R1|IL8RA|IL8RBA	HGNC:6026|MIM:146929|Ensembl:ENSG00000163464|HPRD:00908|Vega:OTTHUMG00000133108	2	2q35	chemokine (C-X-C motif) receptor 1	protein-coding	CXCR1	chemokine (C-X-C motif) receptor 1	O	C-X-C chemokine receptor type 1|CXC-R1|CXCR-1|IL-8 receptor type 1|IL-8R A|high affinity interleukin-8 receptor A|interleukin 8 receptor, alpha|interleukin-8 receptor type 1|interleukin-8 receptor type A	20120623	GPCR
9606	3579	CXCR2	-	CD182|CDw128b|CMKAR2|IL8R2|IL8RA|IL8RB	HGNC:6027|MIM:146928|Ensembl:ENSG00000180871|HPRD:00907|Vega:OTTHUMG00000133107	2	2q35	chemokine (C-X-C motif) receptor 2	protein-coding	CXCR2	chemokine (C-X-C motif) receptor 2	O	C-X-C chemokine receptor type 2|CXC-R2|CXCR-2|CXCR2 gene for IL8 receptor type B|GRO/MGSA receptor|IL-8 receptor type 2|IL-8R B|chemokine (CXC) receptor 2|high affinity interleukin-8 receptor B|interleukin 8 receptor B|interleukin 8 receptor type 2|interleukin 8 receptor, beta|interleukin-8 receptor type B	20120623	GPCR
9606	3580	CXCR2P1	-	CXCR2P|IL8RBP	HGNC:6028	2	2q35	chemokine (C-X-C motif) receptor 2 pseudogene 1	pseudo	CXCR2P1	chemokine (C-X-C motif) receptor 2 pseudogene 1	O	-	20120511	GPCR
9606	2833	CXCR3	-	CD182|CD183|CKR-L2|CMKAR3|GPR9|IP10-R|Mig-R|MigR	HGNC:4540|MIM:300574|Ensembl:ENSG00000186810|HPRD:02936|Vega:OTTHUMG00000033326	X	Xq13	chemokine (C-X-C motif) receptor 3	protein-coding	CXCR3	chemokine (C-X-C motif) receptor 3	O	C-X-C chemokine receptor type 3|CXC-R3|CXCR-3|G protein-coupled receptor 9|IP-10 receptor|IP10 receptor|Mig receptor|chemokine (C-X-C) receptor 3|interferon-inducible protein 10 receptor	20120624	GPCR
9606	7852	CXCR4	-	CD184|D2S201E|FB22|HM89|HSY3RR|LAP3|LCR1|LESTR|NPY3R|NPYR|NPYRL|NPYY3R|WHIM	HGNC:2561|MIM:162643|Ensembl:ENSG00000121966|HPRD:01217|Vega:OTTHUMG00000153583	2	2q21	chemokine (C-X-C motif) receptor 4	protein-coding	CXCR4	chemokine (C-X-C motif) receptor 4	O	C-X-C chemokine receptor type 4|CD184 antigen|CXC-R4|CXCR-4|SDF-1 receptor|fusin|leukocyte-derived seven transmembrane domain receptor|leukocyte-derived seven-transmembrane-domain receptor|lipopolysaccharide-associated protein 3|neuropeptide Y receptor Y3|seven transmembrane helix receptor|seven-transmembrane-segment receptor, spleen|stromal cell-derived factor 1 receptor	20120624	GPCR
9606	643	CXCR5	-	BLR1|CD185|MDR15	HGNC:1060|MIM:601613|Ensembl:ENSG00000160683|HPRD:03367|Vega:OTTHUMG00000166345	11	11q23.3	chemokine (C-X-C motif) receptor 5	protein-coding	CXCR5	chemokine (C-X-C motif) receptor 5	O	Burkitt lymphoma receptor 1, GTP binding protein (chemokine (C-X-C motif) receptor 5)|Burkitt lymphoma receptor 1, GTP-binding protein|C-X-C chemokine receptor type 5|CXC-R5|CXCR-5|MDR-15|monocyte-derived receptor 15	20120623	GPCR
9606	10663	CXCR6	-	BONZO|CD186|STRL33|TYMSTR	HGNC:16647|MIM:605163|Ensembl:ENSG00000172215|HPRD:05520|Vega:OTTHUMG00000133448	3	3p21	chemokine (C-X-C motif) receptor 6	protein-coding	CXCR6	chemokine (C-X-C motif) receptor 6	O	C-X-C chemokine receptor type 6|CDw186|CXC-R6|CXCR-6|G protein-coupled receptor|G-protein coupled receptor STRL33|G-protein coupled receptor bonzo	20120617	GPCR
9606	57007	CXCR7	-	CMKOR1|CXC-R7|CXCR-7|GPR159|RDC-1|RDC1	HGNC:23692|MIM:610376|Ensembl:ENSG00000144476|HPRD:09882|Vega:OTTHUMG00000133295	2	2q37.3	chemokine (C-X-C motif) receptor 7	protein-coding	CXCR7	chemokine (C-X-C motif) receptor 7	O	C-X-C chemokine receptor type 7|G-protein-coupled receptor|G-protein-coupled receptor 159|G-protein-coupled receptor RDC1 homolog|chemokine orphan receptor 1	20120624	GPCR
9606	10800	CYSLTR1	-	CYSLT1|CYSLT1R|CYSLTR|HG55|HMTMF81	HGNC:17451|MIM:300201|Ensembl:ENSG00000173198|HPRD:02188|Vega:OTTHUMG00000021889	X	Xq13.2-q21.1	cysteinyl leukotriene receptor 1	protein-coding	CYSLTR1	cysteinyl leukotriene receptor 1	O	G-protein coupled receptor HG55|LTD4 receptor|cysteinyl leukotriene D4 receptor	20120623	GPCR
9606	57105	CYSLTR2	PSEC0146	CYSLT2|CYSLT2R|HG57|HPN321|KPG_011|hGPCR21	HGNC:18274|MIM:605666|Ensembl:ENSG00000152207|HPRD:09293|Vega:OTTHUMG00000016906	13	13q14.2	cysteinyl leukotriene receptor 2	protein-coding	CYSLTR2	cysteinyl leukotriene receptor 2	O	G protein-coupled receptor|G-protein coupled receptor GPCR21|G-protein coupled receptor HG57|cysteinyl leukotriene CysLT2 receptor	20120623	GPCR
9606	2532	DARC	CTA-134P22.3	CCBP1|CD234|Dfy|FY|GPD|GpFy|WBCQ1	HGNC:4035|MIM:613665|Ensembl:ENSG00000213088|HPRD:00192|Vega:OTTHUMG00000037182	1	1q21-q22	Duffy blood group, chemokine receptor	protein-coding	DARC	Duffy blood group, chemokine receptor	O	Duffy antigen/chemokine receptor|Duffy blood group antigen|Fy glycoprotein|glycoprotein D|plasmodium vivax receptor	20120622	GPCR
9606	1812	DRD1	-	DADR|DRD1A	HGNC:3020|MIM:126449|Ensembl:ENSG00000184845|HPRD:00538	5	5q35.1	dopamine receptor D1	protein-coding	DRD1	dopamine receptor D1	O	D(1A) dopamine receptor|dopamine D1 receptor	20120624	GPCR
9606	1813	DRD2	-	D2DR|D2R	HGNC:3023|MIM:126450|Ensembl:ENSG00000149295|HPRD:00539|Vega:OTTHUMG00000167717	11	11q23	dopamine receptor D2	protein-coding	DRD2	dopamine receptor D2	O	D(2) dopamine receptor|dopamine D2 receptor|dopamine receptor D2 isoform|seven transmembrane helix receptor	20120624	GPCR
9606	1814	DRD3	-	D3DR|ETM1|FET1	HGNC:3024|MIM:126451|Ensembl:ENSG00000151577|HPRD:00540|Vega:OTTHUMG00000159334	3	3q13.3	dopamine receptor D3	protein-coding	DRD3	dopamine receptor D3	O	D(3) dopamine receptor|dopamine D3 receptor|essential tremor 1	20120622	GPCR
9606	1815	DRD4	-	D4DR	HGNC:3025|MIM:126452|Ensembl:ENSG00000069696|HPRD:00541|Vega:OTTHUMG00000133312	11	11p15.5	dopamine receptor D4	protein-coding	DRD4	dopamine receptor D4	O	D(2C) dopamine receptor|D(4) dopamine receptor|dopamine D4 receptor|seven transmembrane helix receptor	20120622	GPCR
9606	1816	DRD5	-	DBDR|DRD1B|DRD1L2	HGNC:3026|MIM:126453|Ensembl:ENSG00000169676|HPRD:00542|Vega:OTTHUMG00000128489	4	4p16.1	dopamine receptor D5	protein-coding	DRD5	dopamine receptor D5	O	D(1B) dopamine receptor|D1beta dopamine receptor|d(5) dopamine receptor|dopamine D5 receptor|dopamine receptor D1B	20120622	GPCR
9606	1817	DRD5P1	-	-	HGNC:3027	2	2p11.1	dopamine receptor D5 pseudogene 1	pseudo	DRD5P1	dopamine receptor D5 pseudogene 1	O	-	20120511	GPCR
9606	1818	DRD5P2	-	-	HGNC:3028	1	1q21.1	dopamine receptor D5 pseudogene 2	pseudo	DRD5P2	dopamine receptor D5 pseudogene 2	O	-	20120511	GPCR
9606	1909	EDNRA	-	ET-A|ETA|ETA-R|ETAR|ETRA|hET-AR	HGNC:3179|MIM:131243|Ensembl:ENSG00000151617|HPRD:00571|Vega:OTTHUMG00000161354	4	4q31.22	endothelin receptor type A	protein-coding	EDNRA	endothelin receptor type A	O	G protein-coupled receptor|endothelin receptor subtype A|endothelin-1 receptor|endothelin-1-specific receptor	20120626	GPCR
9606	1910	EDNRB	RP11-318G21.1	ABCDS|ET-B|ET-BR|ETB|ETBR|ETRB|HSCR|HSCR2|WS4A	HGNC:3180|MIM:131244|Ensembl:ENSG00000136160|HPRD:08834|Vega:OTTHUMG00000017111	13	13q22	endothelin receptor type B	protein-coding	EDNRB	endothelin receptor type B	O	endothelin B receptor|endothelin receptor non-selective type	20120626	GPCR
9606	64123	ELTD1	hCG_14667	ETL|KPG_003	HGNC:20822|Ensembl:ENSG00000162618|Vega:OTTHUMG00000009738	1	1p33-p32	EGF, latrophilin and seven transmembrane domain containing 1	protein-coding	ELTD1	EGF, latrophilin and seven transmembrane domain containing 1	O	EGF, latrophilin and seven transmembrane domain-containing protein 1|EGF-TM7-latrophilin-related protein	20120627	GPCR
9606	2015	EMR1	-	TM7LN3	HGNC:3336|MIM:600493|Ensembl:ENSG00000174837|HPRD:02733	19	19p13.3	egf-like module containing, mucin-like, hormone receptor-like 1	protein-coding	EMR1	egf-like module containing, mucin-like, hormone receptor-like 1	O	EGF-like module receptor 1|EGF-like module-containing mucin-like hormone receptor-like 1|EMR1 hormone receptor|egf-like module containing, mucin-like, hormone receptor-like sequence 1	20120627	GPCR
9606	30817	EMR2	-	CD312	HGNC:3337|MIM:606100|Ensembl:ENSG00000127507|HPRD:07308	19	19p13.1	egf-like module containing, mucin-like, hormone receptor-like 2	protein-coding	EMR2	egf-like module containing, mucin-like, hormone receptor-like 2	O	EGF-like module receptor 2|EGF-like module-containing mucin-like hormone receptor-like 2|egf-like module containing, mucin-like, hormone receptor-like sequence 2	20120622	GPCR
9606	84658	EMR3	UNQ683/PRO1562	-	HGNC:23647|MIM:606101|Ensembl:ENSG00000131355|HPRD:07309	19	19p13.1	egf-like module containing, mucin-like, hormone receptor-like 3	protein-coding	EMR3	egf-like module containing, mucin-like, hormone receptor-like 3	O	EGF-like module receptor 3|EGF-like module-containing mucin-like hormone receptor-like 3|egf-like module-containing mucin-like receptor 3	20120610	GPCR
9606	326342	EMR4P	hCG_1811451	EMR4|FIRE|GPR127|PGR16	HGNC:19240|MIM:612305	19	19p13.3	egf-like module containing, mucin-like, hormone receptor-like 4 pseudogene	pseudo	EMR4P	egf-like module containing, mucin-like, hormone receptor-like 4 pseudogene	O	-	20120511	GPCR
9606	2149	F2R	-	CF2R|HTR|PAR-1|PAR1|TR	HGNC:3537|MIM:187930|Ensembl:ENSG00000181104|HPRD:01763|Vega:OTTHUMG00000131299	5	5q13	coagulation factor II (thrombin) receptor	protein-coding	F2R	coagulation factor II (thrombin) receptor	O	coagulation factor II receptor|protease-activated receptor 1|proteinase-activated receptor 1|thrombin receptor	20120623	GPCR
9606	2150	F2RL1	-	GPR11|PAR2	HGNC:3538|MIM:600933|Ensembl:ENSG00000164251|HPRD:02960|Vega:OTTHUMG00000102118	5	5q13	coagulation factor II (thrombin) receptor-like 1	protein-coding	F2RL1	coagulation factor II (thrombin) receptor-like 1	O	G protein-coupled receptor-11|G-protein coupled receptor 11|PAR-2|coagulation factor II receptor-like 1|protease-activated receptor 2|proteinase-activated receptor 2|proteinase-activated receptor-2|thrombin receptor-like 1	20120627	GPCR
9606	2151	F2RL2	-	PAR-3|PAR3	HGNC:3539|MIM:601919|Ensembl:ENSG00000164220|HPRD:03561|Vega:OTTHUMG00000102119	5	5q13	coagulation factor II (thrombin) receptor-like 2	protein-coding	F2RL2	coagulation factor II (thrombin) receptor-like 2	O	Coagulation factor II receptor-like 2 (protease-actovated receptor 3)|protease-activated receptor 3|proteinase-activated receptor 3|proteinase-activated receptor-3|thrombin receptor-like 2	20120623	GPCR
9606	9002	F2RL3	-	PAR4	HGNC:3540|MIM:602779|Ensembl:ENSG00000127533|HPRD:04148	19	19p12	coagulation factor II (thrombin) receptor-like 3	protein-coding	F2RL3	coagulation factor II (thrombin) receptor-like 3	O	PAR-4|coagulation factor II receptor-like 3|protease-activated receptor-4|proteinase-activated receptor 4|proteinase-activated receptor-4|thrombin receptor-like 3	20120623	GPCR
9606	2864	FFAR1	-	FFA1R|GPCR40|GPR40	HGNC:4498|MIM:603820|Ensembl:ENSG00000126266|HPRD:04822	19	19q13.1	free fatty acid receptor 1	protein-coding	FFAR1	free fatty acid receptor 1	O	G-protein-coupled receptor 40|G-protein-coupled receptor 40	20120610	GPCR
9606	2867	FFAR2	-	FFA2R|GPR43	HGNC:4501|MIM:603823|Ensembl:ENSG00000126262|HPRD:04824	19	19q13.1	free fatty acid receptor 2	protein-coding	FFAR2	free fatty acid receptor 2	O	G-protein-coupled receptor 43|G-protein-coupled receptor 43|free fatty acid activated receptor 2	20120610	GPCR
9606	2865	FFAR3	-	FFA3R|GPR41	HGNC:4499|MIM:603821|Ensembl:ENSG00000185897|HPRD:04823|Vega:OTTHUMG00000172514	19	19q13.1	free fatty acid receptor 3	protein-coding	FFAR3	free fatty acid receptor 3	O	G-protein-coupled receptor 41|G-protein-coupled receptor 41	20120612	GPCR
9606	2357	FPR1	-	FMLP|FPR	HGNC:3826|MIM:136537|Ensembl:ENSG00000171051|HPRD:00646	19	19q13.4	formyl peptide receptor 1	protein-coding	FPR1	formyl peptide receptor 1	O	N-formylpeptide chemoattractant receptor|fMLP receptor|fMet-Leu-Phe receptor	20120616	GPCR
9606	2358	FPR2	-	ALXR|FMLP-R-II|FMLPX|FPR2A|FPRH1|FPRH2|FPRL1|HM63|LXA4R	HGNC:3827|MIM:136538|Ensembl:ENSG00000171049|HPRD:00647	19	19q13.3-q13.4	formyl peptide receptor 2	protein-coding	FPR2	formyl peptide receptor 2	O	FMLP-R-I|FMLP-related receptor I|LXA4 receptor|N-formyl peptide receptor 2|RFP|formyl peptide receptor-like 1|lipoxin A4 receptor (formyl peptide receptor related)	20120610	GPCR
9606	2359	FPR3	-	FML2_HUMAN|FMLPY|FPRH1|FPRH2|FPRL2|RMLP-R-I	HGNC:3828|MIM:136539|Ensembl:ENSG00000187474|HPRD:00648	19	19q13.3-q13.4	formyl peptide receptor 3	protein-coding	FPR3	formyl peptide receptor 3	O	FMLP-R-II|FMLP-related receptor II|N-formyl peptide receptor 3|formyl peptide receptor-like 2	20120623	GPCR
9606	2492	FSHR	-	FSHRO|LGR1|ODG1	HGNC:3969|MIM:136435|Ensembl:ENSG00000170820|HPRD:00639|Vega:OTTHUMG00000129259	2	2p21-p16	follicle stimulating hormone receptor	protein-coding	FSHR	follicle stimulating hormone receptor	O	FSH receptor|follicle-stimulating hormone receptor|follitropin receptor	20120624	GPCR
9606	8321	FZD1	-	-	HGNC:4038|MIM:603408|Ensembl:ENSG00000157240|HPRD:04558|Vega:OTTHUMG00000023046	7	7q21	frizzled family receptor 1	protein-coding	FZD1	frizzled family receptor 1	O	Wnt receptor|frizzled 1, seven transmembrane spanning receptor|frizzled homolog 1|frizzled, Drosophila, homolog of, 1|frizzled-1|fz-1|fzE1|hFz1	20120623	GPCR
9606	11211	FZD10	-	CD350|FZ-10|Fz10|FzE7|hFz10	HGNC:4039|MIM:606147|Ensembl:ENSG00000111432|HPRD:05853|Vega:OTTHUMG00000168380	12	12q24.33	frizzled family receptor 10	protein-coding	FZD10	frizzled family receptor 10	O	frizzled 10, seven transmembrane spanning receptor|frizzled homolog 10|frizzled-10	20120623	GPCR
9606	2535	FZD2	-	Fz2|fz-2|fzE2|hFz2	HGNC:4040|MIM:600667|Ensembl:ENSG00000180340|HPRD:02813	17	17q21.1	frizzled family receptor 2	protein-coding	FZD2	frizzled family receptor 2	O	frizzled 2, seven transmembrane spanning receptor|frizzled homolog 2|frizzled-2	20120624	GPCR
9606	7976	FZD3	-	Fz-3	HGNC:4041|MIM:606143|Ensembl:ENSG00000104290|HPRD:05849|Vega:OTTHUMG00000102145	8	8p21	frizzled family receptor 3	protein-coding	FZD3	frizzled family receptor 3	O	frizzled 3, seven transmembrane spanning receptor|frizzled homolog 3|frizzled-3	20120623	GPCR
9606	8322	FZD4	-	CD344|EVR1|FEVR|FZD4S|Fz-4|FzE4|GPCR	HGNC:4042|MIM:604579|Ensembl:ENSG00000174804|HPRD:05203|Vega:OTTHUMG00000167231	11	11q14.2	frizzled family receptor 4	protein-coding	FZD4	frizzled family receptor 4	O	WNT receptor frizzled-4|frizzled 4, seven transmembrane spanning receptor|frizzled homolog 4|frizzled-4|hFz4	20120622	GPCR
9606	7855	FZD5	-	C2orf31|HFZ5	HGNC:4043|MIM:601723|Ensembl:ENSG00000163251|HPRD:03427|Vega:OTTHUMG00000154790	2	2q33.3	frizzled family receptor 5	protein-coding	FZD5	frizzled family receptor 5	O	Wnt receptor|frizzled 5, seven transmembrane spanning receptor|frizzled-5|fz-5|fzE5|seven-transmembrane receptor frizzled-5	20120623	GPCR
9606	8323	FZD6	-	FZ-6|FZ6|HFZ6|NDNC10	HGNC:4044|MIM:603409|Ensembl:ENSG00000164930|HPRD:04559|Vega:OTTHUMG00000164840	8	8q22.3-q23.1	frizzled family receptor 6	protein-coding	FZD6	frizzled family receptor 6	O	frizzled 6, seven transmembrane spanning receptor|frizzled homolog 6|frizzled-6|seven transmembrane helix receptor	20120623	GPCR
9606	8324	FZD7	-	FzE3	HGNC:4045|MIM:603410|Ensembl:ENSG00000155760|HPRD:04560|Vega:OTTHUMG00000132841	2	2q33	frizzled family receptor 7	protein-coding	FZD7	frizzled family receptor 7	O	Frizzled, drosophila, homolog of, 7|frizzled 7, seven transmembrane spanning receptor|frizzled homolog 7|frizzled-7|fz-7|hFz7	20120623	GPCR
9606	8325	FZD8	-	FZ-8|hFZ8	HGNC:4046|MIM:606146|Ensembl:ENSG00000177283|HPRD:05852|Vega:OTTHUMG00000017956	10	10p11.21	frizzled family receptor 8	protein-coding	FZD8	frizzled family receptor 8	O	frizzled 8, seven transmembrane spanning receptor|frizzled homolog 8|frizzled-8	20120626	GPCR
9606	8326	FZD9	-	CD349|FZD3	HGNC:4047|MIM:601766|Ensembl:ENSG00000188763|HPRD:03460|Vega:OTTHUMG00000023051	7	7q11.23	frizzled family receptor 9	protein-coding	FZD9	frizzled family receptor 9	O	frizzled 9, seven transmembrane spanning receptor|frizzled homolog 9|frizzled-9|fz-9|fzE6|hFz9	20120623	GPCR
9606	2550	GABBR1	DAAP-188P13.3	GABABR1|GABBR1-3|GB1|GPRC3A|dJ271M21.1.1|dJ271M21.1.2	HGNC:4070|MIM:603540|Ensembl:ENSG00000204681|HPRD:04644|Vega:OTTHUMG00000031095	6	6p21.31	gamma-aminobutyric acid (GABA) B receptor, 1	protein-coding	GABBR1	gamma-aminobutyric acid (GABA) B receptor, 1	O	GABA-BR1|GABAB, subunit 1c|gamma-aminobutyric acid type B receptor subunit 1|seven transmembrane helix receptor	20120627	GPCR
9606	9568	GABBR2	-	GABABR2|GPR51|GPRC3B|HG20|HRIHFB2099	HGNC:4507|MIM:607340|Ensembl:ENSG00000136928|HPRD:09552|Vega:OTTHUMG00000020345	9	9q22.1-q22.3	gamma-aminobutyric acid (GABA) B receptor, 2	protein-coding	GABBR2	gamma-aminobutyric acid (GABA) B receptor, 2	O	G-protein-coupled receptor 51|G-protein-coupled receptor 51|GABA-B receptor 2|GABA-B receptor, R2 subunit|GABA-B-R2|GABA-BR2|gamma-aminobutyric acid B receptor 2|gamma-aminobutyric acid type B receptor subunit 2|gb2	20120627	GPCR
9606	2587	GALR1	-	GALNR|GALNR1	HGNC:4132|MIM:600377|Ensembl:ENSG00000166573|HPRD:02657|Vega:OTTHUMG00000132875	18	18q23	galanin receptor 1	protein-coding	GALR1	galanin receptor 1	O	GAL1-R|GALR-1|galanin receptor type 1	20120610	GPCR
9606	8811	GALR2	-	GALNR2	HGNC:4133|MIM:603691|Ensembl:ENSG00000182687|HPRD:04735|Vega:OTTHUMG00000167479	17	17q25.3	galanin receptor 2	protein-coding	GALR2	galanin receptor 2	O	GAL2-R|GALR-2|galanin receptor type 2	20120622	GPCR
9606	8484	GALR3	-	-	HGNC:4134|MIM:603692|Ensembl:ENSG00000128310|HPRD:04736|Vega:OTTHUMG00000150658	22	22q13.1	galanin receptor 3	protein-coding	GALR3	galanin receptor 3	O	GAL3-R|GALR-3|galanin receptor type 3|galanin receptor, family member 3	20120610	GPCR
9606	2642	GCGR	-	GGR	HGNC:4192|MIM:138033|Ensembl:ENSG00000215644|HPRD:00678	17	17q25	glucagon receptor	protein-coding	GCGR	glucagon receptor	O	GL-R	20120623	GPCR
9606	2692	GHRHR	-	GHRFR|GRFR|IGHD1B	HGNC:4266|MIM:139191|Ensembl:ENSG00000106128|HPRD:00748|Vega:OTTHUMG00000152801	7	7p14	growth hormone releasing hormone receptor	protein-coding	GHRHR	growth hormone releasing hormone receptor	O	GHRH receptor|GRF receptor|growth hormone-releasing hormone receptor	20120622	GPCR
9606	2693	GHSR	-	-	HGNC:4267|MIM:601898|Ensembl:ENSG00000121853|HPRD:03541|Vega:OTTHUMG00000156946	3	3q26.31	growth hormone secretagogue receptor	protein-coding	GHSR	growth hormone secretagogue receptor	O	GH-releasing peptide receptor|GHRP|GHS-R|ghrelin receptor|growth hormone secretagogue receptor type 1	20120622	GPCR
9606	2696	GIPR	-	PGQTL2	HGNC:4271|MIM:137241|Ensembl:ENSG00000010310|HPRD:00670	19	19q13.3	gastric inhibitory polypeptide receptor	protein-coding	GIPR	gastric inhibitory polypeptide receptor	O	GIP-R|glucose-dependent insulinotropic polypeptide receptor	20120622	GPCR
9606	2740	GLP1R	-	-	HGNC:4324|MIM:138032|Ensembl:ENSG00000112164|HPRD:00677|Vega:OTTHUMG00000014638	6	6p21	glucagon-like peptide 1 receptor	protein-coding	GLP1R	glucagon-like peptide 1 receptor	O	GLP-1 receptor|GLP-1-R|GLP-1R	20120623	GPCR
9606	9340	GLP2R	-	-	HGNC:4325|MIM:603659|Ensembl:ENSG00000065325|HPRD:04713|Vega:OTTHUMG00000130269	17	17p13.3	glucagon-like peptide 2 receptor	protein-coding	GLP2R	glucagon-like peptide 2 receptor	O	GLP-2 receptor|GLP-2-R|GLP-2R	20120610	GPCR
9606	2798	GNRHR	-	GNRHR1|GRHR|LHRHR|LRHR	HGNC:4421|MIM:138850|Ensembl:ENSG00000109163|HPRD:00732|Vega:OTTHUMG00000129302	4	4q21.2	gonadotropin-releasing hormone receptor	protein-coding	GNRHR	gonadotropin-releasing hormone receptor	O	gnRH receptor|gnRH-R|gonadotropin-releasing hormone (type 1) receptor 1|leutinizing hormone releasing horomone receptor|leutinizing-releasing hormone receptor|luliberin receptor|type I GnRH receptor	20120623	GPCR
9606	114814	GNRHR2	-	GnRH-II-R	HGNC:16341|MIM:612875|HPRD:11780	1	1q12	gonadotropin-releasing hormone (type 2) receptor 2	pseudo	GNRHR2	gonadotropin-releasing hormone (type 2) receptor 2	O	-	20120610	GPCR
9606	151306	GPBAR1	-	BG37|GPCR19|GPR131|M-BAR|TGR5	HGNC:19680|MIM:610147|Ensembl:ENSG00000179921|HPRD:17050|Vega:OTTHUMG00000155203	2	2q35	G protein-coupled bile acid receptor 1	protein-coding	GPBAR1	G protein-coupled bile acid receptor 1	O	G-protein coupled bile acid receptor 1|G-protein coupled bile acid receptor BG37|G-protein coupled receptor GPCR19|hBG37|hGPCR19|membrane bile acid receptor|membrane-type receptor for bile acids	20120622	GPCR
9606	2852	GPER	-	CEPR|CMKRL2|DRY12|FEG-1|GPCR-Br|GPR30|LERGU|LERGU2|LyGPR	HGNC:4485|MIM:601805|Ensembl:ENSG00000164850|HPRD:03484|Vega:OTTHUMG00000023680	7	7p22.3	G-protein-coupled estrogen receptor 1	protein-coding	GPER	G-protein-coupled estrogen receptor 1	O	G-protein-coupled receptor 30|G-protein-coupled estrogen receptor 1|G-protein-coupled receptor 30|IL8-related receptor DRY12|chemoattractant receptor-like 2|chemokine receptor-like 2|constitutively expressed peptide-like receptor|flow-induced endothelial G-protein-coupled receptor 1|heptahelix receptor|leucine rich protein in GPR30 3'UTR|lymphocyte-derived G-protein-coupled receptor|mER|membrane …	20120624	GPCR
9606	2825	GPR1	-	-	HGNC:4463|MIM:600239|Ensembl:ENSG00000183671|HPRD:02585|Vega:OTTHUMG00000132894	2	2q33.3	G protein-coupled receptor 1	protein-coding	GPR1	G protein-coupled receptor 1	O	G-protein coupled receptor 1|probable G-protein coupled receptor 1	20120627	GPCR
9606	83550	GPR101	-	GPCR6	HGNC:14963|MIM:300393|Ensembl:ENSG00000165370|HPRD:02315|Vega:OTTHUMG00000022521	X	Xq26.3	G protein-coupled receptor 101	protein-coding	GPR101	G protein-coupled receptor 101	O	probable G-protein coupled receptor 101	20120610	GPCR
9606	266977	GPR110	RP11-39C2.1	KPG_012|PGR19|hGPCR36	HGNC:18990|Ensembl:ENSG00000153292|HPRD:08661|Vega:OTTHUMG00000014795	6	6p12.3	G protein-coupled receptor 110	protein-coding	GPR110	G protein-coupled receptor 110	O	G protein-coupled receptor PGR19|G-protein coupled receptor 110|G-protein coupled receptor KPG_012|G-protein coupled receptor PGR19|probable G-protein coupled receptor 110|seven transmembrane helix receptor	20120622	GPCR
9606	222611	GPR111	-	PGR20|hGPCR35	HGNC:18991|Ensembl:ENSG00000164393|HPRD:17055|Vega:OTTHUMG00000046168	6	6p12.3	G protein-coupled receptor 111	protein-coding	GPR111	G protein-coupled receptor 111	O	G protein-coupled receptor PGR20|probable G-protein coupled receptor 111	20120610	GPCR
9606	139378	GPR112	RP11-51D15.1	PGR17|RP1-299I16	HGNC:18992|Ensembl:ENSG00000156920|HPRD:06578|Vega:OTTHUMG00000022508	X	Xq26.3	G protein-coupled receptor 112	protein-coding	GPR112	G protein-coupled receptor 112	O	probable G-protein coupled receptor 112	20120622	GPCR
9606	165082	GPR113	UNQ9196	PGR23|hGPCR37	HGNC:18989|Ensembl:ENSG00000173567|HPRD:11009|Vega:OTTHUMG00000150225	2	2p23.3	G protein-coupled receptor 113	protein-coding	GPR113	G protein-coupled receptor 113	O	G protein-coupled receptor PGR23|G-protein coupled receptor 113|G-protein coupled receptor PGR23|probable G-protein coupled receptor 113|seven transmembrane helix receptor	20120622	GPCR
9606	221188	GPR114	UNQ2524/PRO6017	PGR27	HGNC:19010|Ensembl:ENSG00000159618|HPRD:17056|Vega:OTTHUMG00000133461	16	16q21	G protein-coupled receptor 114	protein-coding	GPR114	G protein-coupled receptor 114	O	G protein-coupled receptor PGR27|G-protein coupled receptor 114|G-protein coupled receptor PGR27|probable G-protein coupled receptor 114	20120610	GPCR
9606	221393	GPR115	-	PGR18	HGNC:19011|MIM:614268|Ensembl:ENSG00000153294|HPRD:17057|Vega:OTTHUMG00000014800	6	6p12.3	G protein-coupled receptor 115	protein-coding	GPR115	G protein-coupled receptor 115	O	G-protein coupled receptor 115|G-protein coupled receptor PGR18|probable G-protein coupled receptor 115|seven transmembrane helix receptor	20120622	GPCR
9606	221395	GPR116	-	KPG_001	HGNC:19030|Ensembl:ENSG00000069122|HPRD:11010|Vega:OTTHUMG00000014793	6	6p12.3	G protein-coupled receptor 116	protein-coding	GPR116	G protein-coupled receptor 116	O	Ig-Hepta homolog|probable G-protein coupled receptor 116	20120622	GPCR
9606	139760	GPR119	RP1-20I3.4	GPCR2	HGNC:19060|MIM:300513|Ensembl:ENSG00000147262|HPRD:06579|Vega:OTTHUMG00000022397	X	Xq26.1	G protein-coupled receptor 119	protein-coding	GPR119	G protein-coupled receptor 119	O	G-protein coupled receptor 119|G-protein coupled receptor 2|glucose-dependent insulinotropic receptor	20120622	GPCR
9606	2835	GPR12	-	GPCR12|GPCR21	HGNC:4466|MIM:600752|Ensembl:ENSG00000132975|HPRD:15978	13	13q12	G protein-coupled receptor 12	protein-coding	GPR12	G protein-coupled receptor 12	O	G-protein coupled receptor 12	20120622	GPCR
9606	84435	GPR123	RP13-439H18.10-002	-	HGNC:13838|MIM:612302|Ensembl:ENSG00000197177|HPRD:17058|Vega:OTTHUMG00000019304	10	10q26	G protein-coupled receptor 123	protein-coding	GPR123	G protein-coupled receptor 123	O	probable G-protein coupled receptor 123	20120622	GPCR
9606	25960	GPR124	-	TEM5	HGNC:17849|MIM:606823|Ensembl:ENSG00000020181|HPRD:08437|Vega:OTTHUMG00000156182	8	8p11.23	G protein-coupled receptor 124	protein-coding	GPR124	G protein-coupled receptor 124	O	G-protein coupled receptor 124|tumor endothelial marker 5	20120622	GPCR
9606	166647	GPR125	UNQ556/PRO1113	PGR21|TEM5L	HGNC:13839|MIM:612303|Ensembl:ENSG00000152990|HPRD:11011|Vega:OTTHUMG00000160926	4	4p15.2	G protein-coupled receptor 125	protein-coding	GPR125	G protein-coupled receptor 125	O	probable G-protein coupled receptor 125	20120610	GPCR
9606	57211	GPR126	-	APG1|DREG|PS1TP2|VIGR	HGNC:13841|MIM:612243|Ensembl:ENSG00000112414|HPRD:17059|Vega:OTTHUMG00000015709	6	6q24.1	G protein-coupled receptor 126	protein-coding	GPR126	G protein-coupled receptor 126	O	G-protein coupled receptor 126|HBV PreS1-transactivated protein 2|developmentally regulated G-protein-coupled receptor|vascular inducible G protein-coupled receptor|vascular-inducible G protein-coupled receptor	20120610	GPCR
9606	84873	GPR128	-	-	HGNC:19241|MIM:612307|Ensembl:ENSG00000144820|HPRD:17060|Vega:OTTHUMG00000159083	3	3q12.2	G protein-coupled receptor 128	protein-coding	GPR128	G protein-coupled receptor 128	O	probable G-protein coupled receptor 128	20120622	GPCR
9606	29933	GPR132	-	G2A	HGNC:17482|MIM:606167|Ensembl:ENSG00000183484|HPRD:06936|Vega:OTTHUMG00000140173	14	14q32.3	G protein-coupled receptor 132	protein-coding	GPR132	G protein-coupled receptor 132	O	G protein-coupled receptor G2A|G2 accumulation protein|probable G-protein coupled receptor 132	20120622	GPCR
9606	283383	GPR133	-	PGR25	HGNC:19893|MIM:613639|Ensembl:ENSG00000111452|HPRD:17061|Vega:OTTHUMG00000168339	12	12q24.33	G protein-coupled receptor 133	protein-coding	GPR133	G protein-coupled receptor 133	O	G-protein coupled receptor PGR25|probable G-protein coupled receptor 133	20120622	GPCR
9606	64582	GPR135	-	HUMNPIIY20	HGNC:19991|MIM:607970|Ensembl:ENSG00000181619|HPRD:16263|Vega:OTTHUMG00000140325	14	14q23.1	G protein-coupled receptor 135	protein-coding	GPR135	G protein-coupled receptor 135	O	probable G-protein coupled receptor 135	20120610	GPCR
9606	124274	GPR139	-	GPRg1|PGR3	HGNC:19995|Ensembl:ENSG00000180269|HPRD:17062	16	16p12.3	G-protein-coupled receptor 139	protein-coding	GPR139	G-protein-coupled receptor 139	O	G-protein-coupled receptor PGR3|G-protein-coupled receptor PGR3|g(q)-coupled orphan receptor GPRg1|probable G-protein-coupled receptor 139	20120618	GPCR
9606	353345	GPR141	-	PGR13	HGNC:19997|MIM:609045|Ensembl:ENSG00000187037|HPRD:16423	7	7p14.1	G protein-coupled receptor 141	protein-coding	GPR141	G protein-coupled receptor 141	O	G-protein coupled receptor PGR13|probable G-protein coupled receptor 141	20120610	GPCR
9606	350383	GPR142	-	PGR2	HGNC:20088|MIM:609046|Ensembl:ENSG00000257008|HPRD:16424	17	17q25.1	G-protein-coupled receptor 142	protein-coding	GPR142	G-protein-coupled receptor 142	O	G-protein-coupled receptor PGR2|probable G-protein-coupled receptor 142	20120610	GPCR
9606	4935	GPR143	-	NYS6|OA1	HGNC:20145|MIM:300808|Ensembl:ENSG00000101850|HPRD:02355|Vega:OTTHUMG00000021118	X	Xp22.3	G protein-coupled receptor 143	protein-coding	GPR143	G protein-coupled receptor 143	O	G-protein coupled receptor 143|ocular albinism type 1 protein	20120622	GPCR
9606	347088	GPR144	RP11-101K10.9	PGR24	HGNC:18651|Ensembl:ENSG00000180264|HPRD:17063|Vega:OTTHUMG00000020652	9	9q33.3	G protein-coupled receptor 144	protein-coding	GPR144	G protein-coupled receptor 144	O	G protein-coupled receptor PGR24|G-protein coupled receptor GPR144|G-protein coupled receptor PGR24|probable G-protein coupled receptor 144	20120610	GPCR
9606	115330	GPR146	-	PGR8	HGNC:21718|Ensembl:ENSG00000164849|HPRD:17064	7	7p22.3	G protein-coupled receptor 146	protein-coding	GPR146	G protein-coupled receptor 146	O	G protein-coupled receptor PGR8|G-protein coupled receptor PGR8|probable G-protein coupled receptor 146	20120610	GPCR
9606	344561	GPR148	-	BTR|PGR6	HGNC:23623|Ensembl:ENSG00000173302|HPRD:13598|Vega:OTTHUMG00000131655	2	2q21.1	G protein-coupled receptor 148	protein-coding	GPR148	G protein-coupled receptor 148	O	G protein-coupled receptor PGR6|G-protein coupled receptor PGR6|brain and testis restricted GPCR|probable G-protein coupled receptor 148	20120610	GPCR
9606	344758	GPR149	-	IEDA|PGR10	HGNC:23627|Ensembl:ENSG00000174948|Vega:OTTHUMG00000159131	3	3q25.2	G protein-coupled receptor 149	protein-coding	GPR149	G protein-coupled receptor 149	O	G protein-coupled receptor PGR10|G-protein coupled receptor PGR10|probable G-protein coupled receptor 149	20120610	GPCR
9606	2838	GPR15	-	-	HGNC:4469|MIM:601166|Ensembl:ENSG00000154165|HPRD:03102|Vega:OTTHUMG00000160017	3	3q11.2-q13.1	G protein-coupled receptor 15	protein-coding	GPR15	G protein-coupled receptor 15	O	BOB|G-protein coupled receptor 15|brother of Bonzo	20120622	GPCR
9606	285601	GPR150	-	PGR11	HGNC:23628|Ensembl:ENSG00000178015|HPRD:11012|Vega:OTTHUMG00000121170	5	5q15	G protein-coupled receptor 150	protein-coding	GPR150	G protein-coupled receptor 150	O	probable G-protein coupled receptor 150|seven transmembrane helix receptor	20120610	GPCR
9606	134391	GPR151	-	GALR4|GALRL|GPCR|PGR7	HGNC:23624|Ensembl:ENSG00000173250|HPRD:17065|Vega:OTTHUMG00000163444	5	5q32	G protein-coupled receptor 151	protein-coding	GPR151	G protein-coupled receptor 151	O	G-protein coupled receptor PGR7|GPCR-2037|galanin receptor 4|probable G-protein coupled receptor 151|putative G-protein coupled receptor	20120610	GPCR
9606	390212	GPR152	-	PGR5	HGNC:23622|Ensembl:ENSG00000175514|HPRD:13599|Vega:OTTHUMG00000168032	11	11q13.2	G protein-coupled receptor 152	protein-coding	GPR152	G protein-coupled receptor 152	O	G protein-coupled receptor PGR5|probable G-protein coupled receptor 152	20120622	GPCR
9606	387509	GPR153	-	PGR1	HGNC:23618|MIM:614269|Ensembl:ENSG00000158292|HPRD:13600|Vega:OTTHUMG00000001272	1	1p36.31	G protein-coupled receptor 153	protein-coding	GPR153	G protein-coupled receptor 153	O	G-protein coupled receptor PGR1|probable G-protein coupled receptor 153	20120622	GPCR
9606	165829	GPR156	-	GABABL|PGR28	HGNC:20844|MIM:610464|Ensembl:ENSG00000175697|HPRD:17067|Vega:OTTHUMG00000159406	3	3q13.33	G protein-coupled receptor 156	protein-coding	GPR156	G protein-coupled receptor 156	O	G protein-coupled receptor PGR28|G-protein coupled receptor PGR28|GABAB-related G-protein coupled receptor|probable G-protein coupled receptor 156	20120622	GPCR
9606	80045	GPR157	RP5-963K15.2	-	HGNC:23687|Ensembl:ENSG00000180758|HPRD:17068|Vega:OTTHUMG00000001758	1	1p36.23	G protein-coupled receptor 157	protein-coding	GPR157	G protein-coupled receptor 157	O	probable G-protein coupled receptor 157	20120622	GPCR
9606	57512	GPR158	-	RP11-59G22.1	HGNC:23689|MIM:614573|Ensembl:ENSG00000151025|HPRD:13601|Vega:OTTHUMG00000017832	10	10p12.1	G protein-coupled receptor 158	protein-coding	GPR158	G protein-coupled receptor 158	O	probable G-protein coupled receptor 158	20120622	GPCR
9606	26996	GPR160	-	GPCR1|GPCR150	HGNC:23693|Ensembl:ENSG00000173890|HPRD:17069|Vega:OTTHUMG00000158776	3	3q26.2-q27	G-protein-coupled receptor 160	protein-coding	GPR160	G-protein-coupled receptor 160	O	G-protein-coupled receptor GPCR1|hGPCR1|probable G-protein-coupled receptor 160|putative G-protein-coupled receptor	20120610	GPCR
9606	23432	GPR161	-	RE2	HGNC:23694|MIM:612250|Ensembl:ENSG00000143147|HPRD:17070|Vega:OTTHUMG00000034651	1	1q24.2	G protein-coupled receptor 161	protein-coding	GPR161	G protein-coupled receptor 161	O	G-protein coupled receptor 161|G-protein coupled receptor RE2	20120622	GPCR
9606	27239	GPR162	-	A-2|GRCA	HGNC:16693|Ensembl:ENSG00000250510|HPRD:13608|Vega:OTTHUMG00000168368	12	12p13	G-protein-coupled receptor 162	protein-coding	GPR162	G-protein-coupled receptor 162	O	gene rich cluster, A|gene-rich cluster gene A protein|probable G-protein-coupled receptor 162	20120622	GPCR
9606	2840	GPR17	-	-	HGNC:4471|MIM:603071|Ensembl:ENSG00000144230|HPRD:04351|Vega:OTTHUMG00000131533	2	2q21	G protein-coupled receptor 17	protein-coding	GPR17	G protein-coupled receptor 17	O	G-protein coupled receptor 17|P2Y-like receptor|R12|UDP/CysLT receptor|uracil nucleotide/cysteinyl leukotriene receptor	20120622	GPCR
9606	29909	GPR171	-	H963	HGNC:30057|Ensembl:ENSG00000174946|HPRD:17071|Vega:OTTHUMG00000159861	3	3q25.1	G protein-coupled receptor 171	protein-coding	GPR171	G protein-coupled receptor 171	O	F730001G15Rik|G-protein coupled receptor H963|platelet activating receptor homolog|probable G-protein coupled receptor 171	20120610	GPCR
9606	54328	GPR173	RP1-290F12.1	SREB3	HGNC:18186|MIM:300253|Ensembl:ENSG00000184194|HPRD:02220|Vega:OTTHUMG00000021596	X	Xp11	G protein-coupled receptor 173	protein-coding	GPR173	G protein-coupled receptor 173	O	probable G-protein coupled receptor 173|super conserved receptor expressed in brain 3	20120610	GPCR
9606	84636	GPR174	FKSG79	-	HGNC:30245|Ensembl:ENSG00000147138|HPRD:06512|Vega:OTTHUMG00000021898	X	Xq21.1	G protein-coupled receptor 174	protein-coding	GPR174	G protein-coupled receptor 174	O	probable G-protein coupled receptor 174	20120610	GPCR
9606	11245	GPR176	-	GPR|Gm1012	HGNC:32370|MIM:612183|Ensembl:ENSG00000166073|HPRD:13597|Vega:OTTHUMG00000129873	15	15q14-q15.1	G-protein-coupled receptor 176	protein-coding	GPR176	G-protein-coupled receptor 176	O	HB-954|probable G-protein-coupled receptor 176|putative G-protein-coupled receptor	20120627	GPCR
9606	440435	GPR179	-	CSNB1E|GPR158L|GPR158L1	HGNC:31371|MIM:614515|Ensembl:ENSG00000188888|HPRD:13602|Vega:OTTHUMG00000132251	17	17q21.1	G protein-coupled receptor 179	protein-coding	GPR179	G protein-coupled receptor 179	O	GPR158-like 1|probable G-protein coupled receptor 158-like 1|probable G-protein coupled receptor 179	20120623	GPCR
9606	2841	GPR18	RP11-461N23.8	-	HGNC:4472|MIM:602042|Ensembl:ENSG00000125245|HPRD:03621|Vega:OTTHUMG00000017266	13	13q32	G protein-coupled receptor 18	protein-coding	GPR18	G protein-coupled receptor 18	O	N-arachidonyl glycine receptor|NAGly receptor	20120627	GPCR
9606	11318	GPR182	-	7TMR|ADMR|AM-R|AMR|G10D|gamrh|hrhAMR	HGNC:13708|MIM:605307|Ensembl:ENSG00000166856|HPRD:05605|Vega:OTTHUMG00000171005	12	12q13.3	G-protein-coupled receptor 182	protein-coding	GPR182	G-protein-coupled receptor 182	O	G-protein-coupled receptor 182|adrenomedullin receptor	20120622	GPCR
9606	1880	GPR183	RP11-461N23.2	EBI2	HGNC:3128|MIM:605741|Ensembl:ENSG00000169508|HPRD:12040|Vega:OTTHUMG00000017263	13	13q32.3	G-protein-coupled receptor 183	protein-coding	GPR183	G-protein-coupled receptor 183	O	EBV-induced G-protein-coupled receptor 2|Epstein-Barr virus induced gene 2 (lymphocyte-specific G-protein-coupled receptor)|G-protein-coupled receptor 183|epstein-Barr virus-induced G-protein-coupled receptor 2	20120626	GPCR
9606	2842	GPR19	-	-	HGNC:4473|MIM:602927|Ensembl:ENSG00000183150|HPRD:04236|Vega:OTTHUMG00000168705	12	12p12.3	G protein-coupled receptor 19	protein-coding	GPR19	G protein-coupled receptor 19	O	GPR-NGA|probable G-protein coupled receptor 19	20120610	GPCR
9606	2843	GPR20	-	-	HGNC:4475|MIM:601908|Ensembl:ENSG00000204882|HPRD:03550|Vega:OTTHUMG00000164484	8	8q24.3	G-protein-coupled receptor 20	protein-coding	GPR20	G-protein-coupled receptor 20	O	G-protein-coupled receptor 20	20120610	GPCR
9606	2844	GPR21	-	-	HGNC:4476|MIM:601909|Ensembl:ENSG00000188394|HPRD:03551|Vega:OTTHUMG00000020631	9	9q33	G protein-coupled receptor 21	protein-coding	GPR21	G protein-coupled receptor 21	O	probable G-protein coupled receptor 21	20120627	GPCR
9606	2845	GPR22	tcag7.108	-	HGNC:4477|MIM:601910|Ensembl:ENSG00000172209|HPRD:03552|Vega:OTTHUMG00000154902	7	7q22-q31.1	G protein-coupled receptor 22	protein-coding	GPR22	G protein-coupled receptor 22	O	probable G-protein coupled receptor 22	20120622	GPCR
9606	2848	GPR25	-	-	HGNC:4480|MIM:602174|Ensembl:ENSG00000170128|HPRD:03707|Vega:OTTHUMG00000035788	1	1q32.1	G protein-coupled receptor 25	protein-coding	GPR25	G protein-coupled receptor 25	O	probable G-protein coupled receptor 25	20120610	GPCR
9606	2849	GPR26	-	-	HGNC:4481|MIM:604847|Ensembl:ENSG00000154478|HPRD:07275|Vega:OTTHUMG00000019204	10	10q26.13	G protein-coupled receptor 26	protein-coding	GPR26	G protein-coupled receptor 26	O	G-protein coupled receptor 26	20120622	GPCR
9606	2850	GPR27	-	SREB1	HGNC:4482|MIM:605187|Ensembl:ENSG00000170837|HPRD:05542|Vega:OTTHUMG00000158810	3	3p21-p14	G protein-coupled receptor 27	protein-coding	GPR27	G protein-coupled receptor 27	O	probable G-protein coupled receptor 27|super conserved receptor expressed in brain 1	20120610	GPCR
9606	2827	GPR3	-	ACCA	HGNC:4484|MIM:600241|Ensembl:ENSG00000181773|HPRD:02587|Vega:OTTHUMG00000003397	1	1p36.1-p35	G protein-coupled receptor 3	protein-coding	GPR3	G protein-coupled receptor 3	O	ACCA orphan receptor|G-protein coupled receptor 3|adenylate cyclase constitutive activator	20120610	GPCR
9606	2853	GPR31	-	12-HETER|HETER|HETER1	HGNC:4486|MIM:602043|Ensembl:ENSG00000120436|HPRD:03622|Vega:OTTHUMG00000016013	6	6q27	G protein-coupled receptor 31	protein-coding	GPR31	G protein-coupled receptor 31	O	12-(S)-HETE acid receptor|12-(S)-HETE receptor|12-(S)-hydroxy-5,8,10,14-eicosatetraenoic acid (HETE) receptor|12-(S)-hydroxy-5,8,10,14-eicosatetraenoic acid receptor|G-protein coupled receptor 31|bA517H2.2 (G protein-coupled receptor 31)|hydroxyeicosatetraenoic (HETE) acid receptor 1|probable G-protein coupled receptor 31	20120610	GPCR
9606	2854	GPR32	-	-	HGNC:4487|MIM:603195|Ensembl:ENSG00000142511|HPRD:04430	19	19q13.33	G protein-coupled receptor 32	protein-coding	GPR32	G protein-coupled receptor 32	O	probable G-protein coupled receptor 32	20120627	GPCR
9606	2856	GPR33	-	-	HGNC:4489|MIM:610118	14	14q12	G-protein-coupled receptor 33 (gene/pseudogene)	protein-coding	GPR33	G-protein-coupled receptor 33 (gene/pseudogene)	O	G-protein-coupled receptor 33 pseudogene|probable G-protein-coupled receptor 33	20120610	GPCR
9606	2857	GPR34	RP11-204C16.6	-	HGNC:4490|MIM:300241|Ensembl:ENSG00000171659|HPRD:02213|Vega:OTTHUMG00000021375	X	Xp11.4	G protein-coupled receptor 34	protein-coding	GPR34	G protein-coupled receptor 34	O	probable G-protein coupled receptor 34	20120610	GPCR
9606	2859	GPR35	-	-	HGNC:4492|MIM:602646|Ensembl:ENSG00000178623|HPRD:16003|Vega:OTTHUMG00000133356	2	2q37.3	G protein-coupled receptor 35	protein-coding	GPR35	G protein-coupled receptor 35	O	G-protein coupled receptor 35|KYNA receptor|kynurenic acid receptor	20120610	GPCR
9606	2861	GPR37	-	EDNRBL|PAELR|hET(B)R-LP	HGNC:4494|MIM:602583|Ensembl:ENSG00000170775|HPRD:03992|Vega:OTTHUMG00000157197	7	7q31	G protein-coupled receptor 37 (endothelin receptor type B-like)	protein-coding	GPR37	G protein-coupled receptor 37 (endothelin receptor type B-like)	O	ETBR-LP-1|Parkin-associated endothelin receptor-like receptor|endothelin B receptor-like protein 1|probable G-protein coupled receptor 37	20120610	GPCR
9606	9283	GPR37L1	-	ET(B)R-LP-2|ETBR-LP-2	HGNC:14923|Ensembl:ENSG00000170075|HPRD:13603|Vega:OTTHUMG00000035924	1	1q32.1	G protein-coupled receptor 37 like 1	protein-coding	GPR37L1	G protein-coupled receptor 37 like 1	O	G-protein coupled receptor 37 like 1|G-protein coupled receptor 37-like 1|endothelin B receptor-like protein 2|endothelin type b receptor-like protein 2	20120619	GPCR
9606	2863	GPR39	-	-	HGNC:4496|MIM:602886|Ensembl:ENSG00000183840|HPRD:04198|Vega:OTTHUMG00000131679	2	2q21-q22	G protein-coupled receptor 39	protein-coding	GPR39	G protein-coupled receptor 39	O	G-protein coupled receptor 39	20120622	GPCR
9606	2828	GPR4	-	-	HGNC:4497|MIM:600551|Ensembl:ENSG00000177464|HPRD:02773	19	19q13.3	G protein-coupled receptor 4	protein-coding	GPR4	G protein-coupled receptor 4	O	G-protein coupled receptor 19|G-protein coupled receptor 4	20120610	GPCR
9606	2866	GPR42	-	FFAR1L|FFAR3L|GPR41L|GPR42P	HGNC:4500|MIM:603822|HPRD:16033	19	19q13.1	G protein-coupled receptor 42 (gene/pseudogene)	pseudo	GPR42	G protein-coupled receptor 42 (gene/pseudogene)	O	-	20120610	GPCR
9606	11250	GPR45	-	PSP24|PSP24(ALPHA)|PSP24A	HGNC:4503|MIM:604838|Ensembl:ENSG00000135973|HPRD:05325|Vega:OTTHUMG00000130805	2	2q11.1-q12	G protein-coupled receptor 45	protein-coding	GPR45	G protein-coupled receptor 45	O	PSP24-1|PSP24-alpha|high-affinity lysophosphatidic acid receptor|probable G-protein coupled receptor 45	20120610	GPCR
9606	9248	GPR50	-	H9|Mel1c	HGNC:4506|MIM:300207|Ensembl:ENSG00000102195|HPRD:02194|Vega:OTTHUMG00000024166	X	Xq28	G protein-coupled receptor 50	protein-coding	GPR50	G protein-coupled receptor 50	O	melatonin-related receptor	20120622	GPCR
9606	9293	GPR52	-	-	HGNC:4508|MIM:604106|Ensembl:ENSG00000203737|HPRD:07247|Vega:OTTHUMG00000034901	1	1q24	G-protein-coupled receptor 52	protein-coding	GPR52	G-protein-coupled receptor 52	O	probable G-protein-coupled receptor 52	20120622	GPCR
9606	9290	GPR55	-	-	HGNC:4511|MIM:604107|Ensembl:ENSG00000135898|HPRD:07248|Vega:OTTHUMG00000133224	2	2q37	G protein-coupled receptor 55	protein-coding	GPR55	G protein-coupled receptor 55	O	G-protein coupled receptor 55	20120626	GPCR
9606	9289	GPR56	UNQ540/PRO1083	BFPP|TM7LN4|TM7XN1	HGNC:4512|MIM:604110|Ensembl:ENSG00000205336|HPRD:06824|Vega:OTTHUMG00000176742	16	16q13	G-protein-coupled receptor 56	protein-coding	GPR56	G-protein-coupled receptor 56	O	7-transmembrane protein with no EGF-like N-terminal domains-1|G-protein-coupled receptor 56	20120622	GPCR
9606	2830	GPR6	-	-	HGNC:4515|MIM:600553|Ensembl:ENSG00000146360|HPRD:02775|Vega:OTTHUMG00000015354	6	6q21	G protein-coupled receptor 6	protein-coding	GPR6	G protein-coupled receptor 6	O	G-protein coupled receptor 6|sphingosine 1-phosphate receptor GPR6	20120610	GPCR
9606	83873	GPR61	-	BALGR|GPCR3	HGNC:13300|MIM:606916|Ensembl:ENSG00000156097|HPRD:06077|Vega:OTTHUMG00000011633	1	1p13.3	G protein-coupled receptor 61	protein-coding	GPR61	G protein-coupled receptor 61	O	biogenic amine receptor-like G-protein coupled receptor|biogenic amine receptor-like GPCR|probable G-protein coupled receptor 61	20120610	GPCR
9606	118442	GPR62	-	GPCR8|KPG_005	HGNC:13301|MIM:606917|Ensembl:ENSG00000180929|HPRD:06078|Vega:OTTHUMG00000157367	3	3p21.1	G protein-coupled receptor 62	protein-coding	GPR62	G protein-coupled receptor 62	O	G-protein coupled receptor GPCR8|G-protein coupled receptor KPG_005|hGPCR8|probable G-protein coupled receptor 62	20120622	GPCR
9606	81491	GPR63	-	PSP24(beta)|PSP24B	HGNC:13302|MIM:606915|Ensembl:ENSG00000112218|HPRD:06076	6	6q16.1-q16.3	G protein-coupled receptor 63	protein-coding	GPR63	G protein-coupled receptor 63	O	PSP24-2|PSP24-beta|brain expressed G-protein-coupled receptor PSP24 beta|probable G-protein coupled receptor 63	20120610	GPCR
9606	10149	GPR64	CTD-2245E12.1	EDDM6|HE6|TM7LN2	HGNC:4516|MIM:300572|Ensembl:ENSG00000173698|HPRD:04040|Vega:OTTHUMG00000021223	X	Xp22.13	G protein-coupled receptor 64	protein-coding	GPR64	G protein-coupled receptor 64	O	G protein-coupled receptor, epididymis-specific (seven transmembrane family)|G-protein coupled receptor 64|epididymal protein 6|human epididymis-specific protein 6	20120622	GPCR
9606	8477	GPR65	-	TDAG8|hTDAG8	HGNC:4517|MIM:604620|Ensembl:ENSG00000140030|HPRD:07057|Vega:OTTHUMG00000028648	14	14q31-q32.1	G-protein-coupled receptor 65	protein-coding	GPR65	G-protein-coupled receptor 65	O	G-protein-coupled receptor 65|T-cell death-associated gene 8 protein|psychosine receptor	20120610	GPCR
9606	8111	GPR68	-	GPR12A|OGR1	HGNC:4519|MIM:601404|Ensembl:ENSG00000119714|HPRD:03241|Vega:OTTHUMG00000167590	14	14q31	G protein-coupled receptor 68	protein-coding	GPR68	G protein-coupled receptor 68	O	G-protein coupled receptor 68|ovarian cancer G protein-coupled receptor, 1|ovarian cancer G-protein coupled receptor 1|sphingosylphosphorylcholine receptor	20120622	GPCR
9606	10936	GPR75	-	GPRchr2|WI31133	HGNC:4526|MIM:606704|Ensembl:ENSG00000119737|HPRD:09462|Vega:OTTHUMG00000129280	2	2p16	G protein-coupled receptor 75	protein-coding	GPR75	G protein-coupled receptor 75	O	probable G-protein coupled receptor 75	20120622	GPCR
9606	27202	GPR77	-	C5L2|GPF77	HGNC:4527|MIM:609949|HPRD:17072	19	19q13.33	G protein-coupled receptor 77	protein-coding	GPR77	G protein-coupled receptor 77	O	C5a anaphylatoxin chemotactic receptor C5L2|G protein-coupled receptor C5L2|G-protein coupled receptor 77	20120610	GPCR
9606	27201	GPR78	UNQ5925/PRO19818	-	HGNC:4528|MIM:606921|Ensembl:ENSG00000155269|HPRD:06081|Vega:OTTHUMG00000128483	4	4p16.1	G-protein-coupled receptor 78	protein-coding	GPR78	G-protein-coupled receptor 78	O	G-protein-coupled receptor 78	20120622	GPCR
9606	27197	GPR82	RP11-204C16.5	-	HGNC:4533|MIM:300748|Ensembl:ENSG00000171657|HPRD:06084|Vega:OTTHUMG00000021373	X	Xp11.4	G protein-coupled receptor 82	protein-coding	GPR82	G protein-coupled receptor 82	O	probable G-protein coupled receptor 82	20120610	GPCR
9606	10888	GPR83	-	GIR|GPR72	HGNC:4523|MIM:605569|Ensembl:ENSG00000123901|HPRD:16125|Vega:OTTHUMG00000167779	11	11q21	G protein-coupled receptor 83	protein-coding	GPR83	G protein-coupled receptor 83	O	G protein-coupled receptor 72|G-protein coupled receptor 72|glucocorticoid induced receptor|probable G-protein coupled receptor 83	20120610	GPCR
9606	53831	GPR84	-	EX33|GPCR4	HGNC:4535|MIM:606383|Ensembl:ENSG00000139572|HPRD:16213|Vega:OTTHUMG00000169839	12	12q13.13	G protein-coupled receptor 84	protein-coding	GPR84	G protein-coupled receptor 84	O	G-protein coupled receptor 84|inflammation-related G protein-coupled receptor EX33|inflammation-related G-protein coupled receptor EX33	20120610	GPCR
9606	54329	GPR85	-	SREB|SREB2	HGNC:4536|MIM:605188|Ensembl:ENSG00000164604|HPRD:05543|Vega:OTTHUMG00000156933	7	7q31	G protein-coupled receptor 85	protein-coding	GPR85	G protein-coupled receptor 85	O	probable G-protein coupled receptor 85|seven transmembrane helix receptor|super conserved receptor expressed in brain 2	20120622	GPCR
9606	53836	GPR87	FKSG78	GPR95|KPG_002	HGNC:4538|MIM:606379|Ensembl:ENSG00000138271|HPRD:16209|Vega:OTTHUMG00000159858	3	3q24	G-protein-coupled receptor 87	protein-coding	GPR87	G-protein-coupled receptor 87	O	G-protein-coupled receptor 95|G-protein-coupled receptor 87|G-protein-coupled receptor 95|orphan GPCR 87	20120622	GPCR
9606	54112	GPR88	-	STRG	HGNC:4539|MIM:607468|Ensembl:ENSG00000181656|HPRD:16248|Vega:OTTHUMG00000010981	1	1p21.3	G protein-coupled receptor 88	protein-coding	GPR88	G protein-coupled receptor 88	O	G protein coupled receptor 88|G-protein coupled receptor 88|probable G-protein coupled receptor 88|striatum-specific G-protein coupled receptor	20120619	GPCR
9606	222487	GPR97	-	PB99|PGR26	HGNC:13728|Ensembl:ENSG00000182885|HPRD:17073|Vega:OTTHUMG00000133458	16	16q21	G protein-coupled receptor 97	protein-coding	GPR97	G protein-coupled receptor 97	O	G-protein coupled receptor PGR26|probable G-protein coupled receptor 97	20120610	GPCR
9606	84059	GPR98	-	FEB4|MASS1|USH2B|USH2C|VLGR1|VLGR1b	HGNC:17416|MIM:602851|Ensembl:ENSG00000164199|HPRD:09111|Vega:OTTHUMG00000162668	5	5q13	G-protein-coupled receptor 98	protein-coding	GPR98	G-protein-coupled receptor 98	O	G-protein-coupled receptor 98|monogenic audiogenic seizure susceptibility protein 1 homolog|monogenic, audiogenic seizure susceptibility 1 homolog|usher syndrome type-2C protein|very large G-protein-coupled receptor 1|very large G-protein-coupled receptor 1	20120622	GPCR
9606	9052	GPRC5A	-	GPCR5A|RAI3|RAIG1	HGNC:9836|MIM:604138|Ensembl:ENSG00000013588|HPRD:16037|Vega:OTTHUMG00000168710	12	12p13-p12.3	G protein-coupled receptor, family C, group 5, member A	protein-coding	GPRC5A	G protein-coupled receptor, family C, group 5, member A	O	G-protein coupled receptor family C group 5 member A|RAIG-1|orphan G-protein-coupling receptor PEIG-1|retinoic acid induced 3|retinoic acid responsive|retinoic acid-induced gene 1 protein|retinoic acid-induced protein 3	20120610	GPCR
9606	51704	GPRC5B	-	RAIG-2|RAIG2	HGNC:13308|MIM:605948|Ensembl:ENSG00000167191|HPRD:16177|Vega:OTTHUMG00000131460	16	16p12	G protein-coupled receptor, family C, group 5, member B	protein-coding	GPRC5B	G protein-coupled receptor, family C, group 5, member B	O	A-69G12.1|G protein-coupled receptor, family C, group 1, member B|G-protein coupled receptor family C group 5 member B|retinoic acid responsive gene protein|retinoic acid-induced gene 2 protein	20120610	GPCR
9606	55890	GPRC5C	PSEC0087	RAIG-3|RAIG3	HGNC:13309|MIM:605949|Ensembl:ENSG00000170412|HPRD:16178|Vega:OTTHUMG00000067613	17	17q25	G protein-coupled receptor, family C, group 5, member C	protein-coding	GPRC5C	G protein-coupled receptor, family C, group 5, member C	O	G-protein coupled receptor family C group 5 member C|orphan G-protein coupled receptor|retinoic acid responsive gene protein|retinoic acid-induced gene 3 protein	20120622	GPCR
9606	55507	GPRC5D	-	-	HGNC:13310|MIM:607437|Ensembl:ENSG00000111291|HPRD:07604|Vega:OTTHUMG00000168711	12	12p13.3	G protein-coupled receptor, family C, group 5, member D	protein-coding	GPRC5D	G protein-coupled receptor, family C, group 5, member D	O	G-protein coupled receptor family C group 5 member D|orphan G-protein coupled receptor	20120622	GPCR
9606	222545	GPRC6A	-	GPCR|bA86F4.3	HGNC:18510|MIM:613572|Ensembl:ENSG00000173612|HPRD:17074|Vega:OTTHUMG00000015447	6	6q22.1	G protein-coupled receptor, family C, group 6, member A	protein-coding	GPRC6A	G protein-coupled receptor, family C, group 6, member A	O	G-protein coupled receptor GPCR33|G-protein coupled receptor family C group 6 member A|hGPCR33|hGPRC6A|predicted with SOSUI analysis|seven transmembrane helix receptor	20120610	GPCR
9606	2911	GRM1	-	GPRC1A|GRM1A|MGLUR1|MGLUR1A|mGlu1	HGNC:4593|MIM:604473|Ensembl:ENSG00000152822|HPRD:05129|Vega:OTTHUMG00000015752	6	6q24	glutamate receptor, metabotropic 1	protein-coding	GRM1	glutamate receptor, metabotropic 1	O	metabotropic glutamate receptor 1	20120624	GPCR
9606	2912	GRM2	-	GLUR2|GPRC1B|MGLUR2|mGlu2	HGNC:4594|MIM:604099|Ensembl:ENSG00000164082|HPRD:04977|Vega:OTTHUMG00000156902	3	3p21.2	glutamate receptor, metabotropic 2	protein-coding	GRM2	glutamate receptor, metabotropic 2	O	glutamate metabotropic receptor 2|glutamate receptor homolog|metabotropic glutamate receptor 2	20120623	GPCR
9606	2913	GRM3	-	GLUR3|GPRC1C|MGLUR3|mGlu3	HGNC:4595|MIM:601115|Ensembl:ENSG00000198822|HPRD:03070|Vega:OTTHUMG00000022884	7	7q21.1-q21.2	glutamate receptor, metabotropic 3	protein-coding	GRM3	glutamate receptor, metabotropic 3	O	glutamate metabotropic receptor 3|metabotropic glutamate receptor 3	20120623	GPCR
9606	2914	GRM4	-	GPRC1D|MGLUR4|mGlu4	HGNC:4596|MIM:604100|Ensembl:ENSG00000124493|HPRD:04978|Vega:OTTHUMG00000014538	6	6p21.3	glutamate receptor, metabotropic 4	protein-coding	GRM4	glutamate receptor, metabotropic 4	O	metabotropic glutamate receptor 4	20120623	GPCR
9606	2915	GRM5	-	GPRC1E|MGLUR5|mGlu5	HGNC:4597|MIM:604102|Ensembl:ENSG00000168959|Vega:OTTHUMG00000134306	11	11q14.3	glutamate receptor, metabotropic 5	protein-coding	GRM5	glutamate receptor, metabotropic 5	O	metabotropic glutamate receptor 5|metabotropic glutamate receptor 5 variant F|metabotropic glutamate receptor 5 variant G|metabotropic glutamate receptor 5 variant H	20120623	GPCR
9606	2916	GRM6	-	CSNB1B|GPRC1F|MGLUR6|mGlu6	HGNC:4598|MIM:604096|Ensembl:ENSG00000113262|HPRD:04975|Vega:OTTHUMG00000130889	5	5q35	glutamate receptor, metabotropic 6	protein-coding	GRM6	glutamate receptor, metabotropic 6	O	metabotropic glutamate receptor 6	20120623	GPCR
9606	2917	GRM7	-	GLUR7|GPRC1G|MGLU7|MGLUR7	HGNC:4599|MIM:604101|Ensembl:ENSG00000196277|HPRD:04979|Vega:OTTHUMG00000125549	3	3p26.1-p25.1	glutamate receptor, metabotropic 7	protein-coding	GRM7	glutamate receptor, metabotropic 7	O	metabotropic glutamate receptor 7	20120622	GPCR
9606	2918	GRM8	-	GLUR8|GPRC1H|MGLUR8|mGlu8	HGNC:4600|MIM:601116|Ensembl:ENSG00000179603|HPRD:03071|Vega:OTTHUMG00000022888	7	7q31.3-q32.1	glutamate receptor, metabotropic 8	protein-coding	GRM8	glutamate receptor, metabotropic 8	O	metabotropic glutamate receptor 8	20120623	GPCR
9606	2925	GRPR	-	-	HGNC:4609|MIM:305670|Ensembl:ENSG00000126010|HPRD:02376|Vega:OTTHUMG00000021189	X	Xp22.2	gastrin-releasing peptide receptor	protein-coding	GRPR	gastrin-releasing peptide receptor	O	GRP-R|GRP-preferring bombesin receptor	20120624	GPCR
9606	266790	HCA1	-	AH|HCA	MIM:607258	4	4q33-qter	Hypercalciuria, absorptive, 1	unknown	-	-	-	-	20120622	GPCR
9606	27198	HCAR1	FKSG80	GPR104|GPR81|HCA1|LACR1|TA-GPCR	HGNC:4532|MIM:606923|Ensembl:ENSG00000196917|HPRD:06083|Vega:OTTHUMG00000168863	12	12q24.31	hydroxycarboxylic acid receptor 1	protein-coding	HCAR1	hydroxycarboxylic acid receptor 1	O	G protein-coupled receptor 104|G protein-coupled receptor 81|G-protein coupled receptor 104|G-protein coupled receptor 81|T-cell activation G protein-coupled receptor|hydroxy-carboxylic acid receptor 1|lactate receptor 1	20120613	GPCR
9606	338442	HCAR2	-	GPR109A|HCA2|HM74a|HM74b|NIACR1|PUMAG|Puma-g	HGNC:24827|MIM:609163|Ensembl:ENSG00000182782|HPRD:16453|Vega:OTTHUMG00000162722	12	12q24.31	hydroxycarboxylic acid receptor 2	protein-coding	HCAR2	hydroxycarboxylic acid receptor 2	O	G protein-coupled receptor 109A|G protein-coupled receptor HM74a|G-protein coupled receptor 109A|G-protein coupled receptor HM74A|hydroxy-carboxylic acid receptor 2|niacin receptor 1|nicotinic acid receptor	20120610	GPCR
9606	8843	HCAR3	-	GPR109B|HCA3|HM74|PUMAG|Puma-g	HGNC:16824|MIM:606039|Ensembl:ENSG00000255398|HPRD:06917|Vega:OTTHUMG00000166034	12	12q24.31	hydroxycarboxylic acid receptor 3	protein-coding	HCAR3	hydroxycarboxylic acid receptor 3	O	G protein-coupled receptor 109B|G-protein coupled receptor 109B|G-protein coupled receptor HM74|G-protein coupled receptor HM74B|GTP-binding protein|hydroxy-carboxylic acid receptor 3|niacin receptor 2|nicotinic acid receptor 2|putative chemokine receptor	20120610	GPCR
9606	3061	HCRTR1	-	OX1R	HGNC:4848|MIM:602392|Ensembl:ENSG00000121764|HPRD:03863|Vega:OTTHUMG00000003876	1	1p33	hypocretin (orexin) receptor 1	protein-coding	HCRTR1	hypocretin (orexin) receptor 1	O	hypocretin receptor 1|hypocretin receptor type 1|hypocretin receptor-1|orexin receptor 1|orexin receptor type 1|orexin receptor-1|ox-1-R|ox1-R	20120610	GPCR
9606	3062	HCRTR2	-	OX2R	HGNC:4849|MIM:602393|Ensembl:ENSG00000137252|HPRD:08374|Vega:OTTHUMG00000016150	6	6p12	hypocretin (orexin) receptor 2	protein-coding	HCRTR2	hypocretin (orexin) receptor 2	O	hypocretin receptor type 2|orexin receptor type 2|ox-2-R|ox2-R	20120610	GPCR
9606	3269	HRH1	-	H1-R|hisH1	HGNC:5182|MIM:600167|Ensembl:ENSG00000196639|HPRD:02544|Vega:OTTHUMG00000129719	3	3p25	histamine receptor H1	protein-coding	HRH1	histamine receptor H1	O	H1R|HH1R|histamine H(1) receptor|histamine H1 receptor|histamine receptor, subclass H1	20120623	GPCR
9606	3274	HRH2	-	H2R	HGNC:5183|MIM:142703|Ensembl:ENSG00000113749|HPRD:00816|Vega:OTTHUMG00000130660	5	5q35.2	histamine receptor H2	protein-coding	HRH2	histamine receptor H2	O	HH2R|gastric receptor 1|gastric receptor I|histamine H2 receptor	20120627	GPCR
9606	11255	HRH3	-	GPCR97|HH3R	HGNC:5184|MIM:604525|Ensembl:ENSG00000101180|Vega:OTTHUMG00000032899	20	20q13.33	histamine receptor H3	protein-coding	HRH3	histamine receptor H3	O	G protein-coupled receptor 97|G-protein coupled receptor 97|H3R|histamine H3 receptor	20120610	GPCR
9606	59340	HRH4	-	AXOR35|BG26|GPCR105|GPRv53|H4|H4R|HH4R	HGNC:17383|MIM:606792|Ensembl:ENSG00000134489|HPRD:06004|Vega:OTTHUMG00000131945	18	18q11.2	histamine receptor H4	protein-coding	HRH4	histamine receptor H4	O	G-protein coupled receptor 105|SP9144|histamine H4 receptor|pfi-013	20120622	GPCR
9606	3350	HTR1A	-	5-HT-1A|5-HT1A|5HT1a|ADRB2RL1|ADRBRL1|G-21|PFMCD	HGNC:5286|MIM:109760|Ensembl:ENSG00000178394|HPRD:00190|Vega:OTTHUMG00000162279	5	5q11.2-q13	5-hydroxytryptamine (serotonin) receptor 1A, G protein-coupled	protein-coding	HTR1A	5-hydroxytryptamine (serotonin) receptor 1A, G protein-coupled	O	5-HT1a receptor|5-hydroxytryptamine receptor 1A|G protein coupled receptor|guanine nucleotide-binding regulatory protein-coupled receptor|serotonin receptor 1A	20120622	GPCR
9606	3351	HTR1B	-	5-HT1B|5-HT1DB|HTR1D2|HTR1DB|S12	HGNC:5287|MIM:182131|Ensembl:ENSG00000135312|HPRD:01634|Vega:OTTHUMG00000015066	6	6q13	5-hydroxytryptamine (serotonin) receptor 1B, G protein-coupled	protein-coding	HTR1B	5-hydroxytryptamine (serotonin) receptor 1B, G protein-coupled	O	5-HT-1B|5-HT-1D-beta|5-hydroxytryptamine receptor 1B|serotonin 1D beta receptor|serotonin receptor 1B	20120624	GPCR
9606	3352	HTR1D	-	5-HT1D|HT1DA|HTR1DA|HTRL|RDC4	HGNC:5289|MIM:182133|Ensembl:ENSG00000179546|HPRD:01636|Vega:OTTHUMG00000003235	1	1p36.3-p34.3	5-hydroxytryptamine (serotonin) receptor 1D, G protein-coupled	protein-coding	HTR1D	5-hydroxytryptamine (serotonin) receptor 1D, G protein-coupled	O	5-HT-1D|5-HT-1D-alpha|5-hydroxytryptamine receptor 1D|serotonin receptor 1D	20120623	GPCR
9606	3354	HTR1E	-	5-HT1E	HGNC:5291|MIM:182132|Ensembl:ENSG00000168830|HPRD:01635	6	6q14-q15	5-hydroxytryptamine (serotonin) receptor 1E, G protein-coupled	protein-coding	HTR1E	5-hydroxytryptamine (serotonin) receptor 1E, G protein-coupled	O	5-HT-1E|5-hydroxytryptamine receptor 1E|S31|serotonin receptor 1E	20120623	GPCR
9606	3355	HTR1F	-	5-HT-1F|5-HT1F|5HT6|HTR1EL|MR77	HGNC:5292|MIM:182134|HPRD:01637	3	3p12	5-hydroxytryptamine (serotonin) receptor 1F, G protein-coupled	protein-coding	HTR1F	5-hydroxytryptamine (serotonin) receptor 1F, G protein-coupled	O	5-hydroxytryptamine receptor 1F|serotonin receptor 1F	20120610	GPCR
9606	3356	HTR2A	RP11-147L20.2	5-HT2A|HTR2	HGNC:5293|MIM:182135|Ensembl:ENSG00000102468|HPRD:01638|Vega:OTTHUMG00000016881	13	13q14-q21	5-hydroxytryptamine (serotonin) receptor 2A, G protein-coupled	protein-coding	HTR2A	5-hydroxytryptamine (serotonin) receptor 2A, G protein-coupled	O	5-HT-2A|5-HT2 receptor|5-hydroxytryptamine receptor 2A|serotonin 5-HT-2A receptor	20120624	GPCR
9606	3357	HTR2B	-	5-HT(2B)|5-HT2B	HGNC:5294|MIM:601122|Ensembl:ENSG00000135914|HPRD:03077|Vega:OTTHUMG00000133222	2	2q36.3-q37.1	5-hydroxytryptamine (serotonin) receptor 2B, G protein-coupled	protein-coding	HTR2B	5-hydroxytryptamine (serotonin) receptor 2B, G protein-coupled	O	5-HT 2B receptor|5-HT-2B|5-hydroxytryptamine 2B receptor|5-hydroxytryptamine receptor 2B|5-hydroxytryptamine receptor 2B variant b|serotonin receptor 2B	20120623	GPCR
9606	3358	HTR2C	RP11-810O3.1	5-HT2C|5-HTR2C|HTR1C	HGNC:5295|MIM:312861|Ensembl:ENSG00000147246|HPRD:02429|Vega:OTTHUMG00000022226	X	Xq24	5-hydroxytryptamine (serotonin) receptor 2C, G protein-coupled	protein-coding	HTR2C	5-hydroxytryptamine (serotonin) receptor 2C, G protein-coupled	O	5-HT-1C|5-HT-2C|5-HT1C|5-hydroxytryptamine receptor 1C|5-hydroxytryptamine receptor 2C|serotonin 5-HT-2C receptor|serotonin receptor 2C	20120623	GPCR
9606	3360	HTR4	-	5-HT4|5-HT4R	HGNC:5299|MIM:602164|Ensembl:ENSG00000164270|Vega:OTTHUMG00000129931	5	5q31-q33	5-hydroxytryptamine (serotonin) receptor 4, G protein-coupled	protein-coding	HTR4	5-hydroxytryptamine (serotonin) receptor 4, G protein-coupled	O	5-hydroxytryptamine receptor 4|cardiac 5-HT4 receptor	20120627	GPCR
9606	3361	HTR5A	-	5-HT5A	HGNC:5300|MIM:601305|Ensembl:ENSG00000157219|HPRD:03198|Vega:OTTHUMG00000151327	7	7q36.1	5-hydroxytryptamine (serotonin) receptor 5A, G protein-coupled	protein-coding	HTR5A	5-hydroxytryptamine (serotonin) receptor 5A, G protein-coupled	O	5-HT-5|5-HT-5A|5-hydroxytryptamine receptor 5A|serotonin receptor 5A	20120623	GPCR
9606	3362	HTR6	-	5-HT6|5-HT6R	HGNC:5301|MIM:601109|Ensembl:ENSG00000158748|HPRD:03066|Vega:OTTHUMG00000002713	1	1p36-p35	5-hydroxytryptamine (serotonin) receptor 6, G protein-coupled	protein-coding	HTR6	5-hydroxytryptamine (serotonin) receptor 6, G protein-coupled	O	5-HT-6|5-hydroxytryptamine receptor 6|serotonin receptor 6	20120623	GPCR
9606	3363	HTR7	RP11-103A2.1	5-HT7	HGNC:5302|MIM:182137|Ensembl:ENSG00000148680|HPRD:01639|Vega:OTTHUMG00000018732	10	10q21-q24	5-hydroxytryptamine (serotonin) receptor 7, adenylate cyclase-coupled	protein-coding	HTR7	5-hydroxytryptamine (serotonin) receptor 7, adenylate cyclase-coupled	O	5-HT-7|5-HT-X|5-hydroxytryptamine (serotonin) receptor 7 (adenylate cyclase-coupled)|5-hydroxytryptamine receptor 7	20120623	GPCR
9606	84634	KISS1R	-	AXOR12|GPR54|HOT7T175|KISS-1R	HGNC:4510|MIM:604161|Ensembl:ENSG00000116014|HPRD:09167	19	19p13.3	KISS1 receptor	protein-coding	KISS1R	KISS1 receptor	O	G-protein-coupled receptor 54|G-protein-coupled receptor OT7T175|hypogonadotropin-1|kiSS-1 receptor|kisspeptins receptor|metastin receptor	20120624	GPCR
9606	55366	LGR4	-	GPR48	HGNC:13299|MIM:606666|Ensembl:ENSG00000205213|HPRD:05978|Vega:OTTHUMG00000133508	11	11p14-p13	leucine-rich repeat containing G-protein-coupled receptor 4	protein-coding	LGR4	leucine-rich repeat containing G-protein-coupled receptor 4	O	G-protein-coupled receptor 48|leucine-rich repeat-containing G-protein-coupled receptor 4	20120622	GPCR
9606	8549	LGR5	-	FEX|GPR49|GPR67|GRP49|HG38	HGNC:4504|MIM:606667|Ensembl:ENSG00000139292|HPRD:05979|Vega:OTTHUMG00000169543	12	12q22-q23	leucine-rich repeat containing G-protein-coupled receptor 5	protein-coding	LGR5	leucine-rich repeat containing G-protein-coupled receptor 5	O	G-protein-coupled receptor 49|G-protein-coupled receptor 67|G-protein-coupled receptor HG38|leucine-rich repeat-containing G-protein-coupled receptor 5|leucine-rich repeat-containing G-protein-coupled receptor 5|orphan G-protein-coupled receptor HG38	20120622	GPCR
9606	59352	LGR6	RP11-572A16.3	GPCR|VTS20631	HGNC:19719|MIM:606653|Ensembl:ENSG00000133067|HPRD:05974|Vega:OTTHUMG00000041383	1	1q32.1	leucine-rich repeat containing G-protein-coupled receptor 6	protein-coding	LGR6	leucine-rich repeat containing G-protein-coupled receptor 6	O	gonadotropin receptor|leucine-rich repeat-containing G-protein-coupled receptor 6|leucine-rich repeat-containing G-protein-coupled receptor 6	20120622	GPCR
9606	3973	LHCGR	-	HHG|LCGR|LGR2|LH/CG-R|LH/CGR|LHR|LHRHR|LSH-R|ULG5	HGNC:6585|MIM:152790|Ensembl:ENSG00000138039|HPRD:01073|Vega:OTTHUMG00000129257	2	2p21	luteinizing hormone/choriogonadotropin receptor	protein-coding	LHCGR	luteinizing hormone/choriogonadotropin receptor	O	hypergonadotropic hypogonadism|lutropin-choriogonadotropic hormone receptor|lutropin/choriogonadotropin receptor	20120622	GPCR
9606	1902	LPAR1	RP11-104M22.2	EDG2|GPR26|Gpcr26|LPA1|Mrec1.3|VZG1|edg-2|rec.1.3|vzg-1	HGNC:3166|MIM:602282|Ensembl:ENSG00000198121|HPRD:03790|Vega:OTTHUMG00000020486	9	9q31.3	lysophosphatidic acid receptor 1	protein-coding	LPAR1	lysophosphatidic acid receptor 1	O	LPA receptor 1|LPA-1|endothelial differentiation, lysophosphatidic acid G-protein-coupled receptor, 2|lysophosphatidic acid receptor Edg-2|ventricular zone gene 1	20120623	GPCR
9606	9170	LPAR2	-	EDG-4|EDG4|LPA-2|LPA2	HGNC:3168|MIM:605110|Ensembl:ENSG00000064547	19	19p12	lysophosphatidic acid receptor 2	protein-coding	LPAR2	lysophosphatidic acid receptor 2	O	G-protein-coupled receptor|LPA receptor 2|LPA receptor EDG4|endothelial differentiation, lysophosphatidic acid G-protein-coupled receptor, 4|lysophosphatidic acid receptor EDG4|lysophosphatidic acid receptor Edg-4	20120622	GPCR
9606	23566	LPAR3	-	EDG7|Edg-7|GPCR|HOFNH30|LP-A3|LPA3|RP4-678I3	HGNC:14298|MIM:605106|Ensembl:ENSG00000171517|HPRD:05486	1	1p22.3	lysophosphatidic acid receptor 3	protein-coding	LPAR3	lysophosphatidic acid receptor 3	O	LPA receptor 3|LPA receptor EDG7|LPA-3|calcium-mobilizing lysophosphatidic acid receptor LP-A3|endothelial cell differentiation gene 7|endothelial differentiation, lysophosphatidic acid G-protein-coupled receptor, 7|lysophosphatidic acid receptor Edg-7	20120622	GPCR
9606	2846	LPAR4	-	GPR23|LPA4|P2RY9|P2Y5-LIKE|P2Y9	HGNC:4478|MIM:300086|Ensembl:ENSG00000147145|HPRD:02099	X	Xq21.1	lysophosphatidic acid receptor 4	protein-coding	LPAR4	lysophosphatidic acid receptor 4	O	G-protein-coupled receptor 23|G-protein-coupled receptor 23|LPA receptor 4|LPA-4|P2Y purinoceptor 9|P2Y5-like receptor|purinergic receptor 9	20120610	GPCR
9606	57121	LPAR5	-	GPR92|GPR93|KPG_010|LPA5	HGNC:13307|MIM:606926|Ensembl:ENSG00000184574|HPRD:09495|Vega:OTTHUMG00000168713	12	12p13.31	lysophosphatidic acid receptor 5	protein-coding	LPAR5	lysophosphatidic acid receptor 5	O	G-protein-coupled receptor 92|G-protein-coupled receptor 92|G-protein-coupled receptor 93|LPA receptor 5|LPA-5	20120610	GPCR
9606	10161	LPAR6	-	ARWH1|LAH3|P2RY5|P2Y5	HGNC:15520|MIM:609239|Ensembl:ENSG00000139679|HPRD:16465|Vega:OTTHUMG00000016895	13	13q14	lysophosphatidic acid receptor 6	protein-coding	LPAR6	lysophosphatidic acid receptor 6	O	G-protein-coupled purinergic receptor P2Y5|LPA receptor 6|LPA-6|P2Y purinoceptor 5|RB intron encoded G-protein-coupled receptor|oleoyl-L-alpha-lysophosphatidic acid receptor|purinergic receptor 5|purinergic receptor P2Y G-protein-coupled protein 5|purinergic receptor P2Y, G-protein-coupled, 5	20120622	GPCR
9606	22859	LPHN1	-	CIRL1|CL1|LEC2	HGNC:20973|Ensembl:ENSG00000072071|HPRD:14305	19	19p13.2	latrophilin 1	protein-coding	LPHN1	latrophilin 1	O	CIRL-1|calcium-independent alpha-latrotoxin receptor 1|latrophilin-1|lectomedin-2	20120610	GPCR
9606	23266	LPHN2	-	CIRL2|CL2|LEC1|LPHH1	HGNC:18582|MIM:607018|Ensembl:ENSG00000117114|HPRD:06116|Vega:OTTHUMG00000009844	1	1p31.1	latrophilin 2	protein-coding	LPHN2	latrophilin 2	O	CIRL-2|calcium-independent alpha-latrotoxin receptor 2|latrophilin 1|latrophilin homolog 1|latrophilin homolog 2 (cow)|latrophilin-2|lectomedin-1	20120610	GPCR
9606	23284	LPHN3	-	CIRL3|LEC3	HGNC:20974|Ensembl:ENSG00000150471|HPRD:10055|Vega:OTTHUMG00000160690	4	4q13.1	latrophilin 3	protein-coding	LPHN3	latrophilin 3	O	CIRL-3|calcium-independent alpha-latrotoxin receptor 3|latrophilin homolog 3 (cow)|latrophilin-3|lectomedin 3	20120610	GPCR
9606	1241	LTB4R	-	BLT1|BLTR|CMKRL1|GPR16|LTB4R1|LTBR1|P2RY7|P2Y7	HGNC:6713|MIM:601531|Ensembl:ENSG00000213903|HPRD:03320|Vega:OTTHUMG00000029346	14	14q11.2-q12	leukotriene B4 receptor	protein-coding	LTB4R	leukotriene B4 receptor	O	G protein-coupled receptor 16|G-protein coupled receptor 16|LTB4-R 1|LTB4-R1|P2Y purinoceptor 7|chemoattractant receptor-like 1|chemokine receptor-like 1|leukotriene B4 receptor 1|purinergic receptor P2Y, G-protein coupled, 7	20120610	GPCR
9606	56413	LTB4R2	-	BLT2|BLTR2|JULF2|KPG_004|LTB4-R 2|LTB4-R2|NOP9	HGNC:19260|MIM:605773|Ensembl:ENSG00000213906|HPRD:16153|Vega:OTTHUMG00000029345	14	14q11.2-q12	leukotriene B4 receptor 2	protein-coding	LTB4R2	leukotriene B4 receptor 2	O	LTB4 receptor JULF2|leukotriene B4 receptor BLT2|seven transmembrane receptor BLTR2	20120610	GPCR
9606	4142	MAS1	-	MAS	HGNC:6899|MIM:165180|Ensembl:ENSG00000130368|HPRD:01306|Vega:OTTHUMG00000015944	6	6q25.3-q26	MAS1 oncogene	protein-coding	MAS1	MAS1 oncogene	O	proto-oncogene Mas	20120622	GPCR
9606	116511	MAS1L	DAAP-341G9.4	MAS-L|MRG|dJ994E9.2	HGNC:13961|MIM:607235|Ensembl:ENSG00000204687|HPRD:06251|Vega:OTTHUMG00000031089	6	6p21	MAS1 oncogene-like	protein-coding	MAS1L	MAS1 oncogene-like	O	MAS-R|MAS1-like|mas-related G-protein-coupled MRG|mas-related G-protein-coupled receptor MRG	20120627	GPCR
9606	4157	MC1R	-	CMM5|MSH-R|SHEP2	HGNC:6929|MIM:155555|Ensembl:ENSG00000258839|HPRD:01118|Vega:OTTHUMG00000171163	16	16q24.3	melanocortin 1 receptor (alpha melanocyte stimulating hormone receptor)	protein-coding	MC1R	melanocortin 1 receptor (alpha melanocyte stimulating hormone receptor)	O	MC1-R|melanocyte-stimulating hormone receptor|melanotropin receptor	20120622	GPCR
9606	4158	MC2R	-	ACTHR	HGNC:6930|MIM:607397|Ensembl:ENSG00000185231|HPRD:06304	18	18p11.2	melanocortin 2 receptor (adrenocorticotropic hormone)	protein-coding	MC2R	melanocortin 2 receptor (adrenocorticotropic hormone)	O	ACTH receptor|MC2 receptor|adrenocorticotropic hormone receptor|adrenocorticotropin receptor|corticotropin receptor	20120627	GPCR
9606	4159	MC3R	-	BMIQ9|MC3|MC3-R|OB20|OQTL	HGNC:6931|MIM:155540|Ensembl:ENSG00000124089|HPRD:01115|Vega:OTTHUMG00000032785	20	20q13.2-q13.3	melanocortin 3 receptor	protein-coding	MC3R	melanocortin 3 receptor	O	Obesity quantitative trait locus|melanocortin receptor 3	20120622	GPCR
9606	4160	MC4R	-	-	HGNC:6932|MIM:155541|Ensembl:ENSG00000166603|HPRD:01116|Vega:OTTHUMG00000132766	18	18q22	melanocortin 4 receptor	protein-coding	MC4R	melanocortin 4 receptor	O	MC4-R|melanocortin receptor 4	20120629	GPCR
9606	4161	MC5R	-	MC2	HGNC:6933|MIM:600042|Ensembl:ENSG00000176136|HPRD:08965|Vega:OTTHUMG00000131720	18	18p11.2	melanocortin 5 receptor	protein-coding	MC5R	melanocortin 5 receptor	O	melanocortin receptor 5|melanocortin-5 receptor	20120610	GPCR
9606	2847	MCHR1	-	GPR24|MCH1R|SLC1	HGNC:4479|MIM:601751|Ensembl:ENSG00000128285|HPRD:11874|Vega:OTTHUMG00000150256	22	22q13.2	melanin-concentrating hormone receptor 1	protein-coding	MCHR1	melanin-concentrating hormone receptor 1	O	G-protein-coupled receptor 24|MCH receptor 1|MCH-1R|SLC-1|somatostatin receptor-like protein	20120624	GPCR
9606	84539	MCHR2	-	GPR145|GPRv17|MCH-2R|MCH-R2|MCH2|MCH2R|MCHR-2|SLT	HGNC:20867|MIM:606111|Ensembl:ENSG00000152034|HPRD:12088|Vega:OTTHUMG00000015270	6	6q16	melanin-concentrating hormone receptor 2	protein-coding	MCHR2	melanin-concentrating hormone receptor 2	O	G-protein-coupled receptor 145|G-protein-coupled receptor slt|G-protein-coupled receptor 145|MCH receptor 2|melanin-concentrating hormone 2	20120610	GPCR
9606	2862	MLNR	-	GPR38|MTLR1	HGNC:4495|MIM:602885|Ensembl:ENSG00000102539|HPRD:04197|Vega:OTTHUMG00000016909	13	13q14-q21	motilin receptor	protein-coding	MLNR	motilin receptor	O	G protein-coupled receptor 38	20120610	GPCR
9606	116512	MRGPRD	-	MRGD|TGR7	HGNC:29626|MIM:607231|Ensembl:ENSG00000172938|HPRD:06250|Vega:OTTHUMG00000167896	11	11q13.3	MAS-related GPR, member D	protein-coding	MRGPRD	MAS-related GPR, member D	O	G-protein coupled receptor TGR7|beta-alanine receptor|mas-related G protein-coupled MRGD|mas-related G-protein coupled receptor member D	20120610	GPCR
9606	116534	MRGPRE	-	GPR167|MRGE	HGNC:30694|MIM:607232|Ensembl:ENSG00000184350|Vega:OTTHUMG00000011708	11	11p15.4	MAS-related GPR, member E	protein-coding	MRGPRE	MAS-related GPR, member E	O	G-protein-coupled receptor 167|G-protein-coupled receptor 167|mas-related G-protein-coupled MRGE|mas-related G-protein-coupled receptor member E	20120622	GPCR
9606	116535	MRGPRF	hCG_27986	GPR140|GPR168|MRGF|RTA	HGNC:24828|MIM:607233|Ensembl:ENSG00000172935|Vega:OTTHUMG00000167897	11	11q13.3	MAS-related GPR, member F	protein-coding	MRGPRF	MAS-related GPR, member F	O	G protein-coupled receptor 140|G protein-coupled receptor 168|G protein-coupled receptor MrgF|G-protein coupled receptor 140|G-protein coupled receptor 168|mas-related G protein-coupled MRGF|mas-related G-protein coupled receptor member F|mas-related gene F protein|seven transmembrane helix receptor	20120622	GPCR
9606	386746	MRGPRG	-	GPR169|MRGG	HGNC:24829|MIM:607234|Ensembl:ENSG00000182170|Vega:OTTHUMG00000011709	11	11p15.4	MAS-related GPR, member G	protein-coding	MRGPRG	MAS-related GPR, member G	O	G-protein-coupled receptor 169|G-protein-coupled receptor MRGG|G-protein-coupled receptor 169|mas-related G-protein-coupled receptor member G	20120610	GPCR
9606	259249	MRGPRX1	-	GPCR|MRGX1|SNSR4	HGNC:17962|MIM:607227|Ensembl:ENSG00000170255|HPRD:06246|Vega:OTTHUMG00000162655	11	11p15.1|11	MAS-related GPR, member X1	protein-coding	MRGPRX1	MAS-related GPR, member X1	O	G-protein-coupled receptor MRGX1|G-protein-coupled receptor SNSR3|mas-related G-protein-coupled receptor member X1|sensory neuron-specific G-protein-coupled receptor 3/4	20120610	GPCR
9606	117194	MRGPRX2	-	MRGX2	HGNC:17983|MIM:607228|Ensembl:ENSG00000183695|HPRD:06247|Vega:OTTHUMG00000166098	11	11p15.1	MAS-related GPR, member X2	protein-coding	MRGPRX2	MAS-related GPR, member X2	O	G-protein-coupled receptor MRGX2|mas-related G-protein-coupled receptor member X2	20120610	GPCR
9606	117195	MRGPRX3	-	GPCR|MRGX3|SNSR1|SNSR2	HGNC:17980|MIM:607229|Ensembl:ENSG00000179826|HPRD:06248|Vega:OTTHUMG00000166435	11	11p15.1	MAS-related GPR, member X3	protein-coding	MRGPRX3	MAS-related GPR, member X3	O	G-protein-coupled receptor MRGX3|G-protein-coupled receptor SNSR1|G-protein-coupled receptor SNSR2|mas-related G-protein-coupled receptor member X3|mas-related GPCR member X3|sensory neuron-specific G-protein-coupled receptor 1/2	20120610	GPCR
9606	117196	MRGPRX4	-	GPCR|MRGX4|SNSR6	HGNC:17617|MIM:607230|Ensembl:ENSG00000179817|HPRD:06249|Vega:OTTHUMG00000166442	11	11p15.1	MAS-related GPR, member X4	protein-coding	MRGPRX4	MAS-related GPR, member X4	O	G-protein-coupled receptor MRGX4|G-protein-coupled receptor SNSR5|G-protein-coupled receptor SNSR6|mas-related G-protein-coupled receptor member X4|sensory neuron-specific G-protein-coupled receptor 5/6	20120622	GPCR
9606	4543	MTNR1A	-	MEL-1A-R|MT1	HGNC:7463|MIM:600665|Ensembl:ENSG00000168412|HPRD:02812|Vega:OTTHUMG00000160316	4	4q35.1	melatonin receptor 1A	protein-coding	MTNR1A	melatonin receptor 1A	O	mel1a receptor|melatonin receptor type 1A	20120624	GPCR
9606	4544	MTNR1B	-	FGQTL2|MEL-1B-R|MT2	HGNC:7464|MIM:600804|Ensembl:ENSG00000134640|HPRD:02882|Vega:OTTHUMG00000167364	11	11q21-q22	melatonin receptor 1B	protein-coding	MTNR1B	melatonin receptor 1B	O	mel1b receptor|melatonin receptor MEL1B|melatonin receptor type 1B	20120624	GPCR
9606	4829	NMBR	-	-	HGNC:7843|MIM:162341|Ensembl:ENSG00000135577|HPRD:01211|Vega:OTTHUMG00000015704	6	6q21-qter	neuromedin B receptor	protein-coding	NMBR	neuromedin B receptor	O	NMB-R|neuromedin-B receptor|neuromedin-B-preferring bombesin receptor	20120610	GPCR
9606	10316	NMUR1	-	(FM-3)|FM-3|FM3|GPC-R|GPR66|NMU1R	HGNC:4518|MIM:604153|Ensembl:ENSG00000171596|HPRD:16039|Vega:OTTHUMG00000133225	2	2q37.1	neuromedin U receptor 1	protein-coding	NMUR1	neuromedin U receptor 1	O	G protein-coupled receptor 66|G-protein coupled receptor 66|G-protein coupled receptor FM-3|NMU-R1|neuromedin-U receptor 1	20120626	GPCR
9606	56923	NMUR2	-	FM-4|FM4|NMU-R2|NMU2R|TGR-1|TGR1	HGNC:16454|MIM:605108|Ensembl:ENSG00000132911|HPRD:12003|Vega:OTTHUMG00000130131	5	5q33.1	neuromedin U receptor 2	protein-coding	NMUR2	neuromedin U receptor 2	O	G-protein coupled receptor FM-4|G-protein coupled receptor TGR-1|growth hormone secretagogue receptor family, member 4|neuromedin-U receptor 2	20120610	GPCR
9606	2831	NPBWR1	-	GPR7	HGNC:4522|MIM:600730|Ensembl:ENSG00000183729|HPRD:02840|Vega:OTTHUMG00000164275	8	8p22-q21.13	neuropeptides B/W receptor 1	protein-coding	NPBWR1	neuropeptides B/W receptor 1	O	G-protein-coupled receptor 7|G-protein-coupled receptor 7|neuropeptide B/W receptor 1|neuropeptides B/W receptor type 1|opioid-somatostatin-like receptor 7	20120627	GPCR
9606	2832	NPBWR2	-	GPR8	HGNC:4530|MIM:600731|Ensembl:ENSG00000125522|HPRD:02841|Vega:OTTHUMG00000033032	20	20q13.3	neuropeptides B/W receptor 2	protein-coding	NPBWR2	neuropeptides B/W receptor 2	O	G-protein-coupled receptor 8|G-protein-coupled receptor 8|neuropeptides B/W receptor type 2|opioid-somatostatin-like receptor 8	20120610	GPCR
9606	64106	NPFFR1	RP11-203J14.1	GPR147|NPFF1|NPFF1R1|OT7T022	HGNC:17425|MIM:607448|Ensembl:ENSG00000148734|HPRD:12120|Vega:OTTHUMG00000018404	10	10q21-q22	neuropeptide FF receptor 1	protein-coding	NPFFR1	neuropeptide FF receptor 1	O	G-protein-coupled receptor 147|G-protein-coupled receptor 147|RFamide-related peptide receptor OT7T022|neuropeptide FF 1	20120622	GPCR
9606	10886	NPFFR2	-	GPR74|HLWAR77|NPFF2|NPGPR	HGNC:4525|MIM:607449|Ensembl:ENSG00000056291|HPRD:16244|Vega:OTTHUMG00000129918	4	4q21	neuropeptide FF receptor 2	protein-coding	NPFFR2	neuropeptide FF receptor 2	O	G-protein-coupled receptor 74|G-protein-coupled receptor 74|G-protein-coupled receptor HLWAR77|neuropeptide FF 2|neuropeptide G-protein-coupled receptor	20120624	GPCR
9606	387129	NPSR1	-	ASRT2|GPR154|GPRA|NPSR|PGR14|VRR1	HGNC:23631|MIM:608595|Ensembl:ENSG00000187258|HPRD:10547|Vega:OTTHUMG00000099383	7	7p14.3	neuropeptide S receptor 1	protein-coding	NPSR1	neuropeptide S receptor 1	O	G-protein-coupled receptor 154|G-protein-coupled receptor for asthma susceptibility|G-protein-coupled receptor 154|G-protein-coupled receptor PGR14|G-protein-coupled receptor for asthma susceptibility|neuropeptide S receptor|vasopressin receptor-related receptor 1	20120622	GPCR
9606	4886	NPY1R	-	NPY1-R|NPYR	HGNC:7956|MIM:162641|Ensembl:ENSG00000164128|HPRD:01215|Vega:OTTHUMG00000161371	4	4q31.3-q32	neuropeptide Y receptor Y1	protein-coding	NPY1R	neuropeptide Y receptor Y1	O	neuropeptide Y receptor type 1	20120610	GPCR
9606	4887	NPY2R	-	NPY2-R	HGNC:7957|MIM:162642|Ensembl:ENSG00000185149|HPRD:01216|Vega:OTTHUMG00000161485	4	4q31	neuropeptide Y receptor Y2	protein-coding	NPY2R	neuropeptide Y receptor Y2	O	NPY-Y2 receptor|Y2 receptor|neuropeptide Y receptor type 2	20120610	GPCR
9606	4889	NPY5R	-	NPY5-R|NPYR5|NPYY5-R	HGNC:7958|MIM:602001|Ensembl:ENSG00000164129|HPRD:03591|Vega:OTTHUMG00000161353	4	4q31-q32	neuropeptide Y receptor Y5	protein-coding	NPY5R	neuropeptide Y receptor Y5	O	NPY-Y5 receptor|Y5 receptor|neuropeptide Y receptor type 5	20120610	GPCR
9606	4888	NPY6R	-	NPY1RL|PP2|Y2B	HGNC:7959|MIM:601770	5	5q31.2	neuropeptide Y receptor Y6 (pseudogene)	pseudo	NPY6R	neuropeptide Y receptor Y6 (pseudogene)	O	-	20120622	GPCR
9606	4923	NTSR1	-	NTR	HGNC:8039|MIM:162651|Ensembl:ENSG00000101188|HPRD:01218|Vega:OTTHUMG00000032932	20	20q13	neurotensin receptor 1 (high affinity)	protein-coding	NTSR1	neurotensin receptor 1 (high affinity)	O	NT-R-1|NTR1|NTRH|high-affinity levocabastine-insensitive neurotensin receptor|neurotensin receptor type 1	20120610	GPCR
9606	23620	NTSR2	-	NTR2	HGNC:8040|MIM:605538|Ensembl:ENSG00000169006|HPRD:05704|Vega:OTTHUMG00000119083	2	2p25.1	neurotensin receptor 2	protein-coding	NTSR2	neurotensin receptor 2	O	NT-R-2|levocabastine-sensitive neurotensin receptor|neurotensin receptor type 2|neurotensin receptor, type 2	20120610	GPCR
9606	338557	O3FAR1	-	BMIQ10|GPR120|GPR129|GT01|PGR4	HGNC:19061|MIM:609044|Ensembl:ENSG00000186188|HPRD:16422|Vega:OTTHUMG00000034409	10	10q23.33	omega-3 fatty acid receptor 1	protein-coding	O3FAR1	omega-3 fatty acid receptor 1	O	G-protein coupled receptor 120|G-protein coupled receptor 129|G-protein coupled receptor GT01|G-protein coupled receptor PGR4	20120622	GPCR
9606	474285	OA1	-	-	RGD:1298477	1	-	Osteoarthritis QTL 1	unknown	-	-	-	-	20110215	GPCR
9606	5956	OPN1LW	hCG_41347	CBBM|CBP|COD5|RCP|ROP	HGNC:9936|MIM:300822|Ensembl:ENSG00000102076|HPRD:02366|Vega:OTTHUMG00000034295	X	Xq28	opsin 1 (cone pigments), long-wave-sensitive	protein-coding	OPN1LW	opsin 1 (cone pigments), long-wave-sensitive	O	cone dystrophy 5 (X-linked)|long-wave-sensitive opsin 1|red cone photoreceptor pigment|red-sensitive opsin	20120622	GPCR
9606	2652	OPN1MW	-	CBBM|CBD|COD5|GCP|GOP|OPN1MW1|OPN1MW2	HGNC:4206|MIM:300821|Ensembl:ENSG00000147380|HPRD:02365|Vega:OTTHUMG00000022652	X	Xq28	opsin 1 (cone pigments), medium-wave-sensitive	protein-coding	OPN1MW	opsin 1 (cone pigments), medium-wave-sensitive	O	cone dystrophy 5 (X-linked)|green cone photoreceptor pigment|green cone pigment|green-sensitive opsin|medium-wave-sensitive opsin 1|photopigment apoprotein	20120622	GPCR
9606	728458	OPN1MW2	-	GOP|OPN1MW	HGNC:26952|Ensembl:ENSG00000166160|Vega:OTTHUMG00000024231	X	Xq28	opsin 1 (cone pigments), medium-wave-sensitive 2	protein-coding	OPN1MW2	opsin 1 (cone pigments), medium-wave-sensitive 2	O	green cone photoreceptor pigment|green-sensitive opsin|medium-wave-sensitive opsin 1	20120610	GPCR
9606	611	OPN1SW	-	BCP|BOP|CBT	HGNC:1012|MIM:613522|Ensembl:ENSG00000128617|HPRD:01836|Vega:OTTHUMG00000158311	7	7q32.1	opsin 1 (cone pigments), short-wave-sensitive	protein-coding	OPN1SW	opsin 1 (cone pigments), short-wave-sensitive	O	blue cone photoreceptor pigment|blue-sensitive opsin|short-wave-sensitive opsin 1	20120622	GPCR
9606	23596	OPN3	-	ECPN	HGNC:14007|MIM:606695|Ensembl:ENSG00000054277|HPRD:05985|Vega:OTTHUMG00000039691	1	1q43	opsin 3	protein-coding	OPN3	opsin 3	O	encephalopsin|opsin 3 (encephalopsin, panopsin)|opsin-3	20120624	GPCR
9606	94233	OPN4	-	MOP	HGNC:14449|MIM:606665|Ensembl:ENSG00000122375|HPRD:05977|Vega:OTTHUMG00000018654	10	10q22	opsin 4	protein-coding	OPN4	opsin 4	O	melanopsin|opsin-4	20120622	GPCR
9606	221391	OPN5	-	GPR136|PGR12|TMEM13	HGNC:19992|MIM:609042|Ensembl:ENSG00000124818|HPRD:12358|Vega:OTTHUMG00000014803	6	6p12.3	opsin 5	protein-coding	OPN5	opsin 5	O	G-protein coupled receptor 136|neuropsin|opsin-5|transmembrane protein 13	20120610	GPCR
9606	4985	OPRD1	-	OPRD	HGNC:8153|MIM:165195|Ensembl:ENSG00000116329|HPRD:01308|Vega:OTTHUMG00000003646	1	1p36.1-p34.3	opioid receptor, delta 1	protein-coding	OPRD1	opioid receptor, delta 1	O	D-OR-1|DOR-1|delta opioid receptor 1|delta-type opioid receptor	20120618	GPCR
9606	4986	OPRK1	-	KOR|OPRK	HGNC:8154|MIM:165196|Ensembl:ENSG00000082556|HPRD:01309|Vega:OTTHUMG00000164276	8	8q11.2	opioid receptor, kappa 1	protein-coding	OPRK1	opioid receptor, kappa 1	O	K-OR-1|KOR-1|Opiate receptor, kappa-1|kappa opioid receptor|kappa-type opioid receptor	20120618	GPCR
9606	4987	OPRL1	-	KOR-3|NOCIR|OOR|ORL1	HGNC:8155|MIM:602548|Ensembl:ENSG00000125510|HPRD:03971|Vega:OTTHUMG00000033027	20	20q13.33	opiate receptor-like 1	protein-coding	OPRL1	opiate receptor-like 1	O	kappa-type 3 opioid receptor|kappa3-related opioid receptor|nociceptin receptor|orphanin FQ receptor	20120622	GPCR
9606	4988	OPRM1	-	LMOR|M-OR-1|MOP|MOR|MOR1|OPRM	HGNC:8156|MIM:600018|Ensembl:ENSG00000112038|HPRD:02484|Vega:OTTHUMG00000015870	6	6q24-q25	opioid receptor, mu 1	protein-coding	OPRM1	opioid receptor, mu 1	O	mu opiate receptor|mu opioid receptor hMOR-1a|mu-type opioid receptor	20120627	GPCR
9606	341276	OR10A2	-	OR10A2P|OR11-82|OR11-86|OST363	HGNC:8161|Ensembl:ENSG00000170790|HPRD:17663|Vega:OTTHUMG00000165739	11	11p15.4	olfactory receptor, family 10, subfamily A, member 2	protein-coding	OR10A2	olfactory receptor, family 10, subfamily A, member 2	O	hP4 olfactory receptor|olfactory receptor 10A2|olfactory receptor OR11-82 pseudogene|olfactory receptor OR11-86|olfactory receptor, family 10, subfamily A, member 2 pseudogene	20120610	GPCR
9606	26496	OR10A3	-	HSHTPCRX12|HTPCRX12	HGNC:8162|Ensembl:ENSG00000170683|HPRD:14881|Vega:OTTHUMG00000165672	11	11p15.4	olfactory receptor, family 10, subfamily A, member 3	protein-coding	OR10A3	olfactory receptor, family 10, subfamily A, member 3	O	olfactory receptor 10A3|olfactory receptor OR11-97	20120610	GPCR
9606	283297	OR10A4	-	JCG5|OR10A4P	HGNC:15130|Ensembl:ENSG00000170782|HPRD:17664|Vega:OTTHUMG00000165740	11	11p15.4	olfactory receptor, family 10, subfamily A, member 4	protein-coding	OR10A4	olfactory receptor, family 10, subfamily A, member 4	O	hP2 olfactory receptor|olfactory receptor 10A4|olfactory receptor OR11-87|olfactory receptor, family 10, subfamily A, member 4 pseudogene|olfactory receptor-like protein JCG5	20120610	GPCR
9606	144124	OR10A5	-	JCG6|OR10A1|OR11-403	HGNC:15131|MIM:608493|Ensembl:ENSG00000166363|HPRD:16339|Vega:OTTHUMG00000165738	11	11p15.4	olfactory receptor, family 10, subfamily A, member 5	protein-coding	OR10A5	olfactory receptor, family 10, subfamily A, member 5	O	HP3|olfactory receptor 10A1|olfactory receptor 10A5|olfactory receptor 11-403|olfactory receptor OR11-85|olfactory receptor, family 10, subfamily A, member 1|olfactory receptor-like protein JCG6	20120610	GPCR
9606	390093	OR10A6	-	OR11-96	HGNC:15132|Ensembl:ENSG00000175393|HPRD:14882|Vega:OTTHUMG00000165671	11	11p15.4	olfactory receptor, family 10, subfamily A, member 6	protein-coding	OR10A6	olfactory receptor, family 10, subfamily A, member 6	O	olfactory receptor 10A6|olfactory receptor OR11-96	20120610	GPCR
9606	121364	OR10A7	-	OR12-6	HGNC:15329|Ensembl:ENSG00000179919|HPRD:14883|Vega:OTTHUMG00000169860	12	12q13.2	olfactory receptor, family 10, subfamily A, member 7	protein-coding	OR10A7	olfactory receptor, family 10, subfamily A, member 7	O	olfactory receptor 10A7|olfactory receptor OR12-6	20120610	GPCR
9606	392133	OR10AC1P	-	OR10AC1	HGNC:14758	7	7q35	olfactory receptor, family 10, subfamily AC, member 1 pseudogene	pseudo	OR10AC1P	olfactory receptor, family 10, subfamily AC, member 1 pseudogene	O	-	20120610	GPCR
9606	121275	OR10AD1	-	OR10AD1P|OR12-1	HGNC:14819|Ensembl:ENSG00000172640|HPRD:11812|HPRD:14884|Vega:OTTHUMG00000168027	12	12q13.11	olfactory receptor, family 10, subfamily AD, member 1	protein-coding	OR10AD1	olfactory receptor, family 10, subfamily AD, member 1	O	olfactory receptor 10AD1|olfactory receptor OR12-1|olfactory receptor, family 10, subfamily AD, member 1 pseudogene	20120610	GPCR
9606	282770	OR10AG1	-	OR11-160	HGNC:19607|Ensembl:ENSG00000174970|HPRD:14885|Vega:OTTHUMG00000166824	11	11q11	olfactory receptor, family 10, subfamily AG, member 1	protein-coding	OR10AG1	olfactory receptor, family 10, subfamily AG, member 1	O	olfactory receptor 10AG1|olfactory receptor OR11-160	20120610	GPCR
9606	442194	OR10C1	DAAP-34I1.4	OR10C1P|OR10C2|OR6-31|hs6M1-17	HGNC:8165|Ensembl:ENSG00000206474|HPRD:14886|Vega:OTTHUMG00000031207	6	6p22.1	olfactory receptor, family 10, subfamily C, member 1	protein-coding	OR10C1	olfactory receptor, family 10, subfamily C, member 1	O	olfactory receptor 10C1|olfactory receptor 10C2|olfactory receptor OR6-31|olfactory receptor, family 10, subfamily C, member 2|seven transmembrane helix receptor	20120610	GPCR
9606	26497	OR10D3	-	HTPCRX09|OR10D3P	HGNC:8168	11	11q24.2	olfactory receptor, family 10, subfamily D, member 3 (non-functional)	pseudo	OR10D3	olfactory receptor, family 10, subfamily D, member 3 (non-functional)	O	-	20120610	GPCR
9606	390266	OR10D4P	-	OR10D4|OR10D6P	HGNC:14770	11	11q24.2	olfactory receptor, family 10, subfamily D, member 4 pseudogene	pseudo	OR10D4P	olfactory receptor, family 10, subfamily D, member 4 pseudogene	O	-	20120610	GPCR
9606	26534	OR10G2	-	OR14-41	HGNC:8170|Ensembl:ENSG00000255582|HPRD:14887|Vega:OTTHUMG00000168890	14	14q11.2	olfactory receptor, family 10, subfamily G, member 2	protein-coding	OR10G2	olfactory receptor, family 10, subfamily G, member 2	O	olfactory receptor 10G2|olfactory receptor OR14-41 pseudogene	20120610	GPCR
9606	26533	OR10G3	-	OR14-40	HGNC:8171|Ensembl:ENSG00000169208|HPRD:14888|Vega:OTTHUMG00000168886	14	14q11.2	olfactory receptor, family 10, subfamily G, member 3	protein-coding	OR10G3	olfactory receptor, family 10, subfamily G, member 3	O	olfactory receptor 10G3|olfactory receptor OR14-40	20120610	GPCR
9606	390264	OR10G4	-	OR11-278	HGNC:14809|Ensembl:ENSG00000254737|HPRD:14889|Vega:OTTHUMG00000165966	11	11q24.1	olfactory receptor, family 10, subfamily G, member 4	protein-coding	OR10G4	olfactory receptor, family 10, subfamily G, member 4	O	olfactory receptor 10G4|olfactory receptor OR11-278	20120610	GPCR
9606	79490	OR10G6	-	OR10G6P|OR10G6Q	HGNC:14836	11	11q24.1	olfactory receptor, family 10, subfamily G, member 6	pseudo	OR10G6	olfactory receptor, family 10, subfamily G, member 6	O	-	20120610	GPCR
9606	390265	OR10G7	-	OR11-283	HGNC:14842|Ensembl:ENSG00000182634|HPRD:14890|Vega:OTTHUMG00000165969	11	11q24.2	olfactory receptor, family 10, subfamily G, member 7	protein-coding	OR10G7	olfactory receptor, family 10, subfamily G, member 7	O	olfactory receptor 10G7|olfactory receptor OR11-283	20120610	GPCR
9606	219869	OR10G8	-	OR11-274|OR11-282	HGNC:14845|Ensembl:ENSG00000234560|HPRD:17665|Vega:OTTHUMG00000165968	11	11q24.2	olfactory receptor, family 10, subfamily G, member 8	protein-coding	OR10G8	olfactory receptor, family 10, subfamily G, member 8	O	olfactory receptor 10G8|olfactory receptor OR11-274 pseudogene|olfactory receptor OR11-282	20120610	GPCR
9606	219870	OR10G9	-	OR10G10P	HGNC:15129|Ensembl:ENSG00000236981|HPRD:17666|Vega:OTTHUMG00000165967	11	11q24.1	olfactory receptor, family 10, subfamily G, member 9	protein-coding	OR10G9	olfactory receptor, family 10, subfamily G, member 9	O	olfactory receptor 10G10|olfactory receptor 10G9|olfactory receptor OR11-272	20120610	GPCR
9606	26539	OR10H1	-	-	HGNC:8172|Ensembl:ENSG00000186723|HPRD:17667	19	19p13.1	olfactory receptor, family 10, subfamily H, member 1	protein-coding	OR10H1	olfactory receptor, family 10, subfamily H, member 1	O	olfactory receptor 10H1|olfactory receptor OR19-27	20120610	GPCR
9606	26538	OR10H2	-	-	HGNC:8173|Ensembl:ENSG00000171942|HPRD:17668	19	19p13.1	olfactory receptor, family 10, subfamily H, member 2	protein-coding	OR10H2	olfactory receptor, family 10, subfamily H, member 2	O	olfactory receptor 10H2|olfactory receptor OR19-23	20120622	GPCR
9606	26532	OR10H3	-	-	HGNC:8174|Ensembl:ENSG00000171936|HPRD:17669	19	19p13.1	olfactory receptor, family 10, subfamily H, member 3	protein-coding	OR10H3	olfactory receptor, family 10, subfamily H, member 3	O	olfactory receptor 10H3|olfactory receptor OR19-24	20120622	GPCR
9606	126541	OR10H4	-	OR19-28	HGNC:15388|Ensembl:ENSG00000176231|HPRD:14891	19	19p13.12	olfactory receptor, family 10, subfamily H, member 4	protein-coding	OR10H4	olfactory receptor, family 10, subfamily H, member 4	O	olfactory receptor 10H4|olfactory receptor OR19-28	20120610	GPCR
9606	284433	OR10H5	-	OR19-25|OR19-26	HGNC:15389|Ensembl:ENSG00000172519|HPRD:17670	19	19p13.12	olfactory receptor, family 10, subfamily H, member 5	protein-coding	OR10H5	olfactory receptor, family 10, subfamily H, member 5	O	olfactory receptor 10H5|olfactory receptor OR19-25|olfactory receptor OR19-26	20120610	GPCR
9606	26476	OR10J1	-	HGMP07J|HSHGMP07J	HGNC:8175|Ensembl:ENSG00000196184|HPRD:17671|Vega:OTTHUMG00000022737	1	1q23.2	olfactory receptor, family 10, subfamily J, member 1	protein-coding	OR10J1	olfactory receptor, family 10, subfamily J, member 1	O	olfactory receptor 10J1|olfactory receptor OR1-26|olfactory receptor-like protein HGMP07J	20120622	GPCR
9606	441911	OR10J3	RP11-550P17.4	OR1-25|OR10J3P	HGNC:14992|Ensembl:ENSG00000196266|HPRD:17672|Vega:OTTHUMG00000037233	1	1q23.2	olfactory receptor, family 10, subfamily J, member 3	protein-coding	OR10J3	olfactory receptor, family 10, subfamily J, member 3	O	olfactory receptor 10J3|olfactory receptor OR1-25 pseudogene|olfactory receptor, family 10, subfamily J, member 3 pseudogene	20120610	GPCR
9606	391121	OR10J4	-	OR10J4P|OST717	HGNC:15408	1	1q23.2	olfactory receptor, family 10, subfamily J, member 4 (gene/pseudogene)	pseudo	OR10J4	olfactory receptor, family 10, subfamily J, member 4 (gene/pseudogene)	O	-	20120610	GPCR
9606	127385	OR10J5	-	OR1-28	HGNC:14993|Ensembl:ENSG00000184155|HPRD:14892|Vega:OTTHUMG00000022738	1	1q23.2	olfactory receptor, family 10, subfamily J, member 5	protein-coding	OR10J5	olfactory receptor, family 10, subfamily J, member 5	O	olfactory receptor 10J5|olfactory receptor OR1-28	20120610	GPCR
9606	401973	OR10J6P	-	OR10J6	HGNC:14994	1	1q23.2	olfactory receptor, family 10, subfamily J, member 6 pseudogene	pseudo	OR10J6P	olfactory receptor, family 10, subfamily J, member 6 pseudogene	O	-	20120610	GPCR
9606	391109	OR10K1	-	OR1-6	HGNC:14693|Ensembl:ENSG00000173285|HPRD:14893|Vega:OTTHUMG00000017517	1	1q23.1	olfactory receptor, family 10, subfamily K, member 1	protein-coding	OR10K1	olfactory receptor, family 10, subfamily K, member 1	O	olfactory receptor 10K1|olfactory receptor OR1-6	20120610	GPCR
9606	391107	OR10K2	-	OR1-4	HGNC:14826|Ensembl:ENSG00000180708|HPRD:14894|Vega:OTTHUMG00000019638	1	1q23.1	olfactory receptor, family 10, subfamily K, member 2	protein-coding	OR10K2	olfactory receptor, family 10, subfamily K, member 2	O	olfactory receptor 10K2|olfactory receptor OR1-4	20120610	GPCR
9606	121130	OR10P1	-	OR10P1P|OR10P2P|OR10P3P|OR12-7|OST701	HGNC:15378|Ensembl:ENSG00000175398|HPRD:14895|Vega:OTTHUMG00000169961	12	12q13.2	olfactory receptor, family 10, subfamily P, member 1	protein-coding	OR10P1	olfactory receptor, family 10, subfamily P, member 1	O	olfactory receptor 10P1|olfactory receptor 10P2|olfactory receptor 10P3|olfactory receptor OR12-7|olfactory receptor, family 10, subfamily P, member 1 pseudogene|olfactory receptor, family 10, subfamily P, member 2 pseudogene|olfactory receptor, family 10, subfamily P, member 3 pseudogene|seven transmembrane helix receptor	20120610	GPCR
9606	219960	OR10Q1	-	OR11-233	HGNC:15134|Ensembl:ENSG00000180475|HPRD:17673|Vega:OTTHUMG00000167542	11	11q12.1	olfactory receptor, family 10, subfamily Q, member 1	protein-coding	OR10Q1	olfactory receptor, family 10, subfamily Q, member 1	O	olfactory receptor 10Q1|olfactory receptor OR11-233	20120610	GPCR
9606	343406	OR10R2	-	OR1-8|OR10R2Q	HGNC:14820|Ensembl:ENSG00000198965|HPRD:17674|Vega:OTTHUMG00000019632	1	1q23.1	olfactory receptor, family 10, subfamily R, member 2	protein-coding	OR10R2	olfactory receptor, family 10, subfamily R, member 2	O	olfactory receptor 10R2|olfactory receptor OR1-8	20120610	GPCR
9606	391110	OR10R3P	-	OR1-9	HGNC:14829	1	1q23.1	olfactory receptor, family 10, subfamily R, member 3 pseudogene	pseudo	OR10R3P	olfactory receptor, family 10, subfamily R, member 3 pseudogene	O	-	20120511	GPCR
9606	219873	OR10S1	-	OR11-279	HGNC:14807|Ensembl:ENSG00000196248|HPRD:17675|Vega:OTTHUMG00000165963	11	11q24.1	olfactory receptor, family 10, subfamily S, member 1	protein-coding	OR10S1	olfactory receptor, family 10, subfamily S, member 1	O	olfactory receptor 10S1|olfactory receptor OR11-279	20120610	GPCR
9606	128360	OR10T2	-	OR1-3	HGNC:14816|Ensembl:ENSG00000186306|HPRD:14896|Vega:OTTHUMG00000017521	1	1q23.1	olfactory receptor, family 10, subfamily T, member 2	protein-coding	OR10T2	olfactory receptor, family 10, subfamily T, member 2	O	olfactory receptor 10T2|olfactory receptor OR1-3	20120610	GPCR
9606	390201	OR10V1	-	OR11-256	HGNC:15136|Ensembl:ENSG00000172289|HPRD:17676|Vega:OTTHUMG00000167406	11	11q12.1	olfactory receptor, family 10, subfamily V, member 1	protein-coding	OR10V1	olfactory receptor, family 10, subfamily V, member 1	O	olfactory receptor 10V1|olfactory receptor OR11-256	20120610	GPCR
9606	81341	OR10W1	UNQ6469/PRO34070	OR10W1P|OR10W1Q|OR11-236|UNQ6469	HGNC:15139|Ensembl:ENSG00000172772|HPRD:18269|Vega:OTTHUMG00000167462	11	11q12.1	olfactory receptor, family 10, subfamily W, member 1	protein-coding	OR10W1	olfactory receptor, family 10, subfamily W, member 1	O	olfactory receptor 10W1|olfactory receptor OR11-236|olfactory receptor, family 10, subfamily W, member 1 pseudogene	20120610	GPCR
9606	128367	OR10X1	-	OR1-13|OR1-14|OR10X1P	HGNC:14995|Ensembl:ENSG00000186400|HPRD:14897|Vega:OTTHUMG00000019635	1	1q23.1	olfactory receptor, family 10, subfamily X, member 1	protein-coding	OR10X1	olfactory receptor, family 10, subfamily X, member 1	O	olfactory receptor 10X1|olfactory receptor OR1-13 pseudogene|olfactory receptor OR1-14|olfactory receptor, family 10, subfamily X, member 1 pseudogene	20120610	GPCR
9606	128368	OR10Z1	-	OR1-15	HGNC:14996|Ensembl:ENSG00000198967|HPRD:14898|Vega:OTTHUMG00000019637	1	1q23.1	olfactory receptor, family 10, subfamily Z, member 1	protein-coding	OR10Z1	olfactory receptor, family 10, subfamily Z, member 1	O	olfactory receptor 10Z1|olfactory receptor OR1-15	20120610	GPCR
9606	26531	OR11A1	DAAP-34I1.2	OR11A2|dJ994E9.6|hs6M1-18	HGNC:8176|Ensembl:ENSG00000204694|HPRD:14899|Vega:OTTHUMG00000031225	6	6p22.2-p21.31	olfactory receptor, family 11, subfamily A, member 1	protein-coding	OR11A1	olfactory receptor, family 11, subfamily A, member 1	O	olfactory receptor 11A1|olfactory receptor 11A2|olfactory receptor OR6-30|olfactory receptor, family 11, subfamily A, member 2	20120610	GPCR
9606	390439	OR11G2	-	OR14-34	HGNC:15346|Ensembl:ENSG00000196832|HPRD:14900|Vega:OTTHUMG00000167700	14	14q11.2	olfactory receptor, family 11, subfamily G, member 2	protein-coding	OR11G2	olfactory receptor, family 11, subfamily G, member 2	O	olfactory receptor 11G2|olfactory receptor OR14-34	20120610	GPCR
9606	81061	OR11H1	-	OR22-1	HGNC:15404|Ensembl:ENSG00000130538|HPRD:14901|Vega:OTTHUMG00000030069	22	22q11.2	olfactory receptor, family 11, subfamily H, member 1	protein-coding	OR11H1	olfactory receptor, family 11, subfamily H, member 1	O	olfactory receptor 11H1|olfactory receptor OR22-1|seven transmembrane helix receptor	20120610	GPCR
9606	440153	OR11H12	-	-	HGNC:30738|Ensembl:ENSG00000257115|HPRD:18633|Vega:OTTHUMG00000170298	14	14q11.2	olfactory receptor, family 11, subfamily H, member 12	protein-coding	OR11H12	olfactory receptor, family 11, subfamily H, member 12	O	olfactory receptor 11H12	20120610	GPCR
9606	440159	OR11H13P	-	ORNP-NP1	HGNC:29997	14	14q11.2	olfactory receptor, family 11, subfamily H, member 13 pseudogene	pseudo	OR11H13P	olfactory receptor, family 11, subfamily H, member 13 pseudogene	O	-	20120511	GPCR
9606	79334	OR11H2	-	C14orf15|OR11H2P|OR11H8P	HGNC:14716	14	14q11.2	olfactory receptor, family 11, subfamily H, member 2	protein-coding	OR11H2	olfactory receptor, family 11, subfamily H, member 2	O	olfactory receptor 11H2|olfactory receptor OR14-1|olfactory receptor, family 11, subfamily H, member 2 pseudogene|olfactory receptor, family 11, subfamily H, member 8 pseudogene|seven transmembrane helix receptor	20120610	GPCR
9606	390442	OR11H4	-	OR14-36	HGNC:15347|Ensembl:ENSG00000176198|HPRD:14902|Vega:OTTHUMG00000170852	14	14q11.2	olfactory receptor, family 11, subfamily H, member 4	protein-coding	OR11H4	olfactory receptor, family 11, subfamily H, member 4	O	olfactory receptor 11H4|olfactory receptor OR14-36	20120610	GPCR
9606	122748	OR11H6	-	-	HGNC:15349|Ensembl:ENSG00000176219|HPRD:14903|Vega:OTTHUMG00000170850	14	14q11.2	olfactory receptor, family 11, subfamily H, member 6	protein-coding	OR11H6	olfactory receptor, family 11, subfamily H, member 6	O	olfactory receptor 11H6|olfactory receptor OR14-35	20120610	GPCR
9606	390441	OR11H7	-	OR11H7P	HGNC:15350	14	14q11.2	olfactory receptor, family 11, subfamily H, member 7 (gene/pseudogene)	pseudo	OR11H7	olfactory receptor, family 11, subfamily H, member 7 (gene/pseudogene)	O	-	20120610	GPCR
9606	391189	OR11L1	-	-	HGNC:14998|Ensembl:ENSG00000197591|HPRD:17677|Vega:OTTHUMG00000040193	1	1q44	olfactory receptor, family 11, subfamily L, member 1	protein-coding	OR11L1	olfactory receptor, family 11, subfamily L, member 1	O	olfactory receptor 11L1|olfactory receptor OR1-50	20120610	GPCR
9606	26529	OR12D2	-	DJ994E9.8|HS6M1-20	HGNC:8178|Ensembl:ENSG00000168787|HPRD:17678|Vega:OTTHUMG00000031049	6	6p22.2-p21.31	olfactory receptor, family 12, subfamily D, member 2	protein-coding	OR12D2	olfactory receptor, family 12, subfamily D, member 2	O	olfactory receptor 12D2|olfactory receptor OR6-28	20120622	GPCR
9606	81797	OR12D3	DADB-136A24.10-001	hs6M1-27	HGNC:13963|Ensembl:ENSG00000112462|HPRD:17679|Vega:OTTHUMG00000031051	6	6p22.1	olfactory receptor, family 12, subfamily D, member 3	protein-coding	OR12D3	olfactory receptor, family 12, subfamily D, member 3	O	olfactory receptor 12D3|olfactory receptor OR6-27	20120622	GPCR
9606	79290	OR13A1	-	-	HGNC:14772|Ensembl:ENSG00000256574|HPRD:14904|Vega:OTTHUMG00000018080	10	10q11.21	olfactory receptor, family 13, subfamily A, member 1	protein-coding	OR13A1	olfactory receptor, family 13, subfamily A, member 1	O	olfactory receptor 13A1|olfactory receptor OR10-3|seven transmembrane helix receptor	20120622	GPCR
9606	392376	OR13C2	-	OR37K	HGNC:14701|Ensembl:ENSG00000257019|HPRD:14905|Vega:OTTHUMG00000020415	9	9q31.1	olfactory receptor, family 13, subfamily C, member 2	protein-coding	OR13C2	olfactory receptor, family 13, subfamily C, member 2	O	olfactory receptor 13C2|olfactory receptor OR9-12	20120610	GPCR
9606	138803	OR13C3	-	OR37G|OR9-8	HGNC:14704|Ensembl:ENSG00000204246|HPRD:14906|Vega:OTTHUMG00000020406	9	9q31.1	olfactory receptor, family 13, subfamily C, member 3	protein-coding	OR13C3	olfactory receptor, family 13, subfamily C, member 3	O	olfactory receptor 13C3|olfactory receptor OR9-8	20120610	GPCR
9606	138804	OR13C4	-	HSHTPCRX17|HTPCRX17|OR2K1|OR37F|OR9-7	HGNC:14722|Ensembl:ENSG00000148136|HPRD:11411|Vega:OTTHUMG00000020407	9	9q31.1	olfactory receptor, family 13, subfamily C, member 4	protein-coding	OR13C4	olfactory receptor, family 13, subfamily C, member 4	O	olfactory receptor 13C4|olfactory receptor OR9-7|olfactory receptor, family 2, subfamily K, member 1	20120610	GPCR
9606	138799	OR13C5	-	OR9-11	HGNC:15100|Ensembl:ENSG00000255800|HPRD:14907|Vega:OTTHUMG00000020408	9	9q31.1	olfactory receptor, family 13, subfamily C, member 5	protein-coding	OR13C5	olfactory receptor, family 13, subfamily C, member 5	O	olfactory receptor 13C5|olfactory receptor OR9-11	20120610	GPCR
9606	138802	OR13C8	-	OR37H|OR9-10	HGNC:15103|Ensembl:ENSG00000186943|HPRD:14908|Vega:OTTHUMG00000020409	9	9q31.1	olfactory receptor, family 13, subfamily C, member 8	protein-coding	OR13C8	olfactory receptor, family 13, subfamily C, member 8	O	olfactory receptor 13C8|olfactory receptor OR9-10 pseudogene	20120610	GPCR
9606	286362	OR13C9	-	OR37L|OR9-13	HGNC:15104|Ensembl:ENSG00000136839|HPRD:14909|Vega:OTTHUMG00000020416	9	9q31.1	olfactory receptor, family 13, subfamily C, member 9	protein-coding	OR13C9	olfactory receptor, family 13, subfamily C, member 9	O	olfactory receptor 13C9|olfactory receptor OR9-13	20120610	GPCR
9606	286365	OR13D1	-	OR9-15	HGNC:14695|Ensembl:ENSG00000179055|HPRD:14910|Vega:OTTHUMG00000020412	9	9q31.1	olfactory receptor, family 13, subfamily D, member 1	protein-coding	OR13D1	olfactory receptor, family 13, subfamily D, member 1	O	olfactory receptor 13D1|olfactory receptor OR9-15	20120610	GPCR
9606	138805	OR13F1	-	OR9-6	HGNC:14723|Ensembl:ENSG00000186881|HPRD:14911|Vega:OTTHUMG00000020404	9	9q31.1	olfactory receptor, family 13, subfamily F, member 1	protein-coding	OR13F1	olfactory receptor, family 13, subfamily F, member 1	O	olfactory receptor 13F1|olfactory receptor OR9-6	20120610	GPCR
9606	441933	OR13G1	-	OR1-37	HGNC:14999|MIM:611677|Ensembl:ENSG00000197437|HPRD:17680|Vega:OTTHUMG00000040212	1	1q44	olfactory receptor, family 13, subfamily G, member 1	protein-coding	OR13G1	olfactory receptor, family 13, subfamily G, member 1	O	olfactory receptor 13G1|olfactory receptor OR1-37	20120610	GPCR
9606	347468	OR13H1	-	ORX1	HGNC:14755|Ensembl:ENSG00000171054|HPRD:18600|Vega:OTTHUMG00000022411	X	Xq26.2	olfactory receptor, family 13, subfamily H, member 1	protein-coding	OR13H1	olfactory receptor, family 13, subfamily H, member 1	O	olfactory receptor 13H1|olfactory receptor ORX-1|olfactory receptor ORX1	20120610	GPCR
9606	392309	OR13J1	-	OR9-2	HGNC:15108|Ensembl:ENSG00000168828|HPRD:14912|Vega:OTTHUMG00000019879	9	9p13.3	olfactory receptor, family 13, subfamily J, member 1	protein-coding	OR13J1	olfactory receptor, family 13, subfamily J, member 1	O	olfactory receptor 13J1|olfactory receptor OR9-2	20120610	GPCR
9606	284532	OR14A16	-	OR5AT1	HGNC:15022|Ensembl:ENSG00000196772|HPRD:15033|Vega:OTTHUMG00000040199	1	1q44	olfactory receptor, family 14, subfamily A, member 16	protein-coding	OR14A16	olfactory receptor, family 14, subfamily A, member 16	O	olfactory receptor 14A16|olfactory receptor 5AT1|olfactory receptor OR1-45|olfactory receptor, family 5, subfamily AT, member 1	20120610	GPCR
9606	388761	OR14A2	-	OR5AX1|OR5AX1P	HGNC:15024	1	1q44	olfactory receptor, family 14, subfamily A, member 2	pseudo	OR14A2	olfactory receptor, family 14, subfamily A, member 2	O	-	20120610	GPCR
9606	127066	OR14C36	-	OR5BF1	HGNC:15026|Ensembl:ENSG00000177174|HPRD:17754|Vega:OTTHUMG00000040463	1	1q44	olfactory receptor, family 14, subfamily C, member 36	protein-coding	OR14C36	olfactory receptor, family 14, subfamily C, member 36	O	olfactory receptor 14C36|olfactory receptor 5BF1|olfactory receptor OR1-59|olfactory receptor, family 5, subfamily BF, member 1	20120610	GPCR
9606	401994	OR14I1	-	OR5BU1|OR5BU1P	HGNC:19575|Ensembl:ENSG00000189181|HPRD:17755|Vega:OTTHUMG00000040378	1	1q44	olfactory receptor, family 14, subfamily I, member 1	protein-coding	OR14I1	olfactory receptor, family 14, subfamily I, member 1	O	olfactory receptor 14I1|olfactory receptor 5BU1|olfactory receptor, family 5, subfamily BU, member 1 pseudogene	20120610	GPCR
9606	442191	OR14J1	DAMC-143C14.2	OR5U1|OR6-25|bA150A6.4|hs6M1-28	HGNC:13971|Ensembl:ENSG00000204695|HPRD:15053|Vega:OTTHUMG00000031184	6	6p22.1	olfactory receptor, family 14, subfamily J, member 1	protein-coding	OR14J1	olfactory receptor, family 14, subfamily J, member 1	O	olfactory receptor 14J1|olfactory receptor 5U1|olfactory receptor OR6-25|olfactory receptor, family 5, subfamily U member 1|olfactory receptor, family 5, subfamily U, member 1	20120610	GPCR
9606	343170	OR14K1	-	OR1-39|OR1.5.9|OR5AY1	HGNC:15025|HPRD:17752	1	1q44	olfactory receptor, family 14, subfamily K, member 1	pseudo	OR14K1	olfactory receptor, family 14, subfamily K, member 1	O	-	20120511	GPCR
9606	127617	OR14L1P	RP11-978I15.6	OR1-35|OR1-36|OR5AV1|OR5AV1P	HGNC:15023	1	1q44	olfactory receptor, family 14, subfamily L, member 1 pseudogene	pseudo	OR14L1P	olfactory receptor, family 14, subfamily L, member 1 pseudogene	O	-	20120610	GPCR
9606	8383	OR1A1	-	OR17-7	HGNC:8179|Ensembl:ENSG00000172146|HPRD:17681|Vega:OTTHUMG00000090637	17	17p13.3	olfactory receptor, family 1, subfamily A, member 1	protein-coding	OR1A1	olfactory receptor, family 1, subfamily A, member 1	O	olfactory receptor 17-7|olfactory receptor 1A1|olfactory receptor OR17-11	20120610	GPCR
9606	26189	OR1A2	-	OR17-6	HGNC:8180|Ensembl:ENSG00000172150|HPRD:17682|Vega:OTTHUMG00000090638	17	17p13.3	olfactory receptor, family 1, subfamily A, member 2	protein-coding	OR1A2	olfactory receptor, family 1, subfamily A, member 2	O	olfactory receptor 17-6|olfactory receptor 1A2|olfactory receptor OR17-10	20120622	GPCR
9606	347169	OR1B1	-	OR9-26|OR9-B	HGNC:8181|Ensembl:ENSG00000171484|HPRD:14913|Vega:OTTHUMG00000020616	9	9q33.2	olfactory receptor, family 1, subfamily B, member 1	protein-coding	OR1B1	olfactory receptor, family 1, subfamily B, member 1	O	olfactory receptor 1B1|olfactory receptor 9-B|olfactory receptor OR9-26	20120610	GPCR
9606	26188	OR1C1	-	HSTPCR27|OR1-42|OR1.5.10|ORL211|TPCR27	HGNC:8182|Ensembl:ENSG00000221888|HPRD:14914|Vega:OTTHUMG00000040198	1	1q44	olfactory receptor, family 1, subfamily C, member 1	protein-coding	OR1C1	olfactory receptor, family 1, subfamily C, member 1	O	olfactory receptor 1C1|olfactory receptor OR1-42|olfactory receptor TPCR27	20120610	GPCR
9606	4991	OR1D2	-	OLFR1|OR17-4	HGNC:8183|MIM:164342|Ensembl:ENSG00000184166|HPRD:01255|Vega:OTTHUMG00000090619	17	17p13.3	olfactory receptor, family 1, subfamily D, member 2	protein-coding	OR1D2	olfactory receptor, family 1, subfamily D, member 2	O	olfactory receptor 17-4|olfactory receptor 1D2|olfactory receptor OR17-6|olfactory receptor-like protein HGMP07E	20120622	GPCR
9606	653166	OR1D4	-	OR17-30	HGNC:8185	17	17p13.3	olfactory receptor, family 1, subfamily D, member 4 (gene/pseudogene)	pseudo	OR1D4	olfactory receptor, family 1, subfamily D, member 4 (gene/pseudogene)	O	olfactory receptor 1D4	20120622	GPCR
9606	8386	OR1D5	-	C17orf2|OR17-2|OR17-30|OR17-31	HGNC:8186|Ensembl:ENSG00000262628|HPRD:17684	17	17p13.3	olfactory receptor, family 1, subfamily D, member 5	protein-coding	OR1D5	olfactory receptor, family 1, subfamily D, member 5	O	olfactory receptor 17-31|olfactory receptor 1D5|olfactory receptor OR17-2	20120610	GPCR
9606	8387	OR1E1	-	HGM071|OR13-66|OR17-2|OR17-32|OR1E5|OR1E6|OR1E8P|OR1E9P|OST547	HGNC:8189|Ensembl:ENSG00000180016|HPRD:17685|Vega:OTTHUMG00000090643	17	17p13.3	olfactory receptor, family 1, subfamily E, member 1	protein-coding	OR1E1	olfactory receptor, family 1, subfamily E, member 1	O	OR5-85|olfactory receptor 13-66|olfactory receptor 17-2/17-32|olfactory receptor 1E1|olfactory receptor 1E5|olfactory receptor 1E6|olfactory receptor 5-85|olfactory receptor OR17-18|olfactory receptor OR17-4|olfactory receptor, family 1, subfamily E, member 5|olfactory receptor, family 1, subfamily E, member 6|olfactory receptor, family 1, subfamily E, member 8 pseudogene|olfactory receptor, fami…	20120610	GPCR
9606	8388	OR1E2	-	OR17-135|OR17-93|OR1E4|OR1E7|OST529	HGNC:8190|Ensembl:ENSG00000127780|HPRD:17686|Vega:OTTHUMG00000090651	17	17p13.3	olfactory receptor, family 1, subfamily E, member 2	protein-coding	OR1E2	olfactory receptor, family 1, subfamily E, member 2	O	OR17-136|olfactory receptor 17-93/17-135/17-136|olfactory receptor 1E2|olfactory receptor 1E4|olfactory receptor OR17-17|olfactory receptor OR17-3|olfactory receptor, family 1, subfamily E, member 4|olfactory receptor, family 1, subfamily E, member 7	20120610	GPCR
9606	8389	OR1E3	-	OR17-210|OR1E3P	HGNC:8191	17	17p13.3	olfactory receptor, family 1, subfamily E, member 3 (gene/pseudogene)	pseudo	OR1E3	olfactory receptor, family 1, subfamily E, member 3 (gene/pseudogene)	O	-	20120610	GPCR
9606	4992	OR1F1	-	OLFMF|OR16-36|OR16-37|OR16-88|OR16-89|OR16-90|OR1F10|OR1F13P|OR1F4|OR1F5|OR1F6|OR1F7|OR1F8|OR1F9|OR3-145|ORL1023	HGNC:8194|MIM:603232|Ensembl:ENSG00000168124|HPRD:09125|Vega:OTTHUMG00000133153	16	16p13.3	olfactory receptor, family 1, subfamily F, member 1	protein-coding	OR1F1	olfactory receptor, family 1, subfamily F, member 1	O	olfactory receptor 1F1|olfactory receptor, family 1, subfamily F, member 10|olfactory receptor, family 1, subfamily F, member 13 pseudogene|olfactory receptor, family 1, subfamily F, member 4|olfactory receptor, family 1, subfamily F, member 5|olfactory receptor, family 1, subfamily F, member 6|olfactory receptor, family 1, subfamily F, member 7|olfactory receptor, family 1, subfamily F, member 9	20120610	GPCR
9606	442179	OR1F12	-	OR1F12P|OR1F12Q|OR6-12|hs6M1-35P	HGNC:13964	6	6p21.3	olfactory receptor, family 1, subfamily F, member 12	pseudo	OR1F12	olfactory receptor, family 1, subfamily F, member 12	O	-	20120610	GPCR
9606	26184	OR1F2P	-	OLFMF2|OR16-3|OR1F11|OR1F2|OR1F3P|hg91	HGNC:8196	16	16p13.3	olfactory receptor, family 1, subfamily F, member 2	pseudo	OR1F2P	olfactory receptor, family 1, subfamily F, member 2	O	-	20120610	GPCR
9606	8390	OR1G1	-	OR17-130|OR17-209|OR1G2	HGNC:8204|Ensembl:ENSG00000183024|HPRD:17687|Vega:OTTHUMG00000090618	17	17p13.3	olfactory receptor, family 1, subfamily G, member 1	protein-coding	OR1G1	olfactory receptor, family 1, subfamily G, member 1	O	olfactory receptor 17-209|olfactory receptor 1G1|olfactory receptor 1G2|olfactory receptor OR17-8|olfactory receptor, family 1, subfamily G, member 2	20120610	GPCR
9606	126370	OR1I1	-	OR19-20|OR1I1P|OR1I1Q	HGNC:8207|Ensembl:ENSG00000094661|HPRD:14915	19	19p13.12	olfactory receptor, family 1, subfamily I, member 1	protein-coding	OR1I1	olfactory receptor, family 1, subfamily I, member 1	O	olfactory receptor 19-20|olfactory receptor 1I1	20120610	GPCR
9606	347168	OR1J1	RP11-542K23.1	OR9-18|hg32	HGNC:8208|Ensembl:ENSG00000136834|HPRD:14916|Vega:OTTHUMG00000020603	9	9q33.2	olfactory receptor, family 1, subfamily J, member 1	protein-coding	OR1J1	olfactory receptor, family 1, subfamily J, member 1	O	olfactory receptor 1J1|olfactory receptor OR9-18	20120610	GPCR
9606	26740	OR1J2	RP11-542K23.4	HG152|HSA5|OR1J3|OR1J5|OR9-19|OST044	HGNC:8209|Ensembl:ENSG00000197233|HPRD:14917|Vega:OTTHUMG00000020604	9	9q34.11	olfactory receptor, family 1, subfamily J, member 2	protein-coding	OR1J2	olfactory receptor, family 1, subfamily J, member 2	O	HTPCRX15|olfactory receptor 1J2|olfactory receptor 1J3|olfactory receptor 1J5|olfactory receptor OR9-19|olfactory receptor, family 1, subfamily J, member 3|olfactory receptor, family 1, subfamily J, member 5	20120622	GPCR
9606	26219	OR1J4	RP11-542K23.5	HSHTPCRX01|HTPCRX01|OR9-21	HGNC:8211|Ensembl:ENSG00000239590|HPRD:14918|Vega:OTTHUMG00000020606	9	9q34.11	olfactory receptor, family 1, subfamily J, member 4	protein-coding	OR1J4	olfactory receptor, family 1, subfamily J, member 4	O	olfactory receptor 1J4|olfactory receptor OR9-21	20120610	GPCR
9606	392392	OR1K1	-	hg99	HGNC:8212|Ensembl:ENSG00000165204|HPRD:14919|Vega:OTTHUMG00000020625	9	9q33.2	olfactory receptor, family 1, subfamily K, member 1	protein-coding	OR1K1	olfactory receptor, family 1, subfamily K, member 1	O	olfactory receptor 1K1	20120610	GPCR
9606	26737	OR1L1	-	HG23|OR1L2|OR9-27|OR9-C	HGNC:8213|Ensembl:ENSG00000173679|HPRD:14920|Vega:OTTHUMG00000020618	9	9q33.2	olfactory receptor, family 1, subfamily L, member 1	protein-coding	OR1L1	olfactory receptor, family 1, subfamily L, member 1	O	olfactory receptor 1L1|olfactory receptor 1L2|olfactory receptor 9-C|olfactory receptor OR9-27|olfactory receptor, family 1, subfamily L, member 2	20120610	GPCR
9606	26735	OR1L3	-	OR9-28|OR9-D	HGNC:8215|Ensembl:ENSG00000171481|HPRD:14921|Vega:OTTHUMG00000020619	9	9q33.2	olfactory receptor, family 1, subfamily L, member 3	protein-coding	OR1L3	olfactory receptor, family 1, subfamily L, member 3	O	olfactory receptor 1L3|olfactory receptor 9-D|olfactory receptor OR9-28	20120610	GPCR
9606	254973	OR1L4	-	OR1L5|OR9-29|OR9-E|OST046	HGNC:8216|Ensembl:ENSG00000136939|HPRD:14922|Vega:OTTHUMG00000020620	9	9q33.2	olfactory receptor, family 1, subfamily L, member 4	protein-coding	OR1L4	olfactory receptor, family 1, subfamily L, member 4	O	olfactory receptor 1L4|olfactory receptor 1L5|olfactory receptor 9-E|olfactory receptor OR9-29|olfactory receptor, family 1, subfamily L, member 5	20120610	GPCR
9606	392390	OR1L6	-	HG16|OR1L7|OR9-30	HGNC:8218|Ensembl:ENSG00000171459|HPRD:17688|Vega:OTTHUMG00000020621	9	9q33.2	olfactory receptor, family 1, subfamily L, member 6	protein-coding	OR1L6	olfactory receptor, family 1, subfamily L, member 6	O	olfactory receptor 1L6|olfactory receptor 1L7|olfactory receptor OR9-30|olfactory receptor, family 1, subfamily L, member 7	20120610	GPCR
9606	138881	OR1L8	RP11-542K23.8	OR9-24	HGNC:15110|Ensembl:ENSG00000171496|HPRD:14923|Vega:OTTHUMG00000020609	9	9q33.2	olfactory receptor, family 1, subfamily L, member 8	protein-coding	OR1L8	olfactory receptor, family 1, subfamily L, member 8	O	olfactory receptor 1L8|olfactory receptor OR9-24	20120610	GPCR
9606	125963	OR1M1	-	OR19-5|OR19-6	HGNC:8220|Ensembl:ENSG00000170929|HPRD:17689	19	19p13.2	olfactory receptor, family 1, subfamily M, member 1	protein-coding	OR1M1	olfactory receptor, family 1, subfamily M, member 1	O	olfactory receptor 19-6|olfactory receptor 1M1|olfactory receptor OR19-5	20120610	GPCR
9606	138883	OR1N1	RP11-542K23.3	OR1-26|OR1N3|OR9-22	HGNC:8221|Ensembl:ENSG00000171505|HPRD:14924|Vega:OTTHUMG00000020608	9	9q33.2	olfactory receptor, family 1, subfamily N, member 1	protein-coding	OR1N1	olfactory receptor, family 1, subfamily N, member 1	O	olfactory receptor 1-26|olfactory receptor 1N1|olfactory receptor 1N3|olfactory receptor OR9-22|olfactory receptor, family 1, subfamily N, member 3	20120610	GPCR
9606	138882	OR1N2	RP11-542K23.2	OR9-23	HGNC:15111|Ensembl:ENSG00000171501|HPRD:14925|Vega:OTTHUMG00000020607	9	9q33.2	olfactory receptor, family 1, subfamily N, member 2	protein-coding	OR1N2	olfactory receptor, family 1, subfamily N, member 2	O	olfactory receptor 1N2|olfactory receptor OR9-23	20120610	GPCR
9606	8391	OR1P1	-	OR17-208|OR1P1P	HGNC:8222	17	17p13.3	olfactory receptor, family 1, subfamily P, member 1 (gene/pseudogene)	pseudo	OR1P1	olfactory receptor, family 1, subfamily P, member 1 (gene/pseudogene)	O	-	20120610	GPCR
9606	158131	OR1Q1	-	HSTPCR106|OR1Q2|OR1Q3|OR9-25|OR9-A|OST226|OST226OR9-A|TPCR106	HGNC:8223|Ensembl:ENSG00000165202|HPRD:14926|Vega:OTTHUMG00000020615	9	9q33.2	olfactory receptor, family 1, subfamily Q, member 1	protein-coding	OR1Q1	olfactory receptor, family 1, subfamily Q, member 1	O	olfactory receptor 1Q1|olfactory receptor 1Q2|olfactory receptor 1Q3|olfactory receptor 9-A|olfactory receptor OR9-25|olfactory receptor TPCR106|olfactory receptor, family 1, subfamily Q, member 2|olfactory receptor, family 1, subfamily Q, member 3	20120610	GPCR
9606	219959	OR1S1	-	OR11-232|OST034	HGNC:8227|Ensembl:ENSG00000172774|HPRD:17690|Vega:OTTHUMG00000167463	11	11q12.1	olfactory receptor, family 1, subfamily S, member 1	protein-coding	OR1S1	olfactory receptor, family 1, subfamily S, member 1	O	olfactory receptor 1S1|olfactory receptor OR11-232	20120610	GPCR
9606	219958	OR1S2	-	OR11-231	HGNC:15141|Ensembl:ENSG00000197887|HPRD:14927|Vega:OTTHUMG00000167541	11	11q12.1	olfactory receptor, family 1, subfamily S, member 2	protein-coding	OR1S2	olfactory receptor, family 1, subfamily S, member 2	O	olfactory receptor 1S2|olfactory receptor OR11-231	20120610	GPCR
9606	346528	OR2A1	-	OR2A42	HGNC:8229|Ensembl:ENSG00000221970|HPRD:14928|Vega:OTTHUMG00000158005	7	7q35	olfactory receptor, family 2, subfamily A, member 1	protein-coding	OR2A1	olfactory receptor, family 2, subfamily A, member 1	O	olfactory receptor 2A1/2A42|olfactory receptor OR7-16|olfactory receptor OR7-19	20120511	GPCR
9606	346525	OR2A12	-	OR2A12P|OR2A16P	HGNC:15082|Ensembl:ENSG00000221858|HPRD:14929|Vega:OTTHUMG00000157996	7	7q35	olfactory receptor, family 2, subfamily A, member 12	protein-coding	OR2A12	olfactory receptor, family 2, subfamily A, member 12	O	olfactory receptor 2A12|olfactory receptor OR7-10|olfactory receptor, family 2, subfamily A, member 12 pseudogene|olfactory receptor, family 2, subfamily A, member 16 pseudogene	20120610	GPCR
9606	135941	OR2A14	-	OR2A14P|OR2A6|OST182	HGNC:15084|Ensembl:ENSG00000221938|HPRD:14930|Vega:OTTHUMG00000158003	7	7q35	olfactory receptor, family 2, subfamily A, member 14	protein-coding	OR2A14	olfactory receptor, family 2, subfamily A, member 14	O	olfactory receptor 2A14|olfactory receptor 2A6|olfactory receptor OR7-12|olfactory receptor, family 2, subfamily A, member 14 pseudogene|olfactory receptor, family 2, subfamily A, member 6	20120610	GPCR
9606	442361	OR2A2	-	OR2A17P|OR2A2P|OR7-11|OST008	HGNC:8230|Ensembl:ENSG00000221989|HPRD:14931|Vega:OTTHUMG00000158001	7	7q35	olfactory receptor, family 2, subfamily A, member 2	protein-coding	OR2A2	olfactory receptor, family 2, subfamily A, member 2	O	olfactory receptor 2A17|olfactory receptor 2A2|olfactory receptor OR7-11|olfactory receptor, family 2, subfamily A, member 17 pseudogene|olfactory receptor, family 2, subfamily A, member 2 pseudogene	20120610	GPCR
9606	392138	OR2A25	-	OR2A24P|OR2A25P|OR2A27	HGNC:19562|Ensembl:ENSG00000221933|HPRD:17691|Vega:OTTHUMG00000158013	7	7q35	olfactory receptor, family 2, subfamily A, member 25	protein-coding	OR2A25	olfactory receptor, family 2, subfamily A, member 25	O	olfactory receptor 2A25|olfactory receptor 2A27|olfactory receptor, family 2, subfamily A, member 24 pseudogene|olfactory receptor, family 2, subfamily A, member 25 pseudogene|olfactory receptor, family 2, subfamily A, member 27	20120610	GPCR
9606	79541	OR2A4	-	OR2A10	HGNC:14729|Ensembl:ENSG00000180658|HPRD:17692|Vega:OTTHUMG00000016316	6	6q23	olfactory receptor, family 2, subfamily A, member 4	protein-coding	OR2A4	olfactory receptor, family 2, subfamily A, member 4	O	olfactory receptor 2A10|olfactory receptor 2A4|olfactory receptor OR6-37|olfactory receptor, family 2, subfamily A, member 10	20120610	GPCR
9606	402317	OR2A42	-	OR2A1	HGNC:31230|Ensembl:ENSG00000212807|HPRD:18486|Vega:OTTHUMG00000157995	7	7q35	olfactory receptor, family 2, subfamily A, member 42	protein-coding	OR2A42	olfactory receptor, family 2, subfamily A, member 42	O	olfactory receptor 2A1/2A42|olfactory receptor OR7-16|olfactory receptor OR7-19	20120610	GPCR
9606	393046	OR2A5	-	OR2A11P|OR2A26|OR2A8|OR7-138|OR7-141	HGNC:8232|Ensembl:ENSG00000221836|HPRD:14932|Vega:OTTHUMG00000158006	7	7q35	olfactory receptor, family 2, subfamily A, member 5	protein-coding	OR2A5	olfactory receptor, family 2, subfamily A, member 5	O	olfactory receptor 2A26|olfactory receptor 2A5|olfactory receptor 2A8|olfactory receptor 7-138/7-141|olfactory receptor, family 2, subfamily A, member 11 pseudogene|olfactory receptor, family 2, subfamily A, member 26|olfactory receptor, family 2, subfamily A, member 8	20120610	GPCR
9606	401427	OR2A7	-	HSDJ0798C17|OR2A21	HGNC:8234|Ensembl:ENSG00000243896|HPRD:14933|Vega:OTTHUMG00000158002	7	7q35	olfactory receptor, family 2, subfamily A, member 7	protein-coding	OR2A7	olfactory receptor, family 2, subfamily A, member 7	O	olfactory receptor 2A7|olfactory receptor OR7-18|olfactory receptor OR7-20|olfactory receptor, family 2, subfamily A, member 21	20120610	GPCR
9606	81392	OR2AE1	-	OR2AE2	HGNC:15087|Ensembl:ENSG00000244623|HPRD:14934|Vega:OTTHUMG00000156650	7	7q22.1	olfactory receptor, family 2, subfamily AE, member 1	protein-coding	OR2AE1	olfactory receptor, family 2, subfamily AE, member 1	O	olfactory receptor 2AE1|olfactory receptor 2AE2|olfactory receptor, family 2, subfamily AE, member 2	20120610	GPCR
9606	144125	OR2AG1	-	OR11-79|OR2AG3	HGNC:15142|Ensembl:ENSG00000170803|HPRD:14935|Vega:OTTHUMG00000165735	11	11p15.4	olfactory receptor, family 2, subfamily AG, member 1	protein-coding	OR2AG1	olfactory receptor, family 2, subfamily AG, member 1	O	hT3 olfactory receptor|olfactory receptor 2AG1|olfactory receptor 2AG3|olfactory receptor OR11-79|olfactory receptor, family 2, subfamily AG, member 3	20120610	GPCR
9606	338755	OR2AG2	-	OR11-76|OR2AG2P	HGNC:15143|Ensembl:ENSG00000188124|HPRD:14936|Vega:OTTHUMG00000165868	11	11p15.4	olfactory receptor, family 2, subfamily AG, member 2	protein-coding	OR2AG2	olfactory receptor, family 2, subfamily AG, member 2	O	olfactory receptor 2AG2|olfactory receptor OR11-76 pseudogene|olfactory receptor, family 2, subfamily AG, member 2 pseudogene	20120610	GPCR
9606	127608	OR2AJ1	-	OR2AJ1P|OR2AJ1Q	HGNC:15001	1	1q44	olfactory receptor, family 2, subfamily AJ, member 1	pseudo	OR2AJ1	olfactory receptor, family 2, subfamily AJ, member 1	O	-	20120610	GPCR
9606	391191	OR2AK2	-	OR1-47|OR2AK1P	HGNC:19569|Ensembl:ENSG00000187080|HPRD:17693|Vega:OTTHUMG00000040201	1	1q44	olfactory receptor, family 2, subfamily AK, member 2	protein-coding	OR2AK2	olfactory receptor, family 2, subfamily AK, member 2	O	olfactory receptor 2AK1|olfactory receptor 2AK2|olfactory receptor OR1-47|olfactory receptor, family 2, subfamily AK, member 1 pseudogene	20120610	GPCR
9606	121129	OR2AP1	-	OR2AP1P	HGNC:15335	12	12q13.2	olfactory receptor, family 2, subfamily AP, member 1	protein-coding	OR2AP1	olfactory receptor, family 2, subfamily AP, member 1	O	olfactory receptor 2AP1|olfactory receptor OR12-9|olfactory receptor, family 2, subfamily AP, member 1 pseudogene|seven transmembrane helix receptor	20120627	GPCR
9606	341152	OR2AT4	-	OR11-265	HGNC:19620|Ensembl:ENSG00000171561|HPRD:17694|Vega:OTTHUMG00000165370	11	11q13.4	olfactory receptor, family 2, subfamily AT, member 4	protein-coding	OR2AT4	olfactory receptor, family 2, subfamily AT, member 4	O	olfactory receptor 2AT4|olfactory receptor OR11-265 pseudogene	20120610	GPCR
9606	127623	OR2B11	RP11-978I15.1	-	HGNC:31249|Ensembl:ENSG00000177535|HPRD:14937|Vega:OTTHUMG00000040572	1	1q44	olfactory receptor, family 2, subfamily B, member 11	protein-coding	OR2B11	olfactory receptor, family 2, subfamily B, member 11	O	novel 7 transmembrane receptor (rhodopsin family) protein|olfactory receptor 2B11	20120610	GPCR
9606	81697	OR2B2	-	OR2B2Q|OR2B9|OR6-1|dJ193B12.4|hs6M1-10	HGNC:13966|Ensembl:ENSG00000168131|HPRD:17695|Vega:OTTHUMG00000014495	6	6p22.3-p21.3	olfactory receptor, family 2, subfamily B, member 2	protein-coding	OR2B2	olfactory receptor, family 2, subfamily B, member 2	O	olfactory receptor 2B2|olfactory receptor 2B9|olfactory receptor 6-1|olfactory receptor OR6-2|olfactory receptor, family 2, subfamily B, member 9	20120610	GPCR
9606	442184	OR2B3	DAAP-334J16.3	6M1-1|OR2B3P|OR6-14|OR6-4	HGNC:8238|Ensembl:ENSG00000204703|HPRD:14938|Vega:OTTHUMG00000031226	6	6p22.1	olfactory receptor, family 2, subfamily B, member 3	protein-coding	OR2B3	olfactory receptor, family 2, subfamily B, member 3	O	hs6M1-1|olfactory receptor 6-4|olfactory receptor OR6-14|putative olfactory receptor 2B3	20120610	GPCR
9606	26212	OR2B6	-	OR2B1|OR2B1P|OR2B5|OR2B6P|OR5-40|OR5-41|OR6-31|dJ408B20.2	HGNC:8241|Ensembl:ENSG00000124657|HPRD:17696|Vega:OTTHUMG00000014497	6	6p21.3	olfactory receptor, family 2, subfamily B, member 6	protein-coding	OR2B6	olfactory receptor, family 2, subfamily B, member 6	O	hs6M1-32|olfactory receptor 2B1|olfactory receptor 2B5|olfactory receptor 2B6|olfactory receptor 5-40|olfactory receptor 6-31|olfactory receptor OR6-4|olfactory receptor, family 2, subfamily B, member 1 pseudogene|olfactory receptor, family 2, subfamily B, member 5|olfactory receptor, family 2, subfamily B, member 6 pseudogene	20120622	GPCR
9606	65944	OR2B8P	-	OR2B8|OR6-10|dJ313I6.4|hs6M1-29P	HGNC:13968	6	6p21.3	olfactory receptor, family 2, subfamily B, member 8 pseudogene	pseudo	OR2B8P	olfactory receptor, family 2, subfamily B, member 8 pseudogene	O	-	20120610	GPCR
9606	4993	OR2C1	-	OLFmf3|OR2C2P	HGNC:8242|Ensembl:ENSG00000168158|HPRD:10130|Vega:OTTHUMG00000090505	16	16p13.3	olfactory receptor, family 2, subfamily C, member 1	protein-coding	OR2C1	olfactory receptor, family 2, subfamily C, member 1	O	olfactory receptor 2C1|olfactory receptor 2C2|olfactory receptor OR16-1|olfactory receptor OR16-2|olfactory receptor, family 2, subfamily C, member 2 pseudogene	20120622	GPCR
9606	81472	OR2C3	-	OR2C4|OR2C5P|OST742	HGNC:15005|Ensembl:ENSG00000196242|HPRD:17697|Vega:OTTHUMG00000040579	1	1q44	olfactory receptor, family 2, subfamily C, member 3	protein-coding	OR2C3	olfactory receptor, family 2, subfamily C, member 3	O	olfactory receptor 2C3|olfactory receptor 2C4|olfactory receptor 2C5|olfactory receptor OR1-30|olfactory receptor, family 2, subfamily C, member 4|olfactory receptor, family 2, subfamily C, member 5 pseudogene	20120610	GPCR
9606	120776	OR2D2	-	OR11-610|OR2D1|hg27	HGNC:8244|MIM:608494|Ensembl:ENSG00000166368|HPRD:12247|Vega:OTTHUMG00000165741	11	11p15.4	olfactory receptor, family 2, subfamily D, member 2	protein-coding	OR2D2	olfactory receptor, family 2, subfamily D, member 2	O	HB2|olfactory receptor 11-610|olfactory receptor 2D1|olfactory receptor 2D2|olfactory receptor OR11-88|olfactory receptor, family 2, subfamily D, member 1	20120610	GPCR
9606	120775	OR2D3	-	OR11-89	HGNC:15146|Ensembl:ENSG00000178358|HPRD:17698|Vega:OTTHUMG00000165742	11	11p15.4	olfactory receptor, family 2, subfamily D, member 3	protein-coding	OR2D3	olfactory receptor, family 2, subfamily D, member 3	O	olfactory receptor 2D3|olfactory receptor OR11-89	20120610	GPCR
9606	26211	OR2F1	tcag7.746	OLF3|OR14-60|OR2F3|OR2F3P|OR2F4|OR2F5|OR7-139|OR7-140	HGNC:8246|MIM:608497|Ensembl:ENSG00000213215|HPRD:16340|Vega:OTTHUMG00000157771	7	7q35	olfactory receptor, family 2, subfamily F, member 1	protein-coding	OR2F1	olfactory receptor, family 2, subfamily F, member 1	O	olfactory receptor 2F1|olfactory receptor 2F3|olfactory receptor 2F4|olfactory receptor 2F5|olfactory receptor OR7-7|olfactory receptor, family 2, subfamily F, member 3|olfactory receptor, family 2, subfamily F, member 4|olfactory receptor, family 2, subfamily F, member 5|olfactory receptor-like protein OLF3	20120610	GPCR
9606	135948	OR2F2	-	OR7-1	HGNC:8247|Ensembl:ENSG00000221910|HPRD:14939|Vega:OTTHUMG00000157768	7	7q35	olfactory receptor, family 2, subfamily F, member 2	protein-coding	OR2F2	olfactory receptor, family 2, subfamily F, member 2	O	olfactory receptor 2F2|olfactory receptor 7-1|olfactory receptor OR7-6	20120610	GPCR
9606	81470	OR2G2	RP11-978I15.4	OR1-32	HGNC:15007|Ensembl:ENSG00000177489|HPRD:11412|Vega:OTTHUMG00000040575	1	1q44	olfactory receptor, family 2, subfamily G, member 2	protein-coding	OR2G2	olfactory receptor, family 2, subfamily G, member 2	O	olfactory receptor 2G2|olfactory receptor OR1-32|olfactory receptor, family 2, subfamily G, member 2 pseudogene	20120610	GPCR
9606	81469	OR2G3	RP11-978I15.5	OR1-33	HGNC:15008|Ensembl:ENSG00000177476|HPRD:14940|Vega:OTTHUMG00000040576	1	1q44	olfactory receptor, family 2, subfamily G, member 3	protein-coding	OR2G3	olfactory receptor, family 2, subfamily G, member 3	O	olfactory receptor 2G3|olfactory receptor OR1-33	20120610	GPCR
9606	391211	OR2G6	RP11-280A15.1	-	HGNC:27019|Ensembl:ENSG00000188558|HPRD:18487|Vega:OTTHUMG00000040462	1	1q44	olfactory receptor, family 2, subfamily G, member 6	protein-coding	OR2G6	olfactory receptor, family 2, subfamily G, member 6	O	olfactory receptor 2G6	20120610	GPCR
9606	26716	OR2H1	DAAP-341G9.5	6M1-16|HS6M1-16|OLFR42A-9004-14|OR2H6|OR2H8|OR6-2|dJ994E9.4	HGNC:8252|Ensembl:ENSG00000204688|HPRD:17699|Vega:OTTHUMG00000031050	6	6p21.32	olfactory receptor, family 2, subfamily H, member 1	protein-coding	OR2H1	olfactory receptor, family 2, subfamily H, member 1	O	OLFR42A-9004.14/9026.2|olfactory receptor 2H1|olfactory receptor 2H6|olfactory receptor 2H8|olfactory receptor 6-2|olfactory receptor OR6-32|olfactory receptor, family 2, subfamily H, member 6|olfactory receptor, family 2, subfamily H, member 8	20120610	GPCR
9606	7932	OR2H2	DADB-225M10.1	FAT11|OLFR2|OLFR42B|OR2H3|dJ271M21.2|hs6M1-12	HGNC:8253|MIM:600578|Ensembl:ENSG00000204657|HPRD:08367|Vega:OTTHUMG00000031052	6	6p21.3	olfactory receptor, family 2, subfamily H, member 2	protein-coding	OR2H2	olfactory receptor, family 2, subfamily H, member 2	O	Olfactory receptor 2|olfactory receptor 2H2|olfactory receptor 2H3|olfactory receptor OR6-36|olfactory receptor, family 2, subfamily H, member 3|olfactory receptor-like protein FAT11	20120622	GPCR
9606	26713	OR2H5P	-	HS271M21|OLFR42B|OR2H5|OR2H7|OR6-33|OR6-35|hs6M1-13	HGNC:8256	6	6p21.3	olfactory receptor, family 2, subfamily H, member 5 pseudogene	pseudo	OR2H5P	olfactory receptor, family 2, subfamily H, member 5 pseudogene	O	-	20120511	GPCR
9606	442197	OR2I1P	-	HS6M1-14|OR2I1|OR2I2|OR2I3P|OR2I4P|OR2I5P|OR2I6|OR2I7P|OR2I8P|OR2I9P|OR6-1|OR6-34	HGNC:8258	6	6p22.1	olfactory receptor, family 2, subfamily I, member 1 pseudogene	pseudo	OR2I1P	olfactory receptor, family 2, subfamily I, member 1 pseudogene	O	-	20120610	GPCR
9606	442185	OR2J1	XXbac-BPG171B11.2	6M1-4P|OR2J1P|OR6-15|OR6-5|dJ80I19.2|hs6M1-4	HGNC:8259	6	6p22.1	olfactory receptor, family 2, subfamily J, member 1 (gene/pseudogene)	pseudo	OR2J1	olfactory receptor, family 2, subfamily J, member 1 (gene/pseudogene)	O	-	20120610	GPCR
9606	26707	OR2J2	DADB-150K7.5	OR6-19|OR6-8|OR6.3.8|ORL684|dJ80I19.4|hs6M1-6	HGNC:8260|Ensembl:ENSG00000204700|HPRD:17700|Vega:OTTHUMG00000031091	6	6p22.2-p21.31	olfactory receptor, family 2, subfamily J, member 2	protein-coding	OR2J2	olfactory receptor, family 2, subfamily J, member 2	O	olfactory receptor 2J2|olfactory receptor 6-8|olfactory receptor OR6-19	20120622	GPCR
9606	442186	OR2J3	DASS-357K17.2	6M1-3|HS6M1-3|OR6-16|OR6-6|OR6.3.6|ORL671	HGNC:8261|Ensembl:ENSG00000204701|HPRD:14941|Vega:OTTHUMG00000031092	6	6p22.1	olfactory receptor, family 2, subfamily J, member 3	protein-coding	OR2J3	olfactory receptor, family 2, subfamily J, member 3	O	olfactory receptor 2J3|olfactory receptor 6-6|olfactory receptor OR6-16	20120610	GPCR
9606	442188	OR2J4P	-	OR6-20|OR6-9|dJ80I19.5|hs6M1-5	HGNC:8262	6	6p22.1	olfactory receptor, family 2, subfamily J, member 4 pseudogene	pseudo	OR2J4P	olfactory receptor, family 2, subfamily J, member 4 pseudogene	O	-	20120511	GPCR
9606	26248	OR2K2	-	HSHTPCRH06|HTPCRH06|OR2AN1P|OR2AR1P	HGNC:8264|Ensembl:ENSG00000171133|HPRD:17701|Vega:OTTHUMG00000020488	9	9q31.3	olfactory receptor, family 2, subfamily K, member 2	protein-coding	OR2K2	olfactory receptor, family 2, subfamily K, member 2	O	olfactory receptor 2K2|olfactory receptor OR9-17|olfactory receptor, family 2, subfamily AN, member 1 pseudogene|olfactory receptor, family 2, subfamily AR, member 1 pseudogene	20120622	GPCR
9606	284521	OR2L13	-	OR2L14	HGNC:19578|Ensembl:ENSG00000196071|HPRD:17702	1	1q44	olfactory receptor, family 2, subfamily L, member 13	protein-coding	OR2L13	olfactory receptor, family 2, subfamily L, member 13	O	olfactory receptor 2L13|olfactory receptor 2L14|olfactory receptor, family 2, subfamily L, member 14	20120622	GPCR
9606	26246	OR2L2	-	HSHTPCRH07|HTPCRH07|OR1-48|OR2L12|OR2L4P	HGNC:8266|Ensembl:ENSG00000203663|HPRD:14942|Vega:OTTHUMG00000040214	1	1q44	olfactory receptor, family 2, subfamily L, member 2	protein-coding	OR2L2	olfactory receptor, family 2, subfamily L, member 2	O	olfactory receptor 2L12|olfactory receptor 2L2|olfactory receptor 2L4|olfactory receptor OR1-48 pseudogene|olfactory receptor, family 2, subfamily L, member 12|olfactory receptor, family 2, subfamily L, member 4 pseudogene	20120610	GPCR
9606	391192	OR2L3	-	-	HGNC:15009|Ensembl:ENSG00000198128|HPRD:14943|Vega:OTTHUMG00000040195	1	1q44	olfactory receptor, family 2, subfamily L, member 3	protein-coding	OR2L3	olfactory receptor, family 2, subfamily L, member 3	O	olfactory receptor 2L3	20120610	GPCR
9606	81466	OR2L5	-	OR2L11|OR2L5P	HGNC:15011	1	1q44	olfactory receptor, family 2, subfamily L, member 5	protein-coding	OR2L5	olfactory receptor, family 2, subfamily L, member 5	O	olfactory receptor 2L11|olfactory receptor 2L5|olfactory receptor OR1-53|olfactory receptor, family 2, subfamily L, member 11|olfactory receptor, family 2, subfamily L, member 5 pseudogene|seven transmembrane helix receptor	20120627	GPCR
9606	391190	OR2L8	-	-	HGNC:15014|Ensembl:ENSG00000196936|HPRD:14944|Vega:OTTHUMG00000040196	1	1q44	olfactory receptor, family 2, subfamily L, member 8	protein-coding	OR2L8	olfactory receptor, family 2, subfamily L, member 8	O	olfactory receptor 2L8|olfactory receptor OR1-46	20120610	GPCR
9606	391194	OR2M2	RP11-230L4.3	OR2M2Q|OST423	HGNC:8268|Ensembl:ENSG00000198601|HPRD:17703|Vega:OTTHUMG00000040460	1	1q44	olfactory receptor, family 2, subfamily M, member 2	protein-coding	OR2M2	olfactory receptor, family 2, subfamily M, member 2	O	olfactory receptor 2M2	20120610	GPCR
9606	127062	OR2M3	-	OR1-54|OR2M3P|OR2M6|OST003	HGNC:8269|Ensembl:ENSG00000228198|HPRD:14945|Vega:OTTHUMG00000040459	1	1q44	olfactory receptor, family 2, subfamily M, member 3	protein-coding	OR2M3	olfactory receptor, family 2, subfamily M, member 3	O	novel 7 transmembrane receptor (rhodopsin family) protein|olfactory receptor 2M3|olfactory receptor 2M6|olfactory receptor OR1-54|olfactory receptor, family 2, subfamily M, member 3 pseudogene|olfactory receptor, family 2, subfamily M, member 6	20120610	GPCR
9606	26245	OR2M4	-	HSHTPCRX18|HTPCRX18|OR1-55|OST710|TPCR100	HGNC:8270|Ensembl:ENSG00000171180|HPRD:14946|Vega:OTTHUMG00000040456	1	1q44	olfactory receptor, family 2, subfamily M, member 4	protein-coding	OR2M4	olfactory receptor, family 2, subfamily M, member 4	O	novel 7 transmembrane receptor (rhodopsin family) protein|olfactory receptor 2M4|olfactory receptor OR1-55|olfactory receptor TPCR100	20120610	GPCR
9606	127059	OR2M5	RP11-230L4.2	OR2M5P	HGNC:19576|Ensembl:ENSG00000162727|HPRD:14947|Vega:OTTHUMG00000040447	1	1q44	olfactory receptor, family 2, subfamily M, member 5	protein-coding	OR2M5	olfactory receptor, family 2, subfamily M, member 5	O	olfactory receptor 2M5|olfactory receptor, family 2, subfamily M, member 5 pseudogene	20120610	GPCR
9606	391196	OR2M7	-	OR1-58	HGNC:19594|Ensembl:ENSG00000177186|HPRD:14948|Vega:OTTHUMG00000040461	1	1q44	olfactory receptor, family 2, subfamily M, member 7	protein-coding	OR2M7	olfactory receptor, family 2, subfamily M, member 7	O	olfactory receptor 2M7|olfactory receptor OR1-58	20120610	GPCR
9606	56656	OR2S2	-	OR37A|OST715	HGNC:8276|Ensembl:ENSG00000122718|HPRD:17704|Vega:OTTHUMG00000019891	9	9p13.3	olfactory receptor, family 2, subfamily S, member 2	protein-coding	OR2S2	olfactory receptor, family 2, subfamily S, member 2	O	olfactory receptor 2S2|olfactory receptor OR9-3	20120610	GPCR
9606	26696	OR2T1	-	OR1-25	HGNC:8277|Ensembl:ENSG00000175143|HPRD:14949|Vega:OTTHUMG00000040450	1	1q44	olfactory receptor, family 2, subfamily T, member 1	protein-coding	OR2T1	olfactory receptor, family 2, subfamily T, member 1	O	olfactory receptor 1-25|olfactory receptor 2T1|olfactory receptor OR1-61	20120610	GPCR
9606	127069	OR2T10	-	OR1-64	HGNC:19573|Ensembl:ENSG00000184022|HPRD:14950|Vega:OTTHUMG00000040388	1	1q44	olfactory receptor, family 2, subfamily T, member 10	protein-coding	OR2T10	olfactory receptor, family 2, subfamily T, member 10	O	olfactory receptor 2T10|olfactory receptor OR1-64	20120610	GPCR
9606	127077	OR2T11	-	OR2T11Q	HGNC:19574|Ensembl:ENSG00000183130|HPRD:17705|Vega:OTTHUMG00000040384	1	1q44	olfactory receptor, family 2, subfamily T, member 11	protein-coding	OR2T11	olfactory receptor, family 2, subfamily T, member 11	O	olfactory receptor 2T11|olfactory receptor OR1-65	20120610	GPCR
9606	127064	OR2T12	-	OR1-57	HGNC:19592|Ensembl:ENSG00000177201|HPRD:14951|Vega:OTTHUMG00000040457	1	1q44	olfactory receptor, family 2, subfamily T, member 12	protein-coding	OR2T12	olfactory receptor, family 2, subfamily T, member 12	O	novel 7 transmembrane receptor (rhodopsin family) protein|olfactory receptor 2T12|olfactory receptor OR1-57	20120610	GPCR
9606	401992	OR2T2	-	OR1-43|OR2T2P	HGNC:14725|Ensembl:ENSG00000196240|HPRD:17706|Vega:OTTHUMG00000040480	1	1q44	olfactory receptor, family 2, subfamily T, member 2	protein-coding	OR2T2	olfactory receptor, family 2, subfamily T, member 2	O	olfactory receptor 2T2|olfactory receptor OR1-43|olfactory receptor, family 2, subfamily T, member 2 pseudogene	20120610	GPCR
9606	403239	OR2T27	-	-	HGNC:31252|Ensembl:ENSG00000187701|HPRD:14952|Vega:OTTHUMG00000040376	1	1q44	olfactory receptor, family 2, subfamily T, member 27	protein-coding	OR2T27	olfactory receptor, family 2, subfamily T, member 27	O	olfactory receptor 2T27|olfactory receptor OR1-67	20120610	GPCR
9606	343563	OR2T29	-	-	HGNC:31253|Ensembl:ENSG00000182783|HPRD:17707|Vega:OTTHUMG00000040382	1	1q44	olfactory receptor, family 2, subfamily T, member 29	protein-coding	OR2T29	olfactory receptor, family 2, subfamily T, member 29	O	olfactory receptor 2T29	20120610	GPCR
9606	343173	OR2T3	-	-	HGNC:14727|Ensembl:ENSG00000196539|HPRD:17708|Vega:OTTHUMG00000040452	1	1q44	olfactory receptor, family 2, subfamily T, member 3	protein-coding	OR2T3	olfactory receptor, family 2, subfamily T, member 3	O	olfactory receptor 2T3|seven transmembrane helix receptor	20120610	GPCR
9606	391195	OR2T33	-	OR1-56	HGNC:31255|Ensembl:ENSG00000177212|HPRD:14953|Vega:OTTHUMG00000040458	1	1q44	olfactory receptor, family 2, subfamily T, member 33	protein-coding	OR2T33	olfactory receptor, family 2, subfamily T, member 33	O	novel 7 transmembrane receptor (rhodopsin family) protein|olfactory receptor 2T33|olfactory receptor OR1-56	20120610	GPCR
9606	127068	OR2T34	-	-	HGNC:31256|Ensembl:ENSG00000183310|HPRD:14954|Vega:OTTHUMG00000040387	1	1q44	olfactory receptor, family 2, subfamily T, member 34	protein-coding	OR2T34	olfactory receptor, family 2, subfamily T, member 34	O	olfactory receptor 2T34|olfactory receptor OR1-63	20120610	GPCR
9606	403244	OR2T35	-	-	HGNC:31257|Ensembl:ENSG00000177151|HPRD:17709|Vega:OTTHUMG00000040380	1	1q44	olfactory receptor, family 2, subfamily T, member 35	protein-coding	OR2T35	olfactory receptor, family 2, subfamily T, member 35	O	olfactory receptor 2T35|olfactory receptor OR1-66	20120610	GPCR
9606	127074	OR2T4	-	OR1-60|OR2T4Q	HGNC:15016|Ensembl:ENSG00000196944|HPRD:14955|Vega:OTTHUMG00000040453	1	1q44	olfactory receptor, family 2, subfamily T, member 4	protein-coding	OR2T4	olfactory receptor, family 2, subfamily T, member 4	O	olfactory receptor 2T4|olfactory receptor OR1-60	20120610	GPCR
9606	401993	OR2T5	-	OR1-62	HGNC:15017|Ensembl:ENSG00000203661|HPRD:17710|Vega:OTTHUMG00000040481	1	1q44	olfactory receptor, family 2, subfamily T, member 5	protein-coding	OR2T5	olfactory receptor, family 2, subfamily T, member 5	O	olfactory receptor 2T5|olfactory receptor OR1-62	20120610	GPCR
9606	254879	OR2T6	-	OR2T6P|OR2T9|OST703	HGNC:15018|Ensembl:ENSG00000198104|HPRD:17711|Vega:OTTHUMG00000040448	1	1q44	olfactory receptor, family 2, subfamily T, member 6	protein-coding	OR2T6	olfactory receptor, family 2, subfamily T, member 6	O	olfactory receptor 2T6|olfactory receptor 2T9|olfactory receptor, family 2, subfamily T, member 6 pseudogene|seven transmembrane helix receptor	20120610	GPCR
9606	81458	OR2T7	-	OR2T7P|OST723	HGNC:15019	1	1q44	olfactory receptor, family 2, subfamily T, member 7	pseudo	OR2T7	olfactory receptor, family 2, subfamily T, member 7	O	-	20120610	GPCR
9606	343172	OR2T8	-	OR2T8P	HGNC:15020|Ensembl:ENSG00000177462|HPRD:17712|Vega:OTTHUMG00000040205	1	1q44	olfactory receptor, family 2, subfamily T, member 8	protein-coding	OR2T8	olfactory receptor, family 2, subfamily T, member 8	O	olfactory receptor 2T8|olfactory receptor, family 2, subfamily T, member 8 pseudogene	20120610	GPCR
9606	26695	OR2U1P	-	OR2AU1P|hs6M1-24	HGNC:8278	6	6p22.2-p21.32	olfactory receptor, family 2, subfamily U, member 1 pseudogene	pseudo	OR2U1P	olfactory receptor, family 2, subfamily U, member 1 pseudogene	O	-	20120511	GPCR
9606	26693	OR2V1	-	OR2V1P|OST265	HGNC:8280	5	5q35.3	olfactory receptor, family 2, subfamily V, member 1	protein-coding	OR2V1	olfactory receptor, family 2, subfamily V, member 1	O	olfactory receptor 2V1|olfactory receptor, family 2, subfamily V, member 1 pseudogene	20120627	GPCR
9606	285659	OR2V2	-	OR2V3|OST713	HGNC:15341|Ensembl:ENSG00000182613|HPRD:14956|Vega:OTTHUMG00000130933	5	5q35.3	olfactory receptor, family 2, subfamily V, member 2	protein-coding	OR2V2	olfactory receptor, family 2, subfamily V, member 2	O	olfactory receptor 2V2|olfactory receptor 2V3|olfactory receptor OR5-3|olfactory receptor, family 2, subfamily V, member 3	20120610	GPCR
9606	26692	OR2W1	DAAP-223O5.3	hs6M1-15	HGNC:8281|Ensembl:ENSG00000204704|HPRD:17713|Vega:OTTHUMG00000031048	6	6p22.1	olfactory receptor, family 2, subfamily W, member 1	protein-coding	OR2W1	olfactory receptor, family 2, subfamily W, member 1	O	olfactory receptor 2W1|olfactory receptor OR6-13	20120622	GPCR
9606	343171	OR2W3	-	OR2W3P|OR2W8P|OST718	HGNC:15021|Ensembl:ENSG00000238243|HPRD:17714|Vega:OTTHUMG00000040204	1	1q44	olfactory receptor, family 2, subfamily W, member 3	protein-coding	OR2W3	olfactory receptor, family 2, subfamily W, member 3	O	olfactory receptor 2W3|olfactory receptor 2W8|olfactory receptor OR1-49|olfactory receptor, family 2, subfamily W, member 3 pseudogene|olfactory receptor, family 2, subfamily W, member 8 pseudogene	20120610	GPCR
9606	441932	OR2W5	-	OR2W5P|OST722	HGNC:15424|HPRD:17715	1	1q44	olfactory receptor, family 2, subfamily W, member 5	protein-coding	OR2W5	olfactory receptor, family 2, subfamily W, member 5	O	olfactory receptor 2W5|olfactory receptor, family 2, subfamily W, member 5 pseudogene|putative olfactory receptor 2W5	20120610	GPCR
9606	81406	OR2W6P	-	OR2W7P	HGNC:15072	6	6p22.1	olfactory receptor, family 2, subfamily W, member 6 pseudogene	pseudo	OR2W6P	olfactory receptor, family 2, subfamily W, member 6 pseudogene	O	-	20120610	GPCR
9606	134083	OR2Y1	-	OR5-2	HGNC:14837|Ensembl:ENSG00000174339|HPRD:17716|Vega:OTTHUMG00000162237	5	5q35.3	olfactory receptor, family 2, subfamily Y, member 1	protein-coding	OR2Y1	olfactory receptor, family 2, subfamily Y, member 1	O	olfactory receptor 2Y1|olfactory receptor OR5-2	20120610	GPCR
9606	284383	OR2Z1	-	OR19-4|OR2Z2	HGNC:15391|Ensembl:ENSG00000181733|HPRD:17717	19	19p13.2	olfactory receptor, family 2, subfamily Z, member 1	protein-coding	OR2Z1	olfactory receptor, family 2, subfamily Z, member 1	O	olfactory receptor 2Z1|olfactory receptor 2Z2|olfactory receptor OR19-4|olfactory receptor, family 2, subfamily Z, member 2	20120610	GPCR
9606	4994	OR3A1	-	OLFRA03|OR17-40|OR17-82|OR40	HGNC:8282|Ensembl:ENSG00000180090|HPRD:10131|Vega:OTTHUMG00000090642	17	17p13.3	olfactory receptor, family 3, subfamily A, member 1	protein-coding	OR3A1	olfactory receptor, family 3, subfamily A, member 1	O	olfactory receptor 17-40|olfactory receptor 3A1|olfactory receptor OR17-15	20120610	GPCR
9606	4995	OR3A2	-	OLFRA04|OR17-14|OR17-228|OR228	HGNC:8283|Ensembl:ENSG00000221882|HPRD:10132	17	17p13.3	olfactory receptor, family 3, subfamily A, member 2	protein-coding	OR3A2	olfactory receptor, family 3, subfamily A, member 2	O	olfactory receptor 17-228|olfactory receptor 3A2|olfactory receptor OR17-14	20120610	GPCR
9606	8392	OR3A3	-	OR17-137|OR17-16|OR17-201|OR3A6|OR3A7|OR3A8P	HGNC:8284|Ensembl:ENSG00000159961|HPRD:11413|Vega:OTTHUMG00000090649	17	17p13.3	olfactory receptor, family 3, subfamily A, member 3	protein-coding	OR3A3	olfactory receptor, family 3, subfamily A, member 3	O	olfactory receptor 17-201|olfactory receptor 3A3|olfactory receptor 3A6|olfactory receptor 3A7|olfactory receptor 3A8|olfactory receptor OR17-22|olfactory receptor, family 3, subfamily A, member 6|olfactory receptor, family 3, subfamily A, member 7|olfactory receptor, family 3, subfamily A, member 8 pseudogene	20120610	GPCR
9606	390756	OR3A4P	-	OLFRA05|OLFRA06|OR17-13|OR17-16|OR17-24|OR17-25|OR24|OR25|OR3A4|OR3A5P	HGNC:15510|HPRD:14957	17	17p13.3	olfactory receptor, family 3, subfamily A, member 4 pseudogene	pseudo	OR3A4P	olfactory receptor, family 3, subfamily A, member 4 pseudogene	O	-	20120511	GPCR
9606	100856809	OR3A5P	RP11-64J4.6	OLFRA06|OR17-25|OR25	HGNC:8286	17	17p13.3	olfactory receptor, family 3, subfamily A, member 5 pseudogene	pseudo	OR3A5P	olfactory receptor, family 3, subfamily A, member 5 pseudogene	O	-	20120318	GPCR
9606	81328	OR4A15	-	OR11-118	HGNC:15152|Ensembl:ENSG00000181958|HPRD:14958|Vega:OTTHUMG00000166711	11	11q11	olfactory receptor, family 4, subfamily A, member 15	protein-coding	OR4A15	olfactory receptor, family 4, subfamily A, member 15	O	olfactory receptor 4A15|olfactory receptor OR11-118	20120610	GPCR
9606	81327	OR4A16	-	OR11-117|OR4A16Q	HGNC:15153|Ensembl:ENSG00000181961|HPRD:14959|Vega:OTTHUMG00000166710	11	11q11	olfactory receptor, family 4, subfamily A, member 16	protein-coding	OR4A16	olfactory receptor, family 4, subfamily A, member 16	O	olfactory receptor 4A16|olfactory receptor OR11-117	20120610	GPCR
9606	403253	OR4A47	-	OR11-113	HGNC:31266|Ensembl:ENSG00000237388|HPRD:17718|Vega:OTTHUMG00000166581	11	11p11.2	olfactory receptor, family 4, subfamily A, member 47	protein-coding	OR4A47	olfactory receptor, family 4, subfamily A, member 47	O	olfactory receptor 4A47|olfactory receptor OR11-113	20120610	GPCR
9606	390134	OR4A4P	-	OR4A4	HGNC:15161	11	11p11.12	olfactory receptor, family 4, subfamily A, member 4 pseudogene	pseudo	OR4A4P	olfactory receptor, family 4, subfamily A, member 4 pseudogene	O	-	20120610	GPCR
9606	81318	OR4A5	-	OR11-111	HGNC:15162|Ensembl:ENSG00000221840|HPRD:17719|Vega:OTTHUMG00000166764	11	11p11.12	olfactory receptor, family 4, subfamily A, member 5	protein-coding	OR4A5	olfactory receptor, family 4, subfamily A, member 5	O	olfactory receptor 4A5|olfactory receptor OR11-111|seven transmembrane helix receptor	20120610	GPCR
9606	81315	OR4A8P	-	OR4A8	HGNC:15165	11	11p11.12	olfactory receptor, family 4, subfamily A, member 8 pseudogene	pseudo	OR4A8P	olfactory receptor, family 4, subfamily A, member 8 pseudogene	O	-	20120610	GPCR
9606	119765	OR4B1	-	OR11-106|OST208	HGNC:8290|Ensembl:ENSG00000175619|HPRD:14960|Vega:OTTHUMG00000166576	11	11p11.2	olfactory receptor, family 4, subfamily B, member 1	protein-coding	OR4B1	olfactory receptor, family 4, subfamily B, member 1	O	olfactory receptor 4B1|olfactory receptor OR11-106	20120610	GPCR
9606	219429	OR4C11	-	OR11-136|OR4C11P	HGNC:15167|Ensembl:ENSG00000172188|HPRD:14961|Vega:OTTHUMG00000165290	11	11q11	olfactory receptor, family 4, subfamily C, member 11	protein-coding	OR4C11	olfactory receptor, family 4, subfamily C, member 11	O	olfactory receptor 4C11|olfactory receptor OR11-136|olfactory receptor, family 4, subfamily C, member 11 pseudogene	20120610	GPCR
9606	283093	OR4C12	-	OR11-259	HGNC:15168|Ensembl:ENSG00000221954|HPRD:14962|Vega:OTTHUMG00000166687	11	11p11.12	olfactory receptor, family 4, subfamily C, member 12	protein-coding	OR4C12	olfactory receptor, family 4, subfamily C, member 12	O	olfactory receptor 4C12|olfactory receptor OR11-259|seven transmembrane helix receptor	20120610	GPCR
9606	283092	OR4C13	-	-	HGNC:15169|Ensembl:ENSG00000258817|HPRD:17720|Vega:OTTHUMG00000166686	11	11p11.12	olfactory receptor, family 4, subfamily C, member 13	protein-coding	OR4C13	olfactory receptor, family 4, subfamily C, member 13	O	olfactory receptor 4C13|olfactory receptor OR11-260	20120610	GPCR
9606	81309	OR4C15	-	OR11-127|OR11-134	HGNC:15171|Ensembl:ENSG00000181939|HPRD:14963|Vega:OTTHUMG00000166714	11	11q11	olfactory receptor, family 4, subfamily C, member 15	protein-coding	OR4C15	olfactory receptor, family 4, subfamily C, member 15	O	olfactory receptor 4C15|olfactory receptor OR11-127|olfactory receptor OR11-134	20120610	GPCR
9606	219428	OR4C16	-	OR11-135	HGNC:15172|Ensembl:ENSG00000181935|HPRD:17721|Vega:OTTHUMG00000165198	11	11q11	olfactory receptor, family 4, subfamily C, member 16	protein-coding	OR4C16	olfactory receptor, family 4, subfamily C, member 16	O	olfactory receptor 4C16|olfactory receptor OR11-135	20120610	GPCR
9606	256144	OR4C3	-	OR11-98	HGNC:14697|Ensembl:ENSG00000176547|HPRD:17722|Vega:OTTHUMG00000166579	11	11p11.2	olfactory receptor, family 4, subfamily C, member 3	protein-coding	OR4C3	olfactory receptor, family 4, subfamily C, member 3	O	olfactory receptor 4C3|olfactory receptor OR11-98	20120610	GPCR
9606	403257	OR4C45	-	-	HGNC:31270|HPRD:17723	11	11p11.12	olfactory receptor, family 4, subfamily C, member 45	protein-coding	OR4C45	olfactory receptor, family 4, subfamily C, member 45	O	olfactory receptor 4C45	20120610	GPCR
9606	119749	OR4C46	-	-	HGNC:31271|MIM:614273|Ensembl:ENSG00000185926|HPRD:14964|Vega:OTTHUMG00000166705	11	11p11.12	olfactory receptor, family 4, subfamily C, member 46	protein-coding	OR4C46	olfactory receptor, family 4, subfamily C, member 46	O	olfactory receptor 4C46	20120610	GPCR
9606	79346	OR4C5	-	OR4C5P|OR4C5Q	HGNC:14702	11	11p11.2	olfactory receptor, family 4, subfamily C, member 5	pseudo	OR4C5	olfactory receptor, family 4, subfamily C, member 5	O	-	20120610	GPCR
9606	219432	OR4C6	-	OR11-138	HGNC:14743|Ensembl:ENSG00000181903|HPRD:17724|Vega:OTTHUMG00000166800	11	11q11	olfactory receptor, family 4, subfamily C, member 6	protein-coding	OR4C6	olfactory receptor, family 4, subfamily C, member 6	O	olfactory receptor 4C6|olfactory receptor OR11-138	20120610	GPCR
9606	26689	OR4D1	-	OR17-23|OR4D3|OR4D4P|TPCR16	HGNC:8293|Ensembl:ENSG00000141194|HPRD:14965	17	17q23.2	olfactory receptor, family 4, subfamily D, member 1	protein-coding	OR4D1	olfactory receptor, family 4, subfamily D, member 1	O	olfactory receptor 4D1|olfactory receptor 4D3|olfactory receptor OR17-23 pseudogene|olfactory receptor TPCR16|olfactory receptor, family 4, subfamily D, member 3|olfactory receptor, family 4, subfamily D, member 4 pseudogene|seven transmembrane helix receptor	20120610	GPCR
9606	390197	OR4D10	-	OR11-251|OR4D10P|OST711	HGNC:15173|Ensembl:ENSG00000254466|HPRD:14966|Vega:OTTHUMG00000167341	11	11q12.1	olfactory receptor, family 4, subfamily D, member 10	protein-coding	OR4D10	olfactory receptor, family 4, subfamily D, member 10	O	olfactory receptor 4D10|olfactory receptor OR11-251|olfactory receptor, family 4, subfamily D, member 10 pseudogene|seven transmembrane helix receptor	20120610	GPCR
9606	219986	OR4D11	-	OR4D11P	HGNC:15174|Ensembl:ENSG00000176200|HPRD:17725|Vega:OTTHUMG00000167342	11	11q12.1	olfactory receptor, family 4, subfamily D, member 11	protein-coding	OR4D11	olfactory receptor, family 4, subfamily D, member 11	O	olfactory receptor 4D11|olfactory receptor OR11-252 pseudogene|olfactory receptor, family 4, subfamily D, member 11 pseudogene	20120610	GPCR
9606	124538	OR4D2	-	BC2009|OR17-24	HGNC:8294|Ensembl:ENSG00000255713|HPRD:14967	17	17q22	olfactory receptor, family 4, subfamily D, member 2	protein-coding	OR4D2	olfactory receptor, family 4, subfamily D, member 2	O	B-lymphocyte membrane protein BC2009|G-protein-coupled membrane protein|olfactory receptor 4D2|olfactory receptor OR17-24	20120610	GPCR
9606	219875	OR4D5	-	OR11-276	HGNC:14852|Ensembl:ENSG00000171014|HPRD:17726|Vega:OTTHUMG00000165961	11	11q24.1	olfactory receptor, family 4, subfamily D, member 5	protein-coding	OR4D5	olfactory receptor, family 4, subfamily D, member 5	O	olfactory receptor 4D5|olfactory receptor OR11-276	20120610	GPCR
9606	219983	OR4D6	-	OR11-250	HGNC:15175|Ensembl:ENSG00000166884|HPRD:17727|Vega:OTTHUMG00000167340	11	11q12.1	olfactory receptor, family 4, subfamily D, member 6	protein-coding	OR4D6	olfactory receptor, family 4, subfamily D, member 6	O	olfactory receptor 4D6|olfactory receptor OR11-250	20120610	GPCR
9606	390199	OR4D9	-	OR11-253	HGNC:15178|Ensembl:ENSG00000172742|HPRD:17728|Vega:OTTHUMG00000167343	11	11q12.1	olfactory receptor, family 4, subfamily D, member 9	protein-coding	OR4D9	olfactory receptor, family 4, subfamily D, member 9	O	olfactory receptor 4D9|olfactory receptor OR11-253|olfactory receptor, family 4, subfamily D, member 9 pseudogene	20120610	GPCR
9606	26687	OR4E1	-	OR4E1P	HGNC:8296	14	14q11.2	olfactory receptor, family 4, subfamily E, member 1 (gene/pseudogene)	pseudo	OR4E1	olfactory receptor, family 4, subfamily E, member 1 (gene/pseudogene)	O	-	20120610	GPCR
9606	26686	OR4E2	-	OR14-42	HGNC:8297|Ensembl:ENSG00000221977|HPRD:11414|Vega:OTTHUMG00000168979	14	14q11.2	olfactory receptor, family 4, subfamily E, member 2	protein-coding	OR4E2	olfactory receptor, family 4, subfamily E, member 2	O	olfactory receptor 4E2|olfactory receptor OR14-42	20120610	GPCR
9606	390651	OR4F13P	-	GPCRLTM7	HGNC:15076	15	15q26.3	olfactory receptor, family 4, subfamily F, member 13 pseudogene	pseudo	OR4F13P	olfactory receptor, family 4, subfamily F, member 13 pseudogene	O	-	20120623	GPCR
9606	390649	OR4F15	-	-	HGNC:15078|Ensembl:ENSG00000182854|HPRD:14968|Vega:OTTHUMG00000172268	15	15q26.3	olfactory receptor, family 4, subfamily F, member 15	protein-coding	OR4F15	olfactory receptor, family 4, subfamily F, member 15	O	olfactory receptor 4F15|olfactory receptor OR15-14	20120610	GPCR
9606	81399	OR4F16	-	OR1-1|OR4F29|OR4F3|OR7-21	HGNC:15079|Ensembl:ENSG00000185097|HPRD:14969|Vega:OTTHUMG00000002581	1	1p36.33	olfactory receptor, family 4, subfamily F, member 16	protein-coding	OR4F16	olfactory receptor, family 4, subfamily F, member 16	O	olfactory receptor 4F3/4F16/4F29|olfactory receptor OR1-1|olfactory receptor OR4F16|olfactory receptor OR7-21	20120310	GPCR
9606	81099	OR4F17	-	OR4F11P|OR4F18|OR4F19	HGNC:15381|Ensembl:ENSG00000176695|HPRD:14970	19	19p13.3	olfactory receptor, family 4, subfamily F, member 17	protein-coding	OR4F17	olfactory receptor, family 4, subfamily F, member 17	O	olfactory receptor 4F11|olfactory receptor 4F17|olfactory receptor 4F18|olfactory receptor 4F19|olfactory receptor, family 4, subfamily F, member 11 pseudogene|olfactory receptor, family 4, subfamily F, member 19	20120610	GPCR
9606	441308	OR4F21	-	OR4F21P	HGNC:19583|Ensembl:ENSG00000176269|HPRD:17729|Vega:OTTHUMG00000163908	8	8p23.3	olfactory receptor, family 4, subfamily F, member 21	protein-coding	OR4F21	olfactory receptor, family 4, subfamily F, member 21	O	olfactory receptor 4F21|olfactory receptor, family 4, subfamily F, member 21 pseudogene	20120610	GPCR
9606	729759	OR4F29	-	OR4F16|OR4F3|OR7-21	HGNC:31275|Ensembl:ENSG00000235249|HPRD:14971|Vega:OTTHUMG00000002860	1	1p36.33	olfactory receptor, family 4, subfamily F, member 29	protein-coding	OR4F29	olfactory receptor, family 4, subfamily F, member 29	O	olfactory receptor 4F3/4F16/4F29|olfactory receptor OR1-1|olfactory receptor OR7-21|seven transmembrane helix receptor	20120610	GPCR
9606	26683	OR4F3	-	OR4F16|OR4F29	HGNC:8300|Ensembl:ENSG00000230178|HPRD:14972|Vega:OTTHUMG00000162081	5	5q35.3	olfactory receptor, family 4, subfamily F, member 3	protein-coding	OR4F3	olfactory receptor, family 4, subfamily F, member 3	O	olfactory receptor 4F3/4F16/4F29|olfactory receptor OR1-1|olfactory receptor OR7-21	20120310	GPCR
9606	26682	OR4F4	-	OLA-7501|OR4F18	HGNC:8301|Ensembl:ENSG00000177693|HPRD:14973|Vega:OTTHUMG00000172272	15	15q26.3	olfactory receptor, family 4, subfamily F, member 4	protein-coding	OR4F4	olfactory receptor, family 4, subfamily F, member 4	O	HS14a-1-A|OR4F17|olfactory receptor 4F4|olfactory receptor OR19-3|olfactory receptor, family 4, subfamily F, member 18	20120627	GPCR
9606	79501	OR4F5	-	-	HGNC:14825|Ensembl:ENSG00000186092|HPRD:14974|Vega:OTTHUMG00000001094	1	1p36.33	olfactory receptor, family 4, subfamily F, member 5	protein-coding	OR4F5	olfactory receptor, family 4, subfamily F, member 5	O	olfactory receptor 4F5	20120610	GPCR
9606	390648	OR4F6	-	OR15-15|OR4F12	HGNC:15372|Ensembl:ENSG00000184140|HPRD:11415|Vega:OTTHUMG00000172267	15	15q26.3	olfactory receptor, family 4, subfamily F, member 6	protein-coding	OR4F6	olfactory receptor, family 4, subfamily F, member 6	O	olfactory receptor 4F12|olfactory receptor 4F6|olfactory receptor OR15-15|olfactory receptor, family 4, subfamily F, member 12	20120610	GPCR
9606	161271	OR4H12P	-	C14orf14|OR4H12|c14_5009	HGNC:19433	14	14q11.2	olfactory receptor, family 4, subfamily H, member 12 pseudogene	pseudo	OR4H12P	olfactory receptor, family 4, subfamily H, member 12 pseudogene	O	-	20120511	GPCR
9606	79544	OR4K1	-	OR14-19	HGNC:14726|Ensembl:ENSG00000155249|HPRD:14975|Vega:OTTHUMG00000170633	14	14q11.2	olfactory receptor, family 4, subfamily K, member 1	protein-coding	OR4K1	olfactory receptor, family 4, subfamily K, member 1	O	olfactory receptor 4K1|olfactory receptor OR14-19	20120610	GPCR
9606	390433	OR4K13	-	OR14-27	HGNC:15351|Ensembl:ENSG00000176253|HPRD:14976|Vega:OTTHUMG00000170781	14	14q11.2	olfactory receptor, family 4, subfamily K, member 13	protein-coding	OR4K13	olfactory receptor, family 4, subfamily K, member 13	O	olfactory receptor 4K13|olfactory receptor OR14-27	20120610	GPCR
9606	122740	OR4K14	-	OR14-18|OR14-22	HGNC:15352|Ensembl:ENSG00000169484|HPRD:14977|Vega:OTTHUMG00000170780	14	14q11.2	olfactory receptor, family 4, subfamily K, member 14	protein-coding	OR4K14	olfactory receptor, family 4, subfamily K, member 14	O	olfactory receptor 4K14|olfactory receptor OR14-18 pseudogene|olfactory receptor OR14-22	20120610	GPCR
9606	81127	OR4K15	-	OR14-20|OR4K15Q	HGNC:15353|Ensembl:ENSG00000169488|HPRD:14978|Vega:OTTHUMG00000170635	14	14q11.2	olfactory receptor, family 4, subfamily K, member 15	protein-coding	OR4K15	olfactory receptor, family 4, subfamily K, member 15	O	olfactory receptor 4K15|olfactory receptor OR14-20	20120610	GPCR
9606	390436	OR4K17	-	OR14-29	HGNC:15355|Ensembl:ENSG00000176230|HPRD:14979|Vega:OTTHUMG00000170783	14	14q11.2	olfactory receptor, family 4, subfamily K, member 17	protein-coding	OR4K17	olfactory receptor, family 4, subfamily K, member 17	O	olfactory receptor 4K17|olfactory receptor OR14-29	20120610	GPCR
9606	390431	OR4K2	-	OR14-15	HGNC:14728|Ensembl:ENSG00000165762|HPRD:14980|Vega:OTTHUMG00000170624	14	14q11.2	olfactory receptor, family 4, subfamily K, member 2	protein-coding	OR4K2	olfactory receptor, family 4, subfamily K, member 2	O	olfactory receptor 4K2|olfactory receptor OR14-15	20120610	GPCR
9606	283617	OR4K3	-	OR14-10|OR4K3P	HGNC:14731	14	14q11.2	olfactory receptor, family 4, subfamily K, member 3 (gene/pseudogene)	pseudo	OR4K3	olfactory receptor, family 4, subfamily K, member 3 (gene/pseudogene)	O	-	20120610	GPCR
9606	79317	OR4K5	-	OR14-16	HGNC:14745|Ensembl:ENSG00000176281|HPRD:14981|Vega:OTTHUMG00000170627	14	14q11.2	olfactory receptor, family 4, subfamily K, member 5	protein-coding	OR4K5	olfactory receptor, family 4, subfamily K, member 5	O	olfactory receptor 4K5|olfactory receptor OR14-16	20120610	GPCR
9606	122742	OR4L1	-	OR14-28|OR4L2P	HGNC:15356|Ensembl:ENSG00000176246|HPRD:14982|Vega:OTTHUMG00000169492	14	14q11.2	olfactory receptor, family 4, subfamily L, member 1	protein-coding	OR4L1	olfactory receptor, family 4, subfamily L, member 1	O	olfactory receptor 4L1|olfactory receptor 4L2|olfactory receptor OR14-28|olfactory receptor, family 4, subfamily L, member 2 pseudogene	20120610	GPCR
9606	441670	OR4M1	-	OR14-7	HGNC:14735|Ensembl:ENSG00000176299|HPRD:14983|Vega:OTTHUMG00000170599	14	14q11.2	olfactory receptor, family 4, subfamily M, member 1	protein-coding	OR4M1	olfactory receptor, family 4, subfamily M, member 1	O	olfactory receptor 4M1|olfactory receptor OR14-7	20120610	GPCR
9606	390538	OR4M2	-	OR15-3	HGNC:15373|Ensembl:ENSG00000182974|HPRD:14984|Vega:OTTHUMG00000171738	15	15q11.2	olfactory receptor, family 4, subfamily M, member 2	protein-coding	OR4M2	olfactory receptor, family 4, subfamily M, member 2	O	olfactory receptor 4M2|olfactory receptor OR15-3	20120610	GPCR
9606	390429	OR4N2	-	OR14-13|OR14-8	HGNC:14742|Ensembl:ENSG00000176294|HPRD:17730|Vega:OTTHUMG00000170614	14	14q11.2	olfactory receptor, family 4, subfamily N, member 2	protein-coding	OR4N2	olfactory receptor, family 4, subfamily N, member 2	O	olfactory receptor 4N2|olfactory receptor OR14-13|olfactory receptor OR14-8	20120610	GPCR
9606	283694	OR4N4	-	OR15-1|OR15-5	HGNC:15375|Ensembl:ENSG00000183706|HPRD:17731|Vega:OTTHUMG00000171739	15	15q11.2	olfactory receptor, family 4, subfamily N, member 4	protein-coding	OR4N4	olfactory receptor, family 4, subfamily N, member 4	O	olfactory receptor 4N4|olfactory receptor OR15-1|olfactory receptor OR15-5	20120610	GPCR
9606	390437	OR4N5	-	-	HGNC:15358|Ensembl:ENSG00000184394|HPRD:14985|Vega:OTTHUMG00000170784	14	14q11.2	olfactory receptor, family 4, subfamily N, member 5	protein-coding	OR4N5	olfactory receptor, family 4, subfamily N, member 5	O	olfactory receptor 4N5|olfactory receptor OR14-33	20120610	GPCR
9606	81300	OR4P4	-	OR4P3P	HGNC:15180|Ensembl:ENSG00000181927|HPRD:14986|Vega:OTTHUMG00000165300	11	11q12.1	olfactory receptor, family 4, subfamily P, member 4	protein-coding	OR4P4	olfactory receptor, family 4, subfamily P, member 4	O	olfactory receptor 4P3|olfactory receptor 4P4|olfactory receptor, family 4, subfamily P, member 3 pseudogene	20120610	GPCR
9606	390432	OR4Q2	-	OR4Q2P	HGNC:15359	14	14q11.2	olfactory receptor, family 4, subfamily Q, member 2 (gene/pseudogene)	pseudo	OR4Q2	olfactory receptor, family 4, subfamily Q, member 2 (gene/pseudogene)	O	-	20120610	GPCR
9606	441669	OR4Q3	-	C14orf13|HSA6|OR14-3|OR4Q4|c14_5008	HGNC:15426|Ensembl:ENSG00000182652|HPRD:17732|Vega:OTTHUMG00000170612	14	14q11.2	olfactory receptor, family 4, subfamily Q, member 3	protein-coding	OR4Q3	olfactory receptor, family 4, subfamily Q, member 3	O	olfactory receptor 4Q3|olfactory receptor 4Q4|olfactory receptor OR14-3|olfactory receptor, family 4, subfamily Q, member 4	20120610	GPCR
9606	256148	OR4S1	-	OR11-100	HGNC:14705|Ensembl:ENSG00000176555|HPRD:14987|Vega:OTTHUMG00000166578	11	11p11.2	olfactory receptor, family 4, subfamily S, member 1	protein-coding	OR4S1	olfactory receptor, family 4, subfamily S, member 1	O	olfactory receptor 4S1|olfactory receptor OR11-100	20120610	GPCR
9606	219431	OR4S2	-	OR11-137|OR4S2P|OST725	HGNC:15183|Ensembl:ENSG00000174982|HPRD:14988|Vega:OTTHUMG00000166799	11	11q11	olfactory receptor, family 4, subfamily S, member 2	protein-coding	OR4S2	olfactory receptor, family 4, subfamily S, member 2	O	olfactory receptor 4S2|olfactory receptor OR11-137|olfactory receptor, family 4, subfamily S, member 2 pseudogene	20120610	GPCR
9606	390113	OR4X1	-	OR11-104	HGNC:14854|Ensembl:ENSG00000176567|HPRD:14989|Vega:OTTHUMG00000165301	11	11p11.2	olfactory receptor, family 4, subfamily X, member 1	protein-coding	OR4X1	olfactory receptor, family 4, subfamily X, member 1	O	olfactory receptor 4X1|olfactory receptor OR11-104	20120610	GPCR
9606	119764	OR4X2	-	OR11-105	HGNC:15184|Ensembl:ENSG00000172208|HPRD:14990|Vega:OTTHUMG00000165302	11	11p11.2	olfactory receptor, family 4, subfamily X, member 2	protein-coding	OR4X2	olfactory receptor, family 4, subfamily X, member 2	O	olfactory receptor 4X2|olfactory receptor OR11-105	20120610	GPCR
9606	26537	OR51A1P	-	HPFH6OR	HGNC:8316	11	11p15.4	olfactory receptor, family 51, subfamily A, member 1 pseudogene	pseudo	OR51A1P	olfactory receptor, family 51, subfamily A, member 1 pseudogene	O	-	20120511	GPCR
9606	401667	OR51A2	-	-	HGNC:14764|Ensembl:ENSG00000205496|HPRD:17733|Vega:OTTHUMG00000066602	11	11p15.4	olfactory receptor, family 51, subfamily A, member 2	protein-coding	OR51A2	olfactory receptor, family 51, subfamily A, member 2	O	olfactory receptor 51A2	20120610	GPCR
9606	401666	OR51A4	-	-	HGNC:14795|Ensembl:ENSG00000205497|HPRD:14991|Vega:OTTHUMG00000066614	11	11p15.4	olfactory receptor, family 51, subfamily A, member 4	protein-coding	OR51A4	olfactory receptor, family 51, subfamily A, member 4	O	olfactory receptor 51A4	20120610	GPCR
9606	119687	OR51A7	-	OR11-27	HGNC:15188|Ensembl:ENSG00000176895|HPRD:14992|Vega:OTTHUMG00000066502	11	11p15.4	olfactory receptor, family 51, subfamily A, member 7	protein-coding	OR51A7	olfactory receptor, family 51, subfamily A, member 7	O	olfactory receptor 51A7|olfactory receptor OR11-27	20120610	GPCR
9606	79345	OR51B2	-	HOR5'Beta3|OR51B1P	HGNC:14703|Ensembl:ENSG00000184881|HPRD:17734|Vega:OTTHUMG00000066682	11	11p15	olfactory receptor, family 51, subfamily B, member 2	protein-coding	OR51B2	olfactory receptor, family 51, subfamily B, member 2	O	odorant receptor HOR5'beta3|olfactory receptor 51B1|olfactory receptor 51B2	20120610	GPCR
9606	79339	OR51B4	-	HOR5'Beta1	HGNC:14708|Ensembl:ENSG00000183251|HPRD:17735|Vega:OTTHUMG00000066665	11	11p15	olfactory receptor, family 51, subfamily B, member 4	protein-coding	OR51B4	olfactory receptor, family 51, subfamily B, member 4	O	odorant receptor HOR5'beta1|olfactory receptor 51B4	20120610	GPCR
9606	282763	OR51B5	-	HOR5'Beta5|OR11-37	HGNC:19599|HPRD:14993	11	11p15.4	olfactory receptor, family 51, subfamily B, member 5	protein-coding	OR51B5	olfactory receptor, family 51, subfamily B, member 5	O	odorant receptor HOR5'beta5|olfactory receptor 51B5|olfactory receptor OR11-37	20120610	GPCR
9606	390058	OR51B6	-	HOR5'Beta6	HGNC:19600|Ensembl:ENSG00000176239|HPRD:14994|Vega:OTTHUMG00000066669	11	11p15.4	olfactory receptor, family 51, subfamily B, member 6	protein-coding	OR51B6	olfactory receptor, family 51, subfamily B, member 6	O	odorant receptor HOR5'beta6|olfactory receptor 51B5|olfactory receptor 51B6	20120610	GPCR
9606	401661	OR51C1P	-	OR51C2P|OR51C3P|OST734	HGNC:15191	11	11p15.4	olfactory receptor, family 51, subfamily C, member 1 pseudogene	pseudo	OR51C1P	olfactory receptor, family 51, subfamily C, member 1 pseudogene	O	-	20120511	GPCR
9606	390038	OR51D1	-	OR11-14|OR51D1Q	HGNC:15193|Ensembl:ENSG00000197428|HPRD:14995|Vega:OTTHUMG00000165724	11	11p15.4	olfactory receptor, family 51, subfamily D, member 1	protein-coding	OR51D1	olfactory receptor, family 51, subfamily D, member 1	O	olfactory receptor 51D1|olfactory receptor OR11-14	20120610	GPCR
9606	143503	OR51E1	-	D-GPCR|GPR136|GPR164|OR51E1P|OR52A3P|POGR|PSGR2	HGNC:15194|MIM:611267|Ensembl:ENSG00000180785|HPRD:14996|Vega:OTTHUMG00000157024	11	11p15.4	olfactory receptor, family 51, subfamily E, member 1	protein-coding	OR51E1	olfactory receptor, family 51, subfamily E, member 1	O	Dresden-G-protein-coupled receptor|G-protein coupled receptor 164|olfactory receptor 51E1|olfactory receptor 52A3|olfactory receptor OR11-15|olfactory receptor, family 51, subfamily E, member 1 pseudogene|olfactory receptor, family 52, subfamily A, member 3 pseudogene|prostate overexpressed G protein-coupled receptor|prostate-overexpressed G protein-coupled receptor|prostate-specific G protein-co…	20120622	GPCR
9606	81285	OR51E2	hCG_2044604	OR51E3P|OR52A2|PSGR	HGNC:15195|MIM:611268|Ensembl:ENSG00000167332|HPRD:17736|Vega:OTTHUMG00000133362	11	11p15	olfactory receptor, family 51, subfamily E, member 2	protein-coding	OR51E2	olfactory receptor, family 51, subfamily E, member 2	O	HPRAJ|olfactory receptor 51E2|olfactory receptor OR11-16|olfactory receptor, family 51, subfamily E, member 3 pseudogene|olfactory receptor, family 52, subfamily A, member 2|prostate specific G-protein coupled receptor|prostate-specific G-protein coupled receptor	20120627	GPCR
9606	256892	OR51F1	-	OR11-21|OR51F1P	HGNC:15196|Ensembl:ENSG00000188069|HPRD:17737|Vega:OTTHUMG00000066503	11	11p15.4	olfactory receptor, family 51, subfamily F, member 1	protein-coding	OR51F1	olfactory receptor, family 51, subfamily F, member 1	O	olfactory receptor 51F1|olfactory receptor OR11-21 pseudogene|olfactory receptor, family 51, subfamily F, member 1 pseudogene	20120610	GPCR
9606	119694	OR51F2	-	OR11-23	HGNC:15197|Ensembl:ENSG00000176925|HPRD:17738|Vega:OTTHUMG00000066508	11	11p15.4	olfactory receptor, family 51, subfamily F, member 2	protein-coding	OR51F2	olfactory receptor, family 51, subfamily F, member 2	O	olfactory receptor 51F2|olfactory receptor OR11-23	20120610	GPCR
9606	79324	OR51G1	-	OR11-29|OR51G3P	HGNC:14738|Ensembl:ENSG00000176879|HPRD:14997|Vega:OTTHUMG00000066532	11	11p15.4	olfactory receptor, family 51, subfamily G, member 1	protein-coding	OR51G1	olfactory receptor, family 51, subfamily G, member 1	O	olfactory receptor 51G1|olfactory receptor 51G3|olfactory receptor OR11-29	20120610	GPCR
9606	81282	OR51G2	-	OR11-28	HGNC:15198|Ensembl:ENSG00000176893|HPRD:14998|Vega:OTTHUMG00000066501	11	11p15.4	olfactory receptor, family 51, subfamily G, member 2	protein-coding	OR51G2	olfactory receptor, family 51, subfamily G, member 2	O	olfactory receptor 51G2|olfactory receptor OR11-28	20120610	GPCR
9606	401663	OR51H1P	-	OR51H1	HGNC:14833	11	11p15.4	olfactory receptor, family 51, subfamily H, member 1 pseudogene	pseudo	OR51H1P	olfactory receptor, family 51, subfamily H, member 1 pseudogene	O	-	20120610	GPCR
9606	390063	OR51I1	-	-	HGNC:15200|Ensembl:ENSG00000167359|HPRD:14999|Vega:OTTHUMG00000066908	11	11p15.4	olfactory receptor, family 51, subfamily I, member 1	protein-coding	OR51I1	olfactory receptor, family 51, subfamily I, member 1	O	HOR5'Beta11|odorant receptor HOR5'beta11|olfactory receptor 51I1|olfactory receptor OR11-39	20120610	GPCR
9606	390064	OR51I2	-	OR11-38	HGNC:15201|Ensembl:ENSG00000187918|HPRD:15000|Vega:OTTHUMG00000066902	11	11p15.4	olfactory receptor, family 51, subfamily I, member 2	protein-coding	OR51I2	olfactory receptor, family 51, subfamily I, member 2	O	HOR5'Beta12|odorant receptor HOR5'beta12|olfactory receptor 51I2|olfactory receptor OR11-38	20120610	GPCR
9606	79470	OR51J1	-	OR51J1P|OR51J2	HGNC:14856	11	11p15.4	olfactory receptor, family 51, subfamily J, member 1 (gene/pseudogene)	pseudo	OR51J1	olfactory receptor, family 51, subfamily J, member 1 (gene/pseudogene)	O	-	20120610	GPCR
9606	119682	OR51L1	-	OR11-31	HGNC:14759|Ensembl:ENSG00000176798|HPRD:11810|Vega:OTTHUMG00000066605	11	11p15.4	olfactory receptor, family 51, subfamily L, member 1	protein-coding	OR51L1	olfactory receptor, family 51, subfamily L, member 1	O	olfactory receptor 51L1|olfactory receptor OR11-31	20120610	GPCR
9606	390059	OR51M1	-	HOR5'Beta7|OR11-40	HGNC:14847|Ensembl:ENSG00000184698|HPRD:15002|Vega:OTTHUMG00000066680	11	11p15.4	olfactory receptor, family 51, subfamily M, member 1	protein-coding	OR51M1	olfactory receptor, family 51, subfamily M, member 1	O	odorant receptor HOR5'beta7|olfactory receptor 51M1|olfactory receptor OR11-40	20120610	GPCR
9606	390061	OR51Q1	-	-	HGNC:14851|Ensembl:ENSG00000167360|HPRD:15003|Vega:OTTHUMG00000066896	11	11p15.4	olfactory receptor, family 51, subfamily Q, member 1	protein-coding	OR51Q1	olfactory receptor, family 51, subfamily Q, member 1	O	olfactory receptor 51Q1	20120610	GPCR
9606	119692	OR51S1	-	OR11-24	HGNC:15204|Ensembl:ENSG00000176922|HPRD:17739|Vega:OTTHUMG00000066506	11	11p15.4	olfactory receptor, family 51, subfamily S, member 1	protein-coding	OR51S1	olfactory receptor, family 51, subfamily S, member 1	O	olfactory receptor 51S1|olfactory receptor OR11-24	20120610	GPCR
9606	401665	OR51T1	-	OR11-26	HGNC:15205|Ensembl:ENSG00000176900|HPRD:17740|Vega:OTTHUMG00000066507	11	11p15.4	olfactory receptor, family 51, subfamily T, member 1	protein-coding	OR51T1	olfactory receptor, family 51, subfamily T, member 1	O	olfactory receptor 51T1|olfactory receptor OR11-26	20120610	GPCR
9606	283111	OR51V1	-	OR11-36|OR51A12	HGNC:19597|Ensembl:ENSG00000176742|HPRD:17741|Vega:OTTHUMG00000066671	11	11p15.4	olfactory receptor, family 51, subfamily V, member 1	protein-coding	OR51V1	olfactory receptor, family 51, subfamily V, member 1	O	odorant receptor HOR3'beta1|olfactory receptor 51A12|olfactory receptor 51V1|olfactory receptor OR11-36	20120610	GPCR
9606	23538	OR52A1	-	HPFH1OR	HGNC:8318|Ensembl:ENSG00000182070|HPRD:17742	11	11p15.5	olfactory receptor, family 52, subfamily A, member 1	protein-coding	OR52A1	olfactory receptor, family 52, subfamily A, member 1	O	odorant receptor HOR3'beta4|olfactory receptor 52A1|olfactory receptor OR11-319	20120610	GPCR
9606	390053	OR52A4	-	-	HGNC:19579|HPRD:15004	11	11p15.4	olfactory receptor, family 52, subfamily A, member 4	pseudo	OR52A4	olfactory receptor, family 52, subfamily A, member 4	O	-	20120610	GPCR
9606	390054	OR52A5	-	OR11-33	HGNC:19580|Ensembl:ENSG00000171944|HPRD:15005|Vega:OTTHUMG00000066616	11	11p15.4	olfactory receptor, family 52, subfamily A, member 5	protein-coding	OR52A5	olfactory receptor, family 52, subfamily A, member 5	O	odorant receptor HOR3'beta5|olfactory receptor 52A5|olfactory receptor OR11-33	20120610	GPCR
9606	255725	OR52B2	-	OR11-70	HGNC:15207|Ensembl:ENSG00000255307|HPRD:15006|Vega:OTTHUMG00000165732	11	11p15.4	olfactory receptor, family 52, subfamily B, member 2	protein-coding	OR52B2	olfactory receptor, family 52, subfamily B, member 2	O	olfactory receptor 52B2|olfactory receptor OR11-70	20120610	GPCR
9606	143496	OR52B4	-	OR11-3	HGNC:15209|Ensembl:ENSG00000221996|HPRD:15007|Vega:OTTHUMG00000154222	11	11p15.4	olfactory receptor, family 52, subfamily B, member 4	protein-coding	OR52B4	olfactory receptor, family 52, subfamily B, member 4	O	olfactory receptor 52B4|olfactory receptor OR11-3	20120610	GPCR
9606	340980	OR52B6	-	OR11-47	HGNC:15211|Ensembl:ENSG00000187747|HPRD:17743|Vega:OTTHUMG00000066906	11	11p15.4	olfactory receptor, family 52, subfamily B, member 6	protein-coding	OR52B6	olfactory receptor, family 52, subfamily B, member 6	O	olfactory receptor 52B6|olfactory receptor OR11-47	20120610	GPCR
9606	390066	OR52D1	-	OR11-43	HGNC:15212|Ensembl:ENSG00000181609|HPRD:15008|Vega:OTTHUMG00000066895	11	11p15.4	olfactory receptor, family 52, subfamily D, member 1	protein-coding	OR52D1	olfactory receptor, family 52, subfamily D, member 1	O	HOR 5'Beta14|odorant receptor HOR5'beta14|olfactory receptor 52D1|olfactory receptor OR11-43	20120610	GPCR
9606	79296	OR52E1	-	OR52E1P	HGNC:14766	11	11p15.4	olfactory receptor, family 52, subfamily E, member 1 (gene/pseudogene)	pseudo	OR52E1	olfactory receptor, family 52, subfamily E, member 1 (gene/pseudogene)	O	-	20120610	GPCR
9606	119678	OR52E2	-	-	HGNC:14769|Ensembl:ENSG00000176787|HPRD:15009|Vega:OTTHUMG00000066608	11	11p15.4	olfactory receptor, family 52, subfamily E, member 2	protein-coding	OR52E2	olfactory receptor, family 52, subfamily E, member 2	O	olfactory receptor 52E2|olfactory receptor, family 10, subfamily AC, member 1 pseudogene	20120610	GPCR
9606	390081	OR52E4	-	OR11-55	HGNC:15213|Ensembl:ENSG00000180974|HPRD:15010|Vega:OTTHUMG00000168804	11	11p15.4	olfactory receptor, family 52, subfamily E, member 4	protein-coding	OR52E4	olfactory receptor, family 52, subfamily E, member 4	O	olfactory receptor 52E4|olfactory receptor OR11-55	20120610	GPCR
9606	390082	OR52E5	-	OR11-56	HGNC:15214|HPRD:15011	11	11p15.4	olfactory receptor, family 52, subfamily E, member 5	pseudo	OR52E5	olfactory receptor, family 52, subfamily E, member 5	O	-	20120610	GPCR
9606	390078	OR52E6	-	OR11-58	HGNC:15215|Ensembl:ENSG00000205409|HPRD:15012|Vega:OTTHUMG00000168802	11	11p15.4	olfactory receptor, family 52, subfamily E, member 6	protein-coding	OR52E6	olfactory receptor, family 52, subfamily E, member 6	O	olfactory receptor 52E6|olfactory receptor OR11-58	20120610	GPCR
9606	390079	OR52E8	-	OR11-54	HGNC:15217|Ensembl:ENSG00000183269|HPRD:15013|Vega:OTTHUMG00000168803	11	11p15.4	olfactory receptor, family 52, subfamily E, member 8	protein-coding	OR52E8	olfactory receptor, family 52, subfamily E, member 8	O	olfactory receptor 52E8|olfactory receptor OR11-54|olfactory receptor, family 52, subfamily E, member 8 pseudogene	20120610	GPCR
9606	390067	OR52H1	-	OR11-41|OR11-45	HGNC:15218|Ensembl:ENSG00000181616|HPRD:15014|Vega:OTTHUMG00000066909	11	11p15.4	olfactory receptor, family 52, subfamily H, member 1	protein-coding	OR52H1	olfactory receptor, family 52, subfamily H, member 1	O	olfactory receptor 52H1|olfactory receptor OR11-41 pseudogene|olfactory receptor OR11-45	20120610	GPCR
9606	390037	OR52I1	-	OR11-13	HGNC:15220|Ensembl:ENSG00000232268|HPRD:15015|Vega:OTTHUMG00000165722	11	11p15.4	olfactory receptor, family 52, subfamily I, member 1	protein-coding	OR52I1	olfactory receptor, family 52, subfamily I, member 1	O	olfactory receptor 52I1|olfactory receptor OR11-13	20120610	GPCR
9606	143502	OR52I2	-	OR11-12	HGNC:15221|Ensembl:ENSG00000226288|HPRD:15016|Vega:OTTHUMG00000165721	11	11p15.4	olfactory receptor, family 52, subfamily I, member 2	protein-coding	OR52I2	olfactory receptor, family 52, subfamily I, member 2	O	olfactory receptor 52I2|olfactory receptor OR11-12	20120610	GPCR
9606	119679	OR52J3	-	OR11-32	HGNC:14799|Ensembl:ENSG00000205495|HPRD:15017|Vega:OTTHUMG00000066600	11	11p15.4	olfactory receptor, family 52, subfamily J, member 3	protein-coding	OR52J3	olfactory receptor, family 52, subfamily J, member 3	O	olfactory receptor 52J3|olfactory receptor OR11-32	20120610	GPCR
9606	390036	OR52K1	-	OR11-8	HGNC:15222|Ensembl:ENSG00000196778|HPRD:15018|Vega:OTTHUMG00000165705	11	11p15.4	olfactory receptor, family 52, subfamily K, member 1	protein-coding	OR52K1	olfactory receptor, family 52, subfamily K, member 1	O	olfactory receptor 52K1|olfactory receptor OR11-8	20120610	GPCR
9606	119774	OR52K2	-	OR11-7	HGNC:15223|Ensembl:ENSG00000181963|HPRD:15019|Vega:OTTHUMG00000165703	11	11p15.4	olfactory receptor, family 52, subfamily K, member 2	protein-coding	OR52K2	olfactory receptor, family 52, subfamily K, member 2	O	olfactory receptor 52K2|olfactory receptor OR11-7	20120610	GPCR
9606	338751	OR52L1	-	OR11-50	HGNC:14785|Ensembl:ENSG00000183313|HPRD:17744|Vega:OTTHUMG00000165374	11	11p15.4	olfactory receptor, family 52, subfamily L, member 1	protein-coding	OR52L1	olfactory receptor, family 52, subfamily L, member 1	O	olfactory receptor 52L1|olfactory receptor OR11-50	20120610	GPCR
9606	79274	OR52L2P	-	OR52L2	HGNC:14788	11	11p15.4	olfactory receptor, family 52, subfamily L, member 2 pseudogene	pseudo	OR52L2P	olfactory receptor, family 52, subfamily L, member 2 pseudogene	O	-	20120610	GPCR
9606	119772	OR52M1	-	OR11-11|OR52M1P|OR52M3P	HGNC:15225|Ensembl:ENSG00000197790|HPRD:15020|Vega:OTTHUMG00000165706	11	11p15.4	olfactory receptor, family 52, subfamily M, member 1	protein-coding	OR52M1	olfactory receptor, family 52, subfamily M, member 1	O	olfactory receptor 52M1|olfactory receptor OR11-11|olfactory receptor, family 52, subfamily M, member 1 pseudogene|olfactory receptor, family 52, subfamily M, member 3 pseudogene	20120610	GPCR
9606	79473	OR52N1	-	OR11-61	HGNC:14853|Ensembl:ENSG00000181001|HPRD:15021|Vega:OTTHUMG00000168800	11	11p15.4	olfactory receptor, family 52, subfamily N, member 1	protein-coding	OR52N1	olfactory receptor, family 52, subfamily N, member 1	O	olfactory receptor 52N1|olfactory receptor OR11-61	20120610	GPCR
9606	390077	OR52N2	-	OR11-57	HGNC:15228|Ensembl:ENSG00000180988|HPRD:17745|Vega:OTTHUMG00000168801	11	11p15.4	olfactory receptor, family 52, subfamily N, member 2	protein-coding	OR52N2	olfactory receptor, family 52, subfamily N, member 2	O	olfactory receptor 52N2|olfactory receptor OR11-57	20120610	GPCR
9606	390072	OR52N4	-	OR11-64	HGNC:15230|Ensembl:ENSG00000181074|HPRD:15022|Vega:OTTHUMG00000066887	11	11p15.4	olfactory receptor, family 52, subfamily N, member 4	protein-coding	OR52N4	olfactory receptor, family 52, subfamily N, member 4	O	olfactory receptor 52N4|olfactory receptor OR11-64	20120610	GPCR
9606	390075	OR52N5	-	OR11-62|OR52N5Q	HGNC:15231|Ensembl:ENSG00000181009|HPRD:15023|Vega:OTTHUMG00000168799	11	11p15.4	olfactory receptor, family 52, subfamily N, member 5	protein-coding	OR52N5	olfactory receptor, family 52, subfamily N, member 5	O	olfactory receptor 52N5|olfactory receptor OR11-62	20120610	GPCR
9606	81248	OR52P1P	-	OR11-66|OR52P1	HGNC:15232	11	11p15.4	olfactory receptor, family 52, subfamily P, member 1 pseudogene	pseudo	OR52P1P	olfactory receptor, family 52, subfamily P, member 1 pseudogene	O	-	20120610	GPCR
9606	119695	OR52R1	-	OR11-22	HGNC:15235|Ensembl:ENSG00000176937|HPRD:15024|Vega:OTTHUMG00000066510	11	11p15.4	olfactory receptor, family 52, subfamily R, member 1	protein-coding	OR52R1	olfactory receptor, family 52, subfamily R, member 1	O	olfactory receptor 52R1|olfactory receptor OR11-22	20120610	GPCR
9606	120787	OR52W1	-	OR11-71|OR52W1P	HGNC:15239|Ensembl:ENSG00000175485|HPRD:15025|Vega:OTTHUMG00000165378	11	11p15.4	olfactory receptor, family 52, subfamily W, member 1	protein-coding	OR52W1	olfactory receptor, family 52, subfamily W, member 1	O	olfactory receptor 52W1|olfactory receptor OR11-71|olfactory receptor, family 52, subfamily W, member 1 pseudogene	20120610	GPCR
9606	283110	OR52Z1	-	OR52Z1P	HGNC:19596	11	11p15.4	olfactory receptor, family 52, subfamily Z, member 1 (gene/pseudogene)	pseudo	OR52Z1	olfactory receptor, family 52, subfamily Z, member 1 (gene/pseudogene)	O	-	20120610	GPCR
9606	120796	OR56A1	-	OR11-75	HGNC:14781|Ensembl:ENSG00000180934|HPRD:17746|Vega:OTTHUMG00000165377	11	11p15.4	olfactory receptor, family 56, subfamily A, member 1	protein-coding	OR56A1	olfactory receptor, family 56, subfamily A, member 1	O	olfactory receptor 56A1|olfactory receptor OR11-75	20120610	GPCR
9606	390083	OR56A3	-	OR56A2P|OR56A3P|OR56A6	HGNC:14786|Ensembl:ENSG00000184478|HPRD:17747|Vega:OTTHUMG00000165373	11	11p15.4	olfactory receptor, family 56, subfamily A, member 3	protein-coding	OR56A3	olfactory receptor, family 56, subfamily A, member 3	O	olfactory receptor 56A3|olfactory receptor 56A6|olfactory receptor OR11-51|olfactory receptor, family 56, subfamily A, member 2 pseudogene|olfactory receptor, family 56, subfamily A, member 3 pseudogene|olfactory receptor, family 56, subfamily A, member 6	20120610	GPCR
9606	120793	OR56A4	-	OR11-49	HGNC:14791|Ensembl:ENSG00000183389|HPRD:15026|Vega:OTTHUMG00000165376	11	11p15.4	olfactory receptor, family 56, subfamily A, member 4	protein-coding	OR56A4	olfactory receptor, family 56, subfamily A, member 4	O	olfactory receptor 56A4|olfactory receptor OR11-49	20120610	GPCR
9606	390084	OR56A5	-	OR56A5P	HGNC:14792	11	11p15.4	olfactory receptor, family 56, subfamily A, member 5	protein-coding	OR56A5	olfactory receptor, family 56, subfamily A, member 5	O	olfactory receptor 56A5|olfactory receptor, family 56, subfamily A, member 5 pseudogene	20120610	GPCR
9606	387748	OR56B1	-	OR11-65|OR56B1P	HGNC:15245|Ensembl:ENSG00000181023|HPRD:17748|Vega:OTTHUMG00000066891	11	11p15.4	olfactory receptor, family 56, subfamily B, member 1	protein-coding	OR56B1	olfactory receptor, family 56, subfamily B, member 1	O	olfactory receptor 56B1|olfactory receptor OR11-65|olfactory receptor, family 56, subfamily B, member 1 pseudogene	20120610	GPCR
9606	390073	OR56B2P	-	OR11-63|OR56B2	HGNC:15246	11	11p15.4	olfactory receptor, family 56, subfamily B, member 2 pseudogene	pseudo	OR56B2P	olfactory receptor, family 56, subfamily B, member 2 pseudogene	O	-	20120610	GPCR
9606	196335	OR56B4	-	OR11-67	HGNC:15248|Ensembl:ENSG00000180919|HPRD:15027|Vega:OTTHUMG00000165531	11	11p15.4	olfactory receptor, family 56, subfamily B, member 4	protein-coding	OR56B4	olfactory receptor, family 56, subfamily B, member 4	O	olfactory receptor 56B4|olfactory receptor OR11-67	20120610	GPCR
9606	219982	OR5A1	-	OR11-249|OR5A1P|OST181	HGNC:8319|Ensembl:ENSG00000172320|HPRD:15028|Vega:OTTHUMG00000167339	11	11q12.1	olfactory receptor, family 5, subfamily A, member 1	protein-coding	OR5A1	olfactory receptor, family 5, subfamily A, member 1	O	olfactory receptor 5A1|olfactory receptor OR11-249|olfactory receptor, family 5, subfamily A, member 1 pseudogene	20120610	GPCR
9606	219981	OR5A2	-	-	HGNC:15249|Ensembl:ENSG00000172324|HPRD:15029|Vega:OTTHUMG00000167419	11	11q12.1	olfactory receptor, family 5, subfamily A, member 2	protein-coding	OR5A2	olfactory receptor, family 5, subfamily A, member 2	O	olfactory receptor 5A2|olfactory receptor OR11-248	20120610	GPCR
9606	81431	OR5AC1	-	OR5AC1P	HGNC:15047	3	3q11.2	olfactory receptor, family 5, subfamily AC, member 1 (gene/pseudogene)	pseudo	OR5AC1	olfactory receptor, family 5, subfamily AC, member 1 (gene/pseudogene)	O	-	20120610	GPCR
9606	81050	OR5AC2	-	HSA1	HGNC:15431|Ensembl:ENSG00000196578|HPRD:15030|Vega:OTTHUMG00000160083	3	3q12.1	olfactory receptor, family 5, subfamily AC, member 2	protein-coding	OR5AC2	olfactory receptor, family 5, subfamily AC, member 2	O	olfactory receptor 5AC2	20120610	GPCR
9606	390181	OR5AK2	-	-	HGNC:15251|Ensembl:ENSG00000181273|HPRD:15031|Vega:OTTHUMG00000167019	11	11q12.1	olfactory receptor, family 5, subfamily AK, member 2	protein-coding	OR5AK2	olfactory receptor, family 5, subfamily AK, member 2	O	olfactory receptor 5AK2	20120610	GPCR
9606	81228	OR5AK3P	-	OR5AK3	HGNC:15252	11	11q12.1	olfactory receptor, family 5, subfamily AK, member 3 pseudogene	pseudo	OR5AK3P	olfactory receptor, family 5, subfamily AK, member 3 pseudogene	O	-	20120610	GPCR
9606	79482	OR5AL1	-	OR5AL1P	HGNC:14844	11	11q12.1	olfactory receptor, family 5, subfamily AL, member 1 (gene/pseudogene)	pseudo	OR5AL1	olfactory receptor, family 5, subfamily AL, member 1 (gene/pseudogene)	O	-	20120610	GPCR
9606	390195	OR5AN1	-	OR11-244	HGNC:15255|Ensembl:ENSG00000176495|HPRD:15032|Vega:OTTHUMG00000167337	11	11q12.1	olfactory receptor, family 5, subfamily AN, member 1	protein-coding	OR5AN1	olfactory receptor, family 5, subfamily AN, member 1	O	olfactory receptor 5AN1|olfactory receptor OR11-244	20120610	GPCR
9606	338675	OR5AP2	-	OR9J1	HGNC:15258|Ensembl:ENSG00000172464|HPRD:17749|Vega:OTTHUMG00000166865	11	11q12.1	olfactory receptor, family 5, subfamily AP, member 2	protein-coding	OR5AP2	olfactory receptor, family 5, subfamily AP, member 2	O	olfactory receptor 5AP2|olfactory receptor, family 9, subfamily J, member 1	20120610	GPCR
9606	219493	OR5AR1	-	OR11-209	HGNC:15260|Ensembl:ENSG00000172459|HPRD:17750|Vega:OTTHUMG00000154213	11	11q12.1	olfactory receptor, family 5, subfamily AR, member 1	protein-coding	OR5AR1	olfactory receptor, family 5, subfamily AR, member 1	O	olfactory receptor 5AR1|olfactory receptor OR11-209	20120610	GPCR
9606	219447	OR5AS1	-	OR11-168	HGNC:15261|Ensembl:ENSG00000181785|HPRD:17751|Vega:OTTHUMG00000166830	11	11q12.1	olfactory receptor, family 5, subfamily AS, member 1	protein-coding	OR5AS1	olfactory receptor, family 5, subfamily AS, member 1	O	olfactory receptor 5AS1|olfactory receptor OR11-168	20120610	GPCR
9606	390445	OR5AU1	-	OR14-38	HGNC:15362|Ensembl:ENSG00000169327|HPRD:15034|Vega:OTTHUMG00000170753	14	14q11.2	olfactory receptor, family 5, subfamily AU, member 1	protein-coding	OR5AU1	olfactory receptor, family 5, subfamily AU, member 1	O	olfactory receptor 5AU1|olfactory receptor OR14-38	20120610	GPCR
9606	390191	OR5B12	-	OR11-241|OR5B12P|OR5B16|OST743	HGNC:15432|Ensembl:ENSG00000172362|HPRD:15035|Vega:OTTHUMG00000167543	11	11q12.1	olfactory receptor, family 5, subfamily B, member 12	protein-coding	OR5B12	olfactory receptor, family 5, subfamily B, member 12	O	olfactory receptor 5B12|olfactory receptor 5B16|olfactory receptor OR11-241|olfactory receptor, family 5, subfamily B, member 12 pseudogene|olfactory receptor, family 5, subfamily B, member 16	20120610	GPCR
9606	219965	OR5B17	-	OR11-237|OR5B20P	HGNC:15267|Ensembl:ENSG00000197786|HPRD:15036|Vega:OTTHUMG00000167465	11	11q12.1	olfactory receptor, family 5, subfamily B, member 17	protein-coding	OR5B17	olfactory receptor, family 5, subfamily B, member 17	O	olfactory receptor 5B17|olfactory receptor 5B20|olfactory receptor OR11-237|olfactory receptor, family 5, subfamily B, member 20 pseudogene	20120610	GPCR
9606	390190	OR5B2	-	OR11-240|OST073	HGNC:8323|Ensembl:ENSG00000172365|HPRD:15037|Vega:OTTHUMG00000167517	11	11q12.1	olfactory receptor, family 5, subfamily B, member 2	protein-coding	OR5B2	olfactory receptor, family 5, subfamily B, member 2	O	olfactory receptor 5B2|olfactory receptor OR11-240	20120610	GPCR
9606	219968	OR5B21	-	-	HGNC:19616|Ensembl:ENSG00000198283|HPRD:17753|Vega:OTTHUMG00000167519	11	11q12.1	olfactory receptor, family 5, subfamily B, member 21	protein-coding	OR5B21	olfactory receptor, family 5, subfamily B, member 21	O	olfactory receptor 5B21	20120610	GPCR
9606	441608	OR5B3	-	OR11-239|OR5B13|OST129	HGNC:8324|Ensembl:ENSG00000172769|HPRD:15038|Vega:OTTHUMG00000167516	11	11q12.1	olfactory receptor, family 5, subfamily B, member 3	protein-coding	OR5B3	olfactory receptor, family 5, subfamily B, member 3	O	olfactory receptor 5B13|olfactory receptor 5B3|olfactory receptor OR11-239|olfactory receptor, family 5, subfamily B, member 13	20120610	GPCR
9606	392391	OR5C1	-	OR5C2P|OR9-31|OR9-F	HGNC:8331|Ensembl:ENSG00000148215|HPRD:15039|Vega:OTTHUMG00000020622	9	9q33.2	olfactory receptor, family 5, subfamily C, member 1	protein-coding	OR5C1	olfactory receptor, family 5, subfamily C, member 1	O	hRPK-465_F_21|olfactory receptor 5C1|olfactory receptor 5C2|olfactory receptor 9-F|olfactory receptor, family 5, subfamily C, member 2 pseudogene	20120610	GPCR
9606	390142	OR5D13	-	-	HGNC:15280|Ensembl:ENSG00000198877|HPRD:15040|Vega:OTTHUMG00000166807	11	11q11	olfactory receptor, family 5, subfamily D, member 13	protein-coding	OR5D13	olfactory receptor, family 5, subfamily D, member 13	O	olfactory receptor 5D13|olfactory receptor OR11-142|olfactory receptor OR11-148	20120610	GPCR
9606	219436	OR5D14	-	OR11-141|OR11-150	HGNC:15281|Ensembl:ENSG00000186113|HPRD:17756|Vega:OTTHUMG00000166809	11	11q11	olfactory receptor, family 5, subfamily D, member 14	protein-coding	OR5D14	olfactory receptor, family 5, subfamily D, member 14	O	olfactory receptor 5D14|olfactory receptor OR11-141|olfactory receptor OR11-150	20120610	GPCR
9606	390144	OR5D16	-	OR11-154	HGNC:15283|Ensembl:ENSG00000205029|HPRD:17757|Vega:OTTHUMG00000154233	11	11q11	olfactory receptor, family 5, subfamily D, member 16	protein-coding	OR5D16	olfactory receptor, family 5, subfamily D, member 16	O	olfactory receptor 5D16|olfactory receptor OR11-154	20120610	GPCR
9606	219438	OR5D18	-	OR11-143	HGNC:15285|Ensembl:ENSG00000186119|HPRD:17758|Vega:OTTHUMG00000166811	11	11q11	olfactory receptor, family 5, subfamily D, member 18	protein-coding	OR5D18	olfactory receptor, family 5, subfamily D, member 18	O	olfactory receptor 5D18|olfactory receptor OR11-143|olfactory receptor OR11-152	20120610	GPCR
9606	8594	OR5D3P	-	OR11-8b|OR11-8c|OR5D3|OR5D4	HGNC:8336	11	11q12	olfactory receptor, family 5, subfamily D, member 3 pseudogene	pseudo	OR5D3P	olfactory receptor, family 5, subfamily D, member 3 pseudogene	O	-	20120511	GPCR
9606	26343	OR5E1P	-	HSTPCR24|OR5E1|TPCR24	HGNC:8342	11	11p15.4	olfactory receptor, family 5, subfamily E, member 1 pseudogene	pseudo	OR5E1P	olfactory receptor, family 5, subfamily E, member 1 pseudogene	O	-	20120511	GPCR
9606	338674	OR5F1	-	OR11-10	HGNC:8343|MIM:608492|Ensembl:ENSG00000149133|HPRD:12246|Vega:OTTHUMG00000166825	11	11q12.1	olfactory receptor, family 5, subfamily F, member 1	protein-coding	OR5F1	olfactory receptor, family 5, subfamily F, member 1	O	olfactory receptor 11-10|olfactory receptor 5F1|olfactory receptor OR11-167	20120610	GPCR
9606	81193	OR5G3	-	OR5G3P|OR5G6P	HGNC:15287	11	11q12.1	olfactory receptor, family 5, subfamily G, member 3 (gene/pseudogene)	pseudo	OR5G3	olfactory receptor, family 5, subfamily G, member 3 (gene/pseudogene)	O	-	20120610	GPCR
9606	26341	OR5H1	-	HSHTPCRX14|HTPCRX14	HGNC:8346|Ensembl:ENSG00000231192|HPRD:17759|Vega:OTTHUMG00000160070	3	3q11.2	olfactory receptor, family 5, subfamily H, member 1	protein-coding	OR5H1	olfactory receptor, family 5, subfamily H, member 1	O	olfactory receptor 5H1	20120610	GPCR
9606	403273	OR5H14	-	-	HGNC:31286|Ensembl:ENSG00000236032|HPRD:15041|Vega:OTTHUMG00000160079	3	3q12.1	olfactory receptor, family 5, subfamily H, member 14	protein-coding	OR5H14	olfactory receptor, family 5, subfamily H, member 14	O	olfactory receptor 5H14|seven transmembrane helix receptor	20120610	GPCR
9606	403274	OR5H15	-	-	HGNC:31287|Ensembl:ENSG00000233412|HPRD:17760|Vega:OTTHUMG00000160076	3	3q12.1	olfactory receptor, family 5, subfamily H, member 15	protein-coding	OR5H15	olfactory receptor, family 5, subfamily H, member 15	O	olfactory receptor 5H15	20120610	GPCR
9606	79310	OR5H2	-	OR3-10	HGNC:14752|Ensembl:ENSG00000197938|HPRD:15042|Vega:OTTHUMG00000160080	3	3q12.1	olfactory receptor, family 5, subfamily H, member 2	protein-coding	OR5H2	olfactory receptor, family 5, subfamily H, member 2	O	olfactory receptor 5H2|olfactory receptor OR3-10	20120610	GPCR
9606	79295	OR5H6	-	OR3-11	HGNC:14767|Ensembl:ENSG00000230301|HPRD:17761|Vega:OTTHUMG00000160078	3	3q12.1	olfactory receptor, family 5, subfamily H, member 6	protein-coding	OR5H6	olfactory receptor, family 5, subfamily H, member 6	O	olfactory receptor 5H6|olfactory receptor OR3-11	20120610	GPCR
9606	10798	OR5I1	-	HSOlf1|OLF1	HGNC:8347|MIM:608496|Ensembl:ENSG00000167825|HPRD:09772|Vega:OTTHUMG00000166821	11	11q11	olfactory receptor, family 5, subfamily I, member 1	protein-coding	OR5I1	olfactory receptor, family 5, subfamily I, member 1	O	olfactory receptor 5I1|olfactory receptor OR11-159|olfactory receptor-like protein OLF1	20120610	GPCR
9606	282775	OR5J2	-	OR11-266	HGNC:19612|Ensembl:ENSG00000174957|HPRD:17762|Vega:OTTHUMG00000166835	11	11q11	olfactory receptor, family 5, subfamily J, member 2	protein-coding	OR5J2	olfactory receptor, family 5, subfamily J, member 2	O	olfactory receptor 5J2|olfactory receptor OR11-266	20120610	GPCR
9606	26339	OR5K1	-	HSHTPCRX10|HTPCRX10|OR3-8	HGNC:8349|Ensembl:ENSG00000232382|HPRD:15043|Vega:OTTHUMG00000160048	3	3q11.2	olfactory receptor, family 5, subfamily K, member 1	protein-coding	OR5K1	olfactory receptor, family 5, subfamily K, member 1	O	olfactory receptor 5K1|olfactory receptor OR3-8	20120610	GPCR
9606	402135	OR5K2	-	OR3-9	HGNC:14774|Ensembl:ENSG00000231861|HPRD:15044|Vega:OTTHUMG00000160049	3	3q11.2	olfactory receptor, family 5, subfamily K, member 2	protein-coding	OR5K2	olfactory receptor, family 5, subfamily K, member 2	O	olfactory receptor 5K2|olfactory receptor OR3-9	20120610	GPCR
9606	403277	OR5K3	-	-	HGNC:31290|Ensembl:ENSG00000206536|HPRD:17763|Vega:OTTHUMG00000160077	3	3q12.1	olfactory receptor, family 5, subfamily K, member 3	protein-coding	OR5K3	olfactory receptor, family 5, subfamily K, member 3	O	olfactory receptor 5K3	20120610	GPCR
9606	403278	OR5K4	-	-	HGNC:31291|Ensembl:ENSG00000196098|HPRD:17764|Vega:OTTHUMG00000160081	3	3q12.1	olfactory receptor, family 5, subfamily K, member 4	protein-coding	OR5K4	olfactory receptor, family 5, subfamily K, member 4	O	olfactory receptor 5K4	20120610	GPCR
9606	219437	OR5L1	-	OR11-151|OST262	HGNC:8350|Ensembl:ENSG00000186117|HPRD:15045|Vega:OTTHUMG00000166810	11	11q11	olfactory receptor, family 5, subfamily L, member 1	protein-coding	OR5L1	olfactory receptor, family 5, subfamily L, member 1	O	olfactory receptor 5L1|olfactory receptor OR11-151	20120610	GPCR
9606	26338	OR5L2	-	HSHTPCRX16|HTPCRX16|OR11-153	HGNC:8351|Ensembl:ENSG00000205030|HPRD:15046|Vega:OTTHUMG00000166812	11	11q11	olfactory receptor, family 5, subfamily L, member 2	protein-coding	OR5L2	olfactory receptor, family 5, subfamily L, member 2	O	olfactory receptor 5L2|olfactory receptor OR11-153|olfactory receptor, family 5, subfamily L, member 1	20120610	GPCR
9606	390168	OR5M1	-	OR11-208|OST050	HGNC:8352|Ensembl:ENSG00000255012|HPRD:17765|Vega:OTTHUMG00000166863	11	11q12.1	olfactory receptor, family 5, subfamily M, member 1	protein-coding	OR5M1	olfactory receptor, family 5, subfamily M, member 1	O	olfactory receptor 5M1|olfactory receptor OR11-208|seven transmembrane helix receptor	20120610	GPCR
9606	390167	OR5M10	-	OR11-207	HGNC:15290|Ensembl:ENSG00000254834|HPRD:15047|Vega:OTTHUMG00000166862	11	11q12.1	olfactory receptor, family 5, subfamily M, member 10	protein-coding	OR5M10	olfactory receptor, family 5, subfamily M, member 10	O	olfactory receptor 5M10|olfactory receptor OR11-207	20120610	GPCR
9606	219487	OR5M11	-	OR11-199	HGNC:15291|Ensembl:ENSG00000255223|HPRD:17766|Vega:OTTHUMG00000166861	11	11q12.1	olfactory receptor, family 5, subfamily M, member 11	protein-coding	OR5M11	olfactory receptor, family 5, subfamily M, member 11	O	olfactory receptor 5M11|olfactory receptor OR11-199 pseudogene	20120610	GPCR
9606	219482	OR5M3	-	OR11-191	HGNC:14806|Ensembl:ENSG00000174937|HPRD:17767|Vega:OTTHUMG00000166875	11	11q12.1	olfactory receptor, family 5, subfamily M, member 3	protein-coding	OR5M3	olfactory receptor, family 5, subfamily M, member 3	O	olfactory receptor 5M3|olfactory receptor OR11-191	20120610	GPCR
9606	219484	OR5M8	-	OR11-194	HGNC:14846|Ensembl:ENSG00000181371|HPRD:17768|Vega:OTTHUMG00000166877	11	11q12.1	olfactory receptor, family 5, subfamily M, member 8	protein-coding	OR5M8	olfactory receptor, family 5, subfamily M, member 8	O	olfactory receptor 5M8|olfactory receptor OR11-194	20120610	GPCR
9606	390162	OR5M9	-	OR11-190	HGNC:15294|Ensembl:ENSG00000150269|HPRD:15048|Vega:OTTHUMG00000166874	11	11q12.1	olfactory receptor, family 5, subfamily M, member 9	protein-coding	OR5M9	olfactory receptor, family 5, subfamily M, member 9	O	olfactory receptor 5M9|olfactory receptor OR11-190	20120610	GPCR
9606	120065	OR5P2	-	JCG3|JCG4	HGNC:14783|Ensembl:ENSG00000183303|HPRD:17769|Vega:OTTHUMG00000165668	11	11p15.4	olfactory receptor, family 5, subfamily P, member 2	protein-coding	OR5P2	olfactory receptor, family 5, subfamily P, member 2	O	olfactory receptor 5P2|olfactory receptor OR11-93|olfactory receptor-like protein JCG3	20120622	GPCR
9606	120066	OR5P3	-	JCG1	HGNC:14784|Ensembl:ENSG00000182334|HPRD:17770|Vega:OTTHUMG00000165669	11	11p15.4	olfactory receptor, family 5, subfamily P, member 3	protein-coding	OR5P3	olfactory receptor, family 5, subfamily P, member 3	O	olfactory receptor 5P3|olfactory receptor OR11-94|olfactory receptor-like protein JCG1	20120610	GPCR
9606	219479	OR5R1	-	OR11-185|OR5R1P	HGNC:14841|Ensembl:ENSG00000174942|HPRD:15049|Vega:OTTHUMG00000154219	11	11q12.1	olfactory receptor, family 5, subfamily R, member 1	protein-coding	OR5R1	olfactory receptor, family 5, subfamily R, member 1	O	olfactory receptor 5R1|olfactory receptor OR11-185|olfactory receptor, family 5, subfamily R, member 1 pseudogene	20120610	GPCR
9606	390155	OR5T1	-	OR11-179|OR5T1P	HGNC:14821|Ensembl:ENSG00000181698|HPRD:15050|Vega:OTTHUMG00000166853	11	11q12.1	olfactory receptor, family 5, subfamily T, member 1	protein-coding	OR5T1	olfactory receptor, family 5, subfamily T, member 1	O	olfactory receptor 5T1|olfactory receptor OR11-179|olfactory receptor, family 5, subfamily T, member 1 pseudogene	20120610	GPCR
9606	219464	OR5T2	-	OR11-177	HGNC:15296|Ensembl:ENSG00000181718|HPRD:15051|Vega:OTTHUMG00000166851	11	11q12.1	olfactory receptor, family 5, subfamily T, member 2	protein-coding	OR5T2	olfactory receptor, family 5, subfamily T, member 2	O	olfactory receptor 5T2|olfactory receptor OR11-177	20120610	GPCR
9606	390154	OR5T3	-	OR11-178|OR5T3Q	HGNC:15297|Ensembl:ENSG00000172489|HPRD:15052|Vega:OTTHUMG00000166852	11	11q12.1	olfactory receptor, family 5, subfamily T, member 3	protein-coding	OR5T3	olfactory receptor, family 5, subfamily T, member 3	O	olfactory receptor 5T3|olfactory receptor OR11-178	20120610	GPCR
9606	81696	OR5V1	DAMA-334F21.4	6M1-21|hs6M1-21	HGNC:13972|Ensembl:ENSG00000243729|HPRD:17771|Vega:OTTHUMG00000031199	6	6p22.1	olfactory receptor, family 5, subfamily V, member 1	protein-coding	OR5V1	olfactory receptor, family 5, subfamily V, member 1	O	olfactory receptor 5V1|olfactory receptor OR6-26	20120610	GPCR
9606	390148	OR5W2	-	OR5W2P|OR5W3P	HGNC:15299|Ensembl:ENSG00000187612|HPRD:15054|Vega:OTTHUMG00000166818	11	11q11	olfactory receptor, family 5, subfamily W, member 2	protein-coding	OR5W2	olfactory receptor, family 5, subfamily W, member 2	O	olfactory receptor 5W2|olfactory receptor 5W3|olfactory receptor OR11-155|olfactory receptor, family 5, subfamily W, member 3 pseudogene	20120610	GPCR
9606	8590	OR6A2	-	I7|OR11-55|OR6A1|OR6A2P	HGNC:15301|MIM:608495|Ensembl:ENSG00000184933|HPRD:09771|Vega:OTTHUMG00000165736	11	11p15	olfactory receptor, family 6, subfamily A, member 2	protein-coding	OR6A2	olfactory receptor, family 6, subfamily A, member 2	O	hI7 olfactory receptor|hP2 olfactory receptor|olfactory receptor 11-55|olfactory receptor 6A1|olfactory receptor 6A2|olfactory receptor OR11-83|olfactory receptor, family 6, subfamily A, member 1|olfactory receptor, family 6, subfamily A, member 2 pseudogene|seven transmembrane helix receptor	20120622	GPCR
9606	135946	OR6B1	-	OR7-3|OR7-9	HGNC:8354|Ensembl:ENSG00000221813|HPRD:15055|Vega:OTTHUMG00000157765	7	7q35	olfactory receptor, family 6, subfamily B, member 1	protein-coding	OR6B1	olfactory receptor, family 6, subfamily B, member 1	O	olfactory receptor 6B1|olfactory receptor 7-3|olfactory receptor OR7-9	20120610	GPCR
9606	389090	OR6B2	-	OR2-1|OR6B2P	HGNC:15041|Ensembl:ENSG00000182083|HPRD:15056|Vega:OTTHUMG00000152400	2	2q37.3	olfactory receptor, family 6, subfamily B, member 2	protein-coding	OR6B2	olfactory receptor, family 6, subfamily B, member 2	O	olfactory receptor 6B2|olfactory receptor OR2-1|olfactory receptor, family 6, subfamily B, member 2 pseudogene	20120610	GPCR
9606	150681	OR6B3	-	OR6B3P|OR6B3Q	HGNC:15042|Ensembl:ENSG00000178586|HPRD:17772|Vega:OTTHUMG00000152399	2	2q37.3	olfactory receptor, family 6, subfamily B, member 3	protein-coding	OR6B3	olfactory receptor, family 6, subfamily B, member 3	O	olfactory receptor 6B3|olfactory receptor OR2-2|olfactory receptor, family 6, subfamily B, member 3 pseudogene	20120610	GPCR
9606	390321	OR6C1	-	OST267	HGNC:8355|Ensembl:ENSG00000205330|HPRD:11416|Vega:OTTHUMG00000168102	12	12q13.2	olfactory receptor, family 6, subfamily C, member 1	protein-coding	OR6C1	olfactory receptor, family 6, subfamily C, member 1	O	olfactory receptor 6C1	20120610	GPCR
9606	341416	OR6C2	-	OR6C67	HGNC:15436|Ensembl:ENSG00000179695|HPRD:17773|Vega:OTTHUMG00000169957	12	12q13.2	olfactory receptor, family 6, subfamily C, member 2	protein-coding	OR6C2	olfactory receptor, family 6, subfamily C, member 2	O	HSA3|olfactory receptor 6C2	20120610	GPCR
9606	254786	OR6C3	-	OST709	HGNC:15437|Ensembl:ENSG00000205329|HPRD:15057|Vega:OTTHUMG00000169861	12	12q13.2	olfactory receptor, family 6, subfamily C, member 3	protein-coding	OR6C3	olfactory receptor, family 6, subfamily C, member 3	O	HSA8|olfactory receptor 6C3	20120610	GPCR
9606	341418	OR6C4	-	OR12-10	HGNC:19632|Ensembl:ENSG00000179626|HPRD:17774|Vega:OTTHUMG00000169959	12	12q13.2	olfactory receptor, family 6, subfamily C, member 4	protein-coding	OR6C4	olfactory receptor, family 6, subfamily C, member 4	O	olfactory receptor 6C4|olfactory receptor OR12-10	20120610	GPCR
9606	283365	OR6C6	-	-	HGNC:31293|Ensembl:ENSG00000188324|HPRD:17775|Vega:OTTHUMG00000168101	12	12q13.2	olfactory receptor, family 6, subfamily C, member 6	protein-coding	OR6C6	olfactory receptor, family 6, subfamily C, member 6	O	olfactory receptor 6C6	20120610	GPCR
9606	403282	OR6C65	-	-	HGNC:31295|Ensembl:ENSG00000205328|HPRD:15058|Vega:OTTHUMG00000169955	12	12q13.2	olfactory receptor, family 6, subfamily C, member 65	protein-coding	OR6C65	olfactory receptor, family 6, subfamily C, member 65	O	olfactory receptor 6C65	20120610	GPCR
9606	403284	OR6C68	-	-	HGNC:31297|Ensembl:ENSG00000205327|HPRD:17776|Vega:OTTHUMG00000169958	12	12q13.2	olfactory receptor, family 6, subfamily C, member 68	protein-coding	OR6C68	olfactory receptor, family 6, subfamily C, member 68	O	olfactory receptor 6C68	20120610	GPCR
9606	390327	OR6C70	-	-	HGNC:31299|Ensembl:ENSG00000184954|HPRD:15059|Vega:OTTHUMG00000171127	12	12q13.2	olfactory receptor, family 6, subfamily C, member 70	protein-coding	OR6C70	olfactory receptor, family 6, subfamily C, member 70	O	olfactory receptor 6C70	20120610	GPCR
9606	254783	OR6C74	-	-	HGNC:31303|Ensembl:ENSG00000197706|HPRD:15060|Vega:OTTHUMG00000165162	12	12q13.2	olfactory receptor, family 6, subfamily C, member 74	protein-coding	OR6C74	olfactory receptor, family 6, subfamily C, member 74	O	olfactory receptor 6C74	20120610	GPCR
9606	390323	OR6C75	-	-	HGNC:31304|Ensembl:ENSG00000187857|HPRD:15061|Vega:OTTHUMG00000169886	12	12q13.2	olfactory receptor, family 6, subfamily C, member 75	protein-coding	OR6C75	olfactory receptor, family 6, subfamily C, member 75	O	olfactory receptor 6C75	20120610	GPCR
9606	390326	OR6C76	-	-	HGNC:31305|Ensembl:ENSG00000185821|HPRD:15062|Vega:OTTHUMG00000169956	12	12q13.2	olfactory receptor, family 6, subfamily C, member 76	protein-coding	OR6C76	olfactory receptor, family 6, subfamily C, member 76	O	olfactory receptor 6C76	20120610	GPCR
9606	343169	OR6F1	-	OR1-34|OR1-38|OST731	HGNC:15027|Ensembl:ENSG00000169214|HPRD:17777|Vega:OTTHUMG00000040213	1	1q44	olfactory receptor, family 6, subfamily F, member 1	protein-coding	OR6F1	olfactory receptor, family 6, subfamily F, member 1	O	olfactory receptor 6F1|olfactory receptor OR1-34 pseudogene|olfactory receptor OR1-38	20120610	GPCR
9606	79549	OR6J1	-	OR6J1P|OR6J2	HGNC:14707	14	14q11.2	olfactory receptor, family 6, subfamily J, member 1 (gene/pseudogene)	pseudo	OR6J1	olfactory receptor, family 6, subfamily J, member 1 (gene/pseudogene)	O	-	20120610	GPCR
9606	81448	OR6K2	-	OR1-17	HGNC:15029|Ensembl:ENSG00000196171|HPRD:15063|Vega:OTTHUMG00000022768	1	1q23.1	olfactory receptor, family 6, subfamily K, member 2	protein-coding	OR6K2	olfactory receptor, family 6, subfamily K, member 2	O	olfactory receptor 6K2|olfactory receptor OR1-17	20120610	GPCR
9606	391114	OR6K3	-	OR1-18	HGNC:15030|Ensembl:ENSG00000203757|HPRD:15064|Vega:OTTHUMG00000022770	1	1q23.1	olfactory receptor, family 6, subfamily K, member 3	protein-coding	OR6K3	olfactory receptor, family 6, subfamily K, member 3	O	olfactory receptor 6K3|olfactory receptor OR1-18|seven transmembrane helix receptor	20120610	GPCR
9606	128370	OR6K4P	hCG_39951	-	HGNC:15031	1	1q23.1	olfactory receptor, family 6, subfamily K, member 4 pseudogene	pseudo	OR6K4P	olfactory receptor, family 6, subfamily K, member 4 pseudogene	O	-	20120511	GPCR
9606	128371	OR6K6	-	OR1-21	HGNC:15033|Ensembl:ENSG00000180433|HPRD:17778|Vega:OTTHUMG00000022772	1	1q23.1	olfactory receptor, family 6, subfamily K, member 6	protein-coding	OR6K6	olfactory receptor, family 6, subfamily K, member 6	O	olfactory receptor 6K6|olfactory receptor OR1-21	20120610	GPCR
9606	390261	OR6M1	-	OR11-271	HGNC:14711|Ensembl:ENSG00000196099|HPRD:15065|Vega:OTTHUMG00000166012	11	11q24.1	olfactory receptor, family 6, subfamily M, member 1	protein-coding	OR6M1	olfactory receptor, family 6, subfamily M, member 1	O	olfactory receptor 6M1|olfactory receptor OR11-271|olfactory receptor, family 6, subfamily M, member 2 pseudogene	20120610	GPCR
9606	128372	OR6N1	-	OR1-22	HGNC:15034|Ensembl:ENSG00000197403|HPRD:15066|Vega:OTTHUMG00000022774	1	1q23.1	olfactory receptor, family 6, subfamily N, member 1	protein-coding	OR6N1	olfactory receptor, family 6, subfamily N, member 1	O	olfactory receptor 6N1|olfactory receptor OR1-22	20120610	GPCR
9606	81442	OR6N2	-	OR1-23	HGNC:15035|Ensembl:ENSG00000188340|HPRD:15067|Vega:OTTHUMG00000022775	1	1q23.1	olfactory receptor, family 6, subfamily N, member 2	protein-coding	OR6N2	olfactory receptor, family 6, subfamily N, member 2	O	olfactory receptor 6N2|olfactory receptor OR1-23	20120610	GPCR
9606	128366	OR6P1	RP11-317F9.1	-	HGNC:15036|Ensembl:ENSG00000186440|Vega:OTTHUMG00000019633	1	1q23.1	olfactory receptor, family 6, subfamily P, member 1	protein-coding	OR6P1	olfactory receptor, family 6, subfamily P, member 1	O	olfactory receptor 6P1|olfactory receptor OR1-12|seven transmembrane helix receptor	20120610	GPCR
9606	219952	OR6Q1	-	OR11-226	HGNC:15302|Ensembl:ENSG00000172381|HPRD:15068|Vega:OTTHUMG00000168831	11	11q12.1	olfactory receptor, family 6, subfamily Q, member 1	protein-coding	OR6Q1	olfactory receptor, family 6, subfamily Q, member 1	O	olfactory receptor 6Q1|olfactory receptor OR11-226	20120610	GPCR
9606	341799	OR6S1	-	OR14-37|OR6S1Q	HGNC:15363|Ensembl:ENSG00000181803|HPRD:17779|Vega:OTTHUMG00000171010	14	14q11.2	olfactory receptor, family 6, subfamily S, member 1	protein-coding	OR6S1	olfactory receptor, family 6, subfamily S, member 1	O	olfactory receptor 6S1|olfactory receptor OR14-37	20120610	GPCR
9606	219874	OR6T1	-	OR11-277	HGNC:14848|Ensembl:ENSG00000181499|HPRD:15069|Vega:OTTHUMG00000165962	11	11q24.1	olfactory receptor, family 6, subfamily T, member 1	protein-coding	OR6T1	olfactory receptor, family 6, subfamily T, member 1	O	olfactory receptor 6T1|olfactory receptor OR11-277	20120610	GPCR
9606	346517	OR6V1	-	GPR138	HGNC:15090|Ensembl:ENSG00000225781|HPRD:11417|Vega:OTTHUMG00000158385	7	7q34	olfactory receptor, family 6, subfamily V, member 1	protein-coding	OR6V1	olfactory receptor, family 6, subfamily V, member 1	O	olfactory receptor 6V1|olfactory receptor OR7-3	20120610	GPCR
9606	89883	OR6W1P	-	OR6W1|sdolf	HGNC:15091	7	7q34	olfactory receptor, family 6, subfamily W, member 1 pseudogene	pseudo	OR6W1P	olfactory receptor, family 6, subfamily W, member 1 pseudogene	O	-	20120511	GPCR
9606	390260	OR6X1	-	OR11-270	HGNC:14737|Ensembl:ENSG00000221931|HPRD:15070|Vega:OTTHUMG00000166011	11	11q24.1	olfactory receptor, family 6, subfamily X, member 1	protein-coding	OR6X1	olfactory receptor, family 6, subfamily X, member 1	O	olfactory receptor 6X1|olfactory receptor OR11-270	20120610	GPCR
9606	391112	OR6Y1	-	OR1-11|OR6Y2	HGNC:14823|Ensembl:ENSG00000197532|HPRD:15071|Vega:OTTHUMG00000019629	1	1q23.1	olfactory receptor, family 6, subfamily Y, member 1	protein-coding	OR6Y1	olfactory receptor, family 6, subfamily Y, member 1	O	olfactory receptor 6Y1|olfactory receptor 6Y2|olfactory receptor OR1-11	20120610	GPCR
9606	390892	OR7A10	-	BC85395_3|OR19-18	HGNC:8356|Ensembl:ENSG00000127515|HPRD:17780	19	19p13.12	olfactory receptor, family 7, subfamily A, member 10	protein-coding	OR7A10	olfactory receptor, family 7, subfamily A, member 10	O	OST027|olfactory receptor 7A10|olfactory receptor OR19-18	20120610	GPCR
9606	26333	OR7A17	-	BC85395_4|HTPCRX19	HGNC:8363|Ensembl:ENSG00000185385|HPRD:17781	19	19p13.12	olfactory receptor, family 7, subfamily A, member 17	protein-coding	OR7A17	olfactory receptor, family 7, subfamily A, member 17	O	olfactory receptor 7A17|olfactory receptor OR19-20	20120622	GPCR
9606	390894	OR7A2P	-	OLF4p|OR19-18|OR7A2|OR7A7|hg1003	HGNC:8370	19	19p13.12	olfactory receptor, family 7, subfamily A, member 2 pseudogene	pseudo	OR7A2P	olfactory receptor, family 7, subfamily A, member 2 pseudogene	O	-	20120610	GPCR
9606	26659	OR7A5	-	HTPCR2	HGNC:8368|HPRD:17782	19	19p13.1	olfactory receptor, family 7, subfamily A, member 5	protein-coding	OR7A5	olfactory receptor, family 7, subfamily A, member 5	O	olfactory receptor 7A5|olfactory receptor OR19-17|olfactory receptor TPCR92|olfactory receptor, family 7, subfamily A, member 5 pseudogene	20120610	GPCR
9606	26664	OR7C1	-	CIT-HSP-146E8|HSTPCR86P|OR19-5|OR7C4|TPCR86	HGNC:8373|Ensembl:ENSG00000127530|HPRD:17783	19	19p13.1	olfactory receptor, family 7, subfamily C, member 1	protein-coding	OR7C1	olfactory receptor, family 7, subfamily C, member 1	O	olfactory receptor 7C1|olfactory receptor 7C4|olfactory receptor OR19-16|olfactory receptor TPCR86|olfactory receptor, family 7, subfamily C, member 4	20120610	GPCR
9606	26658	OR7C2	-	CIT-HSP-87M17|OR19-18|OR7C3	HGNC:8374|Ensembl:ENSG00000127529|HPRD:15072	19	19p13.1	olfactory receptor, family 7, subfamily C, member 2	protein-coding	OR7C2	olfactory receptor, family 7, subfamily C, member 2	O	olfactory receptor 19-18|olfactory receptor 7C2|olfactory receptor 7C3|olfactory receptor OR19-22|olfactory receptor, family 7, subfamily C, member 3	20120610	GPCR
9606	162998	OR7D2	-	HTPCRH03|OR19-10|OR19-4	HGNC:8378|Ensembl:ENSG00000188000|HPRD:17784	19	19p13.2	olfactory receptor, family 7, subfamily D, member 2	protein-coding	OR7D2	olfactory receptor, family 7, subfamily D, member 2	O	olfactory receptor 19-4|olfactory receptor 7D2|olfactory receptor OR19-10	20120622	GPCR
9606	125958	OR7D4	-	OR19-7|OR19-B|OR19B|OR7D4P|hg105	HGNC:8380|MIM:611538|Ensembl:ENSG00000174667|HPRD:15073	19	19p13.2	olfactory receptor, family 7, subfamily D, member 4	protein-coding	OR7D4	olfactory receptor, family 7, subfamily D, member 4	O	odorant receptor family 7 subfamily D member 4 RT|olfactory receptor 7D4|olfactory receptor OR19-7|olfactory receptor, family 7, subfamily D, member 4 pseudogene	20120610	GPCR
9606	389616	OR7E125P	-	PJCG6	HGNC:15098	8	8p23.1	olfactory receptor, family 7, subfamily E, member 125 pseudogene	pseudo	OR7E125P	olfactory receptor, family 7, subfamily E, member 125 pseudogene	O	-	20120511	GPCR
9606	26648	OR7E24	-	HSHT2|OR19-8|OR7E24P|OR7E24Q	HGNC:8396|Ensembl:ENSG00000237521	19	19p13.2	olfactory receptor, family 7, subfamily E, member 24	protein-coding	OR7E24	olfactory receptor, family 7, subfamily E, member 24	O	olfactory receptor 7E24|olfactory receptor OR19-14	20120610	GPCR
9606	219445	OR7E5P	-	OR11-12|OR11-156|OR7F5P	HGNC:8435	11	11q12.1	olfactory receptor, family 7, subfamily E, member 5 pseudogene	pseudo	OR7E5P	olfactory receptor, family 7, subfamily E, member 5 pseudogene	O	-	20120622	GPCR
9606	442105	OR7E85P	-	OR7E118P|OR7E88P	HGNC:14692	4	4p16.1	olfactory receptor, family 7, subfamily E, member 85 pseudogene	pseudo	OR7E85P	olfactory receptor, family 7, subfamily E, member 85 pseudogene	O	-	20120511	GPCR
9606	442104	OR7E86P	-	-	HGNC:14694	4	4p16.1	olfactory receptor, family 7, subfamily E, member 86 pseudogene	pseudo	OR7E86P	olfactory receptor, family 7, subfamily E, member 86 pseudogene	O	-	20120511	GPCR
9606	8586	OR7E87P	-	OR11-261|OR11-9|OR7E3P|OR7F3P	HGNC:14709	11	11q13	olfactory receptor, family 7, subfamily E, member 87 pseudogene	pseudo	OR7E87P	olfactory receptor, family 7, subfamily E, member 87 pseudogene	O	-	20120511	GPCR
9606	346708	OR7E8P	-	OR11-11a	HGNC:8458	8	8p23.1	olfactory receptor, family 7, subfamily E, member 8 pseudogene	pseudo	OR7E8P	olfactory receptor, family 7, subfamily E, member 8 pseudogene	O	similar to seven transmembrane helix receptor	20120511	GPCR
9606	125962	OR7G1	-	OR19-15|OR19-8|OR7G1P	HGNC:8465|Ensembl:ENSG00000161807|HPRD:15074|Vega:OTTHUMG00000168067	19	19p13.2	olfactory receptor, family 7, subfamily G, member 1	protein-coding	OR7G1	olfactory receptor, family 7, subfamily G, member 1	O	olfactory receptor 19-15|olfactory receptor 7G1|olfactory receptor OR19-8	20120610	GPCR
9606	390882	OR7G2	-	OR19-6|OST260	HGNC:8466|Ensembl:ENSG00000170923|HPRD:15075	19	19p13.2	olfactory receptor, family 7, subfamily G, member 2	protein-coding	OR7G2	olfactory receptor, family 7, subfamily G, member 2	O	OR19-13|olfactory receptor 19-13|olfactory receptor 7G2|olfactory receptor OR19-6	20120610	GPCR
9606	390883	OR7G3	-	OST085	HGNC:8467|Ensembl:ENSG00000170920|HPRD:15076|Vega:OTTHUMG00000165520	19	19p13.2	olfactory receptor, family 7, subfamily G, member 3	protein-coding	OR7G3	olfactory receptor, family 7, subfamily G, member 3	O	olfactory receptor 7G3|olfactory receptor OR19-9	20120610	GPCR
9606	390275	OR8A1	-	OR11-318|OST025	HGNC:8469|Ensembl:ENSG00000196119|HPRD:15077|Vega:OTTHUMG00000165923	11	11q24.2	olfactory receptor, family 8, subfamily A, member 1	protein-coding	OR8A1	olfactory receptor, family 8, subfamily A, member 1	O	olfactory receptor 8A1|olfactory receptor OR11-318	20120610	GPCR
9606	219858	OR8B12	-	OR11-317	HGNC:15307|Ensembl:ENSG00000170953|HPRD:17785|Vega:OTTHUMG00000165922	11	11q24.2	olfactory receptor, family 8, subfamily B, member 12	protein-coding	OR8B12	olfactory receptor, family 8, subfamily B, member 12	O	olfactory receptor 8B12|olfactory receptor OR11-317	20120610	GPCR
9606	26595	OR8B2	-	OR11-309|OR11-310	HGNC:8471|Ensembl:ENSG00000204293|HPRD:15078|Vega:OTTHUMG00000165982	11	11q24.1	olfactory receptor, family 8, subfamily B, member 2	protein-coding	OR8B2	olfactory receptor, family 8, subfamily B, member 2	O	olfactory receptor 8B2|olfactory receptor OR11-309|olfactory receptor OR11-310	20120610	GPCR
9606	390271	OR8B3	-	OR11-311	HGNC:8472|Ensembl:ENSG00000196661|HPRD:15079|Vega:OTTHUMG00000165983	11	11q24.2	olfactory receptor, family 8, subfamily B, member 3	protein-coding	OR8B3	olfactory receptor, family 8, subfamily B, member 3	O	olfactory receptor 8B3|olfactory receptor OR11-311	20120610	GPCR
9606	283162	OR8B4	-	OR11-315|OR8B4P	HGNC:8473|Ensembl:ENSG00000198657|HPRD:17786|Vega:OTTHUMG00000165916	11	11q24.2	olfactory receptor, family 8, subfamily B, member 4	protein-coding	OR8B4	olfactory receptor, family 8, subfamily B, member 4	O	olfactory receptor 8B4|olfactory receptor OR11-315|olfactory receptor, family 8, subfamily B, member 4 pseudogene	20120610	GPCR
9606	26493	OR8B8	-	TPCR85	HGNC:8477|Ensembl:ENSG00000197125|Vega:OTTHUMG00000165917	11	11q24.2	olfactory receptor, family 8, subfamily B, member 8	protein-coding	OR8B8	olfactory receptor, family 8, subfamily B, member 8	O	olfactory receptor 8B8|olfactory receptor OR11-316|olfactory receptor TPCR85|olfactory-like receptor JCG8	20120610	GPCR
9606	283159	OR8D1	-	JCG9|OR8D3|OST004|PDJ9J14	HGNC:8481|Ensembl:ENSG00000196341|HPRD:17787|Vega:OTTHUMG00000165977	11	11q24.2	olfactory receptor, family 8, subfamily D, member 1	protein-coding	OR8D1	olfactory receptor, family 8, subfamily D, member 1	O	olfactory receptor 8D1|olfactory receptor 8D3|olfactory receptor OR11-301|olfactory receptor, family 8, subfamily D, member 3|olfactory receptor-like protein JCG9|olfactory-like receptor JCG9	20120610	GPCR
9606	283160	OR8D2	-	JCG2	HGNC:8482|Ensembl:ENSG00000197263|HPRD:15081|Vega:OTTHUMG00000165978	11	11q24.2	olfactory receptor, family 8, subfamily D, member 2	protein-coding	OR8D2	olfactory receptor, family 8, subfamily D, member 2	O	olfactory receptor 8D2|olfactory receptor OR11-303|olfactory receptor-like protein JCG2	20120610	GPCR
9606	338662	OR8D4	-	OR11-275	HGNC:14840|Ensembl:ENSG00000181518|HPRD:17788|Vega:OTTHUMG00000165960	11	11q24.1	olfactory receptor, family 8, subfamily D, member 4	protein-coding	OR8D4	olfactory receptor, family 8, subfamily D, member 4	O	olfactory receptor 8D4|olfactory receptor OR11-275	20120610	GPCR
9606	26494	OR8G1	-	HSTPCR25|OR8G1P|TPCR25	HGNC:8484|HPRD:15082	11	11q24.2	olfactory receptor, family 8, subfamily G, member 1	protein-coding	OR8G1	olfactory receptor, family 8, subfamily G, member 1	O	olfactory receptor 8G1|olfactory receptor OR11-281|olfactory receptor TPCR25|olfactory receptor, family 8, subfamily G, member 1 pseudogene	20120610	GPCR
9606	26492	OR8G2	-	HSTPCR120|OR8G2P|OR8G4|ORL206|ORL486|TPCR120	HGNC:8485|HPRD:17789	11	11q24.2	olfactory receptor, family 8, subfamily G, member 2	protein-coding	OR8G2	olfactory receptor, family 8, subfamily G, member 2	O	olfactory receptor 8G2|olfactory receptor 8G4|olfactory receptor OR11-292|olfactory receptor OR11-297|olfactory receptor TPCR120|olfactory receptor, family 8, subfamily G, member 2 pseudogene|olfactory receptor, family 8, subfamily G, member 4|seven transmembrane helix receptor	20120610	GPCR
9606	219865	OR8G5	-	OR11-298|OR8G5P|OR8G6	HGNC:19622|HPRD:17790	11	11q24.2	olfactory receptor, family 8, subfamily G, member 5	protein-coding	OR8G5	olfactory receptor, family 8, subfamily G, member 5	O	olfactory receptor 8G5|olfactory receptor 8G6|olfactory receptor OR11-298|olfactory receptor, family 8, subfamily G, member 5 pseudogene|olfactory receptor, family 8, subfamily G, member 6	20120610	GPCR
9606	219469	OR8H1	-	OR11-180	HGNC:14824|Ensembl:ENSG00000181693|HPRD:17791|Vega:OTTHUMG00000162671	11	11q12.1	olfactory receptor, family 8, subfamily H, member 1	protein-coding	OR8H1	olfactory receptor, family 8, subfamily H, member 1	O	olfactory receptor 8H1|olfactory receptor OR11-180	20120610	GPCR
9606	390151	OR8H2	-	OR11-171	HGNC:15308|Ensembl:ENSG00000181767|HPRD:15083|Vega:OTTHUMG00000166832	11	11q12.1	olfactory receptor, family 8, subfamily H, member 2	protein-coding	OR8H2	olfactory receptor, family 8, subfamily H, member 2	O	olfactory receptor 8H2|olfactory receptor OR11-171	20120610	GPCR
9606	390152	OR8H3	-	OR11-172	HGNC:15309|Ensembl:ENSG00000181761|HPRD:17792|Vega:OTTHUMG00000166833	11	11q12.1	olfactory receptor, family 8, subfamily H, member 3	protein-coding	OR8H3	olfactory receptor, family 8, subfamily H, member 3	O	olfactory receptor 8H3|olfactory receptor OR11-172	20120610	GPCR
9606	120586	OR8I2	-	OR11-170	HGNC:15310|Ensembl:ENSG00000172154|HPRD:15084|Vega:OTTHUMG00000166831	11	11q12.1	olfactory receptor, family 8, subfamily I, member 2	protein-coding	OR8I2	olfactory receptor, family 8, subfamily I, member 2	O	olfactory receptor 8I2|olfactory receptor OR11-170	20120610	GPCR
9606	219477	OR8J1	-	OR11-183	HGNC:14855|Ensembl:ENSG00000172487|HPRD:17793|Vega:OTTHUMG00000166859	11	11q12.1	olfactory receptor, family 8, subfamily J, member 1	protein-coding	OR8J1	olfactory receptor, family 8, subfamily J, member 1	O	olfactory receptor 8J1|olfactory receptor OR11-183	20120610	GPCR
9606	81169	OR8J2	-	OR8J2P	HGNC:15311	11	11q12.1	olfactory receptor, family 8, subfamily J, member 2 (gene/pseudogene)	pseudo	OR8J2	olfactory receptor, family 8, subfamily J, member 2 (gene/pseudogene)	O	-	20120610	GPCR
9606	81168	OR8J3	-	OR11-173	HGNC:15312|Ensembl:ENSG00000167822|HPRD:15085|Vega:OTTHUMG00000166834	11	11q12.1	olfactory receptor, family 8, subfamily J, member 3	protein-coding	OR8J3	olfactory receptor, family 8, subfamily J, member 3	O	olfactory receptor 8J3|olfactory receptor OR11-173	20120610	GPCR
9606	390157	OR8K1	-	OR11-182|OR8N1P	HGNC:14831|Ensembl:ENSG00000150261|HPRD:15086|Vega:OTTHUMG00000166858	11	11q12.1	olfactory receptor, family 8, subfamily K, member 1	protein-coding	OR8K1	olfactory receptor, family 8, subfamily K, member 1	O	olfactory receptor 8K1|olfactory receptor OR11-182|olfactory receptor, family 8, subfamily N, member 1 pseudogene	20120610	GPCR
9606	219473	OR8K3	-	OR11-181	HGNC:15313|Ensembl:ENSG00000181689|HPRD:17794|Vega:OTTHUMG00000166855	11	11q12.1	olfactory receptor, family 8, subfamily K, member 3	protein-coding	OR8K3	olfactory receptor, family 8, subfamily K, member 3	O	olfactory receptor 8K3|olfactory receptor OR11-181	20120610	GPCR
9606	219453	OR8K5	-	OR11-174	HGNC:15315|Ensembl:ENSG00000181752|HPRD:17795|Vega:OTTHUMG00000166820	11	11q12.1	olfactory receptor, family 8, subfamily K, member 5	protein-coding	OR8K5	olfactory receptor, family 8, subfamily K, member 5	O	olfactory receptor 8K5|olfactory receptor OR11-174	20120610	GPCR
9606	341568	OR8S1	-	-	HGNC:19628|Ensembl:ENSG00000197376|HPRD:15087|Vega:OTTHUMG00000170021	12	12q13.11	olfactory receptor, family 8, subfamily S, member 1	protein-coding	OR8S1	olfactory receptor, family 8, subfamily S, member 1	O	olfactory receptor 8S1	20120610	GPCR
9606	219417	OR8U1	-	-	HGNC:19611|Ensembl:ENSG00000172199|HPRD:17796|Vega:OTTHUMG00000166860	11	11q12.1	olfactory receptor, family 8, subfamily U, member 1	protein-coding	OR8U1	olfactory receptor, family 8, subfamily U, member 1	O	olfactory receptor 8U1	20120610	GPCR
9606	504189	OR8U8	-	-	HGNC:27538|HPRD:18488	11	11q11	olfactory receptor, family 8, subfamily U, member 8	protein-coding	OR8U8	olfactory receptor, family 8, subfamily U, member 8	O	olfactory receptor 8U8	20120610	GPCR
9606	504190	OR8U9	-	-	HGNC:29166|HPRD:18489	11	11q1	olfactory receptor, family 8, subfamily U, member 9	protein-coding	OR8U9	olfactory receptor, family 8, subfamily U, member 9	O	olfactory receptor 8U9	20120610	GPCR
9606	26495	OR9A1P	-	HSHTPCRX06|HTPCRX06|OR9A1|OR9A5P	HGNC:8486	7	7q34	olfactory receptor, family 9, subfamily A, member 1 pseudogene	pseudo	OR9A1P	olfactory receptor, family 9, subfamily A, member 1 pseudogene	O	-	20120610	GPCR
9606	135924	OR9A2	-	-	HGNC:15093|Ensembl:ENSG00000179468|HPRD:15088|Vega:OTTHUMG00000158386	7	7q34	olfactory receptor, family 9, subfamily A, member 2	protein-coding	OR9A2	olfactory receptor, family 9, subfamily A, member 2	O	olfactory receptor 9A2|olfactory receptor OR7-2	20120610	GPCR
9606	130075	OR9A4	-	-	HGNC:15095|Ensembl:ENSG00000258083|HPRD:17797|Vega:OTTHUMG00000158370	7	7q34	olfactory receptor, family 9, subfamily A, member 4	protein-coding	OR9A4	olfactory receptor, family 9, subfamily A, member 4	O	olfactory receptor 9A4|olfactory receptor OR7-1	20120610	GPCR
9606	390174	OR9G1	-	OR9G5	HGNC:15319|Ensembl:ENSG00000174914|HPRD:15089|Vega:OTTHUMG00000167112	11	11q12.1	olfactory receptor, family 9, subfamily G, member 1	protein-coding	OR9G1	olfactory receptor, family 9, subfamily G, member 1	O	olfactory receptor 9G1|olfactory receptor 9G5|olfactory receptor OR11-114|olfactory receptor OR11-210|olfactory receptor, family 9, subfamily G, member 5	20120610	GPCR
9606	283189	OR9G4	-	OR11-216	HGNC:15322|Ensembl:ENSG00000172457|HPRD:17798|Vega:OTTHUMG00000166932	11	11q12.1	olfactory receptor, family 9, subfamily G, member 4	protein-coding	OR9G4	olfactory receptor, family 9, subfamily G, member 4	O	olfactory receptor 9G4|olfactory receptor OR11-216	20120610	GPCR
9606	504191	OR9G9	-	-	HGNC:31940|HPRD:18490	11	11q11	olfactory receptor, family 9, subfamily G, member 9	protein-coding	OR9G9	olfactory receptor, family 9, subfamily G, member 9	O	olfactory receptor 9G9	20120610	GPCR
9606	219954	OR9I1	-	OR11-228	HGNC:14718|Ensembl:ENSG00000172377|HPRD:17799|Vega:OTTHUMG00000167404	11	11q12.1	olfactory receptor, family 9, subfamily I, member 1	protein-coding	OR9I1	olfactory receptor, family 9, subfamily I, member 1	O	olfactory receptor 9I1|olfactory receptor OR11-228	20120610	GPCR
9606	441639	OR9K2	-	OR12-2	HGNC:15339|Ensembl:ENSG00000170605|HPRD:15090|Vega:OTTHUMG00000169827	12	12q13.2	olfactory receptor, family 9, subfamily K, member 2	protein-coding	OR9K2	olfactory receptor, family 9, subfamily K, member 2	O	olfactory receptor 9K2|olfactory receptor OR12-2	20120610	GPCR
9606	219956	OR9Q1	-	-	HGNC:14724|HPRD:17800	11	11q12.1	olfactory receptor, family 9, subfamily Q, member 1	protein-coding	OR9Q1	olfactory receptor, family 9, subfamily Q, member 1	O	olfactory receptor 9Q1	20120622	GPCR
9606	219957	OR9Q2	-	OR9Q2P	HGNC:15328|Ensembl:ENSG00000186513|HPRD:17801|Vega:OTTHUMG00000167414	11	11q12.1	olfactory receptor, family 9, subfamily Q, member 2	protein-coding	OR9Q2	olfactory receptor, family 9, subfamily Q, member 2	O	olfactory receptor 9Q2|olfactory receptor, family 9, subfamily Q, member 2 pseudogene	20120610	GPCR
9606	165140	OXER1	-	GPCR|GPR170|TG1019	HGNC:24884|Ensembl:ENSG00000162881|HPRD:17812|Vega:OTTHUMG00000128643	2	2p21	oxoeicosanoid (OXE) receptor 1	protein-coding	OXER1	oxoeicosanoid (OXE) receptor 1	O	5-oxo-ETE G-protein coupled receptor|5-oxo-ETE acid G-protein-coupled receptor 1|G-protein coupled receptor 170|G-protein coupled receptor R527|G-protein coupled receptor TG1019|oxoeicosanoid receptor 1	20120610	GPCR
9606	27199	OXGR1	-	GPR80|GPR99|P2RY15|P2Y15	HGNC:4531|MIM:606922|Ensembl:ENSG00000165621|HPRD:06082|Vega:OTTHUMG00000017236	13	13q32.1	oxoglutarate (alpha-ketoglutarate) receptor 1	protein-coding	OXGR1	oxoglutarate (alpha-ketoglutarate) receptor 1	O	2-oxoglutarate receptor 1|G-protein-coupled receptor 80|G-protein-coupled receptor 99|G-protein-coupled receptor 80|G-protein-coupled receptor 99|P2Y purinoceptor 15|P2Y-like GPCR|P2Y-like nucleotide receptor|alpha-ketoglutarate receptor 1|oxoglutarate receptor 1|seven transmembrane helix receptor	20120622	GPCR
9606	5021	OXTR	-	OT-R	HGNC:8529|MIM:167055|Ensembl:ENSG00000180914|HPRD:01328|Vega:OTTHUMG00000090537	3	3p25	oxytocin receptor	protein-coding	OXTR	oxytocin receptor	O	-	20120624	GPCR
9606	5028	P2RY1	-	P2Y1	HGNC:8539|MIM:601167|Ensembl:ENSG00000169860|HPRD:03103|Vega:OTTHUMG00000159694	3	3q25.2	purinergic receptor P2Y, G-protein coupled, 1	protein-coding	P2RY1	purinergic receptor P2Y, G-protein coupled, 1	O	ATP receptor|P2 purinoceptor subtype Y1|P2Y purinoceptor 1|platelet ADP receptor	20120623	GPCR
9606	27334	P2RY10	RP3-333E23.1	P2Y10	HGNC:19906|MIM:300529|Ensembl:ENSG00000078589|HPRD:06670|Vega:OTTHUMG00000021896	X	Xq21.1	purinergic receptor P2Y, G-protein coupled, 10	protein-coding	P2RY10	purinergic receptor P2Y, G-protein coupled, 10	O	G-protein coupled purinergic receptor P2Y10|P2Y purinoceptor 10|P2Y-like receptor|putative P2Y purinoceptor 10	20120610	GPCR
9606	5032	P2RY11	-	P2Y11	HGNC:8540|MIM:602697|Ensembl:ENSG00000244165|HPRD:04076|Vega:OTTHUMG00000150166	19	19p13.2	purinergic receptor P2Y, G-protein coupled, 11	protein-coding	P2RY11	purinergic receptor P2Y, G-protein coupled, 11	O	P2Y purinoceptor 11|purinergic receptor P2Y11	20120610	GPCR
9606	64805	P2RY12	-	ADPG-R|BDPLT8|HORK3|P2T(AC)|P2Y(AC)|P2Y(ADP)|P2Y(cyc)|P2Y12|SP1999	HGNC:18124|MIM:600515|Ensembl:ENSG00000169313|HPRD:02743|Vega:OTTHUMG00000159863	3	3q24-q25	purinergic receptor P2Y, G-protein coupled, 12	protein-coding	P2RY12	purinergic receptor P2Y, G-protein coupled, 12	O	ADP-glucose receptor|G-protein coupled receptor SP1999|Gi-coupled ADP receptor HORK3|P2Y purinoceptor 12|P2Y12 platelet ADP receptor|purinergic receptor P2RY12|putative G-protein coupled receptor	20120623	GPCR
9606	53829	P2RY13	FKSG77	GPCR1|GPR86|GPR94|P2Y13|SP174	HGNC:4537|MIM:606380|Ensembl:ENSG00000181631|HPRD:16210|Vega:OTTHUMG00000155745	3	3q24	purinergic receptor P2Y, G-protein-coupled, 13	protein-coding	P2RY13	purinergic receptor P2Y, G-protein-coupled, 13	O	G-protein-coupled receptor 86|G-protein-coupled receptor 86|G-protein-coupled receptor 94|P2Y purinoceptor 13	20120610	GPCR
9606	9934	P2RY14	-	GPR105|P2Y14	HGNC:16442|MIM:610116|Ensembl:ENSG00000174944|HPRD:08820|Vega:OTTHUMG00000159859	3	3q24-q25.1	purinergic receptor P2Y, G-protein coupled, 14	protein-coding	P2RY14	purinergic receptor P2Y, G-protein coupled, 14	O	G protein coupled receptor for UDP-glucose|G protein-coupled receptor 105|G-protein coupled receptor 105|P2Y purinoceptor 14|P2Y(14) receptor|P2Y14 receptor|UDP-glucose receptor	20120622	GPCR
9606	5029	P2RY2	-	HP2U|P2RU1|P2U|P2U1|P2UR|P2Y2|P2Y2R	HGNC:8541|MIM:600041|Ensembl:ENSG00000175591|HPRD:02499|Vega:OTTHUMG00000167966	11	11q13.5-q14.1	purinergic receptor P2Y, G-protein coupled, 2	protein-coding	P2RY2	purinergic receptor P2Y, G-protein coupled, 2	O	ATP receptor|P2U nucleotide receptor|P2U purinoceptor 1|P2Y purinoceptor 2|purinergic receptor P2Y2|purinoceptor P2Y2	20120622	GPCR
9606	5030	P2RY4	RP13-26D14.5	NRU|P2P|P2Y4|UNR	HGNC:8542|MIM:300038|Ensembl:ENSG00000186912|HPRD:02075|Vega:OTTHUMG00000021769	X	Xq13	pyrimidinergic receptor P2Y, G-protein coupled, 4	protein-coding	P2RY4	pyrimidinergic receptor P2Y, G-protein coupled, 4	O	P2Y purinoceptor 4|uridine nucleotide receptor	20120610	GPCR
9606	5031	P2RY6	PP2891	P2Y6	HGNC:8543|MIM:602451|Ensembl:ENSG00000171631|HPRD:03906|Vega:OTTHUMG00000167969	11	11q13.5	pyrimidinergic receptor P2Y, G-protein coupled, 6	protein-coding	P2RY6	pyrimidinergic receptor P2Y, G-protein coupled, 6	O	G-coupled nucleotide receptor|P2 purinoceptor|P2Y purinoceptor 6|P2Y6 receptor	20120622	GPCR
9606	286530	P2RY8	RP11-261P4.4	P2Y8	HGNC:15524|MIM:300525|Ensembl:ENSG00000182162|HPRD:06671|Vega:OTTHUMG00000021060	X|Y	Xp22.33; Yp11.3	purinergic receptor P2Y, G-protein coupled, 8	protein-coding	P2RY8	purinergic receptor P2Y, G-protein coupled, 8	O	G-protein coupled purinergic receptor P2Y8|P2Y purinoceptor 8	20120622	GPCR
9606	145624	PAR1	-	D15S227E	MIM:600161	15	15q11.2	Prader-Willi/Angelman region-1	miscRNA	-	-	-	-	20120622	GPCR
9606	347745	PAR4	-	-	-	15	15q11.2	Prader-Willi/Angelman region gene 4	miscRNA	-	-	-	-	20120511	GPCR
9606	5540	PPYR1	-	NPY4-R|NPY4R|PP1|Y4	HGNC:9329|MIM:601790|Ensembl:ENSG00000204174|HPRD:03476	10	10q11.2	pancreatic polypeptide receptor 1	protein-coding	PPYR1	pancreatic polypeptide receptor 1	O	neuropeptide Y receptor type 4	20120622	GPCR
9606	2834	PRLHR	-	GPR10|GR3|PrRPR	HGNC:4464|MIM:600895|Ensembl:ENSG00000119973|HPRD:02937	10	10q26.13	prolactin releasing hormone receptor	protein-coding	PRLHR	prolactin releasing hormone receptor	O	G-protein-coupled receptor 10|G-protein-coupled receptor 10|hGR3|prRP receptor|prolactin releasing peptide receptor|prolactin-releasing hormone receptor|prolactin-releasing peptide receptor	20120622	GPCR
9606	10887	PROKR1	-	GPR73|GPR73a|PKR1|ZAQ	HGNC:4524|MIM:607122|Ensembl:ENSG00000169618|HPRD:08452	2	2p13.1	prokineticin receptor 1	protein-coding	PROKR1	prokineticin receptor 1	O	G-protein-coupled receptor 73|G-protein-coupled receptor ZAQ|G-protein-coupled receptor 73|G-protein-coupled receptor ZAQ|PK-R1	20120624	GPCR
9606	128674	PROKR2	-	GPR73L1|GPR73b|GPRg2|KAL3|PKR2|dJ680N4.3	HGNC:15836|MIM:607123|Ensembl:ENSG00000101292|HPRD:08453|Vega:OTTHUMG00000031800	20	20p12.3	prokineticin receptor 2	protein-coding	PROKR2	prokineticin receptor 2	O	G-protein-coupled receptor 73-like 1|PK-R2	20120624	GPCR
9606	5724	PTAFR	-	PAFR	HGNC:9582|MIM:173393|Ensembl:ENSG00000169403|HPRD:01422|Vega:OTTHUMG00000003953	1	1p35-p34.3	platelet-activating factor receptor	protein-coding	PTAFR	platelet-activating factor receptor	O	PAF-R	20120623	GPCR
9606	5729	PTGDR	-	AS1|ASRT1|DP|DP1|PTGDR1	HGNC:9591|MIM:604687|Ensembl:ENSG00000168229|HPRD:05254|Vega:OTTHUMG00000140299	14	14q22.1	prostaglandin D2 receptor (DP)	protein-coding	PTGDR	prostaglandin D2 receptor (DP)	O	PGD receptor|PGD2 receptor|prostaglandin D2 receptor	20120622	GPCR
9606	11251	PTGDR2	-	CD294|CRTH2|DL1R|DP2|GPR44	HGNC:4502|MIM:604837|Ensembl:ENSG00000183134|HPRD:16075|Vega:OTTHUMG00000167796	11	11q12-q13.3	prostaglandin D2 receptor 2	protein-coding	PTGDR2	prostaglandin D2 receptor 2	O	G protein-coupled receptor 44|G-protein coupled receptor 44|chemoattractant receptor homologous molecule expressed on T helper type 2 cells|chemoattractant receptor-homologous molecule expressed on TH2 cells|putative G-protein coupled receptor 44	20120610	GPCR
9606	5731	PTGER1	-	EP1	HGNC:9593|MIM:176802|Ensembl:ENSG00000160951|HPRD:08903|Vega:OTTHUMG00000039610	19	19p13.1	prostaglandin E receptor 1 (subtype EP1), 42kDa	protein-coding	PTGER1	prostaglandin E receptor 1 (subtype EP1), 42kDa	O	PGE receptor EP1 subtype|PGE receptor, EP1 subtype|PGE2 receptor EP1 subtype|prostaglandin E receptor 1, subtype EP1|prostaglandin E2 receptor EP1 subtype|prostanoid EP1 receptor	20120610	GPCR
9606	5732	PTGER2	-	EP2	HGNC:9594|MIM:176804|Ensembl:ENSG00000125384|HPRD:08905|Vega:OTTHUMG00000140300	14	14q22	prostaglandin E receptor 2 (subtype EP2), 53kDa	protein-coding	PTGER2	prostaglandin E receptor 2 (subtype EP2), 53kDa	O	PGE receptor EP2 subtype|PGE2 receptor EP2 subtype|prostaglandin E2 receptor EP2 subtype|prostanoid EP2 receptor	20120622	GPCR
9606	5733	PTGER3	RP5-952N6.2	EP3|EP3-I|EP3-II|EP3-III|EP3-IV|EP3e|PGE2-R	HGNC:9595|MIM:176806|Ensembl:ENSG00000050628|HPRD:08906|Vega:OTTHUMG00000009399	1	1p31.2	prostaglandin E receptor 3 (subtype EP3)	protein-coding	PTGER3	prostaglandin E receptor 3 (subtype EP3)	O	PGE receptor, EP3 subtype|PGE2 receptor EP3 subtype|prostaglandin E receotor EP3 subtype 3 isoform|prostaglandin E2 receptor EP3 subtype|prostaglandin receptor (PGE-2)|prostanoid EP3 receptor	20120623	GPCR
9606	5734	PTGER4	-	EP4|EP4R	HGNC:9596|MIM:601586|Ensembl:ENSG00000171522|HPRD:03350|Vega:OTTHUMG00000094769	5	5p13.1	prostaglandin E receptor 4 (subtype EP4)	protein-coding	PTGER4	prostaglandin E receptor 4 (subtype EP4)	O	PGE receptor EP4 subtype|PGE receptor, EP4 subtype|PGE2 receptor EP4 subtype|prostaglandin E2 receptor EP4 subtype|prostanoid EP4 receptor	20120629	GPCR
9606	5737	PTGFR	RP5-944H6.1	FP	HGNC:9600|MIM:600563|Ensembl:ENSG00000122420|HPRD:08988|Vega:OTTHUMG00000009644	1	1p31.1	prostaglandin F receptor (FP)	protein-coding	PTGFR	prostaglandin F receptor (FP)	O	PGF receptor|PGF2 alpha receptor|PGF2-alpha receptor|prostaglandin F2 alpha receptor|prostaglandin F2-alpha receptor|prostaglandin receptor (2-alpha)|prostanoid FP receptor	20120622	GPCR
9606	5739	PTGIR	-	IP|PRIPR	HGNC:9602|MIM:600022|Ensembl:ENSG00000160013|HPRD:08959	19	19q13.3	prostaglandin I2 (prostacyclin) receptor (IP)	protein-coding	PTGIR	prostaglandin I2 (prostacyclin) receptor (IP)	O	PGI receptor|PGI2 receptor|prostacyclin receptor|prostaglandin I2 receptor|prostanoid IP receptor	20120622	GPCR
9606	5745	PTH1R	-	PFE|PTHR|PTHR1	HGNC:9608|MIM:168468|Ensembl:ENSG00000160801|HPRD:01347|Vega:OTTHUMG00000133515	3	3p22-p21.1	parathyroid hormone 1 receptor	protein-coding	PTH1R	parathyroid hormone 1 receptor	O	PTH/PTHr receptor|PTH/PTHrP type I receptor|PTH1 receptor|parathyroid hormone receptor 1|parathyroid hormone/parathyroid hormone-related peptide receptor|parathyroid hormone/parathyroid hormone-related protein receptor|seven transmembrane helix receptor	20120623	GPCR
9606	5746	PTH2R	-	PTHR2	HGNC:9609|MIM:601469|Ensembl:ENSG00000144407|HPRD:03276|Vega:OTTHUMG00000132960	2	2q33	parathyroid hormone 2 receptor	protein-coding	PTH2R	parathyroid hormone 2 receptor	O	PTH2 receptor|parathyroid hormone receptor 2	20120610	GPCR
9606	84109	QRFPR	-	AQ27|GPR103|SP9155	HGNC:15565|MIM:606925|Ensembl:ENSG00000186867|HPRD:09494|Vega:OTTHUMG00000133036	4	4q27	pyroglutamylated RFamide peptide receptor	protein-coding	QRFPR	pyroglutamylated RFamide peptide receptor	O	G-protein-coupled receptor 103|G-protein-coupled receptor 103|QRFP receptor|orexigenic neuropeptide QRFP receptor	20120622	GPCR
9606	5995	RGR	-	RP44	HGNC:9990|MIM:600342|Ensembl:ENSG00000148604|HPRD:02642|Vega:OTTHUMG00000018636	10	10q23	retinal G protein coupled receptor	protein-coding	RGR	retinal G protein coupled receptor	O	RGR-opsin|RPE retinal G-protein coupled receptor|RPE-retinal G protein-coupled receptor	20120622	GPCR
9606	6010	RHO	-	CSNBAD1|OPN2|RP4	HGNC:10012|MIM:180380|Ensembl:ENSG00000163914|HPRD:01584|Vega:OTTHUMG00000159542	3	3q21-q24	rhodopsin	protein-coding	RHO	rhodopsin	O	opsin 2, rod pigment|opsin-2	20120622	GPCR
9606	10692	RRH	-	-	HGNC:10450|MIM:605224|Ensembl:ENSG00000180245|HPRD:05565|Vega:OTTHUMG00000132045	4	4q25	retinal pigment epithelium-derived rhodopsin homolog	protein-coding	RRH	retinal pigment epithelium-derived rhodopsin homolog	O	peropsin|visual pigment-like receptor peropsin	20120610	GPCR
9606	59350	RXFP1	-	LGR7|RXFPR1	HGNC:19718|MIM:606654|Ensembl:ENSG00000171509|HPRD:05975|Vega:OTTHUMG00000149973	4	4q32.1	relaxin/insulin-like family peptide receptor 1	protein-coding	RXFP1	relaxin/insulin-like family peptide receptor 1	O	leucine-rich repeat-containing G-protein-coupled receptor 7|relaxin receptor 1	20120622	GPCR
9606	122042	RXFP2	-	GPR106|GREAT|INSL3R|LGR8|LGR8.1|RXFPR2	HGNC:17318|MIM:606655|Ensembl:ENSG00000133105|HPRD:05976|Vega:OTTHUMG00000016690	13	13q13.1	relaxin/insulin-like family peptide receptor 2	protein-coding	RXFP2	relaxin/insulin-like family peptide receptor 2	O	G-protein-coupled receptor affecting testicular descent|G-protein-coupled receptor 106|G-protein-coupled receptor affecting testicular descent|leucine-rich repeat-containing G-protein-coupled receptor 8|leucine-rich repeat-containing G-protein-coupled receptor 8|relaxin family peptide receptor 2|relaxin receptor 2	20120622	GPCR
9606	51289	RXFP3	-	GPCR135|RLN3R1|RXFPR3|SALPR	HGNC:24883|MIM:609445|Ensembl:ENSG00000182631|HPRD:17979|Vega:OTTHUMG00000090685	5	5p15.1-p14	relaxin/insulin-like family peptide receptor 3	protein-coding	RXFP3	relaxin/insulin-like family peptide receptor 3	O	G-protein-coupled receptor GPCR135|G-protein-coupled receptor SALPR|RLN3 receptor 1|G-protein-coupled receptor SALPR|relaxin 3 receptor 1|relaxin family peptide receptor 3|relaxin-3 receptor 1|somatostatin and angiotensin-like peptide receptor|somatostatin- and angiotensin-like peptide receptor	20120622	GPCR
9606	339403	RXFP4	-	GPCR142|GPR100|RLN3R2|RXFPR4	HGNC:14666|MIM:609043|Ensembl:ENSG00000173080|HPRD:16421|Vega:OTTHUMG00000017463	1	1q22	relaxin/insulin-like family peptide receptor 4	protein-coding	RXFP4	relaxin/insulin-like family peptide receptor 4	O	G-protein-coupled receptor 100|G-protein-coupled receptor 100|G-protein-coupled receptor GPCR142|RLN3 receptor 2|insulin-like peptide INSL5 receptor|relaxin 3 receptor 2|relaxin family peptide receptor 4|relaxin-3 receptor 2	20120622	GPCR
9606	1901	S1PR1	-	CD363|CHEDG1|D1S3362|ECGF1|EDG-1|EDG1|S1P1	HGNC:3165|MIM:601974|Ensembl:ENSG00000170989|HPRD:03578|Vega:OTTHUMG00000010835	1	1p21	sphingosine-1-phosphate receptor 1	protein-coding	S1PR1	sphingosine-1-phosphate receptor 1	O	S1P receptor 1|S1P receptor Edg-1|endothelial differentiation G-protein-coupled receptor 1|endothelial differentiation, sphingolipid G-protein-coupled receptor, 1|sphingosine 1-phosphate receptor 1|sphingosine 1-phosphate receptor EDG1|sphingosine 1-phosphate receptor Edg-1	20120622	GPCR
9606	9294	S1PR2	-	AGR16|EDG-5|EDG5|Gpcr13|H218|LPB2|S1P2	HGNC:3169|MIM:605111|Ensembl:ENSG00000175898|HPRD:05488	19	19p13.2	sphingosine-1-phosphate receptor 2	protein-coding	S1PR2	sphingosine-1-phosphate receptor 2	O	S1P receptor 2|S1P receptor EDG5|S1P receptor Edg-5|endothelial differentiation G-protein-coupled receptor 5|endothelial differentiation, sphingolipid G-protein-coupled receptor, 5|sphingosine 1-phosphate receptor 2|sphingosine 1-phosphate receptor Edg-5	20120610	GPCR
9606	1903	S1PR3	-	EDG-3|EDG3|LPB3|S1P3	HGNC:3167|MIM:601965|Ensembl:ENSG00000213694|HPRD:03572|Vega:OTTHUMG00000020173	9	9q22.1-q22.2	sphingosine-1-phosphate receptor 3	protein-coding	S1PR3	sphingosine-1-phosphate receptor 3	O	G-protein-coupled receptor, endothelial differentiation gene-3|S1P receptor 3|S1P receptor EDG3|S1P receptor Edg-3|endothelial differentiation G-protein-coupled receptor 3|endothelial differentiation, sphingolipid G-protein-coupled receptor, 3|sphingosine 1-phosphate receptor 3|sphingosine 1-phosphate receptor Edg-3	20120622	GPCR
9606	8698	S1PR4	-	EDG6|LPC1|S1P4|SLP4	HGNC:3170|MIM:603751|Ensembl:ENSG00000125910|HPRD:04779	19	19p13.3	sphingosine-1-phosphate receptor 4	protein-coding	S1PR4	sphingosine-1-phosphate receptor 4	O	S1P receptor 4|S1P receptor Edg-6|endothelial differentiation G-protein-coupled receptor 6|endothelial differentiation, G-protein-coupled receptor 6|endothelial differentiation, G-protein-coupled receptor 6|endothelial differentiation, lysophosphatidic acid G-protein-coupled receptor, 6|sphingosine 1-phosphate receptor 4|sphingosine 1-phosphate receptor Edg-6	20120610	GPCR
9606	53637	S1PR5	-	EDG8|Edg-8|S1P5|SPPR-1|SPPR-2	HGNC:14299|MIM:605146|Ensembl:ENSG00000180739|HPRD:05510	19	19p13.2	sphingosine-1-phosphate receptor 5	protein-coding	S1PR5	sphingosine-1-phosphate receptor 5	O	S1P receptor 5|S1P receptor Edg-8|endothelial differentiation G-protein-coupled receptor 8|endothelial differentiation, sphingolipid G-protein-coupled receptor, 8|sphingosine 1-phosphate receptor 5|sphingosine 1-phosphate receptor EDG8|sphingosine 1-phosphate receptor Edg-8	20120610	GPCR
9606	6344	SCTR	-	SR	HGNC:10608|MIM:182098|Ensembl:ENSG00000080293|HPRD:01628|Vega:OTTHUMG00000131407	2	2q14.1	secretin receptor	protein-coding	SCTR	secretin receptor	O	pancreatic secretin receptor	20120610	GPCR
9606	6608	SMO	-	FZD11|Gx|SMOH	HGNC:11119|MIM:601500|Ensembl:ENSG00000128602|HPRD:03294|Vega:OTTHUMG00000158421	7	7q32.3	smoothened, frizzled family receptor	protein-coding	SMO	smoothened, frizzled family receptor	O	frizzled family member 11|protein Gx|seven transmembrane helix receptor|smoothened homolog|smoothened, seven transmembrane spanning receptor	20120623	GPCR
9606	6751	SSTR1	-	SRIF-2|SS-1-R|SS1-R|SS1R	HGNC:11330|MIM:182451|Ensembl:ENSG00000139874|HPRD:01673|Vega:OTTHUMG00000140249	14	14q13	somatostatin receptor 1	protein-coding	SSTR1	somatostatin receptor 1	O	G-protein coupled receptor|somatostatin receptor type 1	20120626	GPCR
9606	6752	SSTR2	-	-	HGNC:11331|MIM:182452|Ensembl:ENSG00000180616|HPRD:01674	17	17q24	somatostatin receptor 2	protein-coding	SSTR2	somatostatin receptor 2	O	SRIF-1|SS2R|somatostatin receptor type 2	20120626	GPCR
9606	6753	SSTR3	-	-	HGNC:11332|MIM:182453|Ensembl:ENSG00000183473|HPRD:01675|Vega:OTTHUMG00000150537	22	22q13.1	somatostatin receptor 3	protein-coding	SSTR3	somatostatin receptor 3	O	SS-3-R|SS3-R|SS3R|SSR-28|somatostatin receptor type 3	20120626	GPCR
9606	6754	SSTR4	-	SS-4-R|SS4-R|SS4R	HGNC:11333|MIM:182454|Ensembl:ENSG00000132671|HPRD:01676|Vega:OTTHUMG00000032054	20	20p11.2	somatostatin receptor 4	protein-coding	SSTR4	somatostatin receptor 4	O	G-protein coupled receptor|somatostatin receptor type 4	20120626	GPCR
9606	6755	SSTR5	-	SS-5-R	HGNC:11334|MIM:182455|Ensembl:ENSG00000162009|HPRD:01677|Vega:OTTHUMG00000047842	16	16p13.3	somatostatin receptor 5	protein-coding	SSTR5	somatostatin receptor 5	O	somatostatin receptor subtype 5|somatostatin receptor type 5	20120626	GPCR
9606	56670	SUCNR1	-	GPR91	HGNC:4542|MIM:606381|Ensembl:ENSG00000198829|HPRD:16211|Vega:OTTHUMG00000159880	3	3q25.1	succinate receptor 1	protein-coding	SUCNR1	succinate receptor 1	O	G protein-coupled receptor 91|G-protein coupled receptor 91|P2Y purinoceptor 1	20120610	GPCR
9606	134864	TAAR1	-	RP11-295F4.9|TA1|TAR1|TRAR1	HGNC:17734|MIM:609333|Ensembl:ENSG00000146399|HPRD:18142|Vega:OTTHUMG00000015583	6	6q23.2	trace amine associated receptor 1	protein-coding	TAAR1	trace amine associated receptor 1	O	taR-1|trace amine receptor 1|trace amine-associated receptor 1	20120622	GPCR
9606	9287	TAAR2	-	GPR58	HGNC:4514|MIM:604849|Ensembl:ENSG00000146378|HPRD:06887|Vega:OTTHUMG00000015585	6	6q24	trace amine associated receptor 2	protein-coding	TAAR2	trace amine associated receptor 2	O	G protein-coupled receptor 58|G-protein coupled receptor 58|taR-2|trace amine receptor 2|trace amine-associated receptor 2	20120610	GPCR
9606	9288	TAAR3	-	GPR57|GPR58|TAAR2	HGNC:4513	6	6q23-q24	trace amine associated receptor 3 (gene/pseudogene)	pseudo	TAAR3	trace amine associated receptor 3 (gene/pseudogene)	O	-	20120610	GPCR
9606	9038	TAAR5	-	PNR|RP11-295F4.5	HGNC:30236|MIM:607405|Ensembl:ENSG00000135569|HPRD:08459|Vega:OTTHUMG00000015581	6	6q23	trace amine associated receptor 5	protein-coding	TAAR5	trace amine associated receptor 5	O	putative neurotransmitter receptor|taR-5|trace amine receptor 5|trace amine-associated receptor 5	20120622	GPCR
9606	319100	TAAR6	-	RP11-295F4.3|TA4|TAR4|TAR6|TRAR4|taR-4|taR-6	HGNC:20978|MIM:608923|Ensembl:ENSG00000146383|HPRD:16404|Vega:OTTHUMG00000015579	6	6q23.2	trace amine associated receptor 6	protein-coding	TAAR6	trace amine associated receptor 6	O	trace amine receptor 4|trace amine receptor 6|trace amine-associated receptor 6	20120622	GPCR
9606	83551	TAAR8	-	GPR102|TA5|TAR5|TRAR5|TaR-5|TaR-8	HGNC:14964|MIM:606927|Ensembl:ENSG00000146385|HPRD:09496|Vega:OTTHUMG00000015586	6	6q23.2	trace amine associated receptor 8	protein-coding	TAAR8	trace amine associated receptor 8	O	G protein-coupled receptor 102|G-protein coupled receptor 102|trace amine receptor 5|trace amine receptor 8|trace amine-associated receptor 8	20120610	GPCR
9606	134860	TAAR9	-	TA3|TAR3|TAR9|TRAR3	HGNC:20977|MIM:608282|Ensembl:ENSG00000237110|HPRD:16308|Vega:OTTHUMG00000015578	6	6q23.2	trace amine associated receptor 9 (gene/pseudogene)	protein-coding	TAAR9	trace amine associated receptor 9 (gene/pseudogene)	O	trace amine receptor 3|trace amine receptor 9|trace amine-associated receptor 9	20120610	GPCR
9606	6869	TACR1	-	NK1R|NKIR|SPR|TAC1R	HGNC:11526|MIM:162323|Ensembl:ENSG00000115353|HPRD:01208|Vega:OTTHUMG00000129973	2	2p12	tachykinin receptor 1	protein-coding	TACR1	tachykinin receptor 1	O	NK-1 receptor|NK-1R|substance-P receptor|tachykinin receptor 1 (substance P receptor; neurokinin-1 receptor)	20120623	GPCR
9606	6865	TACR2	-	NK2R|NKNAR|SKR|TAC2R	HGNC:11527|MIM:162321|Ensembl:ENSG00000075073|HPRD:01207|Vega:OTTHUMG00000018377	10	10q11-q21	tachykinin receptor 2	protein-coding	TACR2	tachykinin receptor 2	O	NK-2 receptor|NK-2R|neurokinin 2 receptor|neurokinin A receptor|seven transmembrane helix receptor|substance K receptor|substance-K receptor	20120617	GPCR
9606	6870	TACR3	-	NK-3R|NK3R|NKR|TAC3RL	HGNC:11528|MIM:162332|Ensembl:ENSG00000169836|HPRD:01209|Vega:OTTHUMG00000131124	4	4q25	tachykinin receptor 3	protein-coding	TACR3	tachykinin receptor 3	O	NK-3 receptor|neurokinin B receptor|neurokinin beta receptor|neuromedin-K receptor	20120622	GPCR
9606	80835	TAS1R1	GM148	GPR70|T1R1|TR1	HGNC:14448|MIM:606225|Ensembl:ENSG00000173662|HPRD:06939|Vega:OTTHUMG00000001441	1	1p36.23	taste receptor, type 1, member 1	protein-coding	TAS1R1	taste receptor, type 1, member 1	O	G-protein-coupled receptor 70|G-protein-coupled receptor 70|seven transmembrane helix receptor|taste receptor type 1 member 1	20120624	GPCR
9606	80834	TAS1R2	-	GPR71|T1R2|TR2	HGNC:14905|MIM:606226|Ensembl:ENSG00000179002|HPRD:06940|Vega:OTTHUMG00000002442	1	1p36.13	taste receptor, type 1, member 2	protein-coding	TAS1R2	taste receptor, type 1, member 2	O	G protein-coupled receptor 71|G-protein coupled receptor 71|sweet taste receptor T1R2|taste receptor type 1 member 2	20120610	GPCR
9606	83756	TAS1R3	-	T1R3	HGNC:15661|MIM:605865|Ensembl:ENSG00000169962|Vega:OTTHUMG00000003071	1	1p36.33	taste receptor, type 1, member 3	protein-coding	TAS1R3	taste receptor, type 1, member 3	O	sweet taste receptor T1R3|taste receptor type 1 member 3	20120624	GPCR
9606	50834	TAS2R1	-	T2R1|TRB7	HGNC:14909|MIM:604796|Ensembl:ENSG00000169777|HPRD:07267|Vega:OTTHUMG00000090500	5	5p15	taste receptor, type 2, member 1	protein-coding	TAS2R1	taste receptor, type 2, member 1	O	taste receptor family B member 7|taste receptor type 2 member 1|taste receptor, family B, member 7	20120622	GPCR
9606	50839	TAS2R10	-	T2R10|TRB2	HGNC:14918|MIM:604791|Ensembl:ENSG00000121318|HPRD:11990|Vega:OTTHUMG00000168508	12	12p13	taste receptor, type 2, member 10	protein-coding	TAS2R10	taste receptor, type 2, member 10	O	taste receptor family B member 2|taste receptor type 2 member 10|taste receptor, family B, member 2	20120622	GPCR
9606	50838	TAS2R13	-	T2R13|TRB3	HGNC:14919|MIM:604792|Ensembl:ENSG00000212128|HPRD:11991|Vega:OTTHUMG00000168555	12	12p13	taste receptor, type 2, member 13	protein-coding	TAS2R13	taste receptor, type 2, member 13	O	taste receptor family B member 3|taste receptor type 2 member 13|taste receptor, family B, member 3	20120610	GPCR
9606	50840	TAS2R14	-	T2R14|TRB1	HGNC:14920|MIM:604790|Ensembl:ENSG00000212127|HPRD:11989|Vega:OTTHUMG00000162720	12	12p13	taste receptor, type 2, member 14	protein-coding	TAS2R14	taste receptor, type 2, member 14	O	taste receptor family B member 1|taste receptor type 2 member 14|taste receptor, family B, member 1	20120622	GPCR
9606	50833	TAS2R16	-	T2R16	HGNC:14921|MIM:604867|Ensembl:ENSG00000128519|HPRD:05334|Vega:OTTHUMG00000157090	7	7q31.1-q31.3|7q31	taste receptor, type 2, member 16	protein-coding	TAS2R16	taste receptor, type 2, member 16	O	candidate taste receptor T2R16|taste receptor type 2 member 16	20120622	GPCR
9606	259294	TAS2R19	-	MSTP058|T2R19|T2R23|T2R48|TAS2R23|TAS2R48	HGNC:19108|MIM:613961|Ensembl:ENSG00000212124|HPRD:18156|Vega:OTTHUMG00000162687	12	12p13.2	taste receptor, type 2, member 19	protein-coding	TAS2R19	taste receptor, type 2, member 19	O	taste receptor type 2 member 19|taste receptor type 2 member 23|taste receptor type 2 member 48|taste receptor, type 2, member 23|taste receptor, type 2, member 48	20120622	GPCR
9606	259295	TAS2R20	-	T2R20|T2R49|T2R56|TAS2R49	HGNC:19109|MIM:613962|Ensembl:ENSG00000255837|HPRD:18157|Vega:OTTHUMG00000162695	12	12p13.2	taste receptor, type 2, member 20	protein-coding	TAS2R20	taste receptor, type 2, member 20	O	taste receptor type 2 member 20|taste receptor type 2 member 49|taste receptor type 2 member 56|taste receptor, type 2, member 49	20120622	GPCR
9606	50831	TAS2R3	-	T2R3	HGNC:14910|MIM:604868|Ensembl:ENSG00000127362|HPRD:05335|Vega:OTTHUMG00000157637	7	7q31.3-q32	taste receptor, type 2, member 3	protein-coding	TAS2R3	taste receptor, type 2, member 3	O	candidate taste receptor T2R3|taste receptor type 2 member 3	20120610	GPCR
9606	259293	TAS2R30	-	T2R30|T2R47|TAS2R47	HGNC:19112|MIM:613963|Ensembl:ENSG00000256188|Vega:OTTHUMG00000168562	12	12p13.2	taste receptor, type 2, member 30	protein-coding	TAS2R30	taste receptor, type 2, member 30	O	taste receptor T2R47|taste receptor type 2 member 30|taste receptor type 2 member 47|taste receptor, type 2, member 47|type 2 taste receptor member 30|type 2 taste receptor member 47	20120610	GPCR
9606	259290	TAS2R31	-	T2R31|T2R44|T2R53|TAS2R44	HGNC:19113|MIM:612669|Ensembl:ENSG00000256436|HPRD:18153|Vega:OTTHUMG00000168558	12	12p13.2	taste receptor, type 2, member 31	protein-coding	TAS2R31	taste receptor, type 2, member 31	O	taste receptor type 2 member 31|taste receptor type 2 member 44|taste receptor type 2 member 53|taste receptor, type 2, member 44	20120610	GPCR
9606	5726	TAS2R38	tcag7.360	PTC|T2R38|T2R61	HGNC:9584|MIM:607751|Ensembl:ENSG00000257138|HPRD:09672|Vega:OTTHUMG00000158374	7	7q34	taste receptor, type 2, member 38	protein-coding	TAS2R38	taste receptor, type 2, member 38	O	PTC bitter taste receptor|taste receptor type 2 member 38|taste receptor type 2 member 61	20120624	GPCR
9606	259285	TAS2R39	-	T2R39|T2R57	HGNC:18886|Ensembl:ENSG00000236398|HPRD:18149|Vega:OTTHUMG00000152636	7	7q34	taste receptor, type 2, member 39	protein-coding	TAS2R39	taste receptor, type 2, member 39	O	taste receptor type 2 member 39|taste receptor type 2 member 57	20120610	GPCR
9606	50832	TAS2R4	-	T2R4	HGNC:14911|MIM:604869|Ensembl:ENSG00000127364|HPRD:05336|Vega:OTTHUMG00000157634	7	7q31.3-q32	taste receptor, type 2, member 4	protein-coding	TAS2R4	taste receptor, type 2, member 4	O	candidate taste receptor T2R4|taste receptor type 2 member 4	20120622	GPCR
9606	259286	TAS2R40	-	GPR60|T2R40|T2R58	HGNC:18885|MIM:613964|Ensembl:ENSG00000221937|HPRD:18150|Vega:OTTHUMG00000152638	7	7q34	taste receptor, type 2, member 40	protein-coding	TAS2R40	taste receptor, type 2, member 40	O	G-protein-coupled receptor 60|G-protein-coupled receptor 60|taste receptor type 2 member 40|taste receptor type 2 member 58	20120622	GPCR
9606	259287	TAS2R41	-	T2R41|T2R59	HGNC:18883|MIM:613965|Ensembl:ENSG00000221855|HPRD:18151|Vega:OTTHUMG00000155892	7	7q35	taste receptor, type 2, member 41	protein-coding	TAS2R41	taste receptor, type 2, member 41	O	taste receptor type 2 member 41|taste receptor type 2 member 59	20120622	GPCR
9606	353164	TAS2R42	-	T2R24|T2R55|TAS2R55|hT2R55	HGNC:18888|MIM:613966|Ensembl:ENSG00000186136|HPRD:18137|Vega:OTTHUMG00000168567	12	12p13	taste receptor, type 2, member 42	protein-coding	TAS2R42	taste receptor, type 2, member 42	O	T2R42|candidate taste receptor hT2R55|taste receptor T2R55|taste receptor type 2 member 42|taste receptor type 2 member 55	20120610	GPCR
9606	259289	TAS2R43	-	T2R43|T2R52	HGNC:18875|MIM:612668|Ensembl:ENSG00000255374|HPRD:18152|Vega:OTTHUMG00000165352	12	12p13.2	taste receptor, type 2, member 43	protein-coding	TAS2R43	taste receptor, type 2, member 43	O	taste receptor type 2 member 43|taste receptor type 2 member 52	20120628	GPCR
9606	259291	TAS2R45	-	GPR59|T2R45|ZG24P	HGNC:18876|MIM:613967|HPRD:18154	12	-	taste receptor, type 2, member 45	protein-coding	TAS2R45	taste receptor, type 2, member 45	O	G-protein-coupled receptor 59|G-protein-coupled receptor 59|taste receptor type 2 member 45	20120630	GPCR
9606	259292	TAS2R46	-	T2R46|T2R54	HGNC:18877|MIM:612774|Ensembl:ENSG00000226761|HPRD:18155|Vega:OTTHUMG00000165351	12	12p13.2	taste receptor, type 2, member 46	protein-coding	TAS2R46	taste receptor, type 2, member 46	O	taste receptor type 2 member 46|taste receptor type 2 member 54	20120622	GPCR
9606	54429	TAS2R5	-	T2R5	HGNC:14912|MIM:605062|Ensembl:ENSG00000127366|HPRD:05453|Vega:OTTHUMG00000157632	7	7q31.3-q32	taste receptor, type 2, member 5	protein-coding	TAS2R5	taste receptor, type 2, member 5	O	taste receptor type 2 member 5	20120622	GPCR
9606	259296	TAS2R50	-	T2R50|T2R51|TAS2R51	HGNC:18882|MIM:609627|Ensembl:ENSG00000212126|HPRD:18158|Vega:OTTHUMG00000162719	12	12p13.2	taste receptor, type 2, member 50	protein-coding	TAS2R50	taste receptor, type 2, member 50	O	taste receptor type 2 member 50|taste receptor type 2 member 51	20120622	GPCR
9606	338398	TAS2R60	-	T2R56|T2R60	HGNC:20639|MIM:613968|Ensembl:ENSG00000185899|HPRD:18159|Vega:OTTHUMG00000154891	7	7q35	taste receptor, type 2, member 60	protein-coding	TAS2R60	taste receptor, type 2, member 60	O	taste receptor type 2 member 56|taste receptor type 2 member 60	20120622	GPCR
9606	50837	TAS2R7	-	T2R7|TRB4	HGNC:14913|MIM:604793|Ensembl:ENSG00000121377|HPRD:16071|Vega:OTTHUMG00000168505	12	12p13	taste receptor, type 2, member 7	protein-coding	TAS2R7	taste receptor, type 2, member 7	O	taste receptor family B member 4|taste receptor type 2 member 7|taste receptor, family B, member 4	20120622	GPCR
9606	50836	TAS2R8	-	T2R8|TRB5	HGNC:14915|MIM:604794|Ensembl:ENSG00000121314|HPRD:16072|Vega:OTTHUMG00000168506	12	12p13	taste receptor, type 2, member 8	protein-coding	TAS2R8	taste receptor, type 2, member 8	O	taste receptor family B member 5|taste receptor type 2 member 8|taste receptor, family B, member 5	20120610	GPCR
9606	50835	TAS2R9	-	T2R9|TRB6	HGNC:14917|MIM:604795|Ensembl:ENSG00000121381|HPRD:07266|Vega:OTTHUMG00000168507	12	12p13	taste receptor, type 2, member 9	protein-coding	TAS2R9	taste receptor, type 2, member 9	O	taste receptor family B member 6|taste receptor type 2 member 9|taste receptor, family B, member 6	20120610	GPCR
9606	6915	TBXA2R	-	BDPLT13|TXA2-R	HGNC:11608|MIM:188070|Ensembl:ENSG00000006638|HPRD:01768	19	19p13.3	thromboxane A2 receptor	protein-coding	TBXA2R	thromboxane A2 receptor	O	prostanoid TP receptor	20120623	GPCR
9606	7201	TRHR	-	TRH-R	HGNC:12299|MIM:188545|Ensembl:ENSG00000174417|HPRD:11767|Vega:OTTHUMG00000164910	8	8q23	thyrotropin-releasing hormone receptor	protein-coding	TRHR	thyrotropin-releasing hormone receptor	O	thyroliberin receptor	20120622	GPCR
9606	7253	TSHR	-	CHNG1|LGR3|hTSHR-I	HGNC:12373|MIM:603372|Ensembl:ENSG00000165409|HPRD:04537|Vega:OTTHUMG00000171429	14	14q31	thyroid stimulating hormone receptor	protein-coding	TSHR	thyroid stimulating hormone receptor	O	TSH-R|seven transmembrane helix receptor|thyroid-stimulating hormone receptor|thyrotropin receptor|thyrotropin receptor-I, hTSHR-I	20120624	GPCR
9606	2837	UTS2R	-	GPR14|UR-2-R|UTR|UTR2	HGNC:4468|MIM:600896|Ensembl:ENSG00000181408|HPRD:02938	17	17q25.3	urotensin 2 receptor	protein-coding	UTS2R	urotensin 2 receptor	O	G protein-coupled receptor 14|G-protein coupled receptor 14|UR-II-R|urotensin II receptor|urotensin-2 receptor	20120617	GPCR
9606	7433	VIPR1	-	HVR1|II|PACAP-R-2|PACAP-R2|RDC1|V1RG|VAPC1|VIP-R-1|VIPR|VIRG|VPAC1|VPAC1R|VPCAP1R	HGNC:12694|MIM:192321|Ensembl:ENSG00000114812|HPRD:01890|Vega:OTTHUMG00000131792	3	3p22	vasoactive intestinal peptide receptor 1	protein-coding	VIPR1	vasoactive intestinal peptide receptor 1	O	PACAP type II receptor|VIP and PACAP receptor 1|VIP receptor, type I|pituitary adenylate cyclase activating polypeptide receptor, type II|vasoactive intestinal polypeptide receptor 1	20120622	GPCR
9606	7434	VIPR2	tcag7.970	C16DUPq36.3|DUP7q36.3|PACAP-R-3|PACAP-R3|VIP-R-2|VPAC2|VPAC2R|VPCAP2R	HGNC:12695|MIM:601970|Ensembl:ENSG00000106018|HPRD:03576|Vega:OTTHUMG00000151446	7	7q36.3	vasoactive intestinal peptide receptor 2	protein-coding	VIPR2	vasoactive intestinal peptide receptor 2	O	PACAP type III receptor|VIP and PACAP receptor 2|helodermin-preferring VIP receptor|pituitary adenylate cyclase-activating polypeptide type III receptor|vasoactive intestinal polypeptide receptor 2	20120622	GPCR
9606	57191	VN1R1	-	V1RL1|VNR19I1|ZVNH1|ZVNR1	HGNC:13548|MIM:605234|Ensembl:ENSG00000178201|HPRD:05571	19	19q13.4	vomeronasal 1 receptor 1	protein-coding	VN1R1	vomeronasal 1 receptor 1	O	G-protein-coupled receptor GPCR24|V1R-like 1|V1r-like receptor 1|V3r-related gene protein|hGPCR24|vomeronasal olfactory receptor chromosome 19 subtype I member 1|vomeronasal olfactory receptor, (chromosome 19) subtype I, member 1|vomeronasal type-1 receptor 1	20120610	GPCR
9606	387316	VN1R10P	hCG_1820928	FKSG83|VNR6I1P|b24o18.2|hs6V1-1p	HGNC:13550	6	6p22.1	vomeronasal 1 receptor 10 pseudogene	pseudo	VN1R10P	vomeronasal 1 receptor 10 pseudogene	O	-	20120622	GPCR
9606	441931	VN1R17P	-	GPCR	HGNC:37331	1	1q44	vomeronasal 1 receptor 17 pseudogene	pseudo	VN1R17P	vomeronasal 1 receptor 17 pseudogene	O	-	20120610	GPCR
9606	317701	VN1R2	-	V1RL2	HGNC:19872|Ensembl:ENSG00000196131|HPRD:18286	19	19q13.42	vomeronasal 1 receptor 2	protein-coding	VN1R2	vomeronasal 1 receptor 2	O	G-protein-coupled receptor GPCR25|V1R-like 2|V1r-like receptor 2|hGPCR25|pheromone receptor|vomeronasal type-1 receptor 2	20120610	GPCR
9606	317702	VN1R3	FKSG46	V1RL3|V1RL3p	HGNC:19867	16	16p11.2	vomeronasal 1 receptor 3 (gene/pseudogene)	pseudo	VN1R3	vomeronasal 1 receptor 3 (gene/pseudogene)	O	-	20120622	GPCR
9606	317703	VN1R4	-	V1RL4	HGNC:19871|Ensembl:ENSG00000228567|HPRD:18287	19	19q13.42	vomeronasal 1 receptor 4	protein-coding	VN1R4	vomeronasal 1 receptor 4	O	G-protein-coupled receptor GPCR27|V1R-like 4|V1r-like receptor 4|hGPCR27|pheromone receptor|vomeronasal type-1 receptor 4	20120610	GPCR
9606	317705	VN1R5	-	V1RL5	HGNC:19870|HPRD:18288	1	1q44	vomeronasal 1 receptor 5 (gene/pseudogene)	protein-coding	VN1R5	vomeronasal 1 receptor 5 (gene/pseudogene)	O	G-protein-coupled receptor GPCR26|V1R-like 5|V1r-like receptor 5|hGPCR26|pheromone receptor|vomeronasal type-1 receptor 5	20120610	GPCR
9606	653753	VN1R6P	-	VNR19I2|ZVNH2|ZVNR2	HGNC:13712	19	19q13.42	vomeronasal 1 receptor 6 pseudogene	pseudo	VN1R6P	vomeronasal 1 receptor 6 pseudogene	O	-	20120511	GPCR
9606	344760	VN2R1P	-	CASRL1|GPRC2B	HGNC:30344	3	3q25.31	vomeronasal 2 receptor 1 pseudogene	pseudo	VN2R1P	vomeronasal 2 receptor 1 pseudogene	O	-	20120511	GPCR
9606	2829	XCR1	-	CCXCR1|GPR5	HGNC:1625|MIM:600552|Ensembl:ENSG00000173578|HPRD:02774|Vega:OTTHUMG00000133449	3	3p21.3	chemokine (C motif) receptor 1	protein-coding	XCR1	chemokine (C motif) receptor 1	O	G protein-coupled receptor 5|G-protein coupled receptor 5|XC chemokine receptor 1|chemokine (C motif) XC receptor 1|chemokine XC receptor 1|lymphotactin receptor	20120623	GPCR
9606	367	AR	RP11-383C12.1	AIS|DHTR|HUMARA|HYSP1|KD|NR3C4|SBMA|SMAX1|TFM	HGNC:644|MIM:313700|Ensembl:ENSG00000169083|HPRD:02437|Vega:OTTHUMG00000021740	X	Xq12	androgen receptor	protein-coding	AR	androgen receptor	O	androgen nuclear receptor variant 2|dihydrotestosterone receptor|nuclear receptor subfamily 3 group C member 4	20120624	NHR
9606	2099	ESR1	RP1-130E4.1	ER|ESR|ESRA|Era|NR3A1	HGNC:3467|MIM:133430|Ensembl:ENSG00000091831|HPRD:00589|Vega:OTTHUMG00000016103	6	6q25.1	estrogen receptor 1	protein-coding	ESR1	estrogen receptor 1	O	ER-alpha|estradiol receptor|estrogen nuclear receptor alpha|estrogen receptor|estrogen receptor alpha 3*,4,5,6,7*/822 isoform|estrogen receptor alpha delta 3*,4,5,6,7*,8*/941 isoform|estrogen receptor alpha delta 3*,4,5,6,7*/819-2 isoform|estrogen receptor alpha delta 4 +49 isoform|estrogen receptor alpha delta 4*,5,6,7*/654 isoform|estrogen receptor alpha delta 4*,5,6,7,8*/901 isoform|nuclear re…	20120626	NHR
9606	2100	ESR2	-	ER-BETA|ESR-BETA|ESRB|ESTRB|Erb|NR3A2	HGNC:3468|MIM:601663|Ensembl:ENSG00000140009|HPRD:03390|Vega:OTTHUMG00000141306	14	14q23.2	estrogen receptor 2 (ER beta)	protein-coding	ESR2	estrogen receptor 2 (ER beta)	O	estrogen nuclear receptor beta variant a|estrogen nuclear receptor beta variant b|estrogen receptor beta|estrogen receptor beta 4|nuclear receptor subfamily 3 group A member 2	20120624	NHR
9606	2101	ESRRA	-	ERR1|ERRa|ERRalpha|ESRL1|NR3B1	HGNC:3471|MIM:601998|Ensembl:ENSG00000173153|HPRD:07210|Vega:OTTHUMG00000150641	11	11q13	estrogen-related receptor alpha	protein-coding	ESRRA	estrogen-related receptor alpha	O	ERR-alpha|estrogen receptor-like 1|estrogen-related nuclear receptor alpha|nuclear receptor subfamily 3 group B member 1|steroid hormone receptor ERR1	20120610	NHR
9606	2103	ESRRB	-	DFNB35|ERR2|ERRb|ESRL2|NR3B2	HGNC:3473|MIM:602167|Ensembl:ENSG00000119715|HPRD:03700|Vega:OTTHUMG00000160457	14	14q24.3	estrogen-related receptor beta	protein-coding	ESRRB	estrogen-related receptor beta	O	ERR beta-2|ERR-beta|ERRbeta-2|estrogen receptor-like 2|estrogen-related nuclear receptor beta|nuclear receptor ERRB2|nuclear receptor subfamily 3 group B member 2|orphan nuclear receptor|steroid hormone receptor ERR2	20120622	NHR
9606	2104	ESRRG	-	ERR3|ERRgamma|NR3B3	HGNC:3474|MIM:602969|Ensembl:ENSG00000196482|HPRD:04274|Vega:OTTHUMG00000037025	1	1q41	estrogen-related receptor gamma	protein-coding	ESRRG	estrogen-related receptor gamma	O	ERR gamma-2|estrogen receptor-related protein 3|nuclear receptor subfamily 3 group B member 3	20120622	NHR
9606	3172	HNF4A	RP5-1013A22.1	HNF4|HNF4a7|HNF4a8|HNF4a9|HNF4alpha|MODY|MODY1|NR2A1|NR2A21|TCF|TCF14	HGNC:5024|MIM:600281|Ensembl:ENSG00000101076|HPRD:02612|Vega:OTTHUMG00000032531	20	20q13.12	hepatocyte nuclear factor 4, alpha	protein-coding	HNF4A	hepatocyte nuclear factor 4, alpha	O	HNF-4-alpha|HNF4alpha10/11/12|TCF-14|hepatic nuclear factor 4 alpha|hepatocyte nuclear factor 4-alpha|nuclear receptor subfamily 2 group A member 1|transcription factor 14|transcription factor HNF-4|transcription factor-14	20120627	NHR
9606	3174	HNF4G	-	NR2A2|NR2A3	HGNC:5026|MIM:605966|Ensembl:ENSG00000164749|HPRD:06909|Vega:OTTHUMG00000149920	8	8q21.11	hepatocyte nuclear factor 4, gamma	protein-coding	HNF4G	hepatocyte nuclear factor 4, gamma	O	HNF-4-gamma|hepatocyte nuclear factor 4-gamma|nuclear receptor subfamily 2 group A member 2	20120610	NHR
9606	190	NR0B1	-	AHC|AHCH|AHX|DAX-1|DAX1|DSS|GTD|HHG|NROB1|SRXY2	HGNC:7960|MIM:300473|Ensembl:ENSG00000169297|HPRD:08362|Vega:OTTHUMG00000021323	X	Xp21.3	nuclear receptor subfamily 0, group B, member 1	protein-coding	NR0B1	nuclear receptor subfamily 0, group B, member 1	O	DSS-AHC critical region on the X chromosome protein 1|nuclear hormone receptor|nuclear receptor DAX-1|nuclear receptor DAX1|nuclear receptor subfamily 0 group B member 1	20120622	NHR
9606	8431	NR0B2	-	SHP|SHP1	HGNC:7961|MIM:604630|Ensembl:ENSG00000131910|HPRD:05219|Vega:OTTHUMG00000004231	1	1p36.1	nuclear receptor subfamily 0, group B, member 2	protein-coding	NR0B2	nuclear receptor subfamily 0, group B, member 2	O	nuclear receptor SHP|nuclear receptor subfamily 0 group B member 2|orphan nuclear receptor SHP|small heterodimer partner	20120622	NHR
9606	9572	NR1D1	-	EAR1|THRA1|THRAL|ear-1|hRev	HGNC:7962|MIM:602408|Ensembl:ENSG00000126368|HPRD:03873|Vega:OTTHUMG00000133327	17	17q11.2	nuclear receptor subfamily 1, group D, member 1	protein-coding	NR1D1	nuclear receptor subfamily 1, group D, member 1	O	Rev-ErbAalpha|V-erbA-related protein 1|nuclear receptor Rev-ErbA-alpha|nuclear receptor subfamily 1 group D member 1|rev-erbA-alpha	20120610	NHR
9606	9975	NR1D2	-	BD73|EAR-1R|RVR	HGNC:7963|MIM:602304|Ensembl:ENSG00000174738|HPRD:03809|Vega:OTTHUMG00000155659	3	3p24.2	nuclear receptor subfamily 1, group D, member 2	protein-coding	NR1D2	nuclear receptor subfamily 1, group D, member 2	O	V-erbA-related protein 1-related|nuclear receptor Rev-ErbA beta variant 1|nuclear receptor Rev-ErbA beta variant 2|nuclear receptor subfamily 1 group D member 2|orphan nuclear hormone receptor BD73|rev-erb-beta|rev-erba-alpha-related receptor	20120610	NHR
9606	7376	NR1H2	-	LXR-b|LXRB|NER|NER-I|RIP15|UNR	HGNC:7965|MIM:600380|Ensembl:ENSG00000131408|HPRD:02660	19	19q13.3	nuclear receptor subfamily 1, group H, member 2	protein-coding	NR1H2	nuclear receptor subfamily 1, group H, member 2	O	LX receptor beta|liver X nuclear receptor beta|nuclear orphan receptor LXR-beta|nuclear receptor NER|oxysterols receptor LXR-beta|steroid hormone-nuclear receptor NER|ubiquitously-expressed nuclear receptor	20120622	NHR
9606	10062	NR1H3	-	LXR-a|LXRA|RLD-1	HGNC:7966|MIM:602423|Ensembl:ENSG00000025434|HPRD:07211|Vega:OTTHUMG00000150628	11	11p11.2	nuclear receptor subfamily 1, group H, member 3	protein-coding	NR1H3	nuclear receptor subfamily 1, group H, member 3	O	liver X nuclear receptor alpha variant 1|oxysterols receptor LXR-alpha	20120617	NHR
9606	9971	NR1H4	-	BAR|FXR|HRR-1|HRR1|RIP14	HGNC:7967|MIM:603826|Ensembl:ENSG00000012504|HPRD:04827|Vega:OTTHUMG00000170359	12	12q23.1	nuclear receptor subfamily 1, group H, member 4	protein-coding	NR1H4	nuclear receptor subfamily 1, group H, member 4	O	RXR-interacting protein 14|bile acid receptor|farnesoid X nuclear receptor|farnesoid X-activated receptor|farnesol receptor HRR-1|retinoid X receptor-interacting protein 14	20120624	NHR
9606	8856	NR1I2	-	BXR|ONR1|PAR|PAR1|PAR2|PARq|PRR|PXR|SAR|SXR	HGNC:7968|MIM:603065|Ensembl:ENSG00000144852|HPRD:04346|Vega:OTTHUMG00000159400	3	3q12-q13.3	nuclear receptor subfamily 1, group I, member 2	protein-coding	NR1I2	nuclear receptor subfamily 1, group I, member 2	O	nuclear receptor subfamily 1 group I member 2|orphan nuclear receptor PAR1|orphan nuclear receptor PXR|pregnane X nuclear receptor variant 2|pregnane X receptor|steroid and xenobiotic receptor	20120619	NHR
9606	9970	NR1I3	-	CAR|CAR1|MB67	HGNC:7969|MIM:603881|Ensembl:ENSG00000143257|HPRD:04858|Vega:OTTHUMG00000034347	1	1q23.3	nuclear receptor subfamily 1, group I, member 3	protein-coding	NR1I3	nuclear receptor subfamily 1, group I, member 3	O	constitutive activator of retinoid response|constitutive active receptor|constitutive active response|constitutive androstane nuclear receptor variant 2|constitutive androstane nuclear receptor variant 3|constitutive androstane nuclear receptor variant 4|constitutive androstane nuclear receptor variant 5|constitutive androstane receptor|nuclear receptor subfamily 1 group I member 3|orphan nuclear…	20120627	NHR
9606	7181	NR2C1	-	TR2	HGNC:7971|MIM:601529|Ensembl:ENSG00000120798|HPRD:03318|Vega:OTTHUMG00000170131	12	12q22	nuclear receptor subfamily 2, group C, member 1	protein-coding	NR2C1	nuclear receptor subfamily 2, group C, member 1	O	TR2 nuclear hormone receptor|nuclear receptor subfamily 2 group C member 1|nuclear receptor subfamily 2, group C isoform|orphan nuclear receptor TR2	20120627	NHR
9606	7182	NR2C2	-	TAK1|TR2R1|TR4|hTAK1	HGNC:7972|MIM:601426|Ensembl:ENSG00000177463|HPRD:03253|Vega:OTTHUMG00000129839	3	3p25	nuclear receptor subfamily 2, group C, member 2	protein-coding	NR2C2	nuclear receptor subfamily 2, group C, member 2	O	Nuclear hormone receptor TR4|TR4 nuclear hormone receptor|nuclear receptor subfamily 2 group C member 2|orphan nuclear receptor TAK1|orphan nuclear receptor TR4|testicular nuclear receptor 4|testicular receptor 4	20120610	NHR
9606	7101	NR2E1	RP3-429G5.1	TLL|TLX|XTLL	HGNC:7973|MIM:603849|Ensembl:ENSG00000112333|HPRD:07230|Vega:OTTHUMG00000015319	6	6q21	nuclear receptor subfamily 2, group E, member 1	protein-coding	NR2E1	nuclear receptor subfamily 2, group E, member 1	O	hTll|nuclear receptor TLX|nuclear receptor subfamily 2 group E member 1|protein tailless homolog|tailes-related receptor|tailless homolog	20120618	NHR
9606	10002	NR2E3	-	ESCS|PNR|RNR|RP37|rd7	HGNC:7974|MIM:604485|HPRD:05132	15	15q22.32	nuclear receptor subfamily 2, group E, member 3	protein-coding	NR2E3	nuclear receptor subfamily 2, group E, member 3	O	photoreceptor cell-specific nuclear receptor variant 1|photoreceptor-specific nuclear receptor|retina-specific nuclear receptor	20120622	NHR
9606	7025	NR2F1	-	COUP-TFI|EAR-3|EAR3|ERBAL3|NR2F2|SVP44|TCFCOUP1|TFCOUP1	HGNC:7975|MIM:132890|Ensembl:ENSG00000175745|HPRD:00584|Vega:OTTHUMG00000119079	5	5q14	nuclear receptor subfamily 2, group F, member 1	protein-coding	NR2F1	nuclear receptor subfamily 2, group F, member 1	O	COUP transcription factor 1|COUP transcription factor I|COUP-TF I|COUP-TF1|V-erbA-related protein 3|chicken ovalbumin upstream promoter-transcription factor I|transcription factor COUP 1 (chicken ovalbumin upstream promoter 1, v-erb-a homolog-like 3)	20120610	NHR
9606	7026	NR2F2	-	ARP1|COUPTFB|COUPTFII|NF-E3|NR2F1|SVP40|TFCOUP2	HGNC:7976|MIM:107773|Ensembl:ENSG00000185551|HPRD:00139|Vega:OTTHUMG00000149848	15	15q26	nuclear receptor subfamily 2, group F, member 2	protein-coding	NR2F2	nuclear receptor subfamily 2, group F, member 2	O	ADP-ribosylation factor related protein 1|COUP transcription factor 2|COUP transcription factor II|apolipoprotein A-I regulatory protein 1|apolipoprotein AI regulatory protein 1|chicken ovalbumin upstream promoter transcription factor 2|chicken ovalbumin upstream promoter-transcription factor I|chicken ovalbumin upstream promoter-transcription factor II variant 1|chicken ovalbumin upstream promot…	20120627	NHR
9606	2063	NR2F6	-	EAR-2|EAR2|ERBAL2	HGNC:7977|MIM:132880|Ensembl:ENSG00000160113|HPRD:00583	19	19p13.1	nuclear receptor subfamily 2, group F, member 6	protein-coding	NR2F6	nuclear receptor subfamily 2, group F, member 6	O	ERBA-related gene-2|V-erbA-related protein 2|nuclear receptor V-erbA-related|nuclear receptor subfamily 2 group F member 6|v-erb-a avian erythroblastic leukemia viral oncogene homolog-like 2	20120610	NHR
9606	2908	NR3C1	-	GCCR|GCR|GR|GRL	HGNC:7978|MIM:138040|Ensembl:ENSG00000113580|HPRD:00679|Vega:OTTHUMG00000129677	5	5q31.3	nuclear receptor subfamily 3, group C, member 1 (glucocorticoid receptor)	protein-coding	NR3C1	nuclear receptor subfamily 3, group C, member 1 (glucocorticoid receptor)	O	glucocorticoid nuclear receptor variant 1|glucocorticoid receptor	20120624	NHR
9606	4306	NR3C2	-	MCR|MLR|MR|NR3C2VIT	HGNC:7979|MIM:600983|Ensembl:ENSG00000151623|HPRD:02991|Vega:OTTHUMG00000161455	4	4q31.1	nuclear receptor subfamily 3, group C, member 2	protein-coding	NR3C2	nuclear receptor subfamily 3, group C, member 2	O	aldosterone receptor|mineralocorticoid receptor|mineralocorticoid receptor 1|mineralocorticoid receptor delta	20120622	NHR
9606	3164	NR4A1	-	GFRP1|HMR|N10|NAK-1|NGFIB|NP10|NUR77|TR3	HGNC:7980|MIM:139139|Ensembl:ENSG00000123358|HPRD:00744|Vega:OTTHUMG00000150393	12	12q13	nuclear receptor subfamily 4, group A, member 1	protein-coding	NR4A1	nuclear receptor subfamily 4, group A, member 1	O	ST-59|TR3 orphan receptor|early response protein NAK1|growth factor-inducible nuclear protein N10|hormone receptor|nerve growth factor IB nuclear receptor variant 1|nuclear hormone receptor NUR/77|nuclear receptor subfamily 4 group A member 1|orphan nuclear receptor HMR|orphan nuclear receptor TR3|steroid receptor TR3|testicular receptor 3	20120624	NHR
9606	4929	NR4A2	-	HZF-3|NOT|NURR1|RNR1|TINUR	HGNC:7981|MIM:601828|Ensembl:ENSG00000153234|HPRD:03493|Vega:OTTHUMG00000131950	2	2q22-q23	nuclear receptor subfamily 4, group A, member 2	protein-coding	NR4A2	nuclear receptor subfamily 4, group A, member 2	O	NGFI-B/nur77 beta-type transcription factor homolog|T-cell nuclear receptor NOT|immediate-early response protein NOT|intermediate-early receptor protein|nuclear receptor related 1|nuclear receptor subfamily 4 group A member 2|nur related protein-1, human homolog of|orphan nuclear receptor NR4A2|orphan nuclear receptor NURR1|transcriptionally inducible nuclear receptor related 1|transcriptionally-…	20120624	NHR
9606	8013	NR4A3	RP11-60I3.3	CHN|CSMF|MINOR|NOR1|TEC	HGNC:7982|MIM:600542|Ensembl:ENSG00000119508|HPRD:02766|Vega:OTTHUMG00000021030	9	9q22	nuclear receptor subfamily 4, group A, member 3	protein-coding	NR4A3	nuclear receptor subfamily 4, group A, member 3	O	chondrosarcoma, extraskeletal myxoid, fused to EWS|mitogen-induced nuclear orphan receptor|neuron-derived orphan receptor 1|nuclear hormone receptor NOR-1|nuclear receptor subfamily 4 group A member 3|translocated in extraskeletal chondrosarcoma	20120622	NHR
9606	2516	NR5A1	RP11-101K10.1	AD4BP|ELP|FTZ1|FTZF1|POF7|SF-1|SF1|SPGF8|SRXY3	HGNC:7983|MIM:184757|Ensembl:ENSG00000136931|HPRD:01702|Vega:OTTHUMG00000020655	9	9q33	nuclear receptor subfamily 5, group A, member 1	protein-coding	NR5A1	nuclear receptor subfamily 5, group A, member 1	O	STF-1|adrenal 4 binding protein|adrenal 4-binding protein|fushi tarazu factor homolog 1|nuclear receptor AdBP4|steroid hormone receptor Ad4BP|steroidogenic factor 1|steroidogenic factor 1 nuclear receptor|steroidogenic factor-1	20120622	NHR
9606	2494	NR5A2	-	B1F|B1F2|CPF|FTF|FTZ-F1|FTZ-F1beta|LRH-1|LRH1|hB1F-2	HGNC:7984|MIM:604453|Ensembl:ENSG00000116833|HPRD:06830|Vega:OTTHUMG00000035635	1	1q32.1	nuclear receptor subfamily 5, group A, member 2	protein-coding	NR5A2	nuclear receptor subfamily 5, group A, member 2	O	CYP7A promoter-binding factor|alpha-1-fetoprotein transcription factor|b1-binding factor, hepatocyte transcription factor which activates enhancer II of hepatitis B virus|fetoprotein-alpha 1 (AFP) transcription factor|hepatocytic transcription factor|liver nuclear receptor homolog-1 variant 2|liver receptor homolog 1|liver receptor homolog-1|nuclear receptor NR5A2|nuclear receptor subfamily 5 gro…	20120623	NHR
9606	2649	NR6A1	-	GCNF|GCNF1|NR61|RTR	HGNC:7985|MIM:602778|Ensembl:ENSG00000148200|HPRD:04147|Vega:OTTHUMG00000020661	9	9q33.3	nuclear receptor subfamily 6, group A, member 1	protein-coding	NR6A1	nuclear receptor subfamily 6, group A, member 1	O	germ cell nuclear factor variant 1|hGCNF|hRTR|nuclear receptor subfamily 6 group A member 1|retinoic acid receptor-related testis-associated receptor|retinoid receptor-related testis-specific receptor	20120610	NHR
9606	5241	PGR	-	NR3C3|PR	HGNC:8910|MIM:607311|Ensembl:ENSG00000082175|HPRD:07077|Vega:OTTHUMG00000167531	11	11q22-q23	progesterone receptor	protein-coding	PGR	progesterone receptor	O	nuclear receptor subfamily 3 group C member 3	20120623	NHR
9606	5465	PPARA	-	NR1C1|PPAR|PPARalpha|hPPAR	HGNC:9232|MIM:170998|Ensembl:ENSG00000186951|HPRD:01369|Vega:OTTHUMG00000150443	22	22q13.31	peroxisome proliferator-activated receptor alpha	protein-coding	PPARA	peroxisome proliferator-activated receptor alpha	O	PPAR-alpha|nuclear receptor subfamily 1 group C member 1|peroxisome proliferative activated receptor, alpha|peroxisome proliferator-activated nuclear receptor alpha variant 3	20120622	NHR
9606	5467	PPARD	-	FAAR|NR1C2|NUC1|NUCI|NUCII|PPARB	HGNC:9235|MIM:600409|Ensembl:ENSG00000112033|HPRD:02679|Vega:OTTHUMG00000014567	6	6p21.2	peroxisome proliferator-activated receptor delta	protein-coding	PPARD	peroxisome proliferator-activated receptor delta	O	PPAR-beta|PPAR-delta|nuclear hormone receptor 1|nuclear receptor subfamily 1 group C member 2|peroxisome proliferator-activated nuclear receptor beta/delta variant 2|peroxisome proliferator-activated receptor beta	20120627	NHR
9606	5468	PPARG	-	CIMT1|GLM1|NR1C3|PPARG1|PPARG2|PPARgamma	HGNC:9236|MIM:601487|Ensembl:ENSG00000132170|HPRD:03288|Vega:OTTHUMG00000129764	3	3p25	peroxisome proliferator-activated receptor gamma	protein-coding	PPARG	peroxisome proliferator-activated receptor gamma	O	PPAR gamma|PPAR-gamma|nuclear receptor subfamily 1 group C member 3|peroxisome proliferator-activated nuclear receptor gamma variant 1|peroxisome proliferator-activated receptor gamma 1	20120624	NHR
9606	5914	RARA	-	NR1B1|RAR	HGNC:9864|MIM:180240|Ensembl:ENSG00000131759|HPRD:06769|Vega:OTTHUMG00000133328	17	17q21	retinoic acid receptor, alpha	protein-coding	RARA	retinoic acid receptor, alpha	O	RAR-alpha|nuclear receptor subfamily 1 group B member 1|nucleophosmin-retinoic acid receptor alpha fusion protein NPM-RAR long form|retinoic acid nuclear receptor alpha variant 1|retinoic acid nuclear receptor alpha variant 2|retinoic acid receptor alpha|retinoic acid receptor, alpha polypeptide	20120627	NHR
9606	5915	RARB	-	HAP|NR1B2|RRB2	HGNC:9865|MIM:180220|Ensembl:ENSG00000077092|HPRD:07183|Vega:OTTHUMG00000130480	3	3p24.2	retinoic acid receptor, beta	protein-coding	RARB	retinoic acid receptor, beta	O	HBV-activated protein|RAR-beta|RAR-epsilon|hepatitis B virus activated protein|nuclear receptor subfamily 1 group B member 2|retinoic acid receptor beta|retinoic acid receptor beta 2|retinoic acid receptor beta 4|retinoic acid receptor beta 5|retinoic acid receptor beta variant 1|retinoic acid receptor beta variant 2|retinoic acid receptor, beta polypeptide	20120622	NHR
9606	5916	RARG	-	NR1B3|RARC	HGNC:9866|MIM:180190|Ensembl:ENSG00000172819|HPRD:01573|Vega:OTTHUMG00000048077	12	12q13	retinoic acid receptor, gamma	protein-coding	RARG	retinoic acid receptor, gamma	O	RAR-gamma|nuclear receptor subfamily 1 group B member 3|retinoic acid nuclear receptor gamma variant 1|retinoic acid nuclear receptor gamma variant 2|retinoic acid receptor gamma	20120610	NHR
9606	6095	RORA	-	NR1F1|ROR1|ROR2|ROR3|RZR-ALPHA|RZRA	HGNC:10258|MIM:600825|Ensembl:ENSG00000069667|HPRD:02896|Vega:OTTHUMG00000132769	15	15q22.2	RAR-related orphan receptor A	protein-coding	RORA	RAR-related orphan receptor A	O	ROR-alpha|nuclear receptor ROR-alpha|nuclear receptor RZR-alpha|nuclear receptor subfamily 1 group F member 1|retinoic acid receptor-related orphan receptor alpha|retinoid-related orphan receptor alpha|thyroid hormone nuclear receptor alpha variant 4|transcription factor RZR-alpha	20120622	NHR
9606	6096	RORB	-	NR1F2|ROR-BETA|RZR-BETA|RZRB|bA133M9.1	HGNC:10259|MIM:601972|Ensembl:ENSG00000198963|HPRD:09062|Vega:OTTHUMG00000020026	9	9q22	RAR-related orphan receptor B	protein-coding	RORB	RAR-related orphan receptor B	O	RAR-related orphan receptor beta|nuclear receptor ROR-beta|nuclear receptor RZR-beta|nuclear receptor subfamily 1 group F member 2|retinoic acid-binding receptor beta|retinoid-related orphan receptor beta|retinoid-related orphan receptor-beta	20120610	NHR
9606	6097	RORC	RP11-98D18.11-001	NR1F3|RORG|RZR-GAMMA|RZRG|TOR	HGNC:10260|MIM:602943|Ensembl:ENSG00000143365|HPRD:04250|Vega:OTTHUMG00000013053	1	1q21	RAR-related orphan receptor C	protein-coding	RORC	RAR-related orphan receptor C	O	RAR-related orphan nuclear receptor variant 2|nuclear receptor ROR-gamma|nuclear receptor RZR-gamma|nuclear receptor subfamily 1 group F member 3|retinoic acid-binding receptor gamma|retinoid-related orphan receptor gamma	20120622	NHR
9606	6256	RXRA	-	NR2B1	HGNC:10477|MIM:180245|Ensembl:ENSG00000186350|HPRD:01577|Vega:OTTHUMG00000020887	9	9q34.3	retinoid X receptor, alpha	protein-coding	RXRA	retinoid X receptor, alpha	O	nuclear receptor subfamily 2 group B member 1|retinoic acid receptor RXR-alpha|retinoid X nuclear receptor alpha	20120624	NHR
9606	6257	RXRB	DADB-100D22.1	DAUDI6|H-2RIIBP|NR2B2|RCoR-1	HGNC:10478|MIM:180246|Ensembl:ENSG00000204231|HPRD:01578|Vega:OTTHUMG00000031298	6	6p21.3	retinoid X receptor, beta	protein-coding	RXRB	retinoid X receptor, beta	O	MHC class I promoter binding protein|nuclear receptor subfamily 2 group B member 2|retinoic acid receptor RXR-beta|retinoid X nuclear receptor beta	20120623	NHR
9606	6258	RXRG	-	NR2B3|RXRC	HGNC:10479|MIM:180247|Ensembl:ENSG00000143171|HPRD:01579|Vega:OTTHUMG00000034626	1	1q22-q23	retinoid X receptor, gamma	protein-coding	RXRG	retinoid X receptor, gamma	O	nuclear receptor subfamily 2 group B member 3|retinoic acid receptor RXR-gamma	20120623	NHR
9606	7067	THRA	-	AR7|CHNG6|EAR7|ERB-T-1|ERBA|ERBA1|NR1A1|THRA1|THRA2|c-ERBA-1	HGNC:11796|MIM:190120|Ensembl:ENSG00000126351|HPRD:07185|Vega:OTTHUMG00000133332	17	17q11.2	thyroid hormone receptor, alpha	protein-coding	THRA	thyroid hormone receptor, alpha	O	EAR-7|ERBA-related 7|V-erbA-related protein 7|c-erbA-alpha|nuclear receptor subfamily 1 group A member 1|thyroid hormone receptor alpha|thyroid hormone receptor, alpha (erythroblastic leukemia viral (v-erb-a) oncogene homolog, avian)|thyroid normone nuclear receptor alpha variant 1|triiodothyronine receptor	20120622	NHR
9606	7068	THRB	-	C-ERBA-2|C-ERBA-BETA|ERBA2|GRTH|NR1A2|PRTH|THR1|THRB1|THRB2	HGNC:11799|MIM:190160|Ensembl:ENSG00000151090|HPRD:07521|Vega:OTTHUMG00000130478	3	3p24.2	thyroid hormone receptor, beta	protein-coding	THRB	thyroid hormone receptor, beta	O	nuclear receptor subfamily 1 group A member 2|oncogene ERBA2|thyroid hormone nuclear receptor beta variant 1|thyroid hormone receptor beta|thyroid hormone receptor, beta (erythroblastic leukemia viral (v-erb-a) oncogene homolog 2, avian)	20120622	NHR
9606	7421	VDR	-	NR1I1	HGNC:12679|MIM:601769|Ensembl:ENSG00000111424|HPRD:03463|Vega:OTTHUMG00000169890	12	12q13.11	vitamin D (1,25- dihydroxyvitamin D3) receptor	protein-coding	VDR	vitamin D (1,25- dihydroxyvitamin D3) receptor	O	1,25-dihydroxyvitamin D3 receptor|nuclear receptor subfamily 1 group I member 1|vitamin D nuclear receptor variant 1|vitamin D3 receptor	20120627	NHR
9606	5286	PIK3C2A	-	CPK|PI3-K-C2(ALPHA)|PI3-K-C2A	HGNC:8971|MIM:603601|Ensembl:ENSG00000011405|HPRD:04672|Vega:OTTHUMG00000166036	11	11p15.5-p14	phosphoinositide-3-kinase, class 2, alpha polypeptide	protein-coding	PIK3C2A	phosphoinositide-3-kinase, class 2, alpha polypeptide	O	C2-containing phosphatidylinositol kinase|PI3K-C2-alpha|PI3K-C2alpha|phosphatidylinositol 4-phosphate 3-kinase C2 domain-containing subunit alpha|phosphatidylinositol-4-phosphate 3-kinase C2 domain-containing subunit alpha|phosphoinositide 3-kinase-C2-alpha|ptdIns-3-kinase C2 subunit alpha	20120622	PI3K
9606	5287	PIK3C2B	RP11-739N20.5	C2-PI3K	HGNC:8972|MIM:602838|Ensembl:ENSG00000133056|HPRD:04160|Vega:OTTHUMG00000036101	1	1q32	phosphoinositide-3-kinase, class 2, beta polypeptide	protein-coding	PIK3C2B	phosphoinositide-3-kinase, class 2, beta polypeptide	O	PI3K-C2-beta|PI3K-C2beta|PTDINS-3-kinase C2 beta|phosphatidylinositol 3-kinase C2 domain-containing beta polypeptide|phosphatidylinositol 4-phosphate 3-kinase C2 domain-containing subunit beta|phosphatidylinositol-4-phosphate 3-kinase C2 domain-containing subunit beta|phosphoinositide 3-kinase-C2-beta|ptdIns-3-kinase C2 subunit beta	20120622	PI3K
9606	5288	PIK3C2G	-	PI3K-C2GAMMA	HGNC:8973|MIM:609001|Ensembl:ENSG00000139144|HPRD:16416|Vega:OTTHUMG00000168841	12	12p12	phosphoinositide-3-kinase, class 2, gamma polypeptide	protein-coding	PIK3C2G	phosphoinositide-3-kinase, class 2, gamma polypeptide	O	PI3K-C2-gamma|PTDINS-3-kinase C2 gamma|phosphatidylinositol 3-kinase C2 domain-containing gamma|phosphatidylinositol 4-phosphate 3-kinase C2 domain-containing subunit gamma|phosphatidylinositol-4-phosphate 3-kinase C2 domain-containing gamma polypeptide|phosphatidylinositol-4-phosphate 3-kinase C2 domain-containing subunit gamma|phosphoinositide 3-kinase-C2-gamma|ptdIns-3-kinase C2 subunit gamma	20120622	PI3K
9606	5289	PIK3C3	-	VPS34|hVps34	HGNC:8974|MIM:602609|Ensembl:ENSG00000078142|HPRD:04009|Vega:OTTHUMG00000132593	18	18q12.3	phosphoinositide-3-kinase, class 3	protein-coding	PIK3C3	phosphoinositide-3-kinase, class 3	O	PI3-kinase type 3|PI3K type 3|PtdIns-3-kinase type 3|phosphatidylinositol 3-kinase catalytic subunit type 3|phosphatidylinositol 3-kinase p100 subunit	20120623	PI3K
9606	5290	PIK3CA	-	PI3K|p110-alpha	HGNC:8975|MIM:171834|Ensembl:ENSG00000121879|HPRD:01382|Vega:OTTHUMG00000157311	3	3q26.3	phosphoinositide-3-kinase, catalytic, alpha polypeptide	protein-coding	PIK3CA	phosphoinositide-3-kinase, catalytic, alpha polypeptide	O	PI3-kinase p110 subunit alpha|PI3K-alpha|phosphatidylinositol 3-kinase, catalytic, 110-KD, alpha|phosphatidylinositol 3-kinase, catalytic, alpha polypeptide|phosphatidylinositol 4,5-bisphosphate 3-kinase 110 kDa catalytic subunit alpha|phosphatidylinositol 4,5-bisphosphate 3-kinase catalytic subunit alpha isoform|phosphatidylinositol-4,5-bisphosphate 3-kinase 110 kDa catalytic subunit alpha|phosp…	20120624	PI3K
9606	5291	PIK3CB	-	P110BETA|PI3K|PI3KBETA|PIK3C1	HGNC:8976|MIM:602925|Ensembl:ENSG00000051382|HPRD:04234|Vega:OTTHUMG00000159893	3	3q22.3	phosphoinositide-3-kinase, catalytic, beta polypeptide	protein-coding	PIK3CB	phosphoinositide-3-kinase, catalytic, beta polypeptide	O	PI3-kinase p110 subunit beta|PI3-kinase subunit beta|PI3K-beta|PtdIns-3-kinase p110|phosphatidylinositol 4,5-bisphosphate 3-kinase 110 kDa catalytic subunit beta|phosphatidylinositol 4,5-bisphosphate 3-kinase catalytic subunit beta isoform|phosphatidylinositol-4,5-bisphosphate 3-kinase 110 kDa catalytic subunit beta|ptdIns-3-kinase subunit beta|ptdIns-3-kinase subunit p110-beta	20120623	PI3K
9606	5293	PIK3CD	RP11-558F24.3	P110DELTA|PI3K|p110D	HGNC:8977|MIM:602839|Ensembl:ENSG00000171608|Vega:OTTHUMG00000001450	1	1p36.2	phosphoinositide-3-kinase, catalytic, delta polypeptide	protein-coding	PIK3CD	phosphoinositide-3-kinase, catalytic, delta polypeptide	O	PI3-kinase p110 subunit delta|PI3Kdelta|phosphatidylinositol 4,5-bisphosphate 3-kinase 110 kDa catalytic subunit delta|phosphatidylinositol 4,5-bisphosphate 3-kinase catalytic subunit delta isoform|phosphatidylinositol-4,5-bisphosphate 3-kinase 110 kDa catalytic subunit delta|phosphatidylinositol-4,5-bisphosphate 3-kinase catalytic subunit delta isoform|phosphoinositide-3-kinase C|phosphoinositid…	20120623	PI3K
9606	5294	PIK3CG	-	PI3CG|PI3K|PI3Kgamma|PIK3	HGNC:8978|MIM:601232|Ensembl:ENSG00000105851|HPRD:03135|Vega:OTTHUMG00000157641	7	7q22.3	phosphoinositide-3-kinase, catalytic, gamma polypeptide	protein-coding	PIK3CG	phosphoinositide-3-kinase, catalytic, gamma polypeptide	O	1-phosphatidylinositol 3-kinase|PI3-kinase subunit gamma|PI3K-gamma|p110-gamma|p110gamma|p120-PI3K|phosphatidylinositol 3 kinase gamma, p110 gamma|phosphatidylinositol 3-kinase catalytic 110-kD gamma|phosphatidylinositol 3-kinase, catalytic, gamma polypeptide|phosphatidylinositol 4,5-bisphosphate 3-kinase 110 kDa catalytic subunit gamma|phosphatidylinositol 4,5-bisphosphate 3-kinase catalytic sub…	20120627	PI3K
9606	5295	PIK3R1	-	GRB1|p85|p85-ALPHA	HGNC:8979|MIM:171833|Ensembl:ENSG00000145675|HPRD:01381|Vega:OTTHUMG00000131251	5	5q13.1	phosphoinositide-3-kinase, regulatory subunit 1 (alpha)	protein-coding	PIK3R1	phosphoinositide-3-kinase, regulatory subunit 1 (alpha)	O	PI3-kinase subunit p85-alpha|PI3K regulatory subunit alpha|phosphatidylinositol 3-kinase 85 kDa regulatory subunit alpha|phosphatidylinositol 3-kinase regulatory subunit alpha|phosphatidylinositol 3-kinase, regulatory subunit, polypeptide 1 (p85 alpha)|phosphatidylinositol 3-kinase-associated p-85 alpha|ptdIns-3-kinase regulatory subunit alpha	20120624	PI3K
9606	5296	PIK3R2	-	P85B|p85|p85-BETA	HGNC:8980|MIM:603157|Ensembl:ENSG00000105647|HPRD:04404|Vega:OTTHUMG00000150640	19	19q13.2-q13.4	phosphoinositide-3-kinase, regulatory subunit 2 (beta)	protein-coding	PIK3R2	phosphoinositide-3-kinase, regulatory subunit 2 (beta)	O	PI3-kinase regulatory subunit beta|PI3-kinase subunit p85-beta|PI3K regulatory subunit beta|phosphatidylinositol 3-kinase 85 kDa regulatory subunit beta|phosphatidylinositol 3-kinase regulatory subunit beta|phosphatidylinositol 3-kinase, regulatory subunit, polypeptide 2 (p85 beta)|phosphoinositide-3-kinase, regulatory subunit 2 (p85 beta)|phosphoinositide-3-kinase, regulatory subunit, polypeptid…	20120623	PI3K
9606	8503	PIK3R3	RP4-533D7.2	p55|p55-GAMMA	HGNC:8981|MIM:606076|Ensembl:ENSG00000117461|HPRD:05831|Vega:OTTHUMG00000008096	1	1p34.1	phosphoinositide-3-kinase, regulatory subunit 3 (gamma)	protein-coding	PIK3R3	phosphoinositide-3-kinase, regulatory subunit 3 (gamma)	O	100% homology to SWISS-PROT Q92569|PI3-kinase regulatory subunit gamma|PI3-kinase subunit p55-gamma|PI3K regulatory subunit gamma|p55PIK|phosphatidylinositol 3-kinase 55 kDa regulatory subunit gamma|phosphatidylinositol 3-kinase regulatory subunit gamma|phosphatidylinositol 3-kinase, regulatory subunit, polypeptide 3 (p55, gamma)|phosphoinositide-3-kinase, regulatory subunit 3 (p55, gamma)|phosph…	20120623	PI3K
9606	30849	PIK3R4	-	VPS15|p150	HGNC:8982|MIM:602610|Ensembl:ENSG00000196455|HPRD:04010|Vega:OTTHUMG00000159645	3	3q22.1	phosphoinositide-3-kinase, regulatory subunit 4	protein-coding	PIK3R4	phosphoinositide-3-kinase, regulatory subunit 4	O	PI3-kinase p150 subunit|PI3-kinase regulatory subunit 4|phosphatidylinositol 3-kinase-associated p150|phosphoinositide 3-kinase adaptor protein|phosphoinositide 3-kinase regulatory subunit 4|phosphoinositide-3-kinase, regulatory subunit 4, p150	20120623	PI3K
9606	23533	PIK3R5	-	F730038I15Rik|FOAP-2|P101-PI3K|p101	HGNC:30035|MIM:611317|Ensembl:ENSG00000141506|HPRD:11433|Vega:OTTHUMG00000108197	17	17p13.1	phosphoinositide-3-kinase, regulatory subunit 5	protein-coding	PIK3R5	phosphoinositide-3-kinase, regulatory subunit 5	O	PI3-kinase p101 subunit|phosphatidylinositol 4,5-bisphosphate 3-kinase regulatory subunit|phosphatidylinositol-4,5-bisphosphate 3-kinase regulatory subunit|phosphoinositide 3-kinase regulatory subunit 5|protein FOAP-2|ptdIns-3-kinase p101	20120623	PI3K
9606	146850	PIK3R6	-	C17orf38|HsT41028|p84|p87(PIKAP)|p87PIKAP	HGNC:27101|MIM:611462|HPRD:12682	17	17p13.1	phosphoinositide-3-kinase, regulatory subunit 6	protein-coding	PIK3R6	phosphoinositide-3-kinase, regulatory subunit 6	O	PI3Kgamma adapter protein of 87 kDa|p87 PI3K adapter protein|p87 phosphoinositide 3-kinase gamma (PI3Kg) adapter protein|phosphoinositide 3-kinase gamma adapter protein of 87 kDa|phosphoinositide 3-kinase regulatory subunit 6	20120623	PI3K
9606	2	A2M	-	A2MD|CPAMD5|FWP007|S863-7	HGNC:7|MIM:103950|Ensembl:ENSG00000175899|HPRD:00072|Vega:OTTHUMG00000150267	12	12p13.31	alpha-2-macroglobulin	protein-coding	A2M	alpha-2-macroglobulin	O	C3 and PZP-like alpha-2-macroglobulin domain-containing protein 5|alpha-2-M	20120622	PROT_INHIB
9606	144568	A2ML1	-	CPAMD9	HGNC:23336|MIM:610627|Ensembl:ENSG00000166535|HPRD:08684|Vega:OTTHUMG00000128499	12	12p13.31	alpha-2-macroglobulin-like 1	protein-coding	A2ML1	alpha-2-macroglobulin-like 1	O	C3 and PZP-like, alpha-2-macroglobulin domain containing 9|alpha-2-macroglobulin-like protein 1	20120622	PROT_INHIB
9606	183	AGT	-	ANHU|SERPINA8	HGNC:333|MIM:106150|Ensembl:ENSG00000135744|HPRD:00106|Vega:OTTHUMG00000037757	1	1q42.2	angiotensinogen (serpin peptidase inhibitor, clade A, member 8)	protein-coding	AGT	angiotensinogen (serpin peptidase inhibitor, clade A, member 8)	O	alpha-1 antiproteinase, antitrypsin|angiotensin I|angiotensin II|angiotensinogen|pre-angiotensinogen|serine (or cysteine) proteinase inhibitor|serpin A8	20120624	PROT_INHIB
9606	259	AMBP	-	A1M|EDC1|HCP|HI30|IATIL|ITI|ITIL|ITILC|UTI	HGNC:453|MIM:176870|Ensembl:ENSG00000106927|HPRD:01467|Vega:OTTHUMG00000020534	9	9q32-q33	alpha-1-microglobulin/bikunin precursor	protein-coding	AMBP	alpha-1-microglobulin/bikunin precursor	O	bikunin|complex-forming glycoprotein heterogeneous in charge|growth-inhibiting protein 19|inter-alpha-trypsin inhibitor light chain|protein AMBP|protein HC|trypstatin|uristatin|uronic-acid-rich protein	20120610	PROT_INHIB
9606	334	APLP2	-	APLP-2|APPH|APPL2|CDEBP	HGNC:598|MIM:104776|Ensembl:ENSG00000084234|HPRD:00103|Vega:OTTHUMG00000165767	11	11q24	amyloid beta (A4) precursor-like protein 2	protein-coding	APLP2	amyloid beta (A4) precursor-like protein 2	O	CDEI box-binding protein|amyloid precursor protein homolog HSD-2|amyloid-like protein 2	20120619	PROT_INHIB
9606	351	APP	-	AAA|ABETA|ABPP|AD1|APPI|CTFgamma|CVAP|PN-II|PN2	HGNC:620|MIM:104760|Ensembl:ENSG00000142192|HPRD:00100|Vega:OTTHUMG00000078438	21	21q21.3	amyloid beta (A4) precursor protein	protein-coding	APP	amyloid beta (A4) precursor protein	O	alzheimer disease amyloid protein|amyloid beta A4 protein|beta-amyloid peptide|cerebral vascular amyloid peptide|peptidase nexin-II|preA4|protease nexin-II	20120624	PROT_INHIB
9606	55198	APPL2	-	DIP13B	HGNC:18242|MIM:606231|Ensembl:ENSG00000136044|HPRD:06945|Vega:OTTHUMG00000169853	12	12q24.1	adaptor protein, phosphotyrosine interaction, PH domain and leucine zipper containing 2	protein-coding	APPL2	adaptor protein, phosphotyrosine interaction, PH domain and leucine zipper containing 2	O	DCC-interacting protein 13-beta|DIP13 beta|adapter protein containing PH domain, PTB domain and leucine zipper motif 2	20120622	PROT_INHIB
9606	551	AVP	-	ADH|ARVP|AVP-NPII|AVRP|VP	HGNC:894|MIM:192340|Ensembl:ENSG00000101200|HPRD:01891|Vega:OTTHUMG00000031733	20	20p13	arginine vasopressin	protein-coding	AVP	arginine vasopressin	O	antidiuretic hormone|neurohypophyseal|vasopressin-neurophysin 2-copeptin|vasopressin-neurophysin II-copeptin	20120624	PROT_INHIB
9606	332	BIRC5	-	API4|EPR-1	HGNC:593|MIM:603352|Ensembl:ENSG00000089685|HPRD:04520	17	17q25	baculoviral IAP repeat containing 5	protein-coding	BIRC5	baculoviral IAP repeat containing 5	O	apoptosis inhibitor 4|apoptosis inhibitor survivin|baculoviral IAP repeat-containing protein 5|survivin variant 3 alpha	20120627	PROT_INHIB
9606	57448	BIRC6	-	APOLLON|BRUCE	HGNC:13516|MIM:605638|Ensembl:ENSG00000115760|HPRD:05731|Vega:OTTHUMG00000150528	2	2p22.3	baculoviral IAP repeat containing 6	protein-coding	BIRC6	baculoviral IAP repeat containing 6	O	BIR repeat-containing ubiquitin-conjugating enzyme|baculoviral IAP repeat-containing 6|baculoviral IAP repeat-containing protein 6|ubiquitin-conjugating BIR domain enzyme apollon|ubiquitin-conjugating BIR-domain enzyme apollon	20120622	PROT_INHIB
9606	79444	BIRC7	RP11-261N11.7	KIAP|LIVIN|ML-IAP|MLIAP|RNF50	HGNC:13702|MIM:605737|Ensembl:ENSG00000101197|HPRD:05761|Vega:OTTHUMG00000032957	20	20q13.3	baculoviral IAP repeat containing 7	protein-coding	BIRC7	baculoviral IAP repeat containing 7	O	RING finger protein 50|baculoviral IAP repeat-containing protein 7|kidney inhibitor of apoptosis protein|livin inhibitor of apoptosis|melanoma inhibitor of apoptosis protein	20120630	PROT_INHIB
9606	718	C3	-	AHUS5|ARMD9|ASP|CPAMD1	HGNC:1318|MIM:120700|Ensembl:ENSG00000125730|HPRD:00400|Vega:OTTHUMG00000150335	19	19p13.3-p13.2	complement component 3	protein-coding	C3	complement component 3	O	C3 and PZP-like alpha-2-macroglobulin domain-containing protein 1|acylation-stimulating protein cleavage product|complement C3|complement component C3	20120624	PROT_INHIB
9606	720	C4A	DAMC-258G8.6	C4|C4A2|C4A3|C4A4|C4A6|C4AD|C4S|CO4|CPAMD2|RG	HGNC:1323|MIM:120810|Ensembl:ENSG00000244731|HPRD:00401|Vega:OTTHUMG00000031186	6	6p21.3	complement component 4A (Rodgers blood group)	protein-coding	C4A	complement component 4A (Rodgers blood group)	O	C3 and PZP-like alpha-2-macroglobulin domain-containing protein 2|C4A anaphylatoxin|Rodgers form of C4|acidic C4|acidic complement C4|complement C4-A	20120623	PROT_INHIB
9606	721	C4B	DADB-112B14.11-001	C4B1|C4B12|C4B2|C4B3|C4B5|C4BD|C4F|CH|CO4|CPAMD3	HGNC:1324|MIM:120820|Ensembl:ENSG00000224389|HPRD:00402|HPRD:18631|Vega:OTTHUMG00000031187	6	6p21.3	complement component 4B (Chido blood group)	protein-coding	C4B	complement component 4B (Chido blood group)	O	C3 and PZP-like alpha-2-macroglobulin domain-containing protein 3|Chido form of C4|basic complement C4|complement C4-B|complement C4B1a	20120623	PROT_INHIB
9606	727	C5	-	CPAMD4	HGNC:1331|MIM:120900|Ensembl:ENSG00000106804|HPRD:00405|Vega:OTTHUMG00000020579	9	9q33-q34	complement component 5	protein-coding	C5	complement component 5	O	C3 and PZP-like alpha-2-macroglobulin domain-containing protein 4|anaphylatoxin C5a analog|complement C5	20120623	PROT_INHIB
9606	114769	CARD16	-	COP|COP1|PSEUDO-ICE	HGNC:33701|Ensembl:ENSG00000204397|HPRD:16740|Vega:OTTHUMG00000166157	11	-	caspase recruitment domain family, member 16	protein-coding	CARD16	caspase recruitment domain family, member 16	O	CARD only domain-containing protein 1|CARD only protein|caspase recruitment domain-containing protein 16|caspase-1 dominant-negative inhibitor pseudo-ICE|caspase-1 inhibitor COP|pseudo interleukin-1 beta converting enzyme|pseudo interleukin-1beta converting enzyme	20120610	PROT_INHIB
9606	440068	CARD17	-	INCA	HGNC:33827|MIM:609490|Ensembl:ENSG00000255221|HPRD:17149|Vega:OTTHUMG00000166163	11	11q22.3	caspase recruitment domain family, member 17	protein-coding	CARD17	caspase recruitment domain family, member 17	O	Inhibitory CARD|caspase recruitment domain-containing protein 17|caspase-1 inhibitor INCA|inhibitory caspase recruitment domain (CARD) protein|inhibitory caspase recruitment domain protein	20120610	PROT_INHIB
9606	59082	CARD18	UNQ5804/PRO19611	ICEBERG|UNQ5804|pseudo-ICE	HGNC:28861|MIM:605354|Ensembl:ENSG00000255501|HPRD:16099|Vega:OTTHUMG00000166165	11	11q22.3	caspase recruitment domain family, member 18	protein-coding	CARD18	caspase recruitment domain family, member 18	O	ICEBERG caspase-1 inhibitor|caspase recruitment domain-containing protein 18|caspase-1 inhibitor Iceberg	20120610	PROT_INHIB
9606	22900	CARD8	-	CARDINAL|DACAR|DAKAR|NDPP|NDPP1|TUCAN	HGNC:17057|MIM:609051|Ensembl:ENSG00000105483|HPRD:16425|Vega:OTTHUMG00000165047	19	19q13.33	caspase recruitment domain family, member 8	protein-coding	CARD8	caspase recruitment domain family, member 8	O	CARD inhibitor of NF-kappaB-activating ligands|apoptotic protein NDPP1|caspase recruitment domain-containing protein 8|tumor up-regulated CARD-containing antagonist of CASP9|tumor up-regulated CARD-containing antagonist of caspase nine	20120622	PROT_INHIB
9606	831	CAST	-	BS-17	HGNC:1515|MIM:114090|Ensembl:ENSG00000153113|HPRD:00233|Vega:OTTHUMG00000128413	5	5q15	calpastatin	protein-coding	CAST	calpastatin	O	calpain inhibitor|sperm BS-17 component	20120622	PROT_INHIB
9606	135228	CD109	-	CPAMD7|RP11-525G3.1	HGNC:21685|MIM:608859|Ensembl:ENSG00000156535|HPRD:10590|Vega:OTTHUMG00000015040	6	6q13	CD109 molecule	protein-coding	CD109	CD109 molecule	O	150 kDa TGF-beta-1-binding protein|C3 and PZP-like alpha-2-macroglobulin domain-containing protein 7|CD109 antigen|Gov platelet alloantigens|activated T-cell marker CD109|p180|platelet-specific Gov antigen|r150	20120622	PROT_INHIB
9606	939	CD27	-	S152|T14|TNFRSF7|Tp55	HGNC:11922|MIM:186711|Ensembl:ENSG00000139193|HPRD:01723|Vega:OTTHUMG00000168316	12	12p13	CD27 molecule	protein-coding	CD27	CD27 molecule	O	CD27 antigen|CD27L receptor|T cell activation antigen S152|T-cell activation antigen CD27|tumor necrosis factor receptor superfamily, member 7	20120622	PROT_INHIB
9606	340267	COL28A1	tcag7.1160	COL28	HGNC:22442|MIM:609996|Ensembl:ENSG00000215018|Vega:OTTHUMG00000150034	7	7p21.3	collagen, type XXVIII, alpha 1	protein-coding	COL28A1	collagen, type XXVIII, alpha 1	O	collagen alpha-1(XXVIII) chain	20120610	PROT_INHIB
9606	1293	COL6A3	-	-	HGNC:2213|MIM:120250|Ensembl:ENSG00000163359|HPRD:00371|Vega:OTTHUMG00000150020	2	2q37	collagen, type VI, alpha 3	protein-coding	COL6A3	collagen, type VI, alpha 3	O	collagen VI, alpha-3 polypeptide|collagen alpha-3(VI) chain	20120627	PROT_INHIB
9606	1294	COL7A1	-	EBD1|EBDCT|EBR1	HGNC:2214|MIM:120120|Ensembl:ENSG00000114270|HPRD:00358|Vega:OTTHUMG00000133541	3	3p21.1	collagen, type VII, alpha 1	protein-coding	COL7A1	collagen, type VII, alpha 1	O	LC collagen|collagen VII, alpha-1 polypeptide|collagen alpha-1(VII) chain|long-chain collagen	20120622	PROT_INHIB
9606	27151	CPAMD8	-	K-CAP|VIP	HGNC:23228|MIM:608841|Ensembl:ENSG00000160111|HPRD:09892|Vega:OTTHUMG00000133549	19	19p13.11	C3 and PZP-like, alpha-2-macroglobulin domain containing 8	protein-coding	CPAMD8	C3 and PZP-like, alpha-2-macroglobulin domain containing 8	O	C3 and PZP-like alpha-2-macroglobulin domain-containing protein 8|alpha-2 macroglobulin family protein VIP	20120622	PROT_INHIB
9606	51232	CRIM1	UNQ1886/PRO4330	CRIM-1|S52	HGNC:2359|MIM:606189|Ensembl:ENSG00000150938|HPRD:08392|Vega:OTTHUMG00000099419	2	2p21	cysteine rich transmembrane BMP regulator 1 (chordin-like)	protein-coding	CRIM1	cysteine rich transmembrane BMP regulator 1 (chordin-like)	O	cysteine-rich motor neuron 1 protein|cysteine-rich repeat-containing protein S52	20120622	PROT_INHIB
9606	1469	CST1	-	-	HGNC:2473|MIM:123855|Ensembl:ENSG00000170373|HPRD:00460|Vega:OTTHUMG00000032085	20	20p11.21	cystatin SN	protein-coding	CST1	cystatin SN	O	cystain-SA-I|cystatin 1|cystatin SA-I|cystatin-1|cystatin-SN|cysteine proteinase inhibitor, type 2 family|salivary cystatin-SA-1	20120610	PROT_INHIB
9606	140880	CST11	-	CST8L|SC13|dJ322G13.6	HGNC:15959|MIM:609731|Ensembl:ENSG00000125831|HPRD:16767|Vega:OTTHUMG00000032060	20	20p11.21	cystatin 11	protein-coding	CST11	cystatin 11	O	SC13delta|cystatin-11|cystatin-related epididymal-specific protein	20120610	PROT_INHIB
9606	1470	CST2	-	-	HGNC:2474|MIM:123856|Ensembl:ENSG00000170369|HPRD:00461|Vega:OTTHUMG00000032086	20	20p11.21	cystatin SA	protein-coding	CST2	cystatin SA	O	cystatin 2|cystatin S5|cystatin-2|cystatin-S5|cystatin-SA|cysteine-proteinase inhibitor|salivary cysteine (thiol) protease inhibitor	20120622	PROT_INHIB
9606	1471	CST3	-	ARMD11	HGNC:2475|MIM:604312|Ensembl:ENSG00000101439|HPRD:05056|Vega:OTTHUMG00000032080	20	20p11.21	cystatin C	protein-coding	CST3	cystatin C	O	bA218C14.4 (cystatin C)|cystatin 3|cystatin-3|cystatin-C|gamma-trace|neuroendocrine basic polypeptide|post-gamma-globulin	20120622	PROT_INHIB
9606	1472	CST4	-	-	HGNC:2476|MIM:123857|Ensembl:ENSG00000101441|HPRD:00462|Vega:OTTHUMG00000032083	20	20p11.21	cystatin S	protein-coding	CST4	cystatin S	O	cystatin 4|cystatin-4|cystatin-S|cystatin-SA-III|salivary acidic protein 1	20120622	PROT_INHIB
9606	1473	CST5	-	-	HGNC:2477|MIM:123858|Ensembl:ENSG00000170367|HPRD:00463|Vega:OTTHUMG00000032089	20	20p11.21	cystatin D	protein-coding	CST5	cystatin D	O	cystatin 5|cystatin-5|cystatin-D|cysteine-proteinase inhibitor	20120622	PROT_INHIB
9606	1474	CST6	-	-	HGNC:2478|MIM:601891|Ensembl:ENSG00000175315|HPRD:03535|Vega:OTTHUMG00000166750	11	11q13	cystatin E/M	protein-coding	CST6	cystatin E/M	O	cystatin 6|cystatin M|cystatin M/E|cystatin-6|cystatin-E|cystatin-M|cysteine proteinase inhibitor	20120610	PROT_INHIB
9606	8530	CST7	-	CMAP	HGNC:2479|MIM:603253|Ensembl:ENSG00000077984|HPRD:04458|Vega:OTTHUMG00000032108	20	20p11.21	cystatin F (leukocystatin)	protein-coding	CST7	cystatin F (leukocystatin)	O	cystatin-7|cystatin-F|cystatin-like metastasis-associated protein|leukocystatin	20120624	PROT_INHIB
9606	10047	CST8	RP3-333B15.3	CRES	HGNC:2480|MIM:608683|Ensembl:ENSG00000125815|HPRD:16366|Vega:OTTHUMG00000032071	20	20p11.21	cystatin 8 (cystatin-related epididymal specific)	protein-coding	CST8	cystatin 8 (cystatin-related epididymal specific)	O	cystatin-8|cystatin-related epididymal spermatogenic protein|cystatin-related epididymal-specific	20120610	PROT_INHIB
9606	128822	CST9	-	CLM	HGNC:13261|Ensembl:ENSG00000173335|HPRD:16768|Vega:OTTHUMG00000032076	20	20p11.21	cystatin 9 (testatin)	protein-coding	CST9	cystatin 9 (testatin)	O	cystatin-9|cystatin-like molecule	20120610	PROT_INHIB
9606	128821	CST9L	UNQ1835/PRO3543	bA218C14.1	HGNC:16233|Ensembl:ENSG00000101435|HPRD:16769|Vega:OTTHUMG00000032073	20	20p11.21	cystatin 9-like	protein-coding	CST9L	cystatin 9-like	O	cystatin-9-like|testatin	20120622	PROT_INHIB
9606	128820	CST9LP1	-	-	HGNC:39552	20	20p11.21	cystatin 9-like pseudogene 1	pseudo	CST9LP1	cystatin 9-like pseudogene 1	O	-	20120610	PROT_INHIB
9606	1475	CSTA	-	AREI|STF1|STFA	HGNC:2481|MIM:184600|Ensembl:ENSG00000121552|HPRD:01697|Vega:OTTHUMG00000159488	3	3q21	cystatin A (stefin A)	protein-coding	CSTA	cystatin A (stefin A)	O	cystatin AS|cystatin-A	20120622	PROT_INHIB
9606	1476	CSTB	-	CST6|EPM1|EPM1A|PME|STFB|ULD	HGNC:2482|MIM:601145|Ensembl:ENSG00000160213|HPRD:03091|Vega:OTTHUMG00000086886	21	21q22.3	cystatin B (stefin B)	protein-coding	CSTB	cystatin B (stefin B)	O	CPI-B|cystatin-B|liver thiol proteinase inhibitor	20120622	PROT_INHIB
9606	128817	CSTL1	-	CTES1|RCET11|dJ322G13.4	HGNC:15958|Ensembl:ENSG00000125823|HPRD:16770|Vega:OTTHUMG00000032068	20	20p11.21	cystatin-like 1	protein-coding	CSTL1	cystatin-like 1	O	-	20120610	PROT_INHIB
9606	26998	FETUB	-	16G2|Gugu|IRL685	HGNC:3658|MIM:605954|Ensembl:ENSG00000090512|HPRD:09335|Vega:OTTHUMG00000156586	3	3q27	fetuin B	protein-coding	FETUB	fetuin B	O	fetuin-B|fetuin-like protein IRL685	20120511	PROT_INHIB
9606	2876	GPX1	-	GPXD|GSHPX1	HGNC:4553|MIM:138320|Ensembl:ENSG00000233276|HPRD:11749|Vega:OTTHUMG00000156837	3	3p21.3	glutathione peroxidase 1	protein-coding	GPX1	glutathione peroxidase 1	O	GPx-1|GSHPx-1|cellular glutathione peroxidase	20120623	PROT_INHIB
9606	284293	HMSD	-	ACC-6|C18orf53|HSMD-v	HGNC:23037|MIM:612086|Ensembl:ENSG00000221887|Vega:OTTHUMG00000060593	18	18q22.1	histocompatibility (minor) serpin domain containing	protein-coding	HMSD	histocompatibility (minor) serpin domain containing	O	minor histocompatibility protein HMSD|serpin-like protein HMSD	20120610	PROT_INHIB
9606	3273	HRG	-	HPRG|HRGP|THPH11	HGNC:5181|MIM:142640|Ensembl:ENSG00000113905|HPRD:00812|Vega:OTTHUMG00000156578	3	3q27	histidine-rich glycoprotein	protein-coding	HRG	histidine-rich glycoprotein	O	histidine-proline-rich glycoprotein	20120622	PROT_INHIB
9606	3309	HSPA5	-	BIP|GRP78|MIF2	HGNC:5238|MIM:138120|Ensembl:ENSG00000044574|HPRD:00682|Vega:OTTHUMG00000020672	9	9q33.3	heat shock 70kDa protein 5 (glucose-regulated protein, 78kDa)	protein-coding	HSPA5	heat shock 70kDa protein 5 (glucose-regulated protein, 78kDa)	O	78 kDa glucose-regulated protein|endoplasmic reticulum lumenal Ca(2+)-binding protein grp78|immunoglobulin heavy chain-binding protein	20120623	PROT_INHIB
9606	3498	IGHEP1	-	-	HGNC:5523|IMGT/GENE-DB:IGHEP1	14	14q32.33	immunoglobulin heavy constant epsilon P1 (pseudogene)	pseudo	IGHEP1	immunoglobulin heavy constant epsilon P1 (pseudogene)	O	-	20120511	PROT_INHIB
9606	3499	IGHEP2	-	-	HGNC:5524|IMGT/GENE-DB:IGHEP2	9	9p24.1	immunoglobulin heavy constant epsilon P2 (pseudogene)	pseudo	IGHEP2	immunoglobulin heavy constant epsilon P2 (pseudogene)	O	-	20120511	PROT_INHIB
9606	3697	ITIH1	-	H1P|IATIH|IGHEP1|ITI-HC1|ITIH|SHAP	HGNC:6166|MIM:147270|Ensembl:ENSG00000055957|HPRD:00927|Vega:OTTHUMG00000150312	3	3p21.1	inter-alpha-trypsin inhibitor heavy chain 1	protein-coding	ITIH1	inter-alpha-trypsin inhibitor heavy chain 1	O	ITI heavy chain H1|inter-alpha (globulin) inhibitor H1|inter-alpha (globulin) inhibitor, H1 polypeptide|inter-alpha-inhibitor heavy chain 1|inter-alpha-trypsin inhibitor complex component III|inter-alpha-trypsin inhibitor heavy chain H1|serum-derived hyaluronan-associated protein	20120622	PROT_INHIB
9606	3698	ITIH2	RP11-264C14.2	H2P|SHAP	HGNC:6167|MIM:146640|Ensembl:ENSG00000151655|HPRD:00890|Vega:OTTHUMG00000017633	10	10p15	inter-alpha-trypsin inhibitor heavy chain 2	protein-coding	ITIH2	inter-alpha-trypsin inhibitor heavy chain 2	O	ITI heavy chain H2|ITI-HC2|inter-alpha (globulin) inhibitor H2|inter-alpha (globulin) inhibitor, H2 polypeptide|inter-alpha-inhibitor heavy chain 2|inter-alpha-trypsin inhibitor complex component II|inter-alpha-trypsin inhibitor heavy chain H2|serum-derived hyaluronan-associated protein	20120619	PROT_INHIB
9606	3699	ITIH3	-	H3P	HGNC:6168|MIM:146650|Ensembl:ENSG00000162267|HPRD:00891|Vega:OTTHUMG00000158956	3	3p21.1	inter-alpha-trypsin inhibitor heavy chain 3	protein-coding	ITIH3	inter-alpha-trypsin inhibitor heavy chain 3	O	ITI heavy chain H3|ITI-HC3|SHAP|inter-alpha (globulin) inhibitor H3|inter-alpha (globulin) inhibitor, H3 polypeptide|inter-alpha-inhibitor heavy chain 3|inter-alpha-trypsin inhibitor heavy chain H3|pre-alpha (globulin) inhibitor, H3 polypeptide|serum-derived hyaluronan-associated protein	20120619	PROT_INHIB
9606	3700	ITIH4	PRO1851	GP120|H4P|IHRP|ITI-HC4|ITIHL1|PK-120|PK120	HGNC:6169|MIM:600564|Ensembl:ENSG00000055955|HPRD:02781|Vega:OTTHUMG00000159023	3	3p21.1	inter-alpha-trypsin inhibitor heavy chain family, member 4	protein-coding	ITIH4	inter-alpha-trypsin inhibitor heavy chain family, member 4	O	ITI heavy chain H4|inter-alpha (globulin) inhibitor H4 (plasma Kallikrein-sensitive glycoprotein)|inter-alpha-inhibitor heavy chain 4|inter-alpha-trypsin inhibitor family heavy chain-related protein|inter-alpha-trypsin inhibitor heavy chain H4|inter-alpha-trypsin inhibitor, heavy chain-like, 1|plasma kallikrein-sensitive glycoprotein 120	20120622	PROT_INHIB
9606	80760	ITIH5	PP14776	ITI-HC5	HGNC:21449|MIM:609783|Ensembl:ENSG00000123243|HPRD:07865|HPRD:13747|Vega:OTTHUMG00000017635	10	10p14	inter-alpha-trypsin inhibitor heavy chain family, member 5	protein-coding	ITIH5	inter-alpha-trypsin inhibitor heavy chain family, member 5	O	ITI heavy chain H5|inter-alpha (globulin) inhibitor H5|inter-alpha-inhibitor heavy chain 5|inter-alpha-trypsin inhibitor heavy chain H5	20120622	PROT_INHIB
9606	347365	ITIH6	RP1-159A15.1	ITIH5L|UNQ6369|dJ14O9.1	HGNC:28907|Ensembl:ENSG00000102313|HPRD:17164|Vega:OTTHUMG00000021634	X	Xp11.22-p11.21	inter-alpha-trypsin inhibitor heavy chain family, member 6	protein-coding	ITIH6	inter-alpha-trypsin inhibitor heavy chain family, member 6	O	ITI-like protein|inter-alpha inhibitor H5-like protein|inter-alpha-trypsin inhibitor heavy chain H5-like protein|inter-alpha-trypsin inhibitor heavy chain H6	20120610	PROT_INHIB
9606	3730	KAL1	-	ADMLX|HHA|KAL|KALIG-1|KMS	HGNC:6211|MIM:300836|Ensembl:ENSG00000011201|HPRD:02393|Vega:OTTHUMG00000021107	X	Xp22.32	Kallmann syndrome 1 sequence	protein-coding	KAL1	Kallmann syndrome 1 sequence	O	Kallmann syndrome interval gene 1|Kallmann syndrome-1 sequence (anosmin-1)|adhesion molecule-like X-linked|anosmin-1|kallmann syndrome protein	20120622	PROT_INHIB
9606	3827	KNG1	-	BDK|KNG	HGNC:6383|MIM:612358|Ensembl:ENSG00000113889|HPRD:01970|Vega:OTTHUMG00000150348	3	3q27	kininogen 1	protein-coding	KNG1	kininogen 1	O	HMWK|alpha-2-thiol proteinase inhibitor|bradykinin|fitzgerald factor|high molecular weight kininogen|kininogen-1|williams-Fitzgerald-Flaujeac factor	20120622	PROT_INHIB
9606	3933	LCN1	-	PMFA|TLC|TP|VEGP	HGNC:6525|MIM:151675|Ensembl:ENSG00000160349|HPRD:01059|Vega:OTTHUMG00000020908	9	9q34	lipocalin 1	protein-coding	LCN1	lipocalin 1	O	VEG protein|Von Ebner gland protein|lipocalin 1 (tear prealbumin)|lipocalin-1|protein migrating faster than albumin|tear prealbumin	20120622	PROT_INHIB
9606	56925	LXN	-	ECI|TCI	HGNC:13347|MIM:609305|Ensembl:ENSG00000079257|HPRD:14327|Vega:OTTHUMG00000158807	3	3q25.32	latexin	protein-coding	LXN	latexin	O	MUM|endogenous carboxypeptidase inhibitor|tissue carboxypeptidase inhibitor	20120610	PROT_INHIB
9606	4504	MT3	-	GIF|GIFB|GRIF|ZnMT3	HGNC:7408|MIM:139255|Ensembl:ENSG00000087250|HPRD:00752|Vega:OTTHUMG00000133282	16	16q13	metallothionein 3	protein-coding	MT3	metallothionein 3	O	MT-3|MT-III|growth inhibitory factor|metallothionein 3 (growth inhibitory factor (neurotrophic))|metallothionein-3|metallothionein-III	20120612	PROT_INHIB
9606	4671	NAIP	-	BIRC1|NLRB1|psiNAIP	HGNC:7634|MIM:600355|Ensembl:ENSG00000249437|Vega:OTTHUMG00000163318	5	5q13.2	NLR family, apoptosis inhibitory protein	protein-coding	NAIP	NLR family, apoptosis inhibitory protein	O	baculoviral IAP repeat-containing protein 1|neuronal apoptosis inhibitory protein|nucleotide-binding oligomerization domain, leucine rich repeat and BIR domain containing 1|psi neuronal apoptosis inhibitory protein	20120626	PROT_INHIB
9606	408186	OVOS	-	-	-	12	12p13	ovostatin	protein-coding	-	-	-	-	20120610	PROT_INHIB
9606	144203	OVOS2	-	-	-	12	12p11.21	ovostatin 2	protein-coding	-	-	-	ovostatin homolog 2	20120622	PROT_INHIB
9606	89932	PAPLN	UNQ2420/PRO4977	-	HGNC:19262|Ensembl:ENSG00000100767|HPRD:15099|Vega:OTTHUMG00000171366	14	14q24.2	papilin, proteoglycan-like sulfated glycoprotein	protein-coding	PAPLN	papilin, proteoglycan-like sulfated glycoprotein	O	papilin	20120622	PROT_INHIB
9606	27344	PCSK1N	-	PROSAAS|SAAS	HGNC:17301|MIM:300399|Ensembl:ENSG00000102109|HPRD:02320|Vega:OTTHUMG00000034502	X	Xp11.23	proprotein convertase subtilisin/kexin type 1 inhibitor	protein-coding	PCSK1N	proprotein convertase subtilisin/kexin type 1 inhibitor	O	granin-like neuroendocrine peptide|pro-SAAS|proSAAS|proprotein convertase 1 inhibitor	20120610	PROT_INHIB
9606	5037	PEBP1	-	HCNP|HCNPpp|PBP|PEBP|PEBP-1|RKIP	HGNC:8630|MIM:604591|Ensembl:ENSG00000089220|HPRD:06850|Vega:OTTHUMG00000168860	12	12q24.23	phosphatidylethanolamine binding protein 1	protein-coding	PEBP1	phosphatidylethanolamine binding protein 1	O	Raf kinase inhibitory protein|hippocampal cholinergic neurostimulating peptide|neuropolypeptide h3|phosphatidylethanolamine-binding protein 1|prostatic binding protein|prostatic-binding protein|raf kinase inhibitor protein	20120619	PROT_INHIB
9606	51050	PI15	-	CRISP8|P24TI|P25TI	HGNC:8946|MIM:607076|Ensembl:ENSG00000137558|HPRD:06150|Vega:OTTHUMG00000164528	8	8q21.11	peptidase inhibitor 15	protein-coding	PI15	peptidase inhibitor 15	O	25 kDa trypsin inhibitor|CRISP-8|PI-15|cysteine-rich secretory protein 8|protease inhibitor 15|sugarCrisp	20120622	PROT_INHIB
9606	221476	PI16	PSEC0164	CRISP9|MSMBBP|PSPBP	HGNC:21245|Ensembl:ENSG00000164530|Vega:OTTHUMG00000014611	6	6p21.2	peptidase inhibitor 16	protein-coding	PI16	peptidase inhibitor 16	O	PSP94-binding protein|cysteine-rich secretory protein 9|microseminoprotein, beta-binding protein|protease inhibitor 16	20120622	PROT_INHIB
9606	5266	PI3	-	ESI|SKALP|WAP3|WFDC14|cementoin	HGNC:8947|MIM:182257|Ensembl:ENSG00000124102|HPRD:15947|Vega:OTTHUMG00000032567	20	20q13.12	peptidase inhibitor 3, skin-derived	protein-coding	PI3	peptidase inhibitor 3, skin-derived	O	PI-3|WAP four-disulfide core domain 14|WAP four-disulfide core domain protein 14|elafin|elastase-specific inhibitor|pre-elafin|protease inhibitor 3, skin-derived (SKALP)|protease inhibitor WAP3|skin-derived antileukoproteinase|trappin-2	20120622	PROT_INHIB
9606	58503	PROL1	-	BPLP|PRL1|opiorphin	HGNC:17279|MIM:608936|Ensembl:ENSG00000171199|HPRD:16408|Vega:OTTHUMG00000160845	4	4q13.3	proline rich, lacrimal 1	protein-coding	PROL1	proline rich, lacrimal 1	O	basic proline-rich lacrimal protein|basic proline-rich protein|proline-rich 1|proline-rich protein 1	20120627	PROT_INHIB
9606	9491	PSMF1	RP4-545L17.1	PI31	HGNC:9571|Ensembl:ENSG00000125818|HPRD:17919|Vega:OTTHUMG00000031656	20	20p13	proteasome (prosome, macropain) inhibitor subunit 1 (PI31)	protein-coding	PSMF1	proteasome (prosome, macropain) inhibitor subunit 1 (PI31)	O	hPI31|proteasome inhibitor PI31 subunit|proteasome inhibitor hP131 subunit	20120623	PROT_INHIB
9606	5858	PZP	-	CPAMD6	HGNC:9750|MIM:176420|Ensembl:ENSG00000126838|HPRD:07178|Vega:OTTHUMG00000154915	12	12p13-p12.2	pregnancy-zone protein	protein-coding	PZP	pregnancy-zone protein	O	C3 and PZP-like alpha-2-macroglobulin domain-containing protein 6|pregnancy zone protein	20120622	PROT_INHIB
9606	140902	R3HDML	-	dJ881L22.3	HGNC:16249|Ensembl:ENSG00000101074|HPRD:17945|Vega:OTTHUMG00000032524	20	20q13.12	R3H domain containing-like	protein-coding	R3HDML	R3H domain containing-like	O	R3H domain (binds single-stranded nucleic acids) containing-like|cysteine-rich secretory protein R3HDML|peptidase inhibitor R3HDML	20120622	PROT_INHIB
9606	8434	RECK	-	ST15	HGNC:11345|MIM:605227|Ensembl:ENSG00000122707|HPRD:05567|Vega:OTTHUMG00000019898	9	9p13.3	reversion-inducing-cysteine-rich protein with kazal motifs	protein-coding	RECK	reversion-inducing-cysteine-rich protein with kazal motifs	O	membrane-anchored glycoprotein (metastasis and invasion)|reversion-inducing cysteine-rich protein with Kazal motifs|suppression of tumorigenicity 15 (reversion-inducing-cysteine-rich protein with kazal motifs)|suppression of tumorigenicity 5 (reversion-inducing-cysteine-rich protein with kazal motifs)|suppressor of tumorigenicity 15 protein	20120618	PROT_INHIB
9606	5265	SERPINA1	PRO0684	A1A|A1AT|AAT|PI|PI1|PRO2275|alpha1AT	HGNC:8941|MIM:107400|Ensembl:ENSG00000197249|HPRD:02463|Vega:OTTHUMG00000150355	14	14q32.1	serpin peptidase inhibitor, clade A (alpha-1 antiproteinase, antitrypsin), member 1	protein-coding	SERPINA1	serpin peptidase inhibitor, clade A (alpha-1 antiproteinase, antitrypsin), member 1	O	alpha-1 protease inhibitor|alpha-1-antiproteinase|alpha-1-antitrypsin|alpha-1-antitrypsin null|protease inhibitor 1 (anti-elastase), alpha-1-antitrypsin|serine (or cysteine) proteinase inhibitor, clade A, member 1|serpin A1	20120624	PROT_INHIB
9606	51156	SERPINA10	UNQ707/PRO1358	PZI|ZPI	HGNC:15996|MIM:605271|Ensembl:ENSG00000140093|HPRD:09245|Vega:OTTHUMG00000171345	14	14q32.13	serpin peptidase inhibitor, clade A (alpha-1 antiproteinase, antitrypsin), member 10	protein-coding	SERPINA10	serpin peptidase inhibitor, clade A (alpha-1 antiproteinase, antitrypsin), member 10	O	PZ-dependent protease inhibitor|protein Z-dependent protease inhibitor|serine (or cysteine) proteinase inhibitor, clade A (alpha-1 antiproteinase, antitrypsin), member 10|serpin A10	20120622	PROT_INHIB
9606	256394	SERPINA11	-	-	HGNC:19193|Ensembl:ENSG00000186910|Vega:OTTHUMG00000171348	14	14q32.13	serpin peptidase inhibitor, clade A (alpha-1 antiproteinase, antitrypsin), member 11	protein-coding	SERPINA11	serpin peptidase inhibitor, clade A (alpha-1 antiproteinase, antitrypsin), member 11	O	antiproteinase-like 2|serine (or cysteine) proteinase inhibitor, clade A (alpha-1 antiproteinase, antitrypsin), member 11|serpin A11	20120610	PROT_INHIB
9606	145264	SERPINA12	-	OL-64	HGNC:18359|Ensembl:ENSG00000165953|HPRD:18038|Vega:OTTHUMG00000171349	14	14q32.13	serpin peptidase inhibitor, clade A (alpha-1 antiproteinase, antitrypsin), member 12	protein-coding	SERPINA12	serpin peptidase inhibitor, clade A (alpha-1 antiproteinase, antitrypsin), member 12	O	serine (or cysteine) proteinase inhibitor, clade A (alpha-1 antiproteinase, antitrypsin), member 12|serpin A12|vaspin|visceral adipose tissue-derived serine protease inhibitor|visceral adipose-specific SERPIN	20120624	PROT_INHIB
9606	388007	SERPINA13	-	UNQ6121	HGNC:30909|HPRD:18039	14	14q32.13	serpin peptidase inhibitor, clade A (alpha-1 antiproteinase, antitrypsin), member 13 (pseudogene)	pseudo	SERPINA13	serpin peptidase inhibitor, clade A (alpha-1 antiproteinase, antitrypsin), member 13 (pseudogene)	O	-	20120511	PROT_INHIB
9606	390502	SERPINA2	-	ARGS|ATR|PIL|psiATR	HGNC:8985|MIM:107410	14	14q32.13	serpin peptidase inhibitor, clade A (alpha-1 antiproteinase, antitrypsin), member 2	pseudo	SERPINA2	serpin peptidase inhibitor, clade A (alpha-1 antiproteinase, antitrypsin), member 2	O	-	20120610	PROT_INHIB
9606	12	SERPINA3	GIG24	AACT|ACT|GIG25	HGNC:16|MIM:107280|Ensembl:ENSG00000196136|HPRD:00120|Vega:OTTHUMG00000029851	14	14q32.1	serpin peptidase inhibitor, clade A (alpha-1 antiproteinase, antitrypsin), member 3	protein-coding	SERPINA3	serpin peptidase inhibitor, clade A (alpha-1 antiproteinase, antitrypsin), member 3	O	alpha-1-antichymotrypsin|cell growth-inhibiting gene 24/25 protein|growth-inhibiting protein 24|growth-inhibiting protein 25|serine (or cysteine) proteinase inhibitor, clade A, member 3|serpin A3	20120622	PROT_INHIB
9606	5267	SERPINA4	-	KAL|KLST|KST|PI-4|PI4|kallistatin	HGNC:8948|MIM:147935|Ensembl:ENSG00000100665|HPRD:01004|Vega:OTTHUMG00000170859	14	14q31-q32.1	serpin peptidase inhibitor, clade A (alpha-1 antiproteinase, antitrypsin), member 4	protein-coding	SERPINA4	serpin peptidase inhibitor, clade A (alpha-1 antiproteinase, antitrypsin), member 4	O	kallikrein inhibitor|kallistatin|peptidase inhibitor 4|protease inhibitor 4 (kallistatin)|serine (or cysteine) proteinase inhibitor, clade A (alpha-1 antiproteinase, antitrypsin), member 4|serpin A4	20120610	PROT_INHIB
9606	5104	SERPINA5	-	PAI-3|PAI3|PCI|PLANH3|PROCI	HGNC:8723|MIM:601841|Ensembl:ENSG00000188488|HPRD:03503|Vega:OTTHUMG00000170860	14	14q32.1	serpin peptidase inhibitor, clade A (alpha-1 antiproteinase, antitrypsin), member 5	protein-coding	SERPINA5	serpin peptidase inhibitor, clade A (alpha-1 antiproteinase, antitrypsin), member 5	O	acrosomal serine protease inhibitor|plasma serine protease inhibitor|plasminogen activator inhibitor 3|plasminogen activator inhibitor III|plasminogen activator inhibitor-3|serine (or cysteine) proteinase inhibitor, clade A (alpha-1 antiproteinase, antitrypsin), member 5|serpin A5	20120622	PROT_INHIB
9606	866	SERPINA6	-	CBG	HGNC:1540|MIM:122500|Ensembl:ENSG00000170099|HPRD:00419|Vega:OTTHUMG00000171346	14	14q32.1	serpin peptidase inhibitor, clade A (alpha-1 antiproteinase, antitrypsin), member 6	protein-coding	SERPINA6	serpin peptidase inhibitor, clade A (alpha-1 antiproteinase, antitrypsin), member 6	O	corticosteroid binding globulin|corticosteroid-binding globulin|serine (or cysteine) proteinase inhibitor, clade A (alpha-1 antiproteinase, antitrypsin), member 6|serpin A6|transcortin	20120622	PROT_INHIB
9606	6906	SERPINA7	RP1-82J11.2	TBG	HGNC:11583|MIM:314200|Ensembl:ENSG00000123561|HPRD:02438|Vega:OTTHUMG00000022144	X	Xq22.2	serpin peptidase inhibitor, clade A (alpha-1 antiproteinase, antitrypsin), member 7	protein-coding	SERPINA7	serpin peptidase inhibitor, clade A (alpha-1 antiproteinase, antitrypsin), member 7	O	T4-binding globulin|serine (or cysteine) proteinase inhibitor, clade A (alpha-1 antiproteinase, antitrypsin), member 7|serpin A7|thyroxin-binding globulin|thyroxine-binding globulin	20120630	PROT_INHIB
9606	327657	SERPINA9	UNQ692/PRO1337	GCET1|SERPINA11|SERPINA11b	HGNC:15995|Ensembl:ENSG00000170054|HPRD:11546|Vega:OTTHUMG00000167710	14	14q32.13	serpin peptidase inhibitor, clade A (alpha-1 antiproteinase, antitrypsin), member 9	protein-coding	SERPINA9	serpin peptidase inhibitor, clade A (alpha-1 antiproteinase, antitrypsin), member 9	O	centerin|germinal center B cell-expressed transcript 1|germinal center B-cell-expressed transcript 1 protein|serine (or cysteine) proteinase inhibitor, clade A (alpha-1 antiproteinase, antitrypsin), member 9|serine proteinase inhibitor A11|serpin A9	20120622	PROT_INHIB
9606	1992	SERPINB1	-	EI|ELANH2|LEI|M/NEI|MNEI|PI2	HGNC:3311|MIM:130135|Ensembl:ENSG00000021355|HPRD:00555|Vega:OTTHUMG00000014124	6	6p25	serpin peptidase inhibitor, clade B (ovalbumin), member 1	protein-coding	SERPINB1	serpin peptidase inhibitor, clade B (ovalbumin), member 1	O	PI-2|anti-elastase|leukocyte elastase inhibitor|monocyte/neutrophil elastase inhibitor|peptidase inhibitor 2|protease inhibitor 2 (anti-elastase), monocyte/neutrophil derived|serine (or cysteine) proteinase inhibitor, clade B (ovalbumin), member 1|serpin B1	20120619	PROT_INHIB
9606	5273	SERPINB10	-	PI-10|PI10	HGNC:8942|MIM:602058|Ensembl:ENSG00000242550|HPRD:03635|Vega:OTTHUMG00000060594	18	18q21.3	serpin peptidase inhibitor, clade B (ovalbumin), member 10	protein-coding	SERPINB10	serpin peptidase inhibitor, clade B (ovalbumin), member 10	O	bomapin|peptidase inhibitor 10|protease inhibitor 10 (ovalbumin type, bomapin)|serine (or cysteine) proteinase inhibitor, clade B (ovalbumin), member 10|serpin B10	20120610	PROT_INHIB
9606	89778	SERPINB11	-	EPIPIN|SERPIN11	HGNC:14221|Ensembl:ENSG00000206072|HPRD:11547|Vega:OTTHUMG00000060404	18	-	serpin peptidase inhibitor, clade B (ovalbumin), member 11 (gene/pseudogene)	protein-coding	SERPINB11	serpin peptidase inhibitor, clade B (ovalbumin), member 11 (gene/pseudogene)	O	serine (or cysteine) proteinase inhibitor, clade B (ovalbumin), member 11|serpin B11	20120622	PROT_INHIB
9606	89777	SERPINB12	-	YUKOPIN	HGNC:14220|Ensembl:ENSG00000166634|HPRD:11548|Vega:OTTHUMG00000132789	18	-	serpin peptidase inhibitor, clade B (ovalbumin), member 12	protein-coding	SERPINB12	serpin peptidase inhibitor, clade B (ovalbumin), member 12	O	serine (or cysteine) proteinase inhibitor, clade B (ovalbumin), member 12|serpin B12	20120622	PROT_INHIB
9606	5275	SERPINB13	-	HSHUR7SEQ|HUR7|PI13|headpin	HGNC:8944|MIM:604445|Ensembl:ENSG00000197641|HPRD:05118|Vega:OTTHUMG00000060406	18	18q21.3-q22	serpin peptidase inhibitor, clade B (ovalbumin), member 13	protein-coding	SERPINB13	serpin peptidase inhibitor, clade B (ovalbumin), member 13	O	HURPIN|PI-13|UV-B repressed sequence, HUR 7|haCaT UV-repressible serpin|peptidase inhibitor 13|protease inhibitor 13 (hurpin, headpin)|proteinase inhibitor 13|serine (or cysteine) proteinase inhibitor, clade B (ovalbumin), member 13|serpin B13	20120622	PROT_INHIB
9606	5055	SERPINB2	-	HsT1201|PAI|PAI-2|PAI2|PLANH2	HGNC:8584|MIM:173390|Ensembl:ENSG00000197632|HPRD:01420|Vega:OTTHUMG00000060592	18	18q21.3	serpin peptidase inhibitor, clade B (ovalbumin), member 2	protein-coding	SERPINB2	serpin peptidase inhibitor, clade B (ovalbumin), member 2	O	monocyte Arg-serpin|placental plasminogen activator inhibitor|plasminogen activator inhibitor 2|plasminogen activator inhibitor, type II (arginine-serpin)|serine (or cysteine) proteinase inhibitor, clade B (ovalbumin), member 2|serpin B2|urokinase inhibitor	20120610	PROT_INHIB
9606	6317	SERPINB3	-	HsT1196|SCC|SCCA-1|SCCA-PD|SCCA1|T4-A	HGNC:10569|MIM:600517|Ensembl:ENSG00000057149|HPRD:02745|Vega:OTTHUMG00000060403	18	18q21.3	serpin peptidase inhibitor, clade B (ovalbumin), member 3	protein-coding	SERPINB3	serpin peptidase inhibitor, clade B (ovalbumin), member 3	O	protein T4-A|serine (or cysteine) proteinase inhibitor, clade B (ovalbumin), member 3|serpin B3|squamous cell carcinoma antigen 1	20120624	PROT_INHIB
9606	6318	SERPINB4	-	LEUPIN|PI11|SCCA-2|SCCA1|SCCA2	HGNC:10570|MIM:600518|Ensembl:ENSG00000206073|HPRD:02746|Vega:OTTHUMG00000060405	18	18q21.3	serpin peptidase inhibitor, clade B (ovalbumin), member 4	protein-coding	SERPINB4	serpin peptidase inhibitor, clade B (ovalbumin), member 4	O	PI-11|SCCA2/SCCA1 fusion protein|peptidase inhibitor 11|protease inhibitor (leucine-serpin)|serine (or cysteine) proteinase inhibitor, clade B (ovalbumin), member 4|serpin B4|squamous cell carcinoma antigen 1|squamous cell carcinoma antigen 2	20120610	PROT_INHIB
9606	5268	SERPINB5	-	PI5|maspin	HGNC:8949|MIM:154790|Ensembl:ENSG00000206075|HPRD:01111|Vega:OTTHUMG00000141307	18	18q21.3	serpin peptidase inhibitor, clade B (ovalbumin), member 5	protein-coding	SERPINB5	serpin peptidase inhibitor, clade B (ovalbumin), member 5	O	PI-5|peptidase inhibitor 5|protease inhibitor 5 (maspin)|serine (or cysteine) proteinase inhibitor, clade B (ovalbumin), member 5|serpin B5	20120610	PROT_INHIB
9606	5269	SERPINB6	RP1-90J20.6	CAP|DFNB91|MSTP057|PI6|PTI|SPI3	HGNC:8950|MIM:173321|Ensembl:ENSG00000124570|HPRD:01413|Vega:OTTHUMG00000016170	6	6p25	serpin peptidase inhibitor, clade B (ovalbumin), member 6	protein-coding	SERPINB6	serpin peptidase inhibitor, clade B (ovalbumin), member 6	O	PI-6|cytoplasmic antiproteinase|protease inhibitor 6 (placental thrombin inhibitor)|serine (or cysteine) proteinase inhibitor, clade B (ovalbumin), member 6|serpin B6	20120622	PROT_INHIB
9606	8710	SERPINB7	-	MEGSIN|TP55	HGNC:13902|MIM:603357|Ensembl:ENSG00000166396|HPRD:04524|Vega:OTTHUMG00000060591	18	18q21.33	serpin peptidase inhibitor, clade B (ovalbumin), member 7	protein-coding	SERPINB7	serpin peptidase inhibitor, clade B (ovalbumin), member 7	O	mesangium predominant gene, megsin|serine (or cysteine) proteinase inhibitor, clade B (ovalbumin), member 7|serpin B7	20120627	PROT_INHIB
9606	5271	SERPINB8	-	CAP2|PI8	HGNC:8952|MIM:601697|Ensembl:ENSG00000166401|HPRD:03412|Vega:OTTHUMG00000060596	18	18q21.3	serpin peptidase inhibitor, clade B (ovalbumin), member 8	protein-coding	SERPINB8	serpin peptidase inhibitor, clade B (ovalbumin), member 8	O	PI-8|cytoplasmic antiproteinase 2|peptidase inhibitor 8|protease inhibitor 8 (ovalbumin type)|serine (or cysteine) proteinase inhibitor, clade B (ovalbumin), member 8|serpin B8	20120610	PROT_INHIB
9606	5272	SERPINB9	-	CAP-3|CAP3|PI-9|PI9	HGNC:8955|MIM:601799|Ensembl:ENSG00000170542|HPRD:03480|Vega:OTTHUMG00000014131	6	6p25	serpin peptidase inhibitor, clade B (ovalbumin), member 9	protein-coding	SERPINB9	serpin peptidase inhibitor, clade B (ovalbumin), member 9	O	cytoplasmic antiproteinase 3|peptidase inhibitor 9|protease inhibitor 9 (ovalbumin type)|serine (or cysteine) proteinase inhibitor, clade B (ovalbumin), member 9|serpin B9|serpin peptidase inhibitor, clade B, member 9	20120610	PROT_INHIB
9606	462	SERPINC1	PRO0309	AT3|AT3D|ATIII|THPH7	HGNC:775|MIM:107300|Ensembl:ENSG00000117601|HPRD:00122|Vega:OTTHUMG00000037276	1	1q23-q25.1	serpin peptidase inhibitor, clade C (antithrombin), member 1	protein-coding	SERPINC1	serpin peptidase inhibitor, clade C (antithrombin), member 1	O	antithrombin III|antithrombin-III|serine (or cysteine) proteinase inhibitor, clade C (antithrombin), member 1|serine-cysteine proteinase inhibitor clade C member 1|serpin C1	20120622	PROT_INHIB
9606	3053	SERPIND1	-	D22S673|HC2|HCF2|HCII|HLS2|LS2|THPH10	HGNC:4838|MIM:142360|Ensembl:ENSG00000099937|HPRD:00795|Vega:OTTHUMG00000150755	22	22q11.21	serpin peptidase inhibitor, clade D (heparin cofactor), member 1	protein-coding	SERPIND1	serpin peptidase inhibitor, clade D (heparin cofactor), member 1	O	heparin cofactor 2|leuserpin 2|protease inhibitor leuserpin-2|serine (or cysteine) proteinase inhibitor, clade D (heparin cofactor), member 1|serpin D1	20120622	PROT_INHIB
9606	5054	SERPINE1	-	PAI|PAI-1|PAI1|PLANH1	HGNC:8583|MIM:173360|Ensembl:ENSG00000106366|HPRD:01418|Vega:OTTHUMG00000157107	7	7q21.3-q22	serpin peptidase inhibitor, clade E (nexin, plasminogen activator inhibitor type 1), member 1	protein-coding	SERPINE1	serpin peptidase inhibitor, clade E (nexin, plasminogen activator inhibitor type 1), member 1	O	endothelial plasminogen activator inhibitor|plasminogen activator inhibitor 1|serine (or cysteine) proteinase inhibitor, clade E (nexin, plasminogen activator inhibitor type 1), member 1|serpin E1	20120624	PROT_INHIB
9606	5270	SERPINE2	-	GDN|PI-7|PI7|PN-1|PN1|PNI	HGNC:8951|MIM:177010|Ensembl:ENSG00000135919|HPRD:01510|Vega:OTTHUMG00000133163	2	2q33-q35	serpin peptidase inhibitor, clade E (nexin, plasminogen activator inhibitor type 1), member 2	protein-coding	SERPINE2	serpin peptidase inhibitor, clade E (nexin, plasminogen activator inhibitor type 1), member 2	O	glia-derived nexin|glial-derived neurite promoting factor|peptidase inhibitor 7|protease nexin I|serpin E2	20120627	PROT_INHIB
9606	647174	SERPINE3	-	-	HGNC:24774|Ensembl:ENSG00000253309|Vega:OTTHUMG00000016943	13	13q14.3	serpin peptidase inhibitor, clade E (nexin, plasminogen activator inhibitor type 1), member 3	protein-coding	SERPINE3	serpin peptidase inhibitor, clade E (nexin, plasminogen activator inhibitor type 1), member 3	O	nexin-related serine protease inhibitor|serpin E3	20120610	PROT_INHIB
9606	5176	SERPINF1	PIG35	EPC-1|OI12|OI6|PEDF	HGNC:8824|MIM:172860|Ensembl:ENSG00000132386|HPRD:01408|Vega:OTTHUMG00000090571	17	17p13.3	serpin peptidase inhibitor, clade F (alpha-2 antiplasmin, pigment epithelium derived factor), member 1	protein-coding	SERPINF1	serpin peptidase inhibitor, clade F (alpha-2 antiplasmin, pigment epithelium derived factor), member 1	O	cell proliferation-inducing gene 35 protein|pigment epithelium-derived factor|serine (or cysteine) proteinase inhibitor, clade F (alpha-2 antiplasmin, pigment epithelium derived factor), member 1|serpin F1	20120622	PROT_INHIB
9606	5345	SERPINF2	-	A2AP|AAP|ALPHA-2-PI|API|PLI	HGNC:9075|MIM:613168|Ensembl:ENSG00000167711|HPRD:02029|Vega:OTTHUMG00000090552	17	17p13	serpin peptidase inhibitor, clade F (alpha-2 antiplasmin, pigment epithelium derived factor), member 2	protein-coding	SERPINF2	serpin peptidase inhibitor, clade F (alpha-2 antiplasmin, pigment epithelium derived factor), member 2	O	alpha-2-AP|alpha-2-antiplasmin|alpha-2-plasmin inhibitor|serine (or cysteine) proteinase inhibitor, clade F (alpha-2 antiplasmin, pigment epithelium derived factor), member 2|serpin F2	20120627	PROT_INHIB
9606	710	SERPING1	-	C1IN|C1INH|C1NH|HAE1|HAE2	HGNC:1228|MIM:606860|Ensembl:ENSG00000149131|HPRD:06033|Vega:OTTHUMG00000150304	11	11q12-q13.1	serpin peptidase inhibitor, clade G (C1 inhibitor), member 1	protein-coding	SERPING1	serpin peptidase inhibitor, clade G (C1 inhibitor), member 1	O	C1 esterase inhibitor|C1-inhibiting factor|complement component 1 inhibitor|plasma protease C1 inhibitor|serine/cysteine proteinase inhibitor clade G member 1|serpin G1	20120623	PROT_INHIB
9606	871	SERPINH1	PIG14	AsTP3|CBP1|CBP2|HSP47|OI10|PPROM|RA-A47|SERPINH2|gp46	HGNC:1546|MIM:600943|Ensembl:ENSG00000149257|HPRD:02968|Vega:OTTHUMG00000165362	11	11q13.5	serpin peptidase inhibitor, clade H (heat shock protein 47), member 1, (collagen binding protein 1)	protein-coding	SERPINH1	serpin peptidase inhibitor, clade H (heat shock protein 47), member 1, (collagen binding protein 1)	O	47 kDa heat shock protein|arsenic-transactivated protein 3|cell proliferation-inducing gene 14 protein|colligin-1|colligin-2|rheumatoid arthritis antigen A-47|rheumatoid arthritis-related antigen RA-A47|serine (or cysteine) proteinase inhibitor, clade H (heat shock protein 47), member 1, (collagen binding protein 1)|serine (or cysteine) proteinase inhibitor, clade H (heat shock protein 47), membe…	20120622	PROT_INHIB
9606	158172	SERPINH1P1	-	SERPINHP1|bA571F15.6|pshsp47	HGNC:19917	9	9p13.3	serpin peptidase inhibitor, clade H1, pseudogene 1	pseudo	SERPINH1P1	serpin peptidase inhibitor, clade H1, pseudogene 1	O	-	20120511	PROT_INHIB
9606	5274	SERPINI1	-	PI12|neuroserpin	HGNC:8943|MIM:602445|Ensembl:ENSG00000163536|HPRD:03901|Vega:OTTHUMG00000158450	3	3q26.1	serpin peptidase inhibitor, clade I (neuroserpin), member 1	protein-coding	SERPINI1	serpin peptidase inhibitor, clade I (neuroserpin), member 1	O	PI-12|neuroserpin|peptidase inhibitor 12|serine (or cysteine) proteinase inhibitor, clade I (neuroserpin), member 1|serpin I1	20120622	PROT_INHIB
9606	5276	SERPINI2	-	MEPI|PANCPIN|PI14|TSA2004	HGNC:8945|MIM:605587|Ensembl:ENSG00000114204|HPRD:05722|Vega:OTTHUMG00000158231	3	3q26	serpin peptidase inhibitor, clade I (pancpin), member 2	protein-coding	SERPINI2	serpin peptidase inhibitor, clade I (pancpin), member 2	O	PI-14|myoepithelium-derived serine protease inhibitor|pancreas-specific protein TSA2004|peptidase inhibitor 14|protease inhibitor 14|serine (or cysteine) proteinase inhibitor, clade I (neuroserpin), member 2|serine (or cysteine) proteinase inhibitor, clade I (pancpin), member 2|serpin I2	20120619	PROT_INHIB
9606	6590	SLPI	-	ALK1|ALP|BLPI|HUSI|HUSI-I|MPI|WAP4|WFDC4	HGNC:11092|MIM:107285|Ensembl:ENSG00000124107|HPRD:00121|Vega:OTTHUMG00000033075	20	20q12	secretory leukocyte peptidase inhibitor	protein-coding	SLPI	secretory leukocyte peptidase inhibitor	O	HUSI-1|WAP four-disulfide core domain protein 4|antileukoproteinase|mucus proteinase inhibitor|protease inhibitor WAP4|secretory leukocyte protease inhibitor (antileukoproteinase)|seminal proteinase inhibitor	20120603	PROT_INHIB
9606	6690	SPINK1	-	PCTT|PSTI|Spink3|TATI|TCP	HGNC:11244|MIM:167790|Ensembl:ENSG00000164266|HPRD:01341|Vega:OTTHUMG00000129730	5	5q32	serine peptidase inhibitor, Kazal type 1	protein-coding	SPINK1	serine peptidase inhibitor, Kazal type 1	O	pancreatic secretory trypsin inhibitor|serine protease inhibitor Kazal-type 1|serine protease inhibitor, Kazal type 1|tumor-associated trypsin inhibitor	20120622	PROT_INHIB
9606	153218	SPINK13	-	HBVDNAPTP1|HESPINTOR|LiESP6|SPINK5L3	HGNC:27200|Ensembl:ENSG00000214510|Vega:OTTHUMG00000163426	5	5q32	serine peptidase inhibitor, Kazal type 13 (putative)	protein-coding	SPINK13	serine peptidase inhibitor, Kazal type 13 (putative)	O	hepatitis B virus DNA polymerase transactivated human serine protease inhibitor|hepatitis B virus DNA polymerase transactivated serine protease inhibitor|serine protease inhibitor Kazal-type 13|serine protease inhibitor Kazal-type 5-like 3	20120622	PROT_INHIB
9606	408187	SPINK14	-	SPINK5L2	HGNC:33825|Ensembl:ENSG00000196800|HPRD:18098|Vega:OTTHUMG00000129732	5	5q32	serine peptidase inhibitor, Kazal type 14 (putative)	protein-coding	SPINK14	serine peptidase inhibitor, Kazal type 14 (putative)	O	Kazal type serine protease inhibitor 5-like 2|serine protease inhibitor Kazal-type 14	20120610	PROT_INHIB
9606	6691	SPINK2	-	HUSI-II	HGNC:11245|MIM:605753|Ensembl:ENSG00000128040|HPRD:10422|Vega:OTTHUMG00000128769	4	4q12	serine peptidase inhibitor, Kazal type 2 (acrosin-trypsin inhibitor)	protein-coding	SPINK2	serine peptidase inhibitor, Kazal type 2 (acrosin-trypsin inhibitor)	O	acrosin-trypsin inhibitor|serine protease inhibitor Kazal-type 2|serine protease inhibitor, Kazal type 2 (acrosin-trypsin inhibitor)|serine protease inhibitor, Kazal type, 2 (acrosin-trypsin inhibitor)	20120511	PROT_INHIB
9606	27290	SPINK4	-	PEC-60|PEC60	HGNC:16646|MIM:613929|Ensembl:ENSG00000122711|HPRD:11598|Vega:OTTHUMG00000019762	9	9p13.3	serine peptidase inhibitor, Kazal type 4	protein-coding	SPINK4	serine peptidase inhibitor, Kazal type 4	O	gastrointestinal peptide|peptide PEC-60 homolog|serine protease inhibitor Kazal-type 4|serine protease inhibitor, Kazal type 4	20120622	PROT_INHIB
9606	11005	SPINK5	-	LEKTI|LETKI|NETS|NS|VAKTI	HGNC:15464|MIM:605010|Ensembl:ENSG00000133710|HPRD:05423|Vega:OTTHUMG00000134305	5	5q32	serine peptidase inhibitor, Kazal type 5	protein-coding	SPINK5	serine peptidase inhibitor, Kazal type 5	O	lympho-epithelial Kazal-type-related inhibitor|lymphoepithelial Kazal-type-related inhibitor|serine protease inhibitor Kazal-type 5|serine protease inhibitor, Kazal type 5	20120622	PROT_INHIB
9606	404203	SPINK6	UNQ844/PRO1782	BUSI2|UNQ844	HGNC:29486|Ensembl:ENSG00000178172|HPRD:15439|Vega:OTTHUMG00000163425	5	5q32	serine peptidase inhibitor, Kazal type 6	protein-coding	SPINK6	serine peptidase inhibitor, Kazal type 6	O	acrosin inhibitor|kallikrein inhibitor|protease inhibitor H|serine protease inhibitor Kazal-type 6	20120627	PROT_INHIB
9606	84651	SPINK7	UNQ745/PRO1474	ECG2|ECRG2	HGNC:24643|Ensembl:ENSG00000145879|HPRD:16850|Vega:OTTHUMG00000163522	5	5q32	serine peptidase inhibitor, Kazal type 7 (putative)	protein-coding	SPINK7	serine peptidase inhibitor, Kazal type 7 (putative)	O	ECRG-2|esophagus cancer related gene 2|esophagus cancer-related gene 2 protein|esophagus cancer-related gene-2|serine protease inhibitor Kazal-type 7	20120622	PROT_INHIB
9606	646424	SPINK8	-	-	HGNC:33160|Ensembl:ENSG00000229453|Vega:OTTHUMG00000156832	3	3p21.31	serine peptidase inhibitor, Kazal type 8 (putative)	protein-coding	SPINK8	serine peptidase inhibitor, Kazal type 8 (putative)	O	serine protease inhibitor Kazal-type 8	20120610	PROT_INHIB
9606	643394	SPINK9	-	LEKTI2	HGNC:32951|MIM:613511|Ensembl:ENSG00000204909|Vega:OTTHUMG00000163431	5	5q32	serine peptidase inhibitor, Kazal type 9	protein-coding	SPINK9	serine peptidase inhibitor, Kazal type 9	O	lymphoepithelial Kazal-type-related inhibitor 2|serine protease inhibitor Kazal type 9|serine protease inhibitor Kazal-type 9	20120610	PROT_INHIB
9606	57119	SPINLW1	RP3-461P17.1	CT71|CT72|EPPIN|WAP7|WFDC7|dJ461P17.2	HGNC:15932|MIM:609031|Ensembl:ENSG00000101448|HPRD:10615|Vega:OTTHUMG00000032588	20	20q12-q13.2	serine peptidase inhibitor-like, with Kunitz and WAP domains 1 (eppin)	protein-coding	SPINLW1	serine peptidase inhibitor-like, with Kunitz and WAP domains 1 (eppin)	O	WAP four-disulfide core domain protein 7|cancer/testis antigen 71|cancer/testis antigen 72|epididymal protease inhibitor|eppin|protease inhibitor WAP7	20120610	PROT_INHIB
9606	6692	SPINT1	UNQ223/PRO256	HAI|HAI1|MANSC2	HGNC:11246|MIM:605123|Ensembl:ENSG00000166145|HPRD:05494|Vega:OTTHUMG00000130068	15	15q15.1	serine peptidase inhibitor, Kunitz type 1	protein-coding	SPINT1	serine peptidase inhibitor, Kunitz type 1	O	HAI-1|hepatocyte growth factor activator inhibitor type 1|kunitz-type protease inhibitor 1|serine protease inhibitor, Kunitz type 1	20120610	PROT_INHIB
9606	10653	SPINT2	-	DIAR3|HAI-2|HAI2|Kop|PB	HGNC:11247|MIM:605124|Ensembl:ENSG00000167642|HPRD:05495	19	19q13.1	serine peptidase inhibitor, Kunitz type, 2	protein-coding	SPINT2	serine peptidase inhibitor, Kunitz type, 2	O	hepatocyte growth factor activator inhibitor type 2|kunitz-type protease inhibitor 2|placental bikunin|serine protease inhibitor, Kunitz type, 2	20120627	PROT_INHIB
9606	10816	SPINT3	-	HKIB9	HGNC:11248|MIM:613941|Ensembl:ENSG00000101446|Vega:OTTHUMG00000032585	20	20q12-q13.1	serine peptidase inhibitor, Kunitz type, 3	protein-coding	SPINT3	serine peptidase inhibitor, Kunitz type, 3	O	kunitz-type protease inhibitor 3|serine protease inhibitor Kunitz type 3|serine protease inhibitor, Kunitz type, 3	20120610	PROT_INHIB
9606	391253	SPINT4	-	C20orf137|SPINT3|dJ601O1.1	HGNC:16130|Ensembl:ENSG00000149651|Vega:OTTHUMG00000130153	20	20q13.12	serine peptidase inhibitor, Kunitz type 4	protein-coding	SPINT4	serine peptidase inhibitor, Kunitz type 4	O	kunitz-type protease inhibitor 4|serine protease inhibitor, Kunitz type 1|serine protease inhibitor, Kunitz type 4	20120610	PROT_INHIB
9606	6695	SPOCK1	-	SPOCK|TESTICAN|TIC1	HGNC:11251|MIM:602264|Ensembl:ENSG00000152377|HPRD:11887|Vega:OTTHUMG00000129157	5	5q31.2	sparc/osteonectin, cwcv and kazal-like domains proteoglycan (testican) 1	protein-coding	SPOCK1	sparc/osteonectin, cwcv and kazal-like domains proteoglycan (testican) 1	O	testican-1	20120622	PROT_INHIB
9606	9806	SPOCK2	UNQ269/PRO306	testican-2	HGNC:13564|MIM:607988|Ensembl:ENSG00000107742|HPRD:12146|Vega:OTTHUMG00000018430	10	10pter-q25.3	sparc/osteonectin, cwcv and kazal-like domains proteoglycan (testican) 2	protein-coding	SPOCK2	sparc/osteonectin, cwcv and kazal-like domains proteoglycan (testican) 2	O	SPARC/osteonectin, CWCV, and Kazal-like domains proteoglycan 2|testican-2	20120622	PROT_INHIB
9606	50859	SPOCK3	UNQ409/PRO771	HSAJ1454|TES-3|TICN3	HGNC:13565|MIM:607989|Ensembl:ENSG00000196104|HPRD:12147|Vega:OTTHUMG00000161190	4	4q32.3	sparc/osteonectin, cwcv and kazal-like domains proteoglycan (testican) 3	protein-coding	SPOCK3	sparc/osteonectin, cwcv and kazal-like domains proteoglycan (testican) 3	O	testican-3	20120627	PROT_INHIB
9606	7035	TFPI	-	EPI|LACI|TFI|TFPI1	HGNC:11760|MIM:152310|Ensembl:ENSG00000003436|HPRD:01064|Vega:OTTHUMG00000132634	2	2q32	tissue factor pathway inhibitor (lipoprotein-associated coagulation inhibitor)	protein-coding	TFPI	tissue factor pathway inhibitor (lipoprotein-associated coagulation inhibitor)	O	anti-convertin|extrinsic pathway inhibitor|tissue factor pathway inhibitor	20120603	PROT_INHIB
9606	7980	TFPI2	-	PP5|REF1|TFPI-2	HGNC:11761|MIM:600033|Ensembl:ENSG00000105825|HPRD:08962|Vega:OTTHUMG00000022963	7	7q22	tissue factor pathway inhibitor 2	protein-coding	TFPI2	tissue factor pathway inhibitor 2	O	placental protein 5	20120622	PROT_INHIB
9606	7076	TIMP1	RP1-230G1.3	CLGI|EPA|EPO|HCI|TIMP	HGNC:11820|MIM:305370|Ensembl:ENSG00000102265|HPRD:02371|Vega:OTTHUMG00000021447	X	Xp11.3-p11.23	TIMP metallopeptidase inhibitor 1	protein-coding	TIMP1	TIMP metallopeptidase inhibitor 1	O	TIMP-1|collagenase inhibitor|erythroid potentiating activity|erythroid-potentiating activity|fibroblast collagenase inhibitor|metalloproteinase inhibitor 1|tissue inhibitor of metalloproteinases 1	20120623	PROT_INHIB
9606	7077	TIMP2	-	CSC-21K	HGNC:11821|MIM:188825|Ensembl:ENSG00000035862|HPRD:01784|Vega:OTTHUMG00000154517	17	17q25	TIMP metallopeptidase inhibitor 2	protein-coding	TIMP2	TIMP metallopeptidase inhibitor 2	O	TIMP-2|metalloproteinase inhibitor 2|tissue inhibitor of metalloproteinase 2|tissue inhibitor of metalloproteinases 2	20120617	PROT_INHIB
9606	7078	TIMP3	-	HSMRK222|K222|K222TA2|SFD	HGNC:11822|MIM:188826|Ensembl:ENSG00000100234|HPRD:01785|Vega:OTTHUMG00000030784	22	22q12.3	TIMP metallopeptidase inhibitor 3	protein-coding	TIMP3	TIMP metallopeptidase inhibitor 3	O	MIG-5 protein|TIMP-3|metalloproteinase inhibitor 3|protein MIG-5|tissue inhibitor of metalloproteinases 3	20120622	PROT_INHIB
9606	7079	TIMP4	-	-	HGNC:11823|MIM:601915|Ensembl:ENSG00000157150|HPRD:03557|Vega:OTTHUMG00000129763	3	3p25	TIMP metallopeptidase inhibitor 4	protein-coding	TIMP4	TIMP metallopeptidase inhibitor 4	O	TIMP-4|metalloproteinase inhibitor 4|tissue inhibitor of metalloproteinase 4|tissue inhibitor of metalloproteinases 4	20120610	PROT_INHIB
9606	51499	TRIAP1	HSPC132	P53CSV|WF-1	HGNC:26937|Ensembl:ENSG00000170855|HPRD:13698|Vega:OTTHUMG00000047787	12	12q24.31	TP53 regulated inhibitor of apoptosis 1	protein-coding	TRIAP1	TP53 regulated inhibitor of apoptosis 1	O	TP53-regulated inhibitor of apoptosis 1|p53-inducible cell-survival factor|protein 15E1.1	20120610	PROT_INHIB
9606	89766	UMODL1	-	-	HGNC:12560|MIM:613859|Ensembl:ENSG00000177398|HPRD:08775|HPRD:15610|Vega:OTTHUMG00000086788	21	21q22.3	uromodulin-like 1	protein-coding	UMODL1	uromodulin-like 1	O	olfactorin	20120511	PROT_INHIB
9606	58189	WFDC1	-	PS20	HGNC:15466|MIM:605322|Ensembl:ENSG00000103175|HPRD:05614|Vega:OTTHUMG00000137641	16	16q24.3	WAP four-disulfide core domain 1	protein-coding	WFDC1	WAP four-disulfide core domain 1	O	WAP four-disulfide core domain 1 homolog|WAP four-disulfide core domain protein 1|prostate stromal protein ps20|ps20 growth inhibitor	20120610	PROT_INHIB
9606	140832	WFDC10A	-	C20orf146|WAP10|dJ688G8.3	HGNC:16139|Ensembl:ENSG00000180305|HPRD:15671|Vega:OTTHUMG00000046331	20	20q13.12	WAP four-disulfide core domain 10A	protein-coding	WFDC10A	WAP four-disulfide core domain 10A	O	WAP four-disulfide core domain protein 10A|putative protease inhibitor WAP10A	20120610	PROT_INHIB
9606	280664	WFDC10B	RP4-688G8.4	WAP12	HGNC:20479|Ensembl:ENSG00000182931|HPRD:15672|Vega:OTTHUMG00000130227	20	20q13.12	WAP four-disulfide core domain 10B	protein-coding	WFDC10B	WAP four-disulfide core domain 10B	O	protease inhibitor WAP12|protein WFDC10B	20120511	PROT_INHIB
9606	259239	WFDC11	-	WAP11	HGNC:20478|Ensembl:ENSG00000180083|HPRD:15673|Vega:OTTHUMG00000046330	20	20q13.12	WAP four-disulfide core domain 11	protein-coding	WFDC11	WAP four-disulfide core domain 11	O	protease inhibitor WAP11|protein WFDC11	20120622	PROT_INHIB
9606	128488	WFDC12	UNQ544/PRO844	C20orf122|SWAM2|WAP2|dJ211D12.4	HGNC:16115|MIM:609872|Ensembl:ENSG00000168703|HPRD:15674|Vega:OTTHUMG00000046412	20	20q12-q13.1	WAP four-disulfide core domain 12	protein-coding	WFDC12	WAP four-disulfide core domain 12	O	WAP four-disulfide core domain protein 12|protease inhibitor WAP2|putative protease inhibitor WAP12|single WAP motif protein 2|whey acidic protein 2	20120610	PROT_INHIB
9606	164237	WFDC13	-	C20orf138|WAP13|dJ601O1.3	HGNC:16131|Ensembl:ENSG00000168634|HPRD:15675|Vega:OTTHUMG00000046333	20	20q13.12	WAP four-disulfide core domain 13	protein-coding	WFDC13	WAP four-disulfide core domain 13	O	WAP four-disulfide core domain protein 13|protease inhibitor WAP13|protein WFDC13	20120610	PROT_INHIB
9606	10406	WFDC2	RP3-461P17.2	EDDM4|HE4|WAP5|dJ461P17.6	HGNC:15939|Ensembl:ENSG00000101443|HPRD:11684|Vega:OTTHUMG00000032594	20	20q12-q13.2	WAP four-disulfide core domain 2	protein-coding	WFDC2	WAP four-disulfide core domain 2	O	WAP domain containing protein HE4-V4|WAP four-disulfide core domain protein 2|epididymal protein 4|epididymal secretory protein E4|epididymis-specific, whey-acidic protein type, four-disulfide core|major epididymis-specific protein E4|putative protease inhibitor WAP5	20120622	PROT_INHIB
9606	140686	WFDC3	RP3-447F3.3	WAP14|dJ447F3.3	HGNC:15957|Ensembl:ENSG00000124116|HPRD:15676|Vega:OTTHUMG00000032614	20	20q13.12	WAP four-disulfide core domain 3	protein-coding	WFDC3	WAP four-disulfide core domain 3	O	WAP four-disulfide core domain protein 3|protease inhibitor WAP14|putative protease inhibitor WAP14|whey acidic protein 14	20120610	PROT_INHIB
9606	149708	WFDC5	UNQ3036/PRO9842	PRG5|WAP1|dJ211D12.5	HGNC:20477|MIM:605161|Ensembl:ENSG00000175121|Vega:OTTHUMG00000046411	20	20q13.12	WAP four-disulfide core domain 5	protein-coding	WFDC5	WAP four-disulfide core domain 5	O	WAP four-disulfide core domain protein 5|p53-responsive gene 5 protein|protease inhibitor WAP1|putative protease inhibitor WAP1	20120610	PROT_INHIB
9606	140870	WFDC6	RP3-461P17.11-002	C20orf171|WAP6|dJ461P17.11	HGNC:16164|Ensembl:ENSG00000243543|HPRD:15677|Vega:OTTHUMG00000046354	20	20q13.12	WAP four-disulfide core domain 6	protein-coding	WFDC6	WAP four-disulfide core domain 6	O	WAP four-disulfide core domain protein 6|protease inhibitor WAP6	20120622	PROT_INHIB
9606	90199	WFDC8	RP3-461P17.3	C20orf170|WAP8|dJ461P17.1	HGNC:16163|Ensembl:ENSG00000158901|HPRD:11685|Vega:OTTHUMG00000046342	20	20q13.12	WAP four-disulfide core domain 8	protein-coding	WFDC8	WAP four-disulfide core domain 8	O	WAP four-disulfide core domain protein 8|WAP motif protein 1|protease inhibitor WAP8|putative protease inhibitor WAP8	20120610	PROT_INHIB
9606	259240	WFDC9	-	WAP9|dJ688G8.2	HGNC:20380|Ensembl:ENSG00000180205|HPRD:15678|Vega:OTTHUMG00000046332	20	20q12-q13.1	WAP four-disulfide core domain 9	protein-coding	WFDC9	WAP four-disulfide core domain 9	O	protein WFDC9	20120622	PROT_INHIB
9606	117166	WFIKKN1	PSEC0040	C16orf12|RJD2|WFIKKN	HGNC:30912|MIM:608021|Ensembl:ENSG00000127578|HPRD:12153|Vega:OTTHUMG00000090359	16	16p13.3	WAP, follistatin/kazal, immunoglobulin, kunitz and netrin domain containing 1	protein-coding	WFIKKN1	WAP, follistatin/kazal, immunoglobulin, kunitz and netrin domain containing 1	O	GASP-2|WAP, FS, Ig, KU, and NTR-containing protein|WAP, follistatin, immunoglobulin, kunitz and NTR domain-containing protein|WAP, kazal, immunoglobulin, kunitz and NTR domain-containing protein 1|growth and differentiation factor-associated serum protein 2|hGASP-2	20120622	PROT_INHIB
9606	124857	WFIKKN2	UNQ9235/PRO31996	GASP-1|WFIKKNRP|hGASP-1	HGNC:30916|MIM:610895|Ensembl:ENSG00000173714|HPRD:18303|Vega:OTTHUMG00000162274	17	17q21.33	WAP, follistatin/kazal, immunoglobulin, kunitz and netrin domain containing 2	protein-coding	WFIKKN2	WAP, follistatin/kazal, immunoglobulin, kunitz and netrin domain containing 2	O	WAP, FS, Ig, two KU and NTR module related protein|WAP, follistatin, immunoglobulin, kunitz and NTR domain-containing-related protein|WAP, kazal, immunoglobulin, kunitz and NTR domain-containing protein 2|WFIKKN-related protein|growth and differentiation factor-associated serum protein 1|multivalent protease inhibitor protein	20120610	PROT_INHIB
9606	331	XIAP	RP1-315G1.5	API3|BIRC4|IAP-3|ILP1|MIHA|XLP2|hIAP-3|hIAP3	HGNC:592|MIM:300079|Ensembl:ENSG00000101966|HPRD:02094|Vega:OTTHUMG00000022336	X	Xq25	X-linked inhibitor of apoptosis	protein-coding	XIAP	X-linked inhibitor of apoptosis	O	E3 ubiquitin-protein ligase XIAP|IAP-like protein|X-linked IAP|X-linked inhibitor of apoptosis protein|baculoviral IAP repeat-containing 4|baculoviral IAP repeat-containing protein 4|inhibitor of apoptosis protein 3	20120623	PROT_INHIB
9606	55347	ABHD10	-	-	HGNC:25656|Ensembl:ENSG00000144827|HPRD:07751|Vega:OTTHUMG00000159280	3	3q13.2	abhydrolase domain containing 10	protein-coding	ABHD10	abhydrolase domain containing 10	O	abhydrolase domain-containing protein 10, mitochondrial	20120622	PROTEASE
9606	1636	ACE	-	ACE1|CD143|DCP|DCP1|ICH|MVCD3	HGNC:2707|MIM:106180|Ensembl:ENSG00000159640|HPRD:00108|Vega:OTTHUMG00000154927	17	17q23.3	angiotensin I converting enzyme (peptidyl-dipeptidase A) 1	protein-coding	ACE	angiotensin I converting enzyme (peptidyl-dipeptidase A) 1	O	CD143 antigen|angiotensin I converting enzyme peptidyl-dipeptidase A 1 transcript|angiotensin converting enzyme, somatic isoform|angiotensin-converting enzyme|carboxycathepsin|dipeptidyl carboxypeptidase 1|dipeptidyl carboxypeptidase I|kininase II|peptidase P|testicular ECA	20120624	PROTEASE
9606	59272	ACE2	UNQ868/PRO1885	ACEH	HGNC:13557|MIM:300335|Ensembl:ENSG00000130234|HPRD:02274|Vega:OTTHUMG00000021177	X	Xp22	angiotensin I converting enzyme (peptidyl-dipeptidase A) 2	protein-coding	ACE2	angiotensin I converting enzyme (peptidyl-dipeptidase A) 2	O	ACE-related carboxypeptidase|angiotensin I converting enzyme 2|angiotensin-converting enzyme 2|angiotensin-converting enzyme homolog|metalloprotease MPROT15	20120623	PROTEASE
9606	49	ACR	-	-	HGNC:126|MIM:102480|Ensembl:ENSG00000100312|HPRD:06342|Vega:OTTHUMG00000150155	22	22q13.33	acrosin	protein-coding	ACR	acrosin	O	preproacrosin|proacrosin	20120610	PROTEASE
9606	95	ACY1	-	ACY-1|ACY1D	HGNC:177|MIM:104620|Ensembl:ENSG00000114786|Ensembl:ENSG00000243989|HPRD:00092|Vega:OTTHUMG00000157815|Vega:OTTHUMG00000166447	3	3p21.1	aminoacylase 1	protein-coding	ACY1	aminoacylase 1	O	N-acyl-L-amino-acid amidohydrolase|acylase|aminoacylase-1	20120622	PROTEASE
9606	8759	ADAM1	-	ADAM1P|FTNAP|Ftna|PH-30a	HGNC:187	12	12q24.13	ADAM metallopeptidase domain 1, pseudogene	pseudo	ADAM1	ADAM metallopeptidase domain 1, pseudogene	O	-	20120603	PROTEASE
9606	102	ADAM10	-	AD10|CD156c|HsT18717|MADM|kuz	HGNC:188|MIM:602192|Ensembl:ENSG00000137845|HPRD:03723|Vega:OTTHUMG00000132633	15	15q22	ADAM metallopeptidase domain 10	protein-coding	ADAM10	ADAM metallopeptidase domain 10	O	ADAM 10|CDw156|a disintegrin and metalloprotease domain 10|a disintegrin and metalloproteinase domain 10|disintegrin and metalloproteinase domain-containing protein 10|kuzbanian protein homolog|mammalian disintegrin-metalloprotease	20120616	PROTEASE
9606	4185	ADAM11	-	MDC	HGNC:189|MIM:155120|Ensembl:ENSG00000073670|HPRD:01114	17	17q21.3	ADAM metallopeptidase domain 11	protein-coding	ADAM11	ADAM metallopeptidase domain 11	O	ADAM 11|disintegrin and metalloproteinase domain-containing protein 11	20120603	PROTEASE
9606	8038	ADAM12	RP11-295J3.5	MCMP|MCMPMltna|MLTN|MLTNA	HGNC:190|MIM:602714|Ensembl:ENSG00000148848|HPRD:04092|Vega:OTTHUMG00000019243	10	10q26.3	ADAM metallopeptidase domain 12	protein-coding	ADAM12	ADAM metallopeptidase domain 12	O	disintegrin and metalloproteinase domain-containing protein 12|meltrin-alpha	20120616	PROTEASE
9606	8751	ADAM15	RP11-540D14.1	MDC15	HGNC:193|MIM:605548|Ensembl:ENSG00000143537|HPRD:05674|Vega:OTTHUMG00000013898	1	1q21.3	ADAM metallopeptidase domain 15	protein-coding	ADAM15	ADAM metallopeptidase domain 15	O	MDC-15|a disintegrin and metalloproteinase domain 15 (metargidin)|disintegrin and metalloproteinase domain-containing protein 15|metalloprotease RGD disintegrin protein|metalloproteinase-like, disintegrin-like, and cysteine-rich protein 15	20120627	PROTEASE
9606	6868	ADAM17	-	ADAM18|CD156B|CSVP|NISBD|TACE	HGNC:195|MIM:603639|Ensembl:ENSG00000151694|HPRD:04703|Vega:OTTHUMG00000090425	2	2p25	ADAM metallopeptidase domain 17	protein-coding	ADAM17	ADAM metallopeptidase domain 17	O	ADAM metallopeptidase domain 18|TNF-alpha convertase|TNF-alpha converting enzyme|disintegrin and metalloproteinase domain-containing protein 17|snake venom-like protease|tumor necrosis factor, alpha, converting enzyme	20120622	PROTEASE
9606	8749	ADAM18	UNQ858/PRO1867	ADAM27|tMDCIII	HGNC:196|Ensembl:ENSG00000168619|HPRD:07469|Vega:OTTHUMG00000164040	8	8p11.22	ADAM metallopeptidase domain 18	protein-coding	ADAM18	ADAM metallopeptidase domain 18	O	ADAM 18|a disintegrin and metalloproteinase domain 18|disintegrin and metalloproteinase domain-containing protein 18|tMDC III|transmembrane metalloproteinase-like, disintegrin-like, and cysteine-rich protein III	20120627	PROTEASE
9606	8728	ADAM19	FKSG34	MADDAM|MLTNB	HGNC:197|MIM:603640|Ensembl:ENSG00000135074|HPRD:04704|Vega:OTTHUMG00000130242	5	5q33.3	ADAM metallopeptidase domain 19	protein-coding	ADAM19	ADAM metallopeptidase domain 19	O	ADAM 19|a disintegrin and metalloproteinase domain 19 (meltrin beta)|disintegrin and metalloproteinase domain-containing protein 19|meltrin beta|meltrin-beta|metalloprotease and disintegrin dendritic antigen marker	20120610	PROTEASE
9606	2515	ADAM2	-	CRYN1|CRYN2|CT15|FTNB|PH-30b|PH30	HGNC:198|MIM:601533|Ensembl:ENSG00000104755|HPRD:03322|Vega:OTTHUMG00000164041	8	8p11.2	ADAM metallopeptidase domain 2	protein-coding	ADAM2	ADAM metallopeptidase domain 2	O	ADAM 2|PH-30|PH30-beta|cancer/testis antigen 15|disintegrin and metalloproteinase domain-containing protein 2|fertilin beta|fertilin subunit beta	20120610	PROTEASE
9606	8748	ADAM20	-	-	HGNC:199|MIM:603712|Ensembl:ENSG00000134007|HPRD:04754|Vega:OTTHUMG00000167548	14	14q24.1	ADAM metallopeptidase domain 20	protein-coding	ADAM20	ADAM metallopeptidase domain 20	O	ADAM 20|a disintegrin and metalloproteinase domain 20|disintegrin and metalloproteinase domain-containing protein 20	20120610	PROTEASE
9606	8747	ADAM21	-	ADAM 21|ADAM31	HGNC:200|MIM:603713|HPRD:04755	14	14q24.1	ADAM metallopeptidase domain 21	protein-coding	ADAM21	ADAM metallopeptidase domain 21	O	ADAM metallopeptidase domain 21, preproprotein|a disintegrin and metalloproteinase domain 21|disintegrin and metalloproteinase domain-containing protein 21	20120622	PROTEASE
9606	145241	ADAM21P1	-	ADAM21P	HGNC:19822	14	14q24.2	ADAM metallopeptidase domain 21 pseudogene 1	pseudo	ADAM21P1	ADAM metallopeptidase domain 21 pseudogene 1	O	-	20120511	PROTEASE
9606	53616	ADAM22	-	ADAM 22|MDC2	HGNC:201|MIM:603709|Ensembl:ENSG00000008277|HPRD:04751|Vega:OTTHUMG00000137417	7	7q21	ADAM metallopeptidase domain 22	protein-coding	ADAM22	ADAM metallopeptidase domain 22	O	a disintegrin and metalloproteinase domain 22|disintegrin and metalloproteinase domain-containing protein 22|metalloproteinase-disintegrin ADAM22-3|metalloproteinase-like, disintegrin-like, and cysteine-rich protein 2	20120626	PROTEASE
9606	8745	ADAM23	-	MDC3	HGNC:202|MIM:603710|Ensembl:ENSG00000114948|HPRD:04752|Vega:OTTHUMG00000132919	2	2q33	ADAM metallopeptidase domain 23	protein-coding	ADAM23	ADAM metallopeptidase domain 23	O	MDC-3|disintegrin and metalloproteinase domain-containing protein 23|metalloproteinase-like, disintegrin-like, and cysteine-rich protein 3	20120610	PROTEASE
9606	10863	ADAM28	-	ADAM 28|ADAM23|MDC-L|MDC-Lm|MDC-Ls|MDCL|eMDC II|eMDCII	HGNC:206|MIM:606188|Ensembl:ENSG00000042980|HPRD:08391|Vega:OTTHUMG00000163780	8	8p21.2	ADAM metallopeptidase domain 28	protein-coding	ADAM28	ADAM metallopeptidase domain 28	O	disintegrin and metalloproteinase domain-containing protein 28|epididymial metalloproteinase-like, disintegrin-like, and cysteine-rich protein II|metalloproteinase-like, disintegrin-like, and cysteine-rich protein-L	20120619	PROTEASE
9606	11086	ADAM29	-	CT73|svph1	HGNC:207|MIM:604778|Ensembl:ENSG00000168594|HPRD:05306|Vega:OTTHUMG00000160764	4	4q34	ADAM metallopeptidase domain 29	protein-coding	ADAM29	ADAM metallopeptidase domain 29	O	a disintegrin and metalloproteinase domain 29|cancer/testis antigen 73|disintegrin and metalloproteinase domain-containing protein 29	20120610	PROTEASE
9606	11085	ADAM30	UNQ2509/PRO5997	svph4	HGNC:208|MIM:604779|Ensembl:ENSG00000134249|HPRD:05307|Vega:OTTHUMG00000012176	1	1p12	ADAM metallopeptidase domain 30	protein-coding	ADAM30	ADAM metallopeptidase domain 30	O	a disintegrin and metalloproteinase domain 30|disintegrin and metalloproteinase domain-containing protein 30	20120610	PROTEASE
9606	203102	ADAM32	UNQ5982/PRO21340	-	HGNC:15479|Ensembl:ENSG00000197140|HPRD:16475|Vega:OTTHUMG00000164071	8	8p11.22	ADAM metallopeptidase domain 32	protein-coding	ADAM32	ADAM metallopeptidase domain 32	O	ADAM 32|a disintegrin and metalloprotease domain 32|a disintegrin and metalloproteinase domain 32|disintegrin and metalloproteinase domain-containing protein 32|metalloproteinase 12-like protein	20120622	PROTEASE
9606	80332	ADAM33	RP5-964F7.2	C20orf153|DJ964F7.1	HGNC:15478|MIM:607114|Ensembl:ENSG00000149451|HPRD:06173|Vega:OTTHUMG00000031758	20	20p13	ADAM metallopeptidase domain 33	protein-coding	ADAM33	ADAM metallopeptidase domain 33	O	ADAM 33|a disintegrin and metalloprotease 33|a disintegrin and metalloproteinase domain 33|disintegrin and metalloproteinase domain-containing protein 33|disintegrin and reprolysin metalloproteinase family protein	20120622	PROTEASE
9606	1587	ADAM3A	-	ADAM3|CYRN1|tMDCI	HGNC:209	8	8p11.23	ADAM metallopeptidase domain 3A (pseudogene)	pseudo	ADAM3A	ADAM metallopeptidase domain 3A (pseudogene)	O	-	20120612	PROTEASE
9606	1596	ADAM3B	-	CYRN2	HGNC:210	16	16q12.1	ADAM metallopeptidase domain 3B (pseudogene)	pseudo	ADAM3B	ADAM metallopeptidase domain 3B (pseudogene)	O	-	20120612	PROTEASE
9606	8756	ADAM7	-	ADAM 7|ADAM-7|EAPI|GP-83|GP83	HGNC:214|MIM:607310|Ensembl:ENSG00000069206|HPRD:07391|Vega:OTTHUMG00000097859	8	8p21.2	ADAM metallopeptidase domain 7	protein-coding	ADAM7	ADAM metallopeptidase domain 7	O	a disintegrin and metalloproteinase domain 7|disintegrin and metalloproteinase domain-containing protein 7|epididymal apical protein I|sperm maturation-related glycoprotein GP-83	20120511	PROTEASE
9606	101	ADAM8	-	CD156|MS2	HGNC:215|MIM:602267|Ensembl:ENSG00000151651|HPRD:03777|Vega:OTTHUMG00000019309	10	10q26.3	ADAM metallopeptidase domain 8	protein-coding	ADAM8	ADAM metallopeptidase domain 8	O	a disintegrin and metalloproteinase domain 8|cell surface antigen MS2|disintegrin and metalloproteinase domain-containing protein 8|human leukocyte differentiation antigen	20120622	PROTEASE
9606	8754	ADAM9	-	CORD9|MCMP|MDC9|Mltng	HGNC:216|MIM:602713|Ensembl:ENSG00000168615|HPRD:04091|Vega:OTTHUMG00000159783	8	8p11.22	ADAM metallopeptidase domain 9	protein-coding	ADAM9	ADAM metallopeptidase domain 9	O	ADAM metallopeptidase domain 9 (meltrin gamma)|cellular disintegrin-related protein|cone rod dystrophy 9|disintegrin and metalloproteinase domain-containing protein 9|metalloprotease/disintegrin/cysteine-rich protein 9|myeloma cell metalloproteinase	20120624	PROTEASE
9606	27299	ADAMDEC1	-	M12.219	HGNC:16299|MIM:606393|Ensembl:ENSG00000134028|HPRD:07070|Vega:OTTHUMG00000097858	8	8p21.2	ADAM-like, decysin 1	protein-coding	ADAMDEC1	ADAM-like, decysin 1	O	ADAM DEC1|ADAM-like protein decysin-1|a disintegrin and metalloproteinase domain-like protein decysin-1|decysin|disintegrin protease	20120627	PROTEASE
9606	9510	ADAMTS1	-	C3-C5|METH1	HGNC:217|MIM:605174|Ensembl:ENSG00000154734|HPRD:05530|Vega:OTTHUMG00000078688	21	21q21.2	ADAM metallopeptidase with thrombospondin type 1 motif, 1	protein-coding	ADAMTS1	ADAM metallopeptidase with thrombospondin type 1 motif, 1	O	A disintegrin and metalloproteinase with thrombospondin motifs 1|ADAM-TS 1|ADAM-TS1|ADAMTS-1|METH-1|a disintegrin-like and metalloprotease (reprolysin type) with thrombospondin type 1 motif, 1|human metalloproteinase with thrombospondin type 1 motifs	20120622	PROTEASE
9606	81794	ADAMTS10	-	ADAM-TS10|WMS|WMS1	HGNC:13201|MIM:608990|Ensembl:ENSG00000142303|HPRD:07470	19	19p13.2	ADAM metallopeptidase with thrombospondin type 1 motif, 10	protein-coding	ADAMTS10	ADAM metallopeptidase with thrombospondin type 1 motif, 10	O	A disintegrin and metalloproteinase with thrombospondin motifs 10|ADAM-TS 10|ADAMTS-10|a disintegrin-like and metalloprotease (reprolysin type) with thrombospondin type 1 motif, 10|zinc metalloendopeptidase	20120626	PROTEASE
9606	81792	ADAMTS12	UNQ1918	PRO4389	HGNC:14605|MIM:606184|Ensembl:ENSG00000151388|HPRD:05862|Vega:OTTHUMG00000162088	5	5q35	ADAM metallopeptidase with thrombospondin type 1 motif, 12	protein-coding	ADAMTS12	ADAM metallopeptidase with thrombospondin type 1 motif, 12	O	A disintegrin and metalloproteinase with thrombospondin motifs 12|ADAM-TS 12|ADAM-TS12|ADAMTS-12|a disintegrin-like and metalloprotease (reprolysin type) with thrombospondin type 1 motif, 12	20120610	PROTEASE
9606	11093	ADAMTS13	UNQ6102/PRO20085	13|ADAM-TS|ADAM-TS13|ADAMTS-13|C9orf8|TTP|VWFCP|vWF-CP	HGNC:1366|MIM:604134|Ensembl:ENSG00000160323|HPRD:04994|Vega:OTTHUMG00000020876	9	9q34	ADAM metallopeptidase with thrombospondin type 1 motif, 13	protein-coding	ADAMTS13	ADAM metallopeptidase with thrombospondin type 1 motif, 13	O	A disintegrin and metalloproteinase with thrombospondin motifs 13|ADAM-TS 13|a disintegrin-like and metalloprotease (reprolysin type) with thrombospondin type 1 motif, 13|vWF-cleaving protease|von Willebrand factor-cleaving protease	20120622	PROTEASE
9606	140766	ADAMTS14	RP11-399N22.5	-	HGNC:14899|MIM:607506|Ensembl:ENSG00000138316|HPRD:06329|Vega:OTTHUMG00000018414	10	10q21	ADAM metallopeptidase with thrombospondin type 1 motif, 14	protein-coding	ADAMTS14	ADAM metallopeptidase with thrombospondin type 1 motif, 14	O	A disintegrin and metalloproteinase with thrombospondin motifs 14|ADAM-TS 14|ADAM-TS14|ADAMTS-14|a disintegrin-like and metalloprotease (reprolysin type) with thrombospondin type 1 motif, 14|metalloprotease-disintegrin protease	20120622	PROTEASE
9606	170689	ADAMTS15	-	-	HGNC:16305|MIM:607509|Ensembl:ENSG00000166106|HPRD:06330|Vega:OTTHUMG00000165657	11	11q25	ADAM metallopeptidase with thrombospondin type 1 motif, 15	protein-coding	ADAMTS15	ADAM metallopeptidase with thrombospondin type 1 motif, 15	O	A disintegrin and metalloproteinase with thrombospondin motifs 15|ADAM-TS 15|ADAM-TS15|ADAMTS-15|a disintegrin-like and metalloprotease (reprolysin type) with thrombospondin type 1 motif, 15, preproprotein|metalloprotease disintegrin 15 with thrombospondin domains	20120622	PROTEASE
9606	170690	ADAMTS16	-	ADAMTS16s	HGNC:17108|MIM:607510|Ensembl:ENSG00000145536|HPRD:06331|Vega:OTTHUMG00000161663	5	5p15	ADAM metallopeptidase with thrombospondin type 1 motif, 16	protein-coding	ADAMTS16	ADAM metallopeptidase with thrombospondin type 1 motif, 16	O	A disintegrin and metalloproteinase with thrombospondin motifs 16|ADAM-TS 16|ADAM-TS16|ADAMTS-16|a disintegrin-like and metalloprotease (reprolysin type) with thrombospondin type 1 motif, 16	20120622	PROTEASE
9606	170691	ADAMTS17	-	-	HGNC:17109|MIM:607511|Ensembl:ENSG00000140470|HPRD:06332|Vega:OTTHUMG00000149867	15	15q24	ADAM metallopeptidase with thrombospondin type 1 motif, 17	protein-coding	ADAMTS17	ADAM metallopeptidase with thrombospondin type 1 motif, 17	O	A disintegrin and metalloproteinase with thrombospondin motifs 17|ADAM-TS 17|ADAM-TS17|ADAMTS-17|a disintegrin-like and metalloprotease (reprolysin type) with thrombospondin type 1 motif, 17	20120622	PROTEASE
9606	170692	ADAMTS18	-	ADAMTS21|KNO2	HGNC:17110|MIM:607512|Ensembl:ENSG00000140873|HPRD:06333|Vega:OTTHUMG00000137619	16	16q23	ADAM metallopeptidase with thrombospondin type 1 motif, 18	protein-coding	ADAMTS18	ADAM metallopeptidase with thrombospondin type 1 motif, 18	O	A disintegrin and metalloproteinase with thrombospondin motifs 18|a disintegrin-like and metalloprotease (reprolysin type) with thrombospondin type 1 motif, 18|a disintegrin-like and metalloprotease (reprolysin type) with thrombospondin type 1 motif, 21|disintegrin and metalloprotease-like protein	20120622	PROTEASE
9606	171019	ADAMTS19	-	-	HGNC:17111|MIM:607513|Ensembl:ENSG00000145808|HPRD:06334|Vega:OTTHUMG00000128990	5	5q23.3	ADAM metallopeptidase with thrombospondin type 1 motif, 19	protein-coding	ADAMTS19	ADAM metallopeptidase with thrombospondin type 1 motif, 19	O	A disintegrin and metalloproteinase with thrombospondin motifs 19|ADAM-TS 19|ADAM-TS19|ADAMTS-19|a disintegrin-like and metalloprotease (reprolysin type) with thrombospondin type 1 motif, 19	20120622	PROTEASE
9606	9509	ADAMTS2	-	ADAM-TS2|ADAMTS-2|ADAMTS-3|NPI|PC I-NP|PCI-NP|PCINP|PCPNI|PNPI	HGNC:218|MIM:604539|Ensembl:ENSG00000087116|HPRD:05173|Vega:OTTHUMG00000130915	5	5qter	ADAM metallopeptidase with thrombospondin type 1 motif, 2	protein-coding	ADAMTS2	ADAM metallopeptidase with thrombospondin type 1 motif, 2	O	A disintegrin and metalloproteinase with thrombospondin motifs 2|a disintegrin-like and metalloprotease (reprolysin type) with thrombospondin type 1 motif, 2|procollagen I N-proteinase|procollagen I/II amino propeptide-processing enzyme|procollagen N-endopeptidase	20120622	PROTEASE
9606	80070	ADAMTS20	-	ADAM-TS20|ADAMTS-20|GON-1	HGNC:17178|MIM:611681|Ensembl:ENSG00000173157|Vega:OTTHUMG00000169353	12	12q12	ADAM metallopeptidase with thrombospondin type 1 motif, 20	protein-coding	ADAMTS20	ADAM metallopeptidase with thrombospondin type 1 motif, 20	O	A disintegrin and metalloproteinase with thrombospondin motifs 20|a disintegrin-like and metalloprotease (reprolysin type) with thrombospondin type 1 motif, 20	20120610	PROTEASE
9606	9508	ADAMTS3	-	ADAMTS-4	HGNC:219|MIM:605011|Ensembl:ENSG00000156140|HPRD:06893|Vega:OTTHUMG00000129912	4	4q13.3	ADAM metallopeptidase with thrombospondin type 1 motif, 3	protein-coding	ADAMTS3	ADAM metallopeptidase with thrombospondin type 1 motif, 3	O	A disintegrin and metalloproteinase with thrombospondin motifs 3|ADAM-TS 3|ADAM-TS3|ADAMTS-3|PC II-NP|a disintegrin-like and metalloprotease (reprolysin type) with thrombospondin type 1 motif, 3|procollagen II N-proteinase|procollagen II amino propeptide-processing enzyme|zinc metalloendopeptidase	20120622	PROTEASE
9606	9507	ADAMTS4	UNQ769/PRO1563	ADAMTS-2|ADAMTS-4|ADMP-1	HGNC:220|MIM:603876|Ensembl:ENSG00000158859|HPRD:04853|Vega:OTTHUMG00000034349	1	1q21-q23	ADAM metallopeptidase with thrombospondin type 1 motif, 4	protein-coding	ADAMTS4	ADAM metallopeptidase with thrombospondin type 1 motif, 4	O	A disintegrin and metalloproteinase with thrombospondin motifs 4|ADAM-TS 4|ADAM-TS4|a disintegrin-like and metalloprotease (reprolysin type) with thrombospondin type 1 motif, 4|aggrecanase-1	20120624	PROTEASE
9606	11096	ADAMTS5	-	ADAM-TS 11|ADAM-TS 5|ADAM-TS5|ADAMTS-11|ADAMTS-5|ADAMTS11|ADMP-2	HGNC:221|MIM:605007|Ensembl:ENSG00000154736|HPRD:05420|Vega:OTTHUMG00000078686	21	21q21.3	ADAM metallopeptidase with thrombospondin type 1 motif, 5	protein-coding	ADAMTS5	ADAM metallopeptidase with thrombospondin type 1 motif, 5	O	A disintegrin and metalloproteinase with thrombospondin motifs 5|a disintegrin and metalloproteinase with thrombospondin motifs 11|a disintegrin-like and metalloprotease (reprolysin type) with thrombospondin type 1 motif, 5 (aggrecanase-2)|aggrecanase-2	20120622	PROTEASE
9606	11174	ADAMTS6	-	ADAM-TS 6|ADAM-TS6|ADAMTS-6	HGNC:222|MIM:605008|Ensembl:ENSG00000049192|HPRD:05421|Vega:OTTHUMG00000074079	5	5q12	ADAM metallopeptidase with thrombospondin type 1 motif, 6	protein-coding	ADAMTS6	ADAM metallopeptidase with thrombospondin type 1 motif, 6	O	A disintegrin and metalloproteinase with thrombospondin motifs 6|a disintegrin-like and metalloprotease (reprolysin type) with thrombospondin type 1 motif, 6	20120610	PROTEASE
9606	11173	ADAMTS7	-	ADAM-TS 7|ADAM-TS7|ADAMTS-7	HGNC:223|MIM:605009|Ensembl:ENSG00000136378|HPRD:05422|Vega:OTTHUMG00000172907	15	15q24.2	ADAM metallopeptidase with thrombospondin type 1 motif, 7	protein-coding	ADAMTS7	ADAM metallopeptidase with thrombospondin type 1 motif, 7	O	A disintegrin and metalloproteinase with thrombospondin motifs 7|COMPase|a disintegrin and metalloprotease with thrombospondin motifs-7 preproprotein|a disintegrin-like and metalloprotease (reprolysin type) with thrombospondin type 1 motif, 7	20120622	PROTEASE
9606	11095	ADAMTS8	-	ADAM-TS8|METH2	HGNC:224|MIM:605175|Ensembl:ENSG00000134917|HPRD:05531|Vega:OTTHUMG00000165656	11	11q25	ADAM metallopeptidase with thrombospondin type 1 motif, 8	protein-coding	ADAMTS8	ADAM metallopeptidase with thrombospondin type 1 motif, 8	O	A disintegrin and metalloproteinase with thrombospondin motifs 8|ADAM-TS 8|ADAMTS-8|METH-2|METH-8|a disintegrin-like and metalloprotease (reprolysin type) with thrombospondin type 1 motif, 8	20120622	PROTEASE
9606	56999	ADAMTS9	-	-	HGNC:13202|MIM:605421|Ensembl:ENSG00000163638|HPRD:05662|Vega:OTTHUMG00000158722	3	3p14.1	ADAM metallopeptidase with thrombospondin type 1 motif, 9	protein-coding	ADAMTS9	ADAM metallopeptidase with thrombospondin type 1 motif, 9	O	A disintegrin and metalloproteinase with thrombospondin motifs 9|ADAM-TS 9|ADAM-TS9|ADAMTS-9|a disintegrin-like and metalloprotease (reprolysin type) with thrombospondin type 1 motif, 9	20120622	PROTEASE
9606	165	AEBP1	-	ACLP	HGNC:303|MIM:602981|Ensembl:ENSG00000106624|HPRD:04281|Vega:OTTHUMG00000023362	7	7p13	AE binding protein 1	protein-coding	AEBP1	AE binding protein 1	O	AE-binding protein 1|adipocyte enhancer binding protein 1|adipocyte enhancer-binding protein 1|aortic carboxypeptidase-like protein	20120622	PROTEASE
9606	10939	AFG3L2	-	SCA28|SPAX5	HGNC:315|MIM:604581|Ensembl:ENSG00000141385|HPRD:05205|Vega:OTTHUMG00000131695	18	18p11	AFG3 ATPase family gene 3-like 2 (S. cerevisiae)	protein-coding	AFG3L2	AFG3 ATPase family gene 3-like 2 (S. cerevisiae)	O	AFG3-like protein 2|ATPase family gene 3, yeast|paraplegin-like protein	20120622	PROTEASE
9606	123624	AGBL1	-	-	HGNC:26504|Ensembl:ENSG00000166748|HPRD:07115|Vega:OTTHUMG00000149978	15	15q25.3	ATP/GTP binding protein-like 1	protein-coding	AGBL1	ATP/GTP binding protein-like 1	O	ATP/GTP-binding protein-like 1|cytosolic carboxypeptidase 4	20120622	PROTEASE
9606	79841	AGBL2	-	-	HGNC:26296|Ensembl:ENSG00000165923|HPRD:08039|Vega:OTTHUMG00000165368	11	11p11.2	ATP/GTP binding protein-like 2	protein-coding	AGBL2	ATP/GTP binding protein-like 2	O	cytosolic carboxypeptidase 2	20120622	PROTEASE
9606	340351	AGBL3	-	-	HGNC:27981|Ensembl:ENSG00000146856|HPRD:14175|Vega:OTTHUMG00000155406	7	7q33	ATP/GTP binding protein-like 3	protein-coding	AGBL3	ATP/GTP binding protein-like 3	O	ATP/GTP-binding protein-like 3|cytosolic carboxypeptidase 3	20120622	PROTEASE
[truncated: 1,131 more rows]
