# Supplementary material for: Prioritizing Potentially Druggable Mutations with dGene: An Annotation Tool for Cancer Genome Sequencing Data
Source: PLoS One. 2013 Jun 27;8(6):e67980. doi: 10.1371/journal.pone.0067980 (PMC3694871; doi:10.1371/journal.pone.0067980)
Supplement: Table S4 — (XLS) [file pone.0067980.s005.xls]

## Sheet: PharmGKB- gene summary
Search Term	Gene	Distinct Drug Count	Druggable Gene Categories
APOB	APOB - apolipoprotein B (including Ag(x) antigen)	1	DRUGGABLE GENOME, TRANSPORTER
BRAF	BRAF - v-raf murine sarcoma viral oncogene homolog B1	1	SERINE THREONINE KINASE, KINASE, DRUGGABLE GENOME
CDKN1B	CDKN1B - cyclin-dependent kinase inhibitor 1B (p27, Kip1)	1	KINASE, TUMOR SUPPRESSOR
ERCC2	ERCC2 - excision repair cross-complementing rodent repa...	7	SERINE THREONINE KINASE, KINASE, TUMOR SUPPRESSOR, TRANSCRIPTION FACTOR COMPLEX, DNA REPAIR
ERCC5	ERCC5 - excision repair cross-complementing rodent repa...	1	TRANSCRIPTION FACTOR COMPLEX, DNA REPAIR
LRP2	LRP2 - low density lipoprotein receptor-related protein 2	1	DRUG RESISTANCE, TRANSPORTER
PIK3CA	PIK3CA - phosphatidylinositol-4,5-bisphosphate 3-kinase,...	2	DRUGGABLE GENOME, SERINE THREONINE KINASE, KINASE, PHOSPHATIDYLINOSITOL 3 KINASE
RUNX1	RUNX1 - runt-related transcription factor 1	1	TRANSCRIPTION FACTOR BINDING
RYR2	RYR2 - ryanodine receptor 2 (cardiac)	1	ION CHANNEL, B30_2 SPRY DOMAIN, DRUGGABLE GENOME, TRANSPORTER
SCN1A	SCN1A - sodium channel, voltage-gated, type I, alpha su...	2	TRANSPORTER, ION CHANNEL, DRUGGABLE GENOME
TP53	TP53 - tumor protein p53	2	DRUGGABLE GENOME, TUMOR SUPPRESSOR, TRANSCRIPTION FACTOR COMPLEX, DRUG RESISTANCE, HISTONE MODIFICATION, DNA REPAIR, TRANSCRIPTION FACTOR BINDING

## Sheet: PharmaGKB - drug summary
Search Term	Gene	Drug	Interaction Type	Source	Gene Symbol	Full Gene Name
APOB	APOB - apolipoprotein B (including Ag(x) antigen)	IRBESARTAN	n/a	PharmGKB	APOB	apolipoprotein B (including Ag(x) antigen)
BRAF	BRAF - v-raf murine sarcoma viral oncogene homolog B1	VEMURAFENIB	n/a	PharmGKB	BRAF	v-raf murine sarcoma viral oncogene homolog B1
CDKN1B	CDKN1B - cyclin-dependent kinase inhibitor 1B (p27, Kip1)	CELECOXIB	n/a	PharmGKB	CDKN1B	cyclin-dependent kinase inhibitor 1B (p27, Kip1)
ERCC2	ERCC2 - excision repair cross-complementing rodent repa...	OXALIPLATIN	n/a	PharmGKB	ERCC2	excision repair cross-complementing rodent repair deficiency, complementation group 2
ERCC2	ERCC2 - excision repair cross-complementing rodent repa...	METHOTREXATE	n/a	PharmGKB	ERCC2	excision repair cross-complementing rodent repair deficiency, complementation group 2
ERCC2	ERCC2 - excision repair cross-complementing rodent repa...	LEUCOVORIN	n/a	PharmGKB	ERCC2	excision repair cross-complementing rodent repair deficiency, complementation group 2
ERCC2	ERCC2 - excision repair cross-complementing rodent repa...	DOXORUBICIN	n/a	PharmGKB	ERCC2	excision repair cross-complementing rodent repair deficiency, complementation group 2
ERCC2	ERCC2 - excision repair cross-complementing rodent repa...	PLATINUM COMPOUNDS	n/a	PharmGKB	ERCC2	excision repair cross-complementing rodent repair deficiency, complementation group 2
ERCC2	ERCC2 - excision repair cross-complementing rodent repa...	IFOSFAMIDE	n/a	PharmGKB	ERCC2	excision repair cross-complementing rodent repair deficiency, complementation group 2
ERCC2	ERCC2 - excision repair cross-complementing rodent repa...	FLUOROURACIL	n/a	PharmGKB	ERCC2	excision repair cross-complementing rodent repair deficiency, complementation group 2
ERCC5	ERCC5 - excision repair cross-complementing rodent repa...	PLATINUM	n/a	PharmGKB	ERCC5	excision repair cross-complementing rodent repair deficiency, complementation group 5
LRP2	LRP2 - low density lipoprotein receptor-related protein 2	CISPLATIN	n/a	PharmGKB	LRP2	low density lipoprotein receptor-related protein 2
PIK3CA	PIK3CA - phosphatidylinositol-4,5-bisphosphate 3-kinase,...	DOCETAXEL	n/a	PharmGKB	PIK3CA	phosphatidylinositol-4,5-bisphosphate 3-kinase, catalytic subunit alpha
PIK3CA	PIK3CA - phosphatidylinositol-4,5-bisphosphate 3-kinase,...	EGFR INHIBITORS	n/a	PharmGKB	PIK3CA	phosphatidylinositol-4,5-bisphosphate 3-kinase, catalytic subunit alpha
RUNX1	RUNX1 - runt-related transcription factor 1	METHACHOLINE CHLORIDE	n/a	PharmGKB	RUNX1	runt-related transcription factor 1
RYR2	RYR2 - ryanodine receptor 2 (cardiac)	CERIVASTATIN	n/a	PharmGKB	RYR2	ryanodine receptor 2 (cardiac)
SCN1A	SCN1A - sodium channel, voltage-gated, type I, alpha su...	LAMOTRIGINE	n/a	PharmGKB	SCN1A	sodium channel, voltage-gated, type I, alpha subunit
SCN1A	SCN1A - sodium channel, voltage-gated, type I, alpha su...	PHENYTOIN	n/a	PharmGKB	SCN1A	sodium channel, voltage-gated, type I, alpha subunit
TP53	TP53 - tumor protein p53	FLUOROURACIL	n/a	PharmGKB	TP53	tumor protein p53
TP53	TP53 - tumor protein p53	PACLITAXEL	n/a	PharmGKB	TP53	tumor protein p53
