# Supplementary material for: Prioritizing Potentially Druggable Mutations with dGene: An Annotation Tool for Cancer Genome Sequencing Data
Source: PLoS One. 2013 Jun 27;8(6):e67980. doi: 10.1371/journal.pone.0067980 (PMC3694871; doi:10.1371/journal.pone.0067980)
Supplement: Table S5 — (XLS) [file pone.0067980.s006.xls]

## Sheet: cnv.brc50
#Gene	Chr	Events	Gains	Loss	BRC10	BRC11	BRC12	BRC13	BRC14	BRC15	BRC16	BRC17	BRC18	BRC19	BRC2	BRC20	BRC21	BRC22	BRC23	BRC24	BRC25	BRC26	BRC28	BRC29	BRC3	BRC30	BRC31	BRC32	BRC33	BRC34	BRC35	BRC36	BRC37	BRC38	BRC39	BRC4	BRC40	BRC41	BRC42	BRC43	BRC44	BRC45	BRC46	BRC47	BRC48	BRC49	BRC5	BRC50	BRC51
FAM5C	1	36	36	0	0.16	1	0	0.54	0	0	0.62	0	0.7	0	0.56	0.53	1.1	0.58	0.39	0.36	0	0	0.26	0.74	0.68	0.38	0.42	0	0.28	0.2	0	0.15	0.38	0.64	0.62	0.6	0.72	0.41	0.23	1.18	0.65	0.41	0.65	0	0.24	0	0.77	0.45	0
KCNT2	1	33	33	0	0	0.74	0	0.51	0	0	0.62	0	0.7	0	0.56	0.53	1.1	0.61	0.39	0.36	0	0	0.29	0.74	0	0.38	0.42	0	0.3	0.23	0	0	0.28	0.64	0.62	0.59	0.72	0.41	0.27	1.18	0.65	0.41	0.65	0	0.23	0	0.72	0.45	0
CSMD3	8	32	32	0	0.9	0	0.57	0	1.23	0	1.14	1.1	0.71	0	2.05	0.83	0	0	0.38	0.86	0.33	0	0	0	1.42	0.37	0	0.72	0.29	0	0.53	0.57	0.57	0.28	0	0.76	0	1.18	0.28	0	0.89	1.42	0	0.64	0	1	0.61	0	0
RGS18	1	32	32	0	0	0	0	0.54	0	0	0.62	0	0.7	0	0.56	0.53	1.1	0.58	0.39	0.36	0	0	0.26	0.74	0.78	0.38	0.42	0	0.29	0.22	0	0.16	0.38	0.64	0.62	0	0.72	0.41	0	1.18	0.65	0.41	0.65	0	0.24	0	0.66	0.45	0
RGS21	1	32	32	0	0	0	0	0.54	0	0	0.62	0	0.7	0	0.56	0.53	1.1	0.58	0.39	0.36	0	0	0.26	0.74	0.78	0.38	0.42	0	0.29	0.22	0	0.16	0.38	0.64	0.62	0	0.72	0.41	0	1.18	0.65	0.41	0.65	0	0.24	0	0.66	0.45	0
CFH	1	31	31	0	0	0	0	0.51	0	0	0.62	0	0.7	0	0.56	0.53	1.1	0.61	0.39	0.36	0	0	0.29	0.74	0	0.38	0.42	0	0.3	0.23	0	0	0.28	0.64	0.62	0.59	0.72	0.41	0	1.18	0.65	0.41	0.65	0	0.23	0	0.72	0.45	0
PGCP	8	31	31	0	0.85	0	0.59	0.43	1.23	0	1.14	1.1	0.66	0	1.86	0.83	0	0	0.38	0.86	0.37	0	0	0	1.51	0.45	0	0.72	0.33	0	0.52	0.63	0.53	0.3	0	0	0	0.74	0	1.01	0.89	1.42	0	0.64	0	1	0	0	0
TRPS1	8	31	31	0	0.95	0	0.56	0	1.23	0	1.14	1.1	0.71	0	2.09	0.83	0	0	0.38	0.86	0.33	0	0	0	1.52	0.37	0	0.72	0.38	0	0.53	0.57	0.57	0.28	0	0.79	0	1.18	0.26	0	0.89	1.42	0	0.64	0	1	0	0	0
ATP2C2	16	31	0	31	-0.35	0	0	0	-0.44	0	-0.3	-0.37	-0.61	0	-0.39	-0.45	-0.6	-0.78	0	-0.51	0	-0.83	0	-0.35	0	-0.23	-0.21	-0.63	-0.28	-0.24	-0.39	0	-0.88	-0.37	-0.58	-0.35	-0.6	0	-0.57	0	-0.48	0	0	0	-0.3	-0.46	0	-0.56	0
WFDC1	16	31	0	31	-0.35	0	0	0	-0.44	0	-0.3	-0.37	-0.61	0	-0.39	-0.45	-0.6	-0.78	0	-0.51	0	-0.83	0	-0.35	0	-0.23	-0.21	-0.63	-0.28	-0.24	-0.39	0	-0.88	-0.37	-0.58	-0.35	-0.6	0	-0.57	0	-0.48	0	0	0	-0.3	-0.46	0	-0.56	0
ANGPT1	8	30	30	0	0.87	0	0.58	0.41	1.23	0	1.14	1.1	0.71	0	1.94	0.83	0	0	0.38	0.86	0.31	0	0	0	1.51	0.37	0	0.72	0.31	0	0.53	0.57	0.57	0.27	0	0	0	1.18	0	0	0.89	1.42	0	0.64	0	1	0	0	0
ASPM	1	30	30	0	0	0	0	0.48	0	0	0.68	0	0.75	0	0.56	0.54	1.11	0.61	0.37	0.36	0	0	0.28	0.74	0.66	0.39	0.53	0	0.31	0.25	0	0	0.23	0.66	0.61	0	0.72	0.42	0	1.37	0.65	0.4	0.62	0	0	0	0.64	0.45	0
C8orf83	8	30	30	0	0.85	0	0.59	0	1.23	0	1.14	1.1	0.7	0	2.13	0.83	0	0	0.38	0.86	0.35	0	0	0	1.51	0.4	0	0.72	0.31	0	0.52	0.55	0.47	0.28	0	0	0	0.74	0.28	0.69	0.89	1.42	0	0.64	0	1	0	0	0
KCNK2	1	30	30	0	0	0.45	0.39	0.46	0	0	0.62	0	0.7	0	0	0.5	1.11	0.55	0.36	0.3	0	0	0.29	0.74	0.76	0.38	0.52	0	0.31	0	0	0	0	0.63	0.55	0.42	0.73	0.71	0	1.22	0.59	0.37	0.58	0	0	0	0.48	0.4	0
MIR2053	8	30	30	0	0.94	0	0	0	1.23	0	1.14	1.1	0.71	0	2.05	0.83	0	0	0.38	0.86	0.33	0	0	0	1.42	0.37	0	0.72	0.29	0	0.53	0.57	0.57	0.28	0	0.77	0	1.18	0.28	0	0.89	1.42	0	0.64	0	1	0	0	0
MIR548F3	1	30	30	0	0	0.45	0.39	0.46	0	0	0.62	0	0.7	0	0.39	0.5	1.11	0.55	0.36	0.3	0	0	0.29	0.74	0.76	0.38	0.52	0	0	0	0	0	0	0.63	0.55	0.42	0.73	0.71	0	1.22	0.59	0.37	0.58	0	0	0	0.48	0.4	0
NEK7	1	30	30	0	0	0	0	0.51	0	0	0.68	0	0.75	0	0	0.54	1.11	0.61	0.37	0.4	0	0	0.28	0.74	0.73	0.39	0.53	0	0.32	0.24	0	0	0.26	0.66	0.61	0.51	0.72	0.42	0	1.37	0.65	0.4	0.62	0	0	0	0.65	0.45	0
SLC30A8	8	30	30	0	0.95	0	0.56	0	1.23	0	1.14	1.1	0.71	0	1.9	0.83	0	0	0.38	0.86	0.33	0	0	0	1.52	0.37	0	0.72	0.29	0	0.53	0.57	0.57	0.27	0	0.79	0	1.18	0	0	0.89	1.42	0	0.64	0	1	0	0	0
TMEM74	8	30	30	0	0.87	0	0.58	0.38	1.23	0	1.14	1.1	0.71	0	1.94	0.83	0	0	0.38	0.86	0.33	0	0	0	1.51	0.37	0	0.72	0.29	0	0.53	0.57	0.57	0.28	0	0	0	1.18	0	0	0.89	1.42	0	0.64	0	1	0	0	0
TNFRSF11B	8	30	30	0	0.95	0	0.56	0	1.23	0	1.14	1.1	0.71	0	1.9	0.83	0	0	0.36	0.86	0.33	0	0	0	1.52	0.37	0	0.72	0.29	0	0.53	0.57	0.57	0.28	0	0.79	0	1.18	0	0	0.89	1.42	0	0.64	0	1	0	0	0
ZBTB41	1	30	30	0	0	0	0	0.48	0	0	0.68	0	0.75	0	0.56	0.54	1.11	0.61	0.37	0.36	0	0	0.28	0.74	0.66	0.39	0.53	0	0.31	0.25	0	0	0.23	0.66	0.61	0	0.72	0.42	0	1.37	0.65	0.4	0.62	0	0	0	0.64	0.45	0
ZFPM2	8	30	30	0	0.87	0	0.58	0.41	1.23	0	1.14	1.1	0.71	0	1.94	0.83	0	0	0.38	0.86	0.31	0	0	0	1.51	0.37	0	0.72	0.29	0	0.53	0.57	0.57	0.25	0	0	0	1.18	0.27	0	0.89	1.42	0	0.64	0	1	0	0	0
GAS7	17	30	1	29	-0.45	0	0	-0.55	-0.43	-0.59	-0.39	-0.42	0	0	-0.85	-0.49	0	0	0	-0.46	0	0	-0.36	-0.38	0	-0.32	-0.47	-0.67	0	0	0	-0.38	-0.41	-0.39	-0.6	-0.32	0	-0.55	-0.54	-0.48	-0.46	-0.33	-0.61	0	-0.28	0	-0.72	-0.61	0
NTN1	17	30	1	29	0	0	0	-0.54	-0.42	-0.59	-0.39	-0.42	-0.28	0	-0.87	-0.49	0	0	0	-0.46	0	0	-0.36	-0.38	0	-0.28	-0.47	-0.67	-0.32	0	0	-0.36	-0.35	-0.39	-0.6	0	0	-0.58	-0.54	-0.47	-0.46	-0.33	-0.61	0	-0.28	0	-0.72	-0.61	0
STX8	17	30	1	29	0	0	0	-0.54	-0.42	-0.59	-0.39	-0.42	-0.28	0	-0.87	-0.49	0	0	0	-0.46	0	0	-0.36	-0.38	0	-0.32	-0.47	-0.67	-0.32	0	0	-0.38	-0.41	-0.39	-0.6	0	0	-0.55	-0.54	-0.48	-0.46	-0.33	-0.61	0	-0.28	0	-0.72	-0.61	0
ADAD2	16	30	0	30	-0.35	0	0	0	-0.44	0	-0.3	-0.37	-0.61	0	-0.39	-0.45	-0.6	-0.78	0	-0.51	0	-0.83	0	-0.35	0	-0.23	-0.21	-0.63	-0.28	-0.24	-0.39	0	-0.88	0	-0.58	-0.35	-0.6	0	-0.57	0	-0.48	0	0	0	-0.3	-0.46	0	-0.56	0
CDH1	16	30	0	30	0	0	0	0	-0.58	0	-0.55	-0.4	-0.85	0	-0.47	-0.5	-0.6	-0.79	0	-0.64	0	-0.82	0	-0.34	0	-0.34	-0.4	-0.8	-0.36	-0.27	-0.43	-0.33	-1.06	-0.4	-0.64	0	-0.67	0	-0.57	-0.61	0	0	0	-0.19	-0.32	-0.48	0	-0.56	0
COTL1	16	30	0	30	-0.35	0	0	0	-0.44	0	-0.3	-0.37	-0.61	0	-0.39	-0.45	-0.6	-0.78	0	-0.51	0	-0.83	0	-0.35	0	-0.23	-0.21	-0.63	-0.28	-0.24	-0.39	0	0	-0.37	-0.58	-0.35	-0.6	0	-0.57	0	-0.48	0	0	0	-0.3	-0.46	0	-0.56	0
HSDL1	16	30	0	30	-0.35	0	0	0	-0.44	0	-0.3	-0.37	-0.61	0	-0.39	-0.45	-0.6	-0.78	0	-0.51	0	-0.83	0	-0.35	0	-0.23	-0.21	-0.63	-0.28	-0.24	-0.39	0	-0.88	0	-0.58	-0.35	-0.6	0	-0.57	0	-0.48	0	0	0	-0.3	-0.46	0	-0.56	0
IRF8	16	30	0	30	-0.35	0	0	0	-0.25	0	-0.42	-0.4	-0.68	0	-0.39	-0.45	-0.63	-0.75	0	-0.4	0	-0.74	0	-0.36	0	-0.16	-0.26	-0.69	0	-0.26	-0.37	0	-0.79	-0.36	-0.51	-0.35	-0.59	-0.57	-0.55	0	-0.46	0	0	0	-0.27	-0.44	0	-0.56	0
KCNG4	16	30	0	30	-0.35	0	0	0	-0.44	0	-0.3	-0.37	-0.61	0	-0.39	-0.45	-0.6	-0.78	0	-0.51	0	-0.83	0	-0.35	0	-0.23	-0.21	-0.63	-0.28	-0.24	-0.39	0	-0.88	0	-0.58	-0.35	-0.6	0	-0.57	0	-0.48	0	0	0	-0.3	-0.46	0	-0.56	0
KIAA1609	16	30	0	30	-0.35	0	0	0	-0.44	0	-0.3	-0.37	-0.61	0	-0.39	-0.45	-0.6	-0.78	0	-0.51	0	-0.83	0	-0.35	0	-0.23	-0.21	-0.63	-0.28	-0.24	-0.39	0	0	-0.37	-0.58	-0.35	-0.6	0	-0.57	0	-0.48	0	0	0	-0.3	-0.46	0	-0.56	0
LRRC50	16	30	0	30	-0.35	0	0	0	-0.44	0	-0.3	-0.37	-0.61	0	-0.39	-0.45	-0.6	-0.78	0	-0.51	0	-0.83	0	-0.35	0	-0.23	-0.21	-0.63	-0.28	-0.24	-0.39	0	-0.88	0	-0.58	-0.35	-0.6	0	-0.57	0	-0.48	0	0	0	-0.3	-0.46	0	-0.56	0
TAF1C	16	30	0	30	-0.35	0	0	0	-0.44	0	-0.3	-0.37	-0.61	0	-0.39	-0.45	-0.6	-0.78	0	-0.51	0	-0.83	0	-0.35	0	-0.23	-0.21	-0.63	-0.28	-0.24	-0.39	0	-0.88	0	-0.58	-0.35	-0.6	0	-0.57	0	-0.48	0	0	0	-0.3	-0.46	0	-0.56	0
ATP6V1G3	1	29	29	0	0	0	0	0.51	0	0	0.68	0	0.75	0	0	0.54	1.11	0.61	0.37	0.4	0	0	0.28	0.74	0.73	0.39	0.53	0	0.32	0.24	0	0	0.26	0.66	0.61	0	0.72	0.42	0	1.37	0.65	0.4	0.62	0	0	0	0.65	0.45	0
COLEC10	8	29	29	0	0.95	0	0.56	0	1.23	0	1.14	1.1	0.71	0	1.9	0.83	0	0	0.36	0.86	0.33	0	0	0	1.52	0.37	0	0.72	0	0	0.53	0.57	0.57	0.28	0	0.79	0	1.18	0	0	0.89	1.42	0	0.64	0	1	0	0	0
CRB1	1	29	29	0	0	0	0	0.48	0	0	0.68	0	0.75	0	0	0.54	1.11	0.61	0.37	0.36	0	0	0.28	0.74	0.66	0.39	0.53	0	0.31	0.25	0	0	0.23	0.66	0.61	0	0.72	0.42	0	1.37	0.65	0.4	0.62	0	0	0	0.64	0.45	0
DENND1B	1	29	29	0	0	0	0	0.48	0	0	0.68	0	0.75	0	0	0.54	1.11	0.61	0.37	0.36	0	0	0.28	0.74	0.73	0.39	0.53	0	0.31	0.25	0	0	0.23	0.66	0.61	0	0.72	0.42	0	1.37	0.65	0.4	0.62	0	0	0	0.69	0.45	0
EBAG9	8	29	29	0	0.87	0	0.58	0	1.23	0	1.14	1.1	0.71	0	1.94	0.83	0	0	0.38	0.86	0.33	0	0	0	1.51	0.37	0	0.72	0.31	0	0.53	0.57	0.57	0.28	0	0	0	1.18	0	0	0.89	1.42	0	0.64	0	1	0	0	0
ESRRG	1	29	29	0	0	0.45	0.35	0.46	0	0	0.62	0	0.7	0	0	0.5	1.11	0.55	0.36	0.3	0	0	0	0.74	0.76	0.38	0.52	0	0	0	0	0	0.29	0.63	0.55	0.45	0.73	0.71	0	1.22	0.59	0.37	0.58	0	0	0	0.48	0.4	0
FAM164A	8	29	29	0	0.82	0	0.57	0	1.23	0	0.64	1.09	0.7	0	2.09	1.11	0	0	0	0.85	0.35	0	0	0	1.5	0.34	0	0.72	0.28	0	0.53	0.4	0.49	0.27	0	0	0	1.05	0.27	0.71	0.67	1.23	0	0.48	0	0.62	0	0	0
IL7	8	29	29	0	0.82	0	0.57	0	1.23	0	0.64	1.09	0.7	0	2.09	1.11	0	0	0	0.85	0.35	0	0	0	1.5	0.34	0	0.72	0.28	0	0.53	0.4	0.49	0.27	0	0	0	1.05	0.27	0.71	0.67	1.23	0	0.48	0	0.62	0	0	0
MIR181A1	1	29	29	0	0	0	0	0.51	0	0	0.68	0	0.75	0	0	0.54	1.11	0.61	0.37	0.4	0	0	0.28	0.74	0.73	0.39	0.53	0	0.32	0.24	0	0	0.26	0.66	0.61	0	0.72	0.42	0	1.37	0.65	0.4	0.62	0	0	0	0.65	0.45	0
MIR181B1	1	29	29	0	0	0	0	0.51	0	0	0.68	0	0.75	0	0	0.54	1.11	0.61	0.37	0.4	0	0	0.28	0.74	0.73	0.39	0.53	0	0.32	0.24	0	0	0.26	0.66	0.61	0	0.72	0.42	0	1.37	0.65	0.4	0.62	0	0	0	0.65	0.45	0
NECAB1	8	29	29	0	0.85	0	0.59	0	1.23	0	1.14	1.1	0.7	0	1.97	0.83	0	0	0.38	0.86	0.37	0	0	0	1.51	0.4	0	0.72	0.3	0	0.52	0.64	0.47	0.28	0	0	0	0.74	0	0.69	0.89	1.42	0	0.64	0	1	0	0	0
OTUD6B	8	29	29	0	0.85	0	0.59	0	1.23	0	1.14	1.1	0.7	0	1.98	0.83	0	0	0.38	0.86	0.37	0	0	0	1.51	0.4	0	0.72	0.3	0	0.52	0.64	0.47	0.28	0	0	0	0.74	0	0.69	0.89	1.42	0	0.64	0	1	0	0	0
OXR1	8	29	29	0	0.87	0	0.58	0.41	1.23	0	1.14	1.1	0.71	0	1.94	0.83	0	0	0.38	0.86	0.31	0	0	0	1.51	0.37	0	0.72	0	0	0.53	0.57	0.57	0.25	0	0	0	1.18	0	0	0.89	1.42	0	0.64	0	1	0	0	0
PKHD1L1	8	29	29	0	0.87	0	0.58	0	1.23	0	1.14	1.1	0.71	0	1.94	0.83	0	0	0.38	0.86	0.33	0	0	0	1.51	0.37	0	0.72	0.31	0	0.53	0.57	0.57	0.28	0	0	0	1.18	0	0	0.89	1.42	0	0.64	0	1	0	0	0
PKIA	8	29	29	0	0.82	0	0.57	0	1.23	0	0.64	1.09	0.7	0	2.09	1.11	0	0	0	0.85	0.35	0	0	0	1.5	0.34	0	0.72	0.28	0	0.53	0.4	0.49	0.27	0	0	0	1.05	0.27	0.71	0.67	1.23	0	0.48	0	0.62	0	0	0
PTPRC	1	29	29	0	0	0	0	0.51	0	0	0.68	0	0.75	0	0	0.54	1.11	0.61	0.37	0.4	0	0	0.28	0.74	0.73	0.39	0.53	0	0.32	0.24	0	0	0.26	0.66	0.61	0	0.72	0.42	0	1.37	0.65	0.4	0.62	0	0	0	0.65	0.45	0
RIMS2	8	29	29	0	0.88	0	0.57	0.41	1.23	0	1.14	1.1	0.71	0	1.97	0.83	0	0	0.35	0.86	0.35	0	0	0	1.5	0.37	0	0.72	0	0	0.53	0.57	0.57	0.23	0	0	0	1.18	0	0.96	0.89	1.42	0	0.64	0	1	0	0	0
SLC26A7	8	29	29	0	0.85	0	0.59	0	1.23	0	1.14	1.1	0.7	0	1.98	0.83	0	0	0.38	0.86	0.37	0	0	0	1.51	0.4	0	0.72	0.26	0	0.52	0.55	0.47	0.23	0	0	0	0.74	0	0.69	0.89	1.42	0	0.64	0	1	0	0	0
SYBU	8	29	29	0	0.87	0	0.58	0	1.23	0	1.14	1.1	0.71	0	1.94	0.83	0	0	0.38	0.86	0.33	0	0	0	1.51	0.37	0	0.72	0.31	0	0.53	0.57	0.57	0.28	0	0	0	1.18	0	0	0.89	1.42	0	0.64	0	1	0	0	0
TMEM55A	8	29	29	0	0.85	0	0.59	0	1.23	0	1.14	1.1	0.7	0	1.98	0.83	0	0	0.38	0.86	0.37	0	0	0	1.51	0.4	0	0.72	0.3	0	0.52	0.64	0.47	0.28	0	0	0	0.74	0	0.69	0.89	1.42	0	0.64	0	1	0	0	0
USH2A	1	29	29	0	0	0.45	0	0.46	0	0	0.62	0	0.7	0	0	0.5	1.11	0.55	0.36	0.3	0	0	0	0.74	0.76	0.38	0.52	0	0.3	0	0	0	0.29	0.63	0.55	0	0.73	0.71	0	1.22	0.59	0.37	0.58	0	0.24	0	0.48	0.4	0
AP1G1	16	29	0	29	0	0	0	0	-0.45	0	-0.49	-0.38	-0.63	0	0	-0.46	-0.6	-0.68	0	-0.55	0	-0.71	0	-0.34	0	-0.3	-0.47	-0.68	-0.32	-0.24	-0.4	-0.29	-0.84	-0.37	-0.52	0	-0.6	-0.55	-0.5	-0.48	-0.44	0	0	0	0	-0.49	0	-0.52	0
ATXN1L	16	29	0	29	0	0	0	0	-0.45	0	-0.49	-0.38	-0.63	0	0	-0.46	-0.6	-0.68	0	-0.55	0	-0.71	0	-0.34	0	-0.3	-0.47	-0.68	-0.32	-0.24	-0.4	-0.29	-0.84	-0.37	-0.52	0	-0.6	-0.55	-0.5	-0.48	-0.44	0	0	0	0	-0.49	0	-0.52	0
CHTF8	16	29	0	29	0	0	0	0	-0.58	0	-0.55	-0.4	-0.85	0	0	-0.5	-0.6	-0.79	0	-0.64	0	-0.82	0	-0.34	0	-0.34	-0.4	-0.8	-0.36	-0.27	-0.43	-0.33	-1.06	-0.4	-0.64	0	-0.67	0	-0.57	-0.61	0	0	0	-0.19	-0.3	-0.48	0	-0.56	0
CIRH1A	16	29	0	29	0	0	0	0	-0.58	0	-0.55	-0.4	-0.85	0	0	-0.5	-0.6	-0.79	0	-0.64	0	-0.82	0	-0.34	0	-0.34	-0.4	-0.8	-0.36	-0.27	-0.43	-0.33	-1.06	-0.4	-0.64	0	-0.67	0	-0.57	-0.61	0	0	0	-0.19	-0.3	-0.48	0	-0.56	0
DHODH	16	29	0	29	0	0	0	0	-0.45	0	-0.49	-0.38	-0.63	0	0	-0.46	-0.6	-0.68	0	-0.55	0	-0.71	0	-0.34	0	-0.3	-0.47	-0.68	-0.32	-0.24	-0.4	-0.29	-0.84	-0.37	-0.52	0	-0.6	-0.55	-0.5	-0.48	-0.44	0	0	0	0	-0.49	0	-0.52	0
HAS3	16	29	0	29	0	0	0	0	-0.58	0	-0.55	-0.4	-0.85	0	0	-0.5	-0.6	-0.79	0	-0.64	0	-0.82	0	-0.34	0	-0.34	-0.4	-0.8	-0.36	-0.27	-0.43	-0.33	-1.06	-0.4	-0.64	0	-0.67	0	-0.57	-0.61	0	0	0	-0.19	-0.3	-0.48	0	-0.56	0
KIAA0174	16	29	0	29	0	0	0	0	-0.45	0	-0.49	-0.38	-0.63	0	0	-0.46	-0.6	-0.68	0	-0.55	0	-0.71	0	-0.34	0	-0.3	-0.47	-0.68	-0.32	-0.24	-0.4	-0.29	-0.84	-0.37	-0.52	0	-0.6	-0.55	-0.5	-0.48	-0.44	0	0	0	0	-0.49	0	-0.52	0
KLHL36	16	29	0	29	-0.35	0	0	0	-0.44	0	-0.3	-0.37	-0.61	0	-0.39	-0.45	-0.6	-0.78	0	-0.51	0	-0.83	0	-0.35	0	-0.23	-0.21	-0.63	-0.28	-0.24	-0.39	0	0	-0.37	-0.58	-0.35	-0.6	0	-0.57	0	-0.48	0	0	0	-0.3	-0.46	0	-0.56	0
LOC732275	16	29	0	29	-0.46	0	0	0	-0.25	0	-0.42	-0.4	-0.68	0	-0.39	-0.45	-0.63	-0.75	0	-0.4	0	-0.74	0	-0.36	0	-0.16	-0.26	-0.69	0	-0.26	-0.37	0	0	-0.36	-0.51	-0.35	-0.59	-0.57	-0.55	0	-0.46	0	0	0	-0.27	-0.44	0	-0.56	0
MBTPS1	16	29	0	29	-0.35	0	0	0	-0.44	0	-0.3	-0.37	-0.61	0	-0.39	-0.45	-0.6	-0.78	0	-0.51	0	-0.83	0	-0.35	0	-0.23	-0.21	-0.63	0	-0.24	-0.39	0	-0.88	0	-0.58	-0.35	-0.6	0	-0.57	0	-0.48	0	0	0	-0.3	-0.46	0	-0.56	0
PKD1L3	16	29	0	29	0	0	0	0	-0.45	0	-0.49	-0.38	-0.63	0	0	-0.46	-0.6	-0.68	0	-0.55	0	-0.71	0	-0.34	0	-0.3	-0.47	-0.68	-0.32	-0.24	-0.4	-0.29	-0.84	-0.37	-0.52	0	-0.6	-0.55	-0.5	-0.48	-0.44	0	0	0	0	-0.49	0	-0.52	0
SNTB2	16	29	0	29	0	0	0	0	-0.58	0	-0.55	-0.4	-0.85	0	0	-0.5	-0.6	-0.79	0	-0.64	0	-0.82	0	-0.34	0	-0.34	-0.4	-0.8	-0.36	-0.27	-0.43	-0.33	-1.06	-0.4	-0.64	0	-0.67	0	-0.57	-0.61	0	0	0	-0.19	-0.3	-0.48	0	-0.56	0
TMCO7	16	29	0	29	0	0	0	0	-0.58	0	-0.55	-0.4	-0.85	0	0	-0.5	-0.6	-0.79	0	-0.64	0	-0.82	0	-0.34	0	-0.34	-0.4	-0.8	-0.36	-0.27	-0.43	-0.33	-1.06	-0.4	-0.64	0	-0.67	0	-0.57	-0.61	0	0	0	-0.19	-0.3	-0.48	0	-0.56	0
ZNF821	16	29	0	29	0	0	0	0	-0.45	0	-0.49	-0.38	-0.63	0	0	-0.46	-0.6	-0.68	0	-0.55	0	-0.71	0	-0.34	0	-0.3	-0.47	-0.68	-0.32	-0.24	-0.4	-0.29	-0.84	-0.37	-0.52	0	-0.6	-0.55	-0.5	-0.48	-0.44	0	0	0	0	-0.49	0	-0.52	0
BAALC	8	28	28	0	0.87	0	0.57	0.31	1.23	0	1.14	1.1	0.71	0	1.83	0.83	0	0	0.35	0.86	0.35	0	0	0	1.51	0.37	0	0.72	0	0	0.53	0.57	0.57	0	0	0	0	1.18	0	0.96	0.89	1.42	0	0.64	0	1	0	0	0
C4BPA	1	28	28	0	0	0.5	0.38	0.33	0	0	0.75	0	0.67	0	0.46	0.5	1.11	0.55	0.36	0.43	0	0	0	0.74	0.82	0.53	0.62	0	0	0	0	0	0	0.65	0.48	0.47	0.75	0.71	0	1.22	0.55	0.6	0.58	0	0	0	0.55	0.43	0
C4BPB	1	28	28	0	0	0.5	0.38	0.33	0	0	0.75	0	0.67	0	0.46	0.5	1.11	0.55	0.36	0.43	0	0	0	0.74	0.82	0.53	0.62	0	0	0	0	0	0	0.65	0.48	0.47	0.75	0.71	0	1.22	0.55	0.6	0.58	0	0	0	0.55	0.43	0
CENPF	1	28	28	0	0	0.45	0.39	0.46	0	0	0.62	0	0.7	0	0.39	0.5	1.11	0.55	0.36	0.3	0	0	0	0.74	0.76	0.38	0.52	0	0	0	0	0	0	0.63	0.55	0.42	0.73	0.71	0	1.22	0.59	0.37	0.58	0	0	0	0.48	0.4	0
CR1	1	28	28	0	0	0.49	0.38	0.33	0	0	0.68	0	0.61	0	0.46	0.5	1.1	0.53	0.36	0.43	0	0	0	0.74	0.82	0.51	0.57	0	0	0	0	0	0	0.63	0.45	0.41	0.74	0.71	0	1.22	0.59	0.59	0.58	0	0	0	0.49	0.43	0
DNM3	1	28	28	0	0	0	0.35	0.4	0	0	0.62	0	0.67	0	0	0	1.1	0.54	0.36	0.36	0	0	0.29	0.74	0.74	0.34	0.51	0	0.3	0.31	0	0	0	0.61	0.5	0.42	0.72	0.42	0	1.04	0.65	0.37	0	0	0	0	0.47	0.4	0
DUSP10	1	28	28	0	0	0.48	0.38	0.38	0	0	0.62	0	0.66	0	0.41	0.5	1.11	0.55	0.36	1.18	0	0	0	0.74	0.76	0.42	0.52	0	0.32	0	0	0	0	0.63	0.5	0.43	0.73	0.71	0	1.22	0.59	0	0.58	0	0	0	0.48	0.38	0
F13B	1	28	28	0	0	0	0	0.48	0	0	0.68	0	0.75	0	0.56	0.54	1.11	0.61	0.37	0.36	0	0	0.28	0.74	0.66	0.39	0.53	0	0	0	0	0	0.23	0.66	0.61	0	0.72	0.42	0	1.37	0.65	0.4	0.62	0	0	0	0.64	0.45	0
FASLG	1	28	28	0	0	0	0.41	0.4	0	0	0.62	0	0.67	0	0.46	0	1.1	0.54	0.36	0.36	0	0	0.29	0.74	0.74	0.34	0.51	0	0.3	0	0	0	0	0.61	0.5	0.45	0.72	0.42	0	1.04	0.65	0.37	0	0	0	0	0.47	0.4	0
LOC100192378	8	28	28	0	0.82	0	0.54	0	1.23	0	0.64	1.09	0.7	0	2.04	1.11	0	0	0	0.85	0.35	0	0	0	1.5	0.34	0	0.72	0.31	0	0.53	0.4	0.49	0.28	0	0	0	1.05	0	0.71	0.67	1.23	0	0.48	0	0.62	0	0	0
LOC400804	1	28	28	0	0	0.48	0.38	0.38	0	0	0.62	0	0.66	0	0.41	0.5	1.11	0.55	0.36	1.18	0	0	0	0.74	0.76	0.42	0.52	0	0	0	0	0	0	0.63	0.5	0.43	0.73	0.71	0	1.22	0.59	0.38	0.58	0	0	0	0.48	0.38	0
LRRC69	8	28	28	0	0.85	0	0.59	0	1.23	0	1.14	1.1	0.7	0	1.98	0.83	0	0	0.38	0.86	0.37	0	0	0	1.51	0.4	0	0.72	0	0	0.52	0.55	0.47	0.25	0	0	0	0.74	0	0.69	0.89	1.42	0	0.64	0	1	0	0	0
LYPLAL1	1	28	28	0	0	0.45	0	0.42	0	0	0.62	0	0.7	0	0	0.5	1.11	0.55	0.36	0.32	0	0	0	0.74	0.76	0.38	0.52	0	0.3	0	0	0	0.25	0.63	0.55	0	0.73	0.71	0	1.22	0.59	0.37	0.58	0	0	0	0.48	0.4	0
MED30	8	28	28	0	0.95	0	0.56	0	1.23	0	1.14	1.1	0.71	0	1.9	0.83	0	0	0.38	0.86	0.33	0	0	0	1.52	0.37	0	0.72	0	0	0.53	0.57	0.57	0.27	0	0.79	0	1.18	0	0	0.89	1.42	0	0.64	0	1	0	0	0
NCALD	8	28	28	0	0.9	0	0.57	0.35	1.23	0	1.14	1.1	0.61	0	1.83	0.83	0	0	0.34	0.86	0.39	0	0	0	1.51	0.43	0	0.72	0	0	0.5	0.6	0.49	0	0	0	0	1.18	0	0.96	0.89	1.42	0	0.64	0	1	0	0	0
PFKFB2	1	28	28	0	0	0.5	0.38	0.33	0	0	0.75	0	0.67	0	0.46	0.5	1.11	0.55	0.36	0.43	0	0	0	0.74	0.82	0.53	0.62	0	0	0	0	0	0	0.65	0.48	0.47	0.75	0.71	0	1.22	0.55	0.6	0.58	0	0	0	0.55	0.43	0
PLA2G4A	1	28	28	0	0	1	0	0.47	0	0	0.62	0	0.7	0	0	0	1.1	0.58	0.39	0.35	0	0	0.25	0.74	0.76	0.38	0.51	0	0.3	0	0	0	0.23	0.64	0.62	0	0.72	0.41	0	1.18	0.65	0.41	0.61	0	0	0	0.46	0.45	0
RALYL	8	28	28	0	0.74	0	0.57	0	1.23	0	0.64	1.09	0.71	0	2.01	1.11	0	0	0	0.85	0.35	0	0	0	1.48	0.33	0	0.72	0.28	0	0.53	0.55	0.46	0.27	0	0	0	1.05	0	0.7	0.67	1.23	0	0.48	0	0.62	0	0	0
TMEM64	8	28	28	0	0.85	0	0.59	0	1.23	0	1.14	1.1	0.7	0	1.97	0.83	0	0	0.38	0.86	0.37	0	0	0	1.51	0.4	0	0.72	0	0	0.52	0.64	0.47	0.28	0	0	0	0.74	0	0.69	0.89	1.42	0	0.64	0	1	0	0	0
TMEM71	8	28	28	0	0.89	0	0.66	0	1.23	0	1.14	1.1	0.69	0	1.91	0.83	0	0	0.36	0.86	0.4	0	0	0	1.56	0.34	0	0.72	0	0	0.52	0.43	0.55	0	0	0.55	0	1.18	0	0	0.89	1.42	0	0.64	0	1	0.15	0	0
ZFHX4	8	28	28	0	0.82	0	0.54	0	1.23	0	0.64	1.09	0.7	0	2.01	1.11	0	0	0	0.85	0.35	0	0	0	1.5	0.34	0	0.72	0.31	0	0.53	0.4	0.49	0.28	0	0	0	1.05	0	0.71	0.67	1.23	0	0.48	0	0.62	0	0	0
C17orf87	17	28	1	27	0	0	0	-0.63	0	-0.63	-0.4	-0.42	-0.37	0	0	-0.49	0	0	0	-0.43	0	0	-0.35	-0.35	0	-0.28	-0.44	-0.74	-0.35	0	0	-0.3	-0.35	-0.4	-0.53	0	0	-0.58	-0.53	-0.44	-0.48	-0.31	-0.66	0	0	0	-0.72	-0.61	0
CCDC42	17	28	1	27	0	0	0	-0.54	-0.42	-0.59	-0.39	-0.42	0	0	-0.87	-0.49	0	0	0	-0.46	0	0	-0.36	-0.38	0	-0.28	-0.47	-0.67	0	0	0	-0.36	-0.35	-0.39	-0.6	0	0	-0.58	-0.54	-0.47	-0.46	-0.33	-0.61	0	-0.28	0	-0.72	-0.61	0
MFSD6L	17	28	1	27	0	0	0	-0.54	-0.42	-0.59	-0.39	-0.42	0	0	-0.87	-0.49	0	0	0	-0.46	0	0	-0.36	-0.38	0	-0.28	-0.47	-0.67	0	0	0	-0.36	-0.35	-0.39	-0.6	0	0	-0.58	-0.54	-0.47	-0.46	-0.33	-0.61	0	-0.28	0	-0.72	-0.61	0
PIK3R5	17	28	1	27	0	0	0	-0.54	-0.42	-0.59	-0.39	-0.42	0	0	-0.87	-0.49	0	0	0	-0.46	0	0	-0.36	-0.38	0	-0.28	-0.47	-0.67	0	0	0	-0.36	-0.35	-0.39	-0.6	0	0	-0.58	-0.54	-0.47	-0.46	-0.33	-0.61	0	-0.28	0	-0.72	-0.61	0
PIK3R6	17	28	1	27	0	0	0	-0.54	-0.42	-0.59	-0.39	-0.42	0	0	-0.87	-0.49	0	0	0	-0.46	0	0	-0.36	-0.38	0	-0.28	-0.47	-0.67	0	0	0	-0.36	-0.35	-0.39	-0.6	0	0	-0.58	-0.54	-0.47	-0.46	-0.33	-0.61	0	-0.28	0	-0.72	-0.61	0
SPDYE4	17	28	1	27	0	0	0	-0.54	-0.42	-0.59	-0.39	-0.42	0	0	-0.87	-0.49	0	0	0	-0.46	0	0	-0.36	-0.38	0	-0.28	-0.47	-0.67	0	0	0	-0.36	-0.35	-0.39	-0.6	0	0	-0.58	-0.54	-0.47	-0.46	-0.33	-0.61	0	-0.28	0	-0.72	-0.61	0
COG8	16	28	0	28	0	0	0	0	-0.58	0	-0.55	-0.4	-0.85	0	0	-0.5	-0.6	-0.79	0	-0.64	0	-0.82	0	-0.34	0	-0.34	-0.4	-0.8	-0.36	-0.27	-0.43	-0.33	-1.06	-0.4	-0.64	0	-0.67	0	-0.57	-0.61	0	0	0	0	-0.3	-0.48	0	-0.56	0
FA2H	16	28	0	28	0	0	0	0	-0.54	0	-0.54	-0.39	-0.82	0	0	-0.48	-0.6	-0.79	0	-0.66	0	-0.71	0	-0.36	0	-0.32	-0.32	-0.68	-0.33	-0.25	-0.44	0	-1	-0.4	-0.61	0	-0.68	-0.67	-0.55	0	0	0	0	0	-0.27	-0.46	0	-0.53	0
GLG1	16	28	0	28	0	0	0	0	-0.54	0	-0.54	-0.39	-0.82	0	0	-0.48	-0.6	-0.79	0	-0.66	0	-0.71	0	-0.36	0	-0.32	-0.32	-0.68	-0.33	-0.25	-0.44	0	-1	-0.4	-0.61	0	-0.68	-0.67	-0.55	0	0	0	0	0	-0.27	-0.46	0	-0.53	0
MLKL	16	28	0	28	0	0	0	0	-0.54	0	-0.54	-0.39	-0.82	0	0	-0.48	-0.6	-0.79	0	-0.66	0	-0.71	0	-0.36	0	-0.32	-0.32	-0.68	-0.33	-0.25	-0.44	0	-1	-0.4	-0.61	0	-0.68	-0.67	-0.55	0	0	0	0	0	-0.27	-0.46	0	-0.53	0
NIP7	16	28	0	28	0	0	0	0	-0.58	0	-0.55	-0.4	-0.85	0	0	-0.5	-0.6	-0.79	0	-0.64	0	-0.82	0	-0.34	0	-0.34	-0.4	-0.8	-0.36	-0.27	-0.43	-0.33	-1.06	-0.4	-0.64	0	-0.67	0	-0.57	-0.61	0	0	0	0	-0.3	-0.48	0	-0.56	0
PDF	16	28	0	28	0	0	0	0	-0.58	0	-0.55	-0.4	-0.85	0	0	-0.5	-0.6	-0.79	0	-0.64	0	-0.82	0	-0.34	0	-0.34	-0.4	-0.8	-0.36	-0.27	-0.43	-0.33	-1.06	-0.4	-0.64	0	-0.67	0	-0.57	-0.61	0	0	0	0	-0.3	-0.48	0	-0.56	0
RFWD3	16	28	0	28	0	0	0	0	-0.54	0	-0.54	-0.39	-0.82	0	0	-0.48	-0.6	-0.79	0	-0.66	0	-0.71	0	-0.36	0	-0.32	-0.32	-0.68	-0.33	-0.25	-0.44	0	-1	-0.4	-0.61	0	-0.68	-0.67	-0.55	0	0	0	0	0	-0.27	-0.46	0	-0.53	0
TERF2	16	28	0	28	0	0	0	0	-0.58	0	-0.55	-0.4	-0.85	0	0	-0.5	-0.6	-0.79	0	-0.64	0	-0.82	0	-0.34	0	-0.34	-0.4	-0.8	-0.36	-0.27	-0.43	-0.33	-1.06	-0.4	-0.64	0	-0.67	0	-0.57	-0.61	0	0	0	0	-0.3	-0.48	0	-0.56	0
TMED6	16	28	0	28	0	0	0	0	-0.58	0	-0.55	-0.4	-0.85	0	0	-0.5	-0.6	-0.79	0	-0.64	0	-0.82	0	-0.34	0	-0.34	-0.4	-0.8	-0.36	-0.27	-0.43	-0.33	-1.06	-0.4	-0.64	0	-0.67	0	-0.57	-0.61	0	0	0	0	-0.3	-0.48	0	-0.56	0
VPS4A	16	28	0	28	0	0	0	0	-0.58	0	-0.55	-0.4	-0.85	0	0	-0.5	-0.6	-0.79	0	-0.64	0	-0.82	0	-0.34	0	-0.34	-0.4	-0.8	-0.36	-0.27	-0.43	-0.33	-1.06	-0.4	-0.64	0	-0.67	0	-0.57	-0.61	0	0	0	0	-0.3	-0.48	0	-0.56	0
ADCY8	8	27	27	0	0.81	0	0.66	0	1.23	0	1.14	1.1	0.69	0	1.94	0.83	0	0	0.37	0.86	0.32	0	0	0	1.56	0.32	0	0.72	0	0	0.52	0.43	0.55	0	0	0	0	1.18	0	0	0.89	1.42	0	0.64	0	1	0.16	0	0
C1orf105	1	27	27	0	0	0	0	0.4	0	0	0.62	0	0.67	0	0.46	0	1.1	0.54	0.36	0.36	0	0	0.29	0.74	0.74	0.34	0.51	0	0.3	0.31	0	0	0	0.61	0.5	0	0.72	0.42	0	1.04	0.65	0.37	0	0	0	0	0.47	0.4	0
C1orf9	1	27	27	0	0	0	0	0.4	0	0	0.62	0	0.67	0	0.46	0	1.1	0.54	0.36	0.36	0	0	0.29	0.74	0.74	0.34	0.51	0	0.3	0.31	0	0	0	0.61	0.5	0	0.72	0.42	0	1.04	0.65	0.37	0	0	0	0	0.47	0.4	0
C8orf56	8	27	27	0	0.87	0	0.57	0.31	1.23	0	1.14	1.1	0.71	0	1.83	0.83	0	0	0	0.86	0.35	0	0	0	1.51	0.37	0	0.72	0	0	0.53	0.57	0.57	0	0	0	0	1.18	0	0.96	0.89	1.42	0	0.64	0	1	0	0	0
C8orf85	8	27	27	0	0.95	0	0.56	0	1.23	0	1.14	1.1	0.71	0	1.9	0.83	0	0	0.38	0.86	0.33	0	0	0	1.52	0.37	0	0.72	0	0	0.53	0.57	0.57	0	0	0.79	0	1.18	0	0	0.89	1.42	0	0.64	0	1	0	0	0
CALB1	8	27	27	0	0.85	0	0.59	0	1.23	0	1.14	1.1	0.7	0	1.97	0.83	0	0	0.38	0.86	0.37	0	0	0	1.51	0.4	0	0.72	0	0	0.52	0.64	0.47	0.28	0	0	0	0.74	0	0.69	0.89	1.42	0	0.64	0	1	0	0	0
CD55	1	27	27	0	0	0.5	0.38	0.33	0	0	0.75	0	0.67	0	0.46	0.5	1.11	0.55	0.36	0.43	0	0	0	0.74	0.82	0.53	0.62	0	0	0	0	0	0	0.65	0.48	0	0.75	0.71	0	1.22	0.55	0.6	0.58	0	0	0	0.55	0.43	0
COL14A1	8	27	27	0	0.95	0	0.56	0	1.23	0	1.14	1.1	0.71	0	1.9	0.83	0	0	0.34	0.86	0.34	0	0	0	1.52	0.36	0	0.72	0	0	0.53	0.57	0.52	0	0	0.79	0	1.18	0	0	0.89	1.42	0	0.64	0	1	0	0	0
CR2	1	27	27	0	0	0.5	0.38	0.33	0	0	0.75	0	0.67	0	0.46	0.5	1.11	0.55	0.36	0.43	0	0	0	0.74	0.82	0.53	0.62	0	0	0	0	0	0	0.65	0.48	0	0.75	0.71	0	1.22	0.55	0.6	0.58	0	0	0	0.55	0.43	0
CTHRC1	8	27	27	0	0.87	0	0.57	0	1.23	0	1.14	1.1	0.71	0	1.83	0.83	0	0	0.35	0.86	0.35	0	0	0	1.51	0.37	0	0.72	0	0	0.53	0.57	0.57	0	0	0	0	1.18	0	0.96	0.89	1.42	0	0.64	0	1	0	0	0
DCAF13	8	27	27	0	0.87	0	0.57	0	1.23	0	1.14	1.1	0.71	0	1.83	0.83	0	0	0.35	0.86	0.35	0	0	0	1.51	0.37	0	0.72	0	0	0.53	0.57	0.57	0	0	0	0	1.18	0	0.96	0.89	1.42	0	0.64	0	1	0	0	0
DCAF4L2	8	27	27	0	0.85	0	0.55	0	1.23	0	1.14	1.1	0.7	0	1.97	0.83	0	0	0	0.86	0.33	0	0	0	1.51	0.4	0	0.72	0	0	0.52	0.64	0.47	0.26	0	0	0	0.74	0	0.69	0.89	1.42	0	0.64	0	1	0	0	0
DECR1	8	27	27	0	0.85	0	0.59	0	1.23	0	1.14	1.1	0.7	0	1.97	0.83	0	0	0.38	0.86	0.37	0	0	0	1.51	0.4	0	0.72	0	0	0.52	0.64	0.47	0.28	0	0	0	0.74	0	0.69	0.89	1.42	0	0.64	0	1	0	0	0
EFR3A	8	27	27	0	0.81	0	0.66	0	1.23	0	1.14	1.1	0.69	0	1.94	0.83	0	0	0.37	0.86	0.34	0	0	0	1.56	0.3	0	0.72	0	0	0.52	0.43	0.55	0	0	0.55	0	1.18	0	0	0.89	1.42	0	0.64	0	1	0	0	0
EIF3H	8	27	27	0	0.95	0	0.56	0	1.23	0	1.14	1.1	0.71	0	1.9	0.83	0	0	0.38	0.86	0.33	0	0	0	1.52	0.37	0	0.72	0	0	0.53	0.57	0.57	0	0	0.79	0	1.18	0	0	0.89	1.42	0	0.64	0	1	0	0	0
ENY2	8	27	27	0	0.87	0	0.58	0	1.23	0	1.14	1.1	0.71	0	1.94	0.83	0	0	0.38	0.86	0.33	0	0	0	1.51	0.37	0	0.72	0	0	0.53	0.57	0.57	0.28	0	0	0	1.18	0	0	0.89	1.42	0	0.64	0	1	0	0	0
EXT1	8	27	27	0	0.95	0	0.56	0	1.23	0	1.14	1.1	0.71	0	1.9	0.83	0	0	0.38	0.86	0.33	0	0	0	1.52	0.37	0	0.72	0	0	0.53	0.57	0.57	0	0	0.79	0	1.18	0	0	0.89	1.42	0	0.64	0	1	0	0	0
FER1L6	8	27	27	0	0.92	0	0.56	0	1.23	0	1.14	1.1	0.62	0	1.83	0.83	0	0	0.37	0.86	0.34	0	0	0	1.52	0.36	0	0.72	0	0	0.53	0.75	0.49	0	0	0.79	0	1.18	0	0	0.89	1.42	0	0.64	0	1	0	0	0
FZD6	8	27	27	0	0.87	0	0.57	0	1.23	0	1.14	1.1	0.71	0	1.83	0.83	0	0	0.35	0.86	0.35	0	0	0	1.51	0.37	0	0.72	0	0	0.53	0.57	0.57	0	0	0	0	1.18	0	0.96	0.89	1.42	0	0.64	0	1	0	0	0
GRHL2	8	27	27	0	0.9	0	0.57	0.35	1.23	0	1.14	1.1	0.61	0	1.83	0.83	0	0	0	0.86	0.37	0	0	0	1.51	0.43	0	0.72	0	0	0.5	0.6	0.49	0	0	0	0	1.18	0	0.96	0.89	1.42	0	0.64	0	1	0	0	0
HMCN1	1	27	27	0	0	1	0	0.44	0	0	0.62	0	0.7	0	0	0	1.1	0.58	0.39	0.35	0	0	0.28	0.74	0.76	0.38	0.51	0	0.3	0	0	0	0	0.64	0.62	0	0.72	0.41	0	1.18	0.65	0.41	0.61	0	0	0	0.46	0.45	0
LRRC6	8	27	27	0	0.89	0	0.66	0	1.23	0	1.14	1.1	0.69	0	1.91	0.83	0	0	0.36	0.86	0.4	0	0	0	1.56	0	0	0.72	0	0	0.52	0.43	0.55	0	0	0.55	0	1.18	0	0	0.89	1.42	0	0.64	0	1	0.15	0	0
MARK1	1	27	27	0	0	0.48	0.38	0.38	0	0	0.62	0	0.66	0	0.41	0.5	1.11	0.55	0.34	1.18	0	0	0	0.74	0.76	0.35	0.52	0	0	0	0	0	0	0.63	0.42	0.43	0.73	0.71	0	1.22	0.59	0	0.58	0	0	0	0.48	0.38	0
MIR2052	8	27	27	0	0.88	0	0.58	0	1.23	0	0.64	1.09	0.7	0	1.82	1.11	0	0	0	0.85	0.36	0	0	0	1.54	0.35	0	0.72	0.28	0	0.53	0.36	0.49	0	0	0	0	1.05	0	0.71	0.67	1.23	0	0.48	0	0.62	0	0	0
MIR599	8	27	27	0	0.95	0	0	0	1.23	0	1.14	1.1	0.61	0	1.96	0.83	0	0	0.35	0.86	0.37	0	0	0	1.51	0.39	0	0.72	0	0	0.5	0.58	0.47	0.26	0	0	0	1.18	0	0.96	0.89	1.42	0	0.64	0	1	0	0	0
MIR875	8	27	27	0	0.95	0	0	0	1.23	0	1.14	1.1	0.61	0	1.96	0.83	0	0	0.35	0.86	0.37	0	0	0	1.51	0.39	0	0.72	0	0	0.5	0.58	0.47	0.26	0	0	0	1.18	0	0.96	0.89	1.42	0	0.64	0	1	0	0	0
MMP16	8	27	27	0	0.85	0	0.56	0	1.23	0	1.14	1.1	0.7	0	2.03	0.83	0	0	0	0.86	0.33	0	0	0	1.51	0.4	0	0.72	0	0	0.52	0.64	0.47	0.26	0	0	0	0.74	0	0.69	0.89	1.42	0	0.64	0	1	0	0	0
MRPL13	8	27	27	0	0.95	0	0.56	0	1.23	0	1.14	1.1	0.71	0	1.99	0.83	0	0	0.34	0.86	0.34	0	0	0	1.52	0.36	0	0.72	0	0	0.53	0.57	0.52	0	0	0.79	0	1.18	0	0	0.89	1.42	0	0.64	0	1	0	0	0
MTBP	8	27	27	0	0.95	0	0.56	0	1.23	0	1.14	1.1	0.71	0	2.08	0.83	0	0	0.34	0.86	0.34	0	0	0	1.52	0.36	0	0.72	0	0	0.53	0.57	0.52	0	0	0.79	0	1.18	0	0	0.89	1.42	0	0.64	0	1	0	0	0
NBN	8	27	27	0	0.85	0	0.59	0	1.23	0	1.14	1.1	0.7	0	1.97	0.83	0	0	0.38	0.86	0.37	0	0	0	1.51	0.4	0	0.72	0	0	0.52	0.64	0.47	0.28	0	0	0	0.74	0	0.69	0.89	1.42	0	0.64	0	1	0	0	0
NME7	1	27	27	0	0	0	0.37	0.39	0	0	0.62	0	0.67	0	0.46	0	1.1	0.54	0.36	0.35	0	0	0.28	0.74	0.77	0.33	0.51	0	0	0.26	0	0	0	0.61	0.51	0.43	0.72	0.43	0	1.04	0.65	0.34	0	0	0	0	0.47	0.4	0
NUDCD1	8	27	27	0	0.87	0	0.58	0	1.23	0	1.14	1.1	0.71	0	1.94	0.83	0	0	0.38	0.86	0.33	0	0	0	1.51	0.37	0	0.72	0	0	0.53	0.57	0.57	0.28	0	0	0	1.18	0	0	0.89	1.42	0	0.64	0	1	0	0	0
OSGIN2	8	27	27	0	0.85	0	0.59	0	1.23	0	1.14	1.1	0.7	0	1.97	0.83	0	0	0.38	0.86	0.37	0	0	0	1.51	0.4	0	0.72	0	0	0.52	0.64	0.47	0.28	0	0	0	0.74	0	0.69	0.89	1.42	0	0.64	0	1	0	0	0
PHF20L1	8	27	27	0	0.89	0	0.66	0	1.23	0	1.14	1.1	0.69	0	0	0.83	0	0	0.36	0.86	0.4	0	0	0	1.56	0.34	0	0.72	0	0	0.52	0.43	0.55	0	0	0.55	0	1.18	0	0	0.89	1.42	0	0.64	0	1	0.15	0	0
PI15	8	27	27	0	0.88	0	0.58	0	1.23	0	0.64	1.09	0.7	0	1.82	1.11	0	0	0	0.85	0.36	0	0	0	1.54	0.35	0	0.72	0.28	0	0.53	0.36	0.49	0	0	0	0	1.05	0	0.71	0.67	1.23	0	0.48	0	0.62	0	0	0
PIGC	1	27	27	0	0	0	0	0.4	0	0	0.62	0	0.67	0	0.46	0	1.1	0.54	0.36	0.36	0	0	0.29	0.74	0.74	0.34	0.51	0	0.3	0.31	0	0	0	0.61	0.5	0	0.72	0.42	0	1.04	0.65	0.37	0	0	0	0	0.47	0.4	0
PROX1	1	27	27	0	0	0.45	0.39	0.34	0	0	0.62	0	0.7	0	0.39	0.5	1.11	0.55	0.35	0.43	0	0	0	0.74	0.76	0.4	0.52	0	0	0	0	0	0	0.63	0.42	0.42	0.73	0.71	0	1.22	0.59	0	0.58	0	0	0	0.48	0.4	0
RAB3GAP2	1	27	27	0	0	0.48	0.38	0.38	0	0	0.62	0	0.66	0	0.41	0.5	1.11	0.55	0.34	1.18	0	0	0	0.74	0.76	0.35	0.52	0	0	0	0	0	0	0.63	0.42	0.43	0.73	0.71	0	1.22	0.59	0	0.58	0	0	0	0.48	0.38	0
RAD21	8	27	27	0	0.95	0	0.56	0	1.23	0	1.14	1.1	0.71	0	1.9	0.83	0	0	0.38	0.86	0.33	0	0	0	1.52	0.37	0	0.72	0	0	0.53	0.57	0.57	0	0	0.79	0	1.18	0	0	0.89	1.42	0	0.64	0	1	0	0	0
RRM2B	8	27	27	0	0.9	0	0.57	0	1.23	0	1.14	1.1	0.61	0	1.83	0.83	0	0	0.34	0.86	0.39	0	0	0	1.51	0.43	0	0.72	0	0	0.5	0.6	0.49	0	0	0	0	1.18	0	0.96	0.89	1.42	0	0.64	0	1	0	0	0
SAMD12	8	27	27	0	0.95	0	0.56	0	1.23	0	1.14	1.1	0.71	0	1.9	0.83	0	0	0.36	0.86	0.33	0	0	0	1.52	0.37	0	0.72	0	0	0.53	0.57	0.57	0	0	0.79	0	1.18	0	0	0.89	1.42	0	0.64	0	1	0	0	0
SLC25A32	8	27	27	0	0.87	0	0.57	0	1.23	0	1.14	1.1	0.71	0	1.83	0.83	0	0	0.35	0.86	0.35	0	0	0	1.51	0.37	0	0.72	0	0	0.53	0.57	0.57	0	0	0	0	1.18	0	0.96	0.89	1.42	0	0.64	0	1	0	0	0
SLC35F3	1	27	27	0	0	0.49	0.37	0.29	0	0	0.58	0	0.62	0	0.36	0.47	1.09	0.5	0.32	1.17	0	0	0	0.73	0.78	0.39	0.54	0	0	0	0	0	0	0.61	0.39	0.37	0.69	0.66	0	1.12	0.55	0	0.55	0	0	0	0.36	0.36	0
SNTB1	8	27	27	0	0.95	0	0.56	0	1.23	0	1.14	1.1	0.71	0	1.94	0.83	0	0	0.34	0.86	0.34	0	0	0	1.52	0.36	0	0.72	0	0	0.53	0.57	0.52	0	0	0.79	0	1.18	0	0	0.89	1.42	0	0.64	0	1	0	0	0
SNX16	8	27	27	0	0.82	0	0.57	0	1.23	0	0.64	1.09	0.71	0	1.89	1.11	0	0	0	0.85	0.35	0	0	0	1.5	0.33	0	0.72	0	0	0.53	0.55	0.46	0.27	0	0	0	1.05	0	0.7	0.67	1.23	0	0.48	0	0.62	0	0	0
STMN2	8	27	27	0	0.82	0	0.57	0	1.23	0	0.64	1.09	0.7	0	1.89	1.11	0	0	0	0.85	0.35	0	0	0	1.5	0.34	0	0.72	0	0	0.53	0.4	0.49	0.27	0	0	0	1.05	0	0.71	0.67	1.23	0	0.48	0	0.62	0	0	0
TRHR	8	27	27	0	0.87	0	0.58	0	1.23	0	1.14	1.1	0.71	0	1.94	0.83	0	0	0.38	0.86	0.33	0	0	0	1.51	0.37	0	0.72	0	0	0.53	0.57	0.57	0.28	0	0	0	1.18	0	0	0.89	1.42	0	0.64	0	1	0	0	0
TTC35	8	27	27	0	0.87	0	0.58	0	1.23	0	1.14	1.1	0.71	0	1.94	0.83	0	0	0.38	0.86	0.33	0	0	0	1.51	0.37	0	0.72	0	0	0.53	0.57	0.57	0.28	0	0	0	1.18	0	0	0.89	1.42	0	0.64	0	1	0	0	0
UBR5	8	27	27	0	0.9	0	0.57	0	1.23	0	1.14	1.1	0.61	0	1.83	0.83	0	0	0.34	0.86	0.39	0	0	0	1.51	0.43	0	0.72	0	0	0.5	0.6	0.49	0	0	0	0	1.18	0	0.96	0.89	1.42	0	0.64	0	1	0	0	0
UTP23	8	27	27	0	0.95	0	0.56	0	1.23	0	1.14	1.1	0.71	0	1.9	0.83	0	0	0.38	0.86	0.33	0	0	0	1.52	0.37	0	0.72	0	0	0.53	0.57	0.57	0	0	0.79	0	1.18	0	0	0.89	1.42	0	0.64	0	1	0	0	0
VPS13B	8	27	27	0	0.95	0	0	0	1.23	0	1.14	1.1	0.61	0	1.86	0.83	0	0	0.35	0.86	0.37	0	0	0	1.51	0.39	0	0.72	0	0	0.5	0.58	0.47	0.26	0	0	0	1.18	0	0.96	0.89	1.42	0	0.64	0	1	0	0	0
YOD1	1	27	27	0	0	0.5	0.38	0.33	0	0	0.75	0	0.67	0	0.46	0.5	1.11	0.55	0	0.43	0	0	0	0.74	0.82	0.53	0.62	0	0	0	0	0	0	0.65	0.48	0.47	0.75	0.71	0	1.22	0.55	0.6	0.58	0	0	0	0.55	0.43	0
MIR548H4	13	27	9	18	0.67	-0.36	-0.23	0	0	-0.74	-0.81	0	-0.61	0	0	0.51	-0.57	-0.61	0	-0.5	0	-0.62	0	0.56	0	0	-0.8	-0.63	0	0	0	0.12	-0.8	0.29	0.37	0	-0.58	-0.54	0	0.29	0.32	0	-0.55	0	0	-0.48	0	0	-0.51
MYOM2	8	27	3	24	-0.7	0	0	-0.54	-0.27	0	-0.34	-0.89	0.57	0	-0.38	-0.41	0	0	0	-0.45	0	0	0	-0.91	0	-0.25	-0.47	-0.63	0	0	-0.76	0	0	-0.37	0	0	0	0.58	0	0	-0.25	-0.28	-0.61	-0.14	0	-0.53	0	0	-0.23
KBTBD11	8	27	2	25	-0.7	0	0	-0.54	-0.27	0	-0.34	-0.89	0.57	0	-0.38	-0.41	0	0	0	-0.45	0	0	0	-0.91	0	-0.25	-0.47	-0.63	0	0	-0.76	0	0	-0.37	0	0	0	0	0	0	-0.25	-0.28	-0.61	-0.14	-0.24	-0.53	0	0	-0.23
C16orf80	16	27	1	26	0	0	0	0	-0.48	0	-0.48	-0.39	-0.61	0	-0.45	-0.47	-0.6	-0.59	0	-0.51	0	-0.62	0	0.74	0	-0.33	-0.46	-0.62	0	0	-0.4	0	-0.41	-0.39	-0.59	0	-0.64	0	-0.54	-0.47	-0.46	0	-0.69	0	0	-0.48	0	-0.54	0
CCDC113	16	27	1	26	0	0	0	0	-0.48	0	-0.48	-0.39	-0.61	0	-0.45	-0.47	-0.6	-0.59	0	-0.51	0	-0.62	0	0.74	0	-0.33	-0.46	-0.62	0	0	-0.4	0	-0.41	-0.39	-0.59	0	-0.64	0	-0.54	-0.47	-0.46	0	-0.69	0	0	-0.48	0	-0.54	0
CENPV	17	27	1	26	0	0	0	-0.51	-0.61	-0.67	-0.39	-0.37	-0.37	0	-0.96	-0.46	0	0	0	-0.54	0	-0.79	-0.33	-0.37	0	0	-0.41	-0.74	-0.36	0	0	0	-0.45	-0.39	-0.58	0	0	-0.68	-0.52	-0.54	-0.49	0	-0.7	0	0	0	-0.58	-0.53	0
CSNK2A2	16	27	1	26	0	0	0	0	-0.48	0	-0.48	-0.39	-0.61	0	-0.45	-0.47	-0.6	-0.59	0	-0.51	0	-0.62	0	0.74	0	-0.33	-0.46	-0.62	0	0	-0.4	0	-0.41	-0.39	-0.59	0	-0.64	0	-0.54	-0.47	-0.46	0	-0.69	0	0	-0.48	0	-0.54	0
MIR1288	17	27	1	26	0	0	0	-0.51	-0.61	-0.67	-0.39	-0.37	-0.37	0	-0.96	-0.46	0	0	0	-0.54	0	-0.79	-0.33	-0.37	0	0	-0.41	-0.74	-0.36	0	0	0	-0.45	-0.39	-0.58	0	0	-0.68	-0.52	-0.54	-0.49	0	-0.7	0	0	0	-0.58	-0.53	0
PIGL	17	27	1	26	0	0	0	-0.51	-0.61	-0.67	-0.39	-0.37	-0.37	0	-0.96	-0.46	0	0	0	-0.54	0	-0.79	-0.33	-0.37	0	0	-0.41	-0.74	-0.36	0	0	0	-0.45	-0.39	-0.58	0	0	-0.68	-0.52	-0.54	-0.49	0	-0.7	0	0	0	-0.58	-0.53	0
RABEP1	17	27	1	26	0	0	0	-0.63	0	-0.63	-0.4	-0.42	-0.37	0	0	-0.49	0	0	0	-0.43	0	0	-0.35	-0.35	0	-0.28	-0.44	-0.74	-0.35	0	0	-0.3	-0.35	-0.4	-0.53	0	0	-0.58	-0.53	-0.44	-0.48	-0.31	-0.66	0	0	0	-0.72	-0.61	0
RCVRN	17	27	1	26	-0.45	0	0	0	0	0	-0.39	-0.42	0	0	-0.85	-0.49	0	0	0	-0.46	0	0	-0.36	-0.38	0	-0.32	-0.47	-0.67	0	0	0	-0.38	-0.41	-0.39	-0.6	-0.32	0	-0.55	-0.54	-0.48	-0.46	-0.33	-0.61	0	-0.28	0	-0.72	-0.61	0
USP6	17	27	1	26	0	0	0	-0.63	0	-0.63	-0.4	-0.42	-0.37	0	0	-0.49	0	0	0	-0.43	0	0	-0.35	-0.35	0	-0.28	-0.44	-0.74	-0.35	0	0	0	-0.35	-0.4	-0.53	0	0	-0.58	-0.53	-0.44	-0.48	-0.31	-0.66	0	0	0	-0.72	-0.61	0
WSCD1	17	27	1	26	-0.53	0	0	0	0	0	-0.4	-0.42	0	0	0	-0.49	0	0	0	-0.43	0	0	-0.35	-0.35	0	-0.28	-0.44	-0.74	0	0	0	-0.3	-0.35	-0.4	-0.53	-0.3	0	-0.58	-0.53	-0.44	-0.48	-0.31	-0.66	-0.22	0	0	-0.72	-0.61	-0.33
ZNF423	16	27	1	26	-0.53	0	0	0	-0.41	0	0	-0.35	-0.61	0	-0.31	-0.44	-0.6	-0.66	0	-0.49	0	-0.68	0	0.74	0	-0.24	-0.41	-0.62	-0.29	-0.26	-0.38	0	0	-0.36	-0.5	-0.33	-0.6	0	-0.54	0	0	0	0	0	-0.27	-0.48	0	-0.52	0
ZNF594	17	27	1	26	0	0	0	-0.63	0	-0.63	-0.4	-0.42	-0.37	0	0	-0.49	0	0	0	-0.43	0	0	-0.35	-0.35	0	-0.28	-0.44	-0.74	-0.35	0	0	0	-0.35	-0.4	-0.53	0	0	-0.58	-0.53	-0.44	-0.48	-0.31	-0.66	0	0	0	-0.72	-0.61	0
BCMO1	16	27	0	27	0	0	0	0	-0.4	0	-0.29	-0.35	-0.61	0	0	-0.47	-0.6	-0.65	0	-0.5	0	-0.66	0	-0.35	0	-0.24	-0.25	-0.63	-0.39	0	-0.39	0	-0.8	-0.4	-0.56	0	-0.58	-0.54	-0.55	0	-0.46	0	0	0	0	-0.46	0	-0.56	0
FBXO31	16	27	0	27	-0.46	0	0	0	-0.25	0	-0.42	-0.4	-0.68	0	-0.39	-0.45	-0.63	-0.75	0	-0.4	0	-0.74	0	-0.36	0	-0.16	-0.26	-0.69	0	0	-0.37	0	0	-0.4	-0.51	-0.35	-0.59	0	-0.55	0	-0.46	0	0	0	-0.27	-0.44	0	-0.56	0
FLJ30679	16	27	0	27	-0.46	0	0	0	-0.25	0	-0.42	-0.4	-0.68	0	-0.39	-0.45	-0.63	-0.75	0	-0.4	0	-0.74	0	-0.36	0	-0.16	-0.26	-0.69	0	0	-0.37	0	0	0	-0.51	-0.35	-0.59	-0.57	-0.55	0	-0.46	0	0	0	-0.27	-0.44	0	-0.56	0
FOXC2	16	27	0	27	-0.46	0	0	0	-0.25	0	-0.42	-0.4	-0.68	0	-0.39	-0.45	-0.63	-0.75	0	-0.4	0	-0.74	0	-0.36	0	-0.16	-0.26	-0.69	0	0	-0.37	0	0	0	-0.51	-0.35	-0.59	-0.57	-0.55	0	-0.46	0	0	0	-0.27	-0.44	0	-0.56	0
FOXF1	16	27	0	27	-0.46	0	0	0	-0.25	0	-0.42	-0.4	-0.68	0	-0.39	-0.45	-0.63	-0.75	0	-0.4	0	-0.74	0	-0.36	0	-0.16	-0.26	-0.69	0	0	-0.37	0	0	0	-0.51	-0.35	-0.59	-0.57	-0.55	0	-0.46	0	0	0	-0.27	-0.44	0	-0.56	0
FOXL1	16	27	0	27	-0.46	0	0	0	-0.25	0	-0.42	-0.4	-0.68	0	-0.39	-0.45	-0.63	-0.75	0	-0.4	0	-0.74	0	-0.36	0	-0.16	-0.26	-0.69	0	0	-0.37	0	0	0	-0.51	-0.35	-0.59	-0.57	-0.55	0	-0.46	0	0	0	-0.27	-0.44	0	-0.56	0
GCSH	16	27	0	27	0	0	0	0	-0.4	0	-0.29	-0.35	-0.61	0	0	-0.47	-0.6	-0.65	0	-0.5	0	-0.66	0	-0.35	0	-0.24	-0.25	-0.63	-0.39	0	-0.39	0	-0.8	-0.4	-0.56	0	-0.58	-0.54	-0.55	0	-0.46	0	0	0	0	-0.46	0	-0.56	0
HP	16	27	0	27	0	0	0	0	-0.45	0	-0.49	-0.38	-0.63	0	0	-0.46	-0.6	-0.68	0	-0.55	0	-0.71	0	-0.34	0	-0.3	-0.47	-0.68	0	-0.24	-0.4	0	-0.84	-0.37	-0.52	0	-0.6	-0.55	-0.5	-0.48	-0.44	0	0	0	0	-0.49	0	-0.52	0
HPR	16	27	0	27	0	0	0	0	-0.45	0	-0.49	-0.38	-0.63	0	0	-0.46	-0.6	-0.68	0	-0.55	0	-0.71	0	-0.34	0	-0.3	-0.47	-0.68	0	-0.24	-0.4	0	-0.84	-0.37	-0.52	0	-0.6	-0.55	-0.5	-0.48	-0.44	0	0	0	0	-0.49	0	-0.52	0
LDHD	16	27	0	27	0	0	0	0	-0.54	0	-0.54	-0.39	-0.82	0	0	-0.48	-0.6	-0.79	0	-0.66	0	-0.71	0	-0.36	0	-0.32	-0.32	-0.68	-0.33	-0.25	-0.44	0	-1	-0.4	-0.61	0	-0.68	-0.67	-0.55	0	0	0	0	0	-0.27	-0.46	0	-0.53	0
LOC100329108	16	27	0	27	0	0	0	0	-0.4	0	-0.29	-0.35	-0.61	0	0	-0.47	-0.6	-0.65	0	-0.5	0	-0.66	0	-0.35	0	-0.24	-0.25	-0.63	-0.39	0	-0.39	0	-0.8	-0.4	-0.56	0	-0.58	-0.54	-0.55	0	-0.46	0	0	0	0	-0.46	0	-0.56	0
MARVELD3	16	27	0	27	0	0	0	0	-0.45	0	-0.49	-0.38	-0.63	0	0	-0.46	-0.6	-0.68	0	-0.55	0	-0.71	0	-0.34	0	-0.3	-0.47	-0.68	0	0	-0.4	-0.29	-0.84	-0.37	-0.52	0	-0.6	-0.55	-0.5	-0.48	-0.44	0	0	0	0	-0.49	0	-0.52	0
MTHFSD	16	27	0	27	-0.46	0	0	0	-0.25	0	-0.42	-0.4	-0.68	0	-0.39	-0.45	-0.63	-0.75	0	-0.4	0	-0.74	0	-0.36	0	-0.16	-0.26	-0.69	0	0	-0.37	0	0	0	-0.51	-0.35	-0.59	-0.57	-0.55	0	-0.46	0	0	0	-0.27	-0.44	0	-0.56	0
PHLPP2	16	27	0	27	0	0	0	0	-0.45	0	-0.49	-0.38	-0.63	0	0	-0.46	-0.6	-0.68	0	-0.55	0	-0.71	0	-0.34	0	-0.3	-0.47	-0.68	0	0	-0.4	-0.29	-0.84	-0.37	-0.52	0	-0.6	-0.55	-0.5	-0.48	-0.44	0	0	0	0	-0.49	0	-0.52	0
PKD1L2	16	27	0	27	0	0	0	0	-0.4	0	-0.29	-0.35	-0.61	0	0	-0.47	-0.6	-0.65	0	-0.5	0	-0.66	0	-0.35	0	-0.24	-0.25	-0.63	-0.39	0	-0.39	0	-0.8	-0.4	-0.56	0	-0.58	-0.54	-0.55	0	-0.46	0	0	0	0	-0.46	0	-0.56	0
SNORA70D	16	27	0	27	0	0	0	0	-0.45	0	-0.49	-0.38	-0.63	0	0	-0.46	-0.6	-0.68	0	-0.55	0	-0.71	0	-0.34	0	-0.3	-0.47	-0.68	0	0	-0.4	-0.29	-0.84	-0.37	-0.52	0	-0.6	-0.55	-0.5	-0.48	-0.44	0	0	0	0	-0.49	0	-0.52	0
SNORD71	16	27	0	27	0	0	0	0	-0.45	0	-0.49	-0.38	-0.63	0	0	-0.46	-0.6	-0.68	0	-0.55	0	-0.71	0	-0.34	0	-0.3	-0.47	-0.68	0	0	-0.4	-0.29	-0.84	-0.37	-0.52	0	-0.6	-0.55	-0.5	-0.48	-0.44	0	0	0	0	-0.49	0	-0.52	0
USP10	16	27	0	27	-0.35	0	0	0	-0.44	0	-0.3	-0.37	-0.61	0	-0.39	-0.45	-0.6	-0.78	0	-0.51	0	-0.83	0	-0.35	0	-0.23	0	-0.63	0	-0.24	-0.39	0	0	-0.37	-0.58	-0.35	-0.6	0	-0.57	0	-0.48	0	0	0	-0.3	-0.46	0	-0.56	0
WDR59	16	27	0	27	0	0	0	0	-0.54	0	-0.54	-0.39	-0.82	0	0	-0.48	-0.6	-0.79	0	-0.66	0	-0.71	0	-0.36	0	-0.32	-0.32	-0.68	-0.33	-0.25	-0.44	0	-1	-0.4	-0.61	0	-0.68	-0.67	-0.55	0	0	0	0	0	-0.27	-0.46	0	-0.53	0
ZFP1	16	27	0	27	0	0	0	0	-0.54	0	-0.54	-0.39	-0.82	0	0	-0.48	-0.6	-0.79	0	-0.66	0	-0.71	0	-0.36	0	-0.32	-0.32	-0.68	-0.33	-0.25	-0.44	0	-1	-0.4	-0.61	0	-0.68	-0.67	-0.55	0	0	0	0	0	-0.27	-0.46	0	-0.53	0
ZNRF1	16	27	0	27	0	0	0	0	-0.54	0	-0.54	-0.39	-0.82	0	0	-0.48	-0.6	-0.79	0	-0.66	0	-0.71	0	-0.36	0	-0.32	-0.32	-0.68	-0.33	-0.25	-0.44	0	-1	-0.4	-0.61	0	-0.68	-0.67	-0.55	0	0	0	0	0	-0.27	-0.46	0	-0.53	0
ABRA	8	26	26	0	0.87	0	0.58	0.41	1.23	0	1.14	1.1	0.71	0	1.94	0.83	0	0	0.38	0.86	0.31	0	0	0	1.51	0.37	0	0.72	0	0	0.53	0.57	0.57	0	0	0	0	1.18	0	0	0.89	1.42	0	0.64	0	1	0	0	0
ASAP1	8	26	26	0	0.92	0	0.66	0	1.23	0	1.14	1.1	0.69	0	1.82	0.83	0	0	0.34	0.86	0.4	0	0	0	1.56	0	0	0.72	0	0	0.52	0.62	0.55	0	0	0	0	1.18	0	0	0.89	1.42	0	0.64	0	1	0.16	0	0
ASAP1IT1	8	26	26	0	0.92	0	0.66	0	1.23	0	1.14	1.1	0.69	0	1.82	0.83	0	0	0.34	0.86	0.4	0	0	0	1.56	0	0	0.72	0	0	0.52	0.62	0.55	0	0	0	0	1.18	0	0	0.89	1.42	0	0.64	0	1	0.16	0	0
ATP6V1C1	8	26	26	0	0.87	0	0.57	0	1.23	0	1.14	1.1	0.71	0	1.83	0.83	0	0	0	0.86	0.35	0	0	0	1.51	0.37	0	0.72	0	0	0.53	0.57	0.57	0	0	0	0	1.18	0	0.96	0.89	1.42	0	0.64	0	1	0	0	0
AURKAPS1	1	26	26	0	0	0.48	0.38	0.38	0	0	0.62	0	0.66	0	0	0.5	1.11	0.55	0.34	1.18	0	0	0	0.74	0.76	0.35	0.52	0	0	0	0	0	0	0.63	0.42	0.43	0.73	0.71	0	1.22	0.59	0	0.58	0	0	0	0.48	0.38	0
C1orf116	1	26	26	0	0	0.5	0.38	0.33	0	0	0.75	0	0.67	0	0	0.5	1.11	0.55	0	0.43	0	0	0	0.74	0.82	0.53	0.62	0	0	0	0	0	0	0.65	0.48	0.47	0.75	0.71	0	1.22	0.55	0.6	0.58	0	0	0	0.55	0.43	0
C1orf21	1	26	26	0	0	1	0.37	0.35	0	0	0.62	0	0.7	0	0.39	0	1.1	0.58	0.34	0	0	0	0	0.74	0.76	0.38	0.51	0	0	0	0	0	0	0.64	0.45	0.4	0.72	0.4	0	1.18	0.65	0.41	0.61	0	0	0	0.46	0.45	0
CHRM3	1	26	26	0	0	0.41	0.34	0.4	0	0	0.54	0	0.63	0	0	0.48	1.09	0.5	0.35	1.17	0	0	0	0.73	0.78	0.36	0.39	0	0	0	0	0	0	0.59	0.49	0.52	0.69	0.67	0	1.12	0.55	0	0.61	0	0	0	0.44	0.38	0
CRISPLD1	8	26	26	0	0.88	0	0.58	0	1.23	0	0.64	1.09	0.7	0	1.97	1.11	0	0	0	0.85	0.36	0	0	0	1.54	0.35	0	0.72	0	0	0.53	0.36	0.49	0	0	0	0	1.05	0	0.71	0.67	1.23	0	0.48	0	0.62	0	0	0
DISC1	1	26	26	0	0	0.49	0.37	0.31	0	0	0.58	0	0.62	0	0.33	0.47	1.09	0.5	0	1.17	0	0	0	0.73	0.78	0.39	0.54	0	0	0	0	0	0	0.61	0.44	0.37	0.69	0.66	0	1.12	0.55	0	0.55	0	0	0	0.36	0.36	0
DPYS	8	26	26	0	0.87	0	0.58	0.41	1.23	0	1.14	1.1	0.71	0	1.94	0.83	0	0	0.38	0.86	0.33	0	0	0	1.51	0.37	0	0.72	0	0	0.53	0.57	0.57	0	0	0	0	1.18	0	0	0.89	1.42	0	0.64	0	1	0	0	0
EIF3E	8	26	26	0	0.87	0	0.58	0	1.23	0	1.14	1.1	0.71	0	1.94	0.83	0	0	0.38	0.86	0.33	0	0	0	1.51	0.37	0	0.72	0	0	0.53	0.57	0.57	0	0	0	0	1.18	0	0	0.89	1.42	0	0.64	0	1	0	0	0
EYA1	8	26	26	0	0.88	0	0.58	0	1.23	0	0.64	1.09	0.7	0	1.91	1.11	0	0	0	0.85	0.34	0	0	0	1.54	0	0	0.72	0.27	0	0.53	0.34	0.45	0	0	0	0	1.05	0	0.71	0.67	1.23	0	0.48	0	0.62	0	0	0
F5	1	26	26	0	0	0	0.38	0.42	0	0	0.62	0	0.67	0	0	0	1.1	0.54	0.36	0.35	0	0	0.28	0.74	0.77	0.33	0.51	0	0	0.26	0	0	0	0.61	0.51	0.47	0.72	0.43	0	1.04	0.65	0.34	0	0	0	0	0.47	0.4	0
FABP5	8	26	26	0	0.82	0	0.57	0	1.23	0	0.64	1.09	0.71	0	1.89	1.11	0	0	0	0.85	0.35	0	0	0	1.5	0.33	0	0.72	0	0	0.53	0.55	0.46	0	0	0.35	0	1.05	0	0.7	0.67	1.23	0	0.48	0	0.62	0	0	0
FAM91A1	8	26	26	0	0.92	0	0.56	0	1.23	0	1.14	1.1	0.62	0	1.83	0.83	0	0	0.37	0.86	0.34	0	0	0	1.52	0	0	0.72	0	0	0.53	0.75	0.49	0	0	0.79	0	1.18	0	0	0.89	1.42	0	0.64	0	1	0	0	0
GLT25D2	1	26	26	0	0	1	0.37	0.35	0	0	0.62	0	0.7	0	0.39	0	1.1	0.58	0.34	0.37	0	0	0	0.74	0.76	0.38	0.51	0	0	0	0	0	0	0.64	0.45	0.4	0.72	0.4	0	1.18	0.65	0	0.61	0	0	0	0.46	0.45	0
GSDMC	8	26	26	0	0.92	0	0.66	0	1.23	0	1.14	1.1	0.73	0	1.97	0.83	0	0	0.37	0.86	0.31	0	0	0	1.56	0.35	0	0.72	0	0	0.55	0.79	0.56	0	0	0	0	1.18	0	0	0.89	1.42	0	0.64	0	1	0	0	0
HLX	1	26	26	0	0	0.48	0.38	0.38	0	0	0.62	0	0.66	0	0.41	0.5	1.11	0.55	0	1.18	0	0	0	0.74	0.76	0.42	0.52	0	0	0	0	0	0	0.63	0.5	0.43	0.73	0.71	0	1.22	0.59	0	0.58	0	0	0	0.48	0.38	0
KCNB2	8	26	26	0	0.88	0	0.58	0	1.23	0	0.64	1.09	0.7	0	1.91	1.11	0	0	0	0.85	0.34	0	0	0	1.54	0.37	0	0.72	0	0	0.53	0.34	0.45	0	0	0	0	1.05	0	0.71	0.67	1.23	0	0.48	0	0.62	0	0	0
KCNK1	1	26	26	0	0	0.49	0.37	0.29	0	0	0.58	0	0.62	0	0.36	0.47	1.09	0.5	0	1.17	0	0	0	0.73	0.78	0.39	0.54	0	0	0	0	0	0	0.61	0.39	0.37	0.69	0.66	0	1.12	0.55	0	0.55	0	0	0	0.36	0.36	0
KCNV1	8	26	26	0	0.87	0	0.58	0	1.23	0	1.14	1.1	0.71	0	1.94	0.83	0	0	0.38	0.86	0.33	0	0	0	1.51	0.37	0	0.72	0	0	0.53	0.57	0.57	0.28	0	0	0	1.18	0	0	0.89	1.42	0	0.64	0	1	0	0	0
KCTD3	1	26	26	0	0	0.45	0	0.46	0	0	0.62	0	0.7	0	0	0.5	1.11	0.55	0.36	0.3	0	0	0.29	0.74	0.76	0.38	0.52	0	0	0	0	0	0	0.63	0.55	0	0.73	0.71	0	1.22	0.59	0.37	0.58	0	0	0	0.48	0.4	0
KHDRBS3	8	26	26	0	0.73	0	0.66	0	1.23	0	1.14	1.1	0.69	0	1.86	0.83	0	0	0.34	0.86	0.34	0	0	0	1.62	0.34	0	0.72	0	0	0.52	0.43	0.49	0	0	0	0	1.18	0	0	0.89	1.42	0	0.64	0	1	0	0	0
KIAA0196	8	26	26	0	0.95	0	0.56	0	1.23	0	1.14	1.1	0.62	0	1.83	0.83	0	0	0.31	0.86	0.37	0	0	0	1.52	0	0	0.72	0	0	0.53	0.75	0.42	0	0	0.79	0	1.18	0	0	0.89	1.42	0	0.64	0	1	0	0	0
KIAA1383	1	26	26	0	0	0.49	0.37	0.31	0	0	0.58	0	0.62	0	0.33	0.47	1.09	0.5	0	1.17	0	0	0	0.73	0.78	0.39	0.54	0	0	0	0	0	0	0.61	0.39	0.37	0.69	0.66	0	1.12	0.55	0	0.55	0	0	0	0.36	0.36	0
KIAA1804	1	26	26	0	0	0.49	0.37	0	0	0	0.58	0	0.62	0	0.36	0.47	1.09	0.5	0.32	1.17	0	0	0	0.73	0.78	0.39	0.54	0	0	0	0	0	0	0.61	0.39	0.37	0.69	0.66	0	1.12	0.55	0	0.55	0	0	0	0.36	0.36	0
LHX9	1	26	26	0	0	0	0	0.51	0	0	0.68	0	0.75	0	0	0.54	1.11	0.61	0.37	0.4	0	0	0.28	0.74	0.73	0.39	0.53	0	0	0	0	0	0	0.66	0.61	0.51	0.72	0.42	0	1.37	0.65	0.4	0.62	0	0	0	0.65	0.45	0
LOC100130331	1	26	26	0	0	0.36	0.38	0.4	0	0	0.54	0	0.63	0	0	0.48	1.09	0.5	0.35	1.17	0	0	0	0.73	0.78	0.36	0.39	0	0	0	0	0	0	0.59	0.49	0.52	0.69	0.67	0	1.12	0.55	0	0.61	0	0	0	0.44	0.38	0
LOC286094	8	26	26	0	0.73	0	0.66	0	1.23	0	1.14	1.1	0.69	0	1.86	0.83	0	0	0.34	0.86	0.34	0	0	0	1.62	0.34	0	0.72	0	0	0.52	0.43	0.49	0	0	0	0	1.18	0	0	0.89	1.42	0	0.64	0	1	0	0	0
LOC727677	8	26	26	0	0.92	0	0.56	0	1.23	0	1.14	1.1	0.69	0	1.92	0.83	0	0	0.33	0.86	0.37	0	0	0	1.52	0	0	0.72	0	0	0.52	0.79	0.52	0	0	0.29	0	1.18	0	0	0.89	1.42	0	0.64	0	1	0	0	0
LRP12	8	26	26	0	0.87	0	0.58	0.41	1.23	0	1.14	1.1	0.71	0	1.94	0.83	0	0	0.38	0.86	0.33	0	0	0	1.51	0.37	0	0.72	0	0	0.53	0.57	0.57	0	0	0	0	1.18	0	0	0.89	1.42	0	0.64	0	1	0	0	0
MIR1208	8	26	26	0	0.92	0	0.56	0	1.23	0	1.14	1.1	0.73	0	0	0.83	0	0	0.37	0.86	0.36	0	0	0	1.52	0.37	0	0.72	0	0	0.55	0.79	0.56	0	0	0	0	1.18	0	0	0.89	1.42	0	0.64	0	1	0.26	0	0
NACAP1	8	26	26	0	0.9	0	0.57	0	1.23	0	1.14	1.1	0.61	0	1.83	0.83	0	0	0	0.86	0.34	0	0	0	1.51	0.44	0	0.72	0	0	0.5	0.6	0.44	0	0	0	0	1.18	0	0.96	0.89	1.42	0	0.64	0	1	0	0	0
NOV	8	26	26	0	0.95	0	0.56	0	1.23	0	1.14	1.1	0.71	0	1.9	0.83	0	0	0.35	0.86	0	0	0	0	1.52	0.37	0	0.72	0	0	0.53	0.57	0.57	0	0	0.79	0	1.18	0	0	0.89	1.42	0	0.64	0	1	0	0	0
NSMCE2	8	26	26	0	0.95	0	0.56	0	1.23	0	1.14	1.1	0.62	0	1.83	0.83	0	0	0.31	0.86	0.37	0	0	0	1.52	0	0	0.72	0	0	0.53	0.75	0.42	0	0	0.79	0	1.18	0	0	0.89	1.42	0	0.64	0	1	0	0	0
OC90	8	26	26	0	0	0	0.66	0	1.23	0	1.14	1.1	0.69	0	0	0.83	0	0	0.37	0.86	0.34	0	0	0	1.56	0.3	0	0.72	0	0	0.52	0.43	0.55	0	0	0.55	0	1.18	0	0	0.89	1.42	0	0.64	0	1	0.15	0	0
PAG1	8	26	26	0	0.82	0	0.57	0	1.23	0	0.64	1.09	0.71	0	1.89	1.11	0	0	0	0.85	0.35	0	0	0	1.5	0.33	0	0.72	0	0	0.53	0.55	0.46	0	0	0.35	0	1.05	0	0.7	0.67	1.23	0	0.48	0	0.62	0	0	0
PCNXL2	1	26	26	0	0	0.49	0.37	0	0	0	0.58	0	0.62	0	0.36	0.47	1.09	0.5	0.32	1.17	0	0	0	0.73	0.78	0.39	0.54	0	0	0	0	0	0	0.61	0.39	0.37	0.69	0.66	0	1.12	0.55	0	0.55	0	0	0	0.36	0.36	0
PEX2	8	26	26	0	0.82	0	0.54	0	1.23	0	0.64	1.09	0.7	0	2.01	1.11	0	0	0	0.85	0.35	0	0	0	1.5	0.34	0	0.72	0	0	0.53	0.4	0.49	0.28	0	0	0	1.05	0	0.71	0.67	1.23	0	0.48	0	0.62	0	0	0
PTPN14	1	26	26	0	0	0.45	0.39	0.34	0	0	0.62	0	0.7	0	0.39	0.5	1.11	0.55	0	0.43	0	0	0	0.74	0.76	0.4	0.52	0	0	0	0	0	0	0.63	0.42	0.42	0.73	0.71	0	1.22	0.59	0	0.58	0	0	0	0.48	0.4	0
RGL1	1	26	26	0	0	1	0.37	0.35	0	0	0.62	0	0.7	0	0.39	0	1.1	0.58	0.34	0.37	0	0	0	0.74	0.76	0.38	0.51	0	0	0	0	0	0	0.64	0.45	0.4	0.72	0.4	0	1.18	0.65	0	0.61	0	0	0	0.46	0.45	0
RGS1	1	26	26	0	0	0	0	0.45	0	0	0.62	0	0.7	0	0	0.53	1.1	0.58	0.39	0.36	0	0	0.26	0.74	0.78	0.38	0.42	0	0.29	0	0	0	0	0.64	0.62	0	0.72	0.41	0	1.18	0.65	0.41	0.65	0	0	0	0.66	0.45	0
RGS13	1	26	26	0	0	0	0	0.45	0	0	0.62	0	0.7	0	0	0.53	1.1	0.58	0.39	0.36	0	0	0.26	0.74	0.78	0.38	0.42	0	0.29	0	0	0	0	0.64	0.62	0	0.72	0.41	0	1.18	0.65	0.41	0.65	0	0	0	0.66	0.45	0
RGS2	1	26	26	0	0	0	0.39	0.45	0	0	0.62	0	0.7	0	0	0.53	1.1	0.58	0.39	0.36	0	0	0.26	0.74	0.78	0.38	0.42	0	0	0	0	0	0	0.64	0.62	0	0.72	0.41	0	1.18	0.65	0.41	0.65	0	0	0	0.66	0.45	0
RIPK2	8	26	26	0	0.85	0	0.59	0	1.23	0	1.14	1.1	0.7	0	1.97	0.83	0	0	0.38	0.86	0.37	0	0	0	1.51	0.4	0	0.72	0	0	0.52	0.64	0.47	0	0	0	0	0.74	0	0.69	0.89	1.42	0	0.64	0	1	0	0	0
RUNX1T1	8	26	26	0	0.85	0	0.59	0	1.23	0	1.14	1.1	0.7	0	1.98	0.83	0	0	0.38	0.86	0.35	0	0	0	1.51	0.4	0	0.72	0	0	0.52	0.55	0.47	0	0	0	0	0.74	0	0.69	0.89	1.42	0	0.64	0	1	0	0	0
RYR2	1	26	26	0	0	0.37	0.36	0.41	0	0	0.54	0	0.63	0	0	0.48	1.09	0.5	0.35	1.17	0	0	0	0.73	0.78	0.36	0.39	0	0	0	0	0	0	0.59	0.49	0.52	0.69	0.67	0	1.12	0.55	0	0.61	0	0	0	0.44	0.38	0
SDC2	8	26	26	0	0.85	0	0.59	0	1.23	0	1.14	1.1	0.66	0	1.86	0.83	0	0	0.38	0.86	0.37	0	0	0	1.51	0.45	0	0.72	0	0	0.52	0.63	0.53	0	0	0	0	0.74	0	1.01	0.89	1.42	0	0.64	0	1	0	0	0
SIPA1L2	1	26	26	0	0	0.49	0.37	0.31	0	0	0.58	0	0.62	0	0.33	0.47	1.09	0.5	0	1.17	0	0	0	0.73	0.78	0.39	0.54	0	0	0	0	0	0	0.61	0.44	0.37	0.69	0.66	0	1.12	0.55	0	0.55	0	0	0	0.36	0.36	0
SLC19A2	1	26	26	0	0	0	0.38	0.42	0	0	0.62	0	0.67	0	0	0	1.1	0.54	0.36	0.35	0	0	0.28	0.74	0.77	0.33	0.51	0	0	0.26	0	0	0	0.61	0.51	0.47	0.72	0.43	0	1.04	0.65	0.34	0	0	0	0	0.47	0.4	0
SMYD2	1	26	26	0	0	0.45	0.39	0.34	0	0	0.62	0	0.7	0	0.39	0.5	1.11	0.55	0	0.43	0	0	0	0.74	0.76	0.4	0.52	0	0	0	0	0	0	0.63	0.42	0.42	0.73	0.71	0	1.22	0.59	0	0.58	0	0	0	0.48	0.4	0
SQLE	8	26	26	0	0.95	0	0.56	0	1.23	0	1.14	1.1	0.62	0	1.83	0.83	0	0	0.31	0.86	0.37	0	0	0	1.52	0	0	0.72	0	0	0.53	0.75	0.42	0	0	0.79	0	1.18	0	0	0.89	1.42	0	0.64	0	1	0	0	0
TGFB2	1	26	26	0	0	0.44	0.38	0.42	0	0	0.62	0	0.7	0	0	0.5	1.11	0.55	0.36	0	0	0	0	0.74	0.76	0.38	0.52	0	0	0	0	0	0	0.63	0.55	0.45	0.73	0.71	0	1.22	0.59	0.37	0.58	0	0	0	0.48	0.4	0
TNFSF18	1	26	26	0	0	0.46	0.41	0.4	0	0	0.62	0	0.67	0	0.46	0	1.1	0.54	0.36	0.36	0	0	0	0.74	0.74	0.34	0.51	0	0	0	0	0	0	0.61	0.5	0.45	0.72	0.42	0	1.04	0.65	0.37	0	0	0	0	0.47	0.4	0
TNFSF4	1	26	26	0	0	0.46	0.41	0.4	0	0	0.62	0	0.67	0	0.46	0	1.1	0.54	0.36	0.36	0	0	0	0.74	0.74	0.34	0.51	0	0	0	0	0	0	0.61	0.5	0.45	0.72	0.42	0	1.04	0.65	0.37	0	0	0	0	0.47	0.4	0
TSEN15	1	26	26	0	0	1	0.37	0.35	0	0	0.62	0	0.7	0	0.39	0	1.1	0.58	0.34	0.37	0	0	0	0.74	0.76	0.38	0.51	0	0	0	0	0	0	0.64	0.45	0.4	0.72	0.4	0	1.18	0.65	0	0.61	0	0	0	0.46	0.45	0
TSNAX-DISC1	1	26	26	0	0	0.49	0.37	0.31	0	0	0.58	0	0.62	0	0.33	0.47	1.09	0.5	0	1.17	0	0	0	0.73	0.78	0.39	0.54	0	0	0	0	0	0	0.61	0.44	0.37	0.69	0.66	0	1.12	0.55	0	0.55	0	0	0	0.36	0.36	0
ZNF704	8	26	26	0	0.82	0	0.57	0	1.23	0	0.64	1.09	0.71	0	1.89	1.11	0	0	0	0.85	0.35	0	0	0	1.5	0.33	0	0.72	0	0	0.53	0.55	0.46	0	0	0.35	0	1.05	0	0.7	0.67	1.23	0	0.48	0	0.62	0	0	0
ZP4	1	26	26	0	0	0.36	0.38	0.4	0	0	0.54	0	0.63	0	0	0.48	1.09	0.5	0.35	1.17	0	0	0	0.73	0.78	0.36	0.39	0	0	0	0	0	0	0.59	0.49	0.52	0.69	0.67	0	1.12	0.55	0	0.61	0	0	0	0.44	0.38	0
CDC42BPA	1	26	25	1	0	0.53	0.4	0	0	0	0.53	0	0.6	0	0	0.5	1.12	0.51	0.3	1.13	0	0	0	0.76	0.78	0.35	0.42	0	0	0	0	0	0	0.61	0.49	0.37	0.69	0.65	-0.42	0.91	0.55	0	0.56	0	0	0	0.38	0.45	0
COG2	1	26	25	1	0	0.49	0.38	0.29	0	0	0.58	0	0.62	0	0	0.47	1.09	0.5	0	1.17	0	0	0	0.73	0.78	0.38	0.54	0	0	0	0	0	0	0.61	0.41	0.37	0.69	0.66	-0.43	1.12	0.55	0	0.55	0	0	0	0.36	0.34	0
SMYD3	1	26	25	1	0	0.44	0.34	0.29	0	0	0.59	0	0.58	0	0	0.48	1.04	0.51	0.3	1.14	0	0	0	0.72	0.75	0.37	0.48	0	0	0	0	0	0	0.57	0.4	0.53	0.69	0.63	-0.46	1.44	0	0	0.54	0	0	0	0.42	0.36	0
FDFT1	8	26	4	22	-0.46	0.46	0	-0.6	-0.28	0	-0.29	-0.77	0.61	0	0	-0.44	0	0	0	-0.47	0	0	0	-0.82	0	-0.2	-0.43	-0.62	0	0	-0.72	-0.28	0	-0.33	0	0	0	0.67	0	0	-0.25	-0.22	-0.56	0	-0.24	-0.48	0	0	0
GATA4	8	26	4	22	-0.46	0.46	0	-0.6	-0.28	0	-0.29	-0.77	0.61	0	0	-0.44	0	0	0	-0.47	0	0	0	-0.82	0	-0.2	-0.43	-0.62	0	0	-0.72	-0.28	0	-0.33	0	0	0	0.67	0	0	-0.25	-0.22	-0.56	0	-0.24	-0.48	0	0	0
CLN8	8	26	2	24	-0.7	0	0	-0.54	-0.27	0	-0.34	-0.89	0	0	-0.38	-0.41	0	0	0	-0.45	0	0	0	-0.91	0	-0.25	-0.47	-0.63	0	0	-0.76	0	0	-0.37	0	0	0	0	0	0	-0.25	-0.28	1.23	-0.14	-0.24	-0.53	0	0	-0.23
DLGAP2	8	26	2	24	-0.81	0	0	-0.54	-0.27	0	-0.34	-0.89	0	0	-0.38	-0.41	0	0	0	-0.45	0	0	0	-0.91	0	-0.25	-0.47	-0.63	0	0	-0.76	0	0	-0.37	0	0	0	0	0	0	-0.25	-0.28	1.23	-0.14	-0.24	-0.53	0	0	-0.23
MIR596	8	26	2	24	-0.7	0	0	-0.54	-0.27	0	-0.34	-0.89	0	0	-0.38	-0.41	0	0	0	-0.45	0	0	0	-0.91	0	-0.25	-0.47	-0.63	0	0	-0.76	0	0	-0.37	0	0	0	0	0	0	-0.25	-0.28	1.23	-0.14	-0.24	-0.53	0	0	-0.23
CNOT1	16	26	1	25	0	0	0	0	-0.48	0	-0.48	-0.39	-0.61	0	0	-0.47	-0.6	-0.59	0	-0.51	0	-0.62	0	0.39	0	-0.33	-0.46	-0.62	-0.38	0	-0.4	0	-0.45	-0.46	-0.59	0	-0.58	0	-0.54	0	-0.46	0	-0.69	0	0	-0.48	0	-0.54	0
DHRS7C	17	26	1	25	-0.45	0	0	0	0	0	-0.39	-0.42	0	0	-0.85	-0.49	0	0	0	-0.46	0	0	-0.36	-0.38	0	-0.32	-0.47	-0.67	0	0	0	-0.38	-0.41	-0.39	-0.6	-0.32	0	-0.55	-0.54	-0.48	-0.46	-0.33	-0.61	0	0	0	-0.72	-0.61	0
FBXO39	17	26	1	25	0	0	0	0	-0.46	-0.59	-0.4	-0.42	0	0	-0.76	-0.49	0	0	0	-0.44	0	0	-0.35	-0.35	0	-0.28	-0.44	-0.74	0	0	0	-0.31	-0.31	-0.36	-0.53	0	0	-0.6	-0.53	-0.4	-0.48	-0.31	-0.66	0	0	0	-0.72	-0.61	0
GINS3	16	26	1	25	0	0	0	0	-0.48	0	-0.48	-0.39	-0.61	0	0	-0.47	-0.6	-0.59	0	-0.51	0	-0.62	0	0.74	0	-0.33	-0.46	-0.62	0	0	-0.4	0	-0.41	-0.39	-0.59	0	-0.64	0	-0.54	-0.47	-0.46	0	-0.69	0	0	-0.48	0	-0.54	0
GLP2R	17	26	1	25	-0.45	0	0	0	0	0	-0.39	-0.42	0	0	-0.85	-0.49	0	0	0	-0.46	0	0	-0.36	-0.38	0	-0.32	-0.47	-0.67	0	0	0	-0.38	-0.41	-0.39	-0.6	-0.32	0	-0.55	-0.54	-0.48	-0.46	-0.33	-0.61	0	0	0	-0.72	-0.61	0
MYH10	17	26	1	25	0	0	0	0	-0.42	-0.59	-0.39	-0.42	0	0	-0.92	-0.49	0	0	0	-0.46	0	0	-0.35	-0.38	0	-0.28	-0.47	-0.67	0	0	0	-0.36	-0.35	-0.39	-0.57	0	0	-0.58	-0.54	-0.47	-0.46	-0.33	-0.61	0	0	0	-0.72	-0.61	0
MYH13	17	26	1	25	0	0	0	0	-0.43	-0.59	-0.39	-0.42	0	0	-0.85	-0.49	0	0	0	-0.46	0	0	-0.36	-0.38	0	-0.32	-0.47	-0.67	0	0	0	-0.38	-0.41	-0.39	-0.6	0	0	-0.55	-0.54	-0.48	-0.46	-0.33	-0.61	0	0	0	-0.72	-0.61	0
NCOR1	17	26	1	25	0	0	0	-0.51	-0.61	-0.67	-0.39	-0.37	-0.37	0	0	-0.46	0	0	0	-0.54	0	-0.79	-0.33	-0.37	0	0	-0.41	-0.74	-0.36	0	0	0	-0.45	-0.39	-0.58	0	0	-0.68	-0.52	-0.54	-0.49	0	-0.7	0	0	0	-0.58	-0.53	0
OR1A1	17	26	1	25	0	0	0	-0.63	0	-0.63	-0.4	-0.42	0	0	0	-0.49	0	0	0	-0.42	0	0	-0.36	-0.29	0	-0.29	-0.48	-0.78	0	0	0	0	-0.33	-0.35	-0.44	0	0	-0.52	-0.42	-0.37	0	-0.27	-0.5	-0.31	0	0	-0.72	-0.61	-0.25
OR1A2	17	26	1	25	0	0	0	-0.63	0	-0.63	-0.4	-0.42	0	0	0	-0.49	0	0	0	-0.42	0	0	-0.36	-0.29	0	-0.29	-0.48	-0.78	0	0	0	0	-0.33	-0.35	-0.44	0	0	-0.52	-0.42	-0.37	0	-0.27	-0.5	-0.31	0	0	-0.72	-0.61	-0.25
OR1D2	17	26	1	25	0	0	0	-0.63	0	-0.63	-0.4	-0.42	0	0	0	-0.49	0	0	0	-0.42	0	0	-0.36	-0.29	0	-0.29	-0.48	-0.78	0	0	0	0	-0.33	-0.35	-0.44	0	0	-0.52	-0.42	-0.37	0	-0.27	-0.5	-0.31	0	0	-0.72	-0.61	-0.25
OR1G1	17	26	1	25	0	0	0	-0.63	0	-0.63	-0.4	-0.42	0	0	0	-0.49	0	0	0	-0.42	0	0	-0.36	-0.29	0	-0.29	-0.48	-0.78	0	0	0	0	-0.33	-0.35	-0.44	0	0	-0.52	-0.42	-0.37	0	-0.27	-0.5	-0.31	0	0	-0.72	-0.61	-0.25
OR3A1	17	26	1	25	0	0	0	-0.63	0	-0.63	-0.4	-0.42	0	0	0	-0.49	0	0	0	-0.42	0	0	-0.36	-0.29	0	-0.29	-0.48	-0.78	0	0	0	0	-0.33	-0.35	-0.44	0	0	-0.52	-0.42	-0.37	0	-0.27	-0.5	-0.31	0	0	-0.72	-0.61	-0.25
OR3A2	17	26	1	25	0	0	0	-0.63	0	-0.63	-0.4	-0.42	0	0	0	-0.49	0	0	0	-0.42	0	0	-0.36	-0.29	0	-0.29	-0.48	-0.78	0	0	0	0	-0.33	-0.35	-0.44	0	0	-0.52	-0.42	-0.37	0	-0.27	-0.5	-0.31	0	0	-0.72	-0.61	-0.25
OR3A4	17	26	1	25	0	0	0	-0.63	0	-0.63	-0.4	-0.42	0	0	0	-0.49	0	0	0	-0.42	0	0	-0.36	-0.29	0	-0.29	-0.48	-0.78	0	0	0	0	-0.33	-0.35	-0.44	0	0	-0.52	-0.42	-0.37	0	-0.27	-0.5	-0.31	0	0	-0.72	-0.61	-0.25
PRSS54	16	26	1	25	0	0	0	0	-0.48	0	-0.48	-0.39	-0.61	0	0	-0.47	-0.6	-0.59	0	-0.51	0	-0.62	0	0.74	0	-0.33	-0.46	-0.62	0	0	-0.4	0	-0.41	-0.39	-0.59	0	-0.64	0	-0.54	-0.47	-0.46	0	-0.69	0	0	-0.48	0	-0.54	0
SLC38A7	16	26	1	25	0	0	0	0	-0.48	0	-0.48	-0.39	-0.61	0	0	-0.47	-0.6	-0.59	0	-0.51	0	-0.62	0	0.39	0	-0.33	-0.46	-0.62	-0.38	0	-0.4	0	-0.45	-0.46	-0.59	0	-0.58	0	-0.54	0	-0.46	0	-0.69	0	0	-0.48	0	-0.54	0
TEKT1	17	26	1	25	0	0	0	0	-0.46	-0.59	-0.4	-0.42	0	0	-0.76	-0.49	0	0	0	-0.44	0	0	-0.35	-0.35	0	-0.28	-0.44	-0.74	0	0	0	-0.31	-0.31	-0.36	-0.53	0	0	-0.6	-0.53	-0.4	-0.48	-0.31	-0.66	0	0	0	-0.72	-0.61	0
USP43	17	26	1	25	0	0	0	-0.54	0	-0.59	-0.39	-0.42	0	0	-0.85	-0.49	0	0	0	-0.46	0	0	-0.36	-0.38	0	-0.32	-0.47	-0.67	0	0	0	-0.38	-0.41	-0.39	-0.6	0	0	-0.55	-0.54	-0.48	-0.46	-0.33	-0.61	0	0	0	-0.72	-0.61	0
WDR16	17	26	1	25	0	0	0	-0.54	0	-0.59	-0.39	-0.42	0	0	-0.85	-0.49	0	0	0	-0.46	0	0	-0.36	-0.38	0	-0.32	-0.47	-0.67	0	0	0	-0.38	-0.41	-0.39	-0.6	0	0	-0.55	-0.54	-0.48	-0.46	-0.33	-0.61	0	0	0	-0.72	-0.61	0
BEAN	16	26	0	26	-0.29	0	0	0	-0.47	0	-0.49	-0.42	-0.56	0	-0.27	-0.47	-0.6	-0.59	0	-0.46	0	-0.62	0	0	0	-0.3	-0.37	-0.62	0	-0.23	-0.39	0	-0.74	-0.37	-0.58	0	-0.58	0	-0.55	0	0	0	0	0	-0.29	-0.48	0	-0.56	0
CDH5	16	26	0	26	-0.29	0	0	0	-0.47	0	-0.49	-0.42	-0.56	0	-0.27	-0.47	-0.6	-0.59	0	-0.46	0	-0.62	0	0	0	-0.3	-0.37	-0.62	0	-0.23	-0.39	0	-0.74	-0.37	-0.58	0	-0.58	0	-0.55	0	0	0	0	0	-0.29	-0.48	0	-0.56	0
CMIP	16	26	0	26	-0.27	0	0	0	-0.4	0	-0.29	-0.35	-0.61	0	0	-0.47	-0.6	-0.65	0	-0.5	0	-0.66	0	-0.35	0	-0.24	-0.25	-0.63	0	0	-0.39	0	0	0	-0.56	-0.32	-0.58	0	-0.55	0	-0.46	0	0	0	-0.29	-0.46	0	-0.56	0
DHX38	16	26	0	26	0	0	0	0	-0.45	0	-0.49	-0.38	-0.63	0	0	-0.46	-0.6	-0.68	0	-0.55	0	-0.71	0	-0.34	0	-0.3	-0.47	-0.68	0	-0.24	-0.4	0	-0.84	-0.37	-0.52	0	-0.6	-0.55	-0.5	-0.48	-0.44	0	0	0	0	-0.49	0	-0.52	0
DUS2L	16	26	0	26	0	0	0	0	-0.58	0	-0.55	-0.4	-0.85	0	-0.52	-0.5	-0.6	-0.79	0	-0.64	0	-0.82	0	0	0	-0.34	-0.4	-0.8	-0.32	-0.27	-0.43	0	-0.99	-0.4	-0.64	-0.35	-0.67	0	-0.57	0	0	0	0	0	0	-0.48	0	-0.56	0
ESRP2	16	26	0	26	0	0	0	0	-0.58	0	-0.55	-0.4	-0.85	0	-0.47	-0.5	-0.6	-0.79	0	-0.64	0	-0.82	0	0	0	-0.34	-0.4	-0.8	-0.32	-0.27	-0.43	0	-0.99	-0.4	-0.64	0	-0.67	0	-0.57	0	0	0	0	0	-0.32	-0.48	0	-0.56	0
MAP1LC3B	16	26	0	26	0	0	0	0	-0.25	0	-0.42	-0.4	-0.68	0	-0.39	-0.45	-0.63	-0.75	0	-0.4	0	-0.74	0	-0.36	0	-0.16	-0.26	-0.69	0	0	-0.37	0	0	-0.4	-0.51	-0.35	-0.59	0	-0.55	0	-0.46	0	0	0	-0.27	-0.44	0	-0.56	0
NOB1	16	26	0	26	0	0	0	0	-0.58	0	-0.55	-0.4	-0.85	0	0	-0.5	-0.6	-0.79	0	-0.64	0	-0.82	0	-0.34	0	-0.34	-0.4	-0.8	-0.36	0	-0.43	-0.33	-1.06	-0.4	-0.64	0	-0.67	0	-0.57	-0.61	0	0	0	0	0	-0.48	0	-0.56	0
NQO1	16	26	0	26	0	0	0	0	-0.58	0	-0.55	-0.4	-0.85	0	0	-0.5	-0.6	-0.79	0	-0.64	0	-0.82	0	-0.34	0	-0.34	-0.4	-0.8	-0.36	0	-0.43	-0.33	-1.06	-0.4	-0.64	0	-0.67	0	-0.57	-0.61	0	0	0	0	0	-0.48	0	-0.56	0
PLA2G15	16	26	0	26	0	0	0	0	-0.58	0	-0.55	-0.4	-0.85	0	-0.47	-0.5	-0.6	-0.79	0	-0.64	0	-0.82	0	0	0	-0.34	-0.4	-0.8	-0.32	-0.27	-0.43	0	-0.99	-0.4	-0.64	0	-0.67	0	-0.57	0	0	0	0	0	-0.32	-0.48	0	-0.56	0
PRMT7	16	26	0	26	0	0	0	0	-0.58	0	-0.55	-0.4	-0.85	0	-0.47	-0.5	-0.6	-0.79	0	-0.64	0	-0.82	0	0	0	-0.34	-0.4	-0.8	-0.32	-0.27	-0.43	0	-0.99	-0.4	-0.64	0	-0.67	0	-0.57	0	0	0	0	0	-0.32	-0.48	0	-0.56	0
SLC7A6	16	26	0	26	0	0	0	0	-0.58	0	-0.55	-0.4	-0.85	0	-0.47	-0.5	-0.6	-0.79	0	-0.64	0	-0.82	0	0	0	-0.34	-0.4	-0.8	-0.32	-0.27	-0.43	0	-0.99	-0.4	-0.64	0	-0.67	0	-0.57	0	0	0	0	0	-0.32	-0.48	0	-0.56	0
SLC7A6OS	16	26	0	26	0	0	0	0	-0.58	0	-0.55	-0.4	-0.85	0	-0.47	-0.5	-0.6	-0.79	0	-0.64	0	-0.82	0	0	0	-0.34	-0.4	-0.8	-0.32	-0.27	-0.43	0	-0.99	-0.4	-0.64	0	-0.67	0	-0.57	0	0	0	0	0	-0.32	-0.48	0	-0.56	0
SMPD3	16	26	0	26	0	0	0	0	-0.58	0	-0.55	-0.4	-0.85	0	-0.47	-0.5	-0.6	-0.79	0	-0.64	0	-0.82	0	0	0	-0.34	-0.4	-0.8	-0.32	-0.27	-0.43	0	-0.99	-0.4	-0.64	0	-0.67	0	-0.57	0	0	0	0	0	-0.32	-0.48	0	-0.56	0
TXNL4B	16	26	0	26	0	0	0	0	-0.45	0	-0.49	-0.38	-0.63	0	0	-0.46	-0.6	-0.68	0	-0.55	0	-0.71	0	-0.34	0	-0.3	-0.47	-0.68	0	-0.24	-0.4	0	-0.84	-0.37	-0.52	0	-0.6	-0.55	-0.5	-0.48	-0.44	0	0	0	0	-0.49	0	-0.52	0
WWP2	16	26	0	26	0	0	0	0	-0.58	0	-0.55	-0.4	-0.85	0	0	-0.5	-0.6	-0.79	0	-0.64	0	-0.82	0	-0.34	0	-0.34	-0.4	-0.8	-0.36	0	-0.43	-0.33	-1.06	-0.4	-0.64	0	-0.67	0	-0.57	-0.61	0	0	0	0	0	-0.48	0	-0.56	0
ZCCHC14	16	26	0	26	0	0	0	0	-0.25	0	-0.42	-0.4	-0.68	0	-0.39	-0.45	-0.63	-0.75	0	-0.4	0	-0.74	0	-0.36	0	-0.16	-0.26	-0.69	0	0	-0.37	0	0	-0.4	-0.51	-0.35	-0.59	0	-0.55	0	-0.46	0	0	0	-0.27	-0.44	0	-0.56	0
ZFP90	16	26	0	26	0	0	0	0	-0.58	0	-0.55	-0.4	-0.85	0	-0.47	-0.5	-0.6	-0.79	0	-0.64	0	-0.82	0	0	0	-0.34	-0.4	-0.8	-0.36	-0.27	-0.43	0	-0.99	-0.4	-0.64	0	-0.67	0	-0.57	0	0	0	0	0	-0.32	-0.48	0	-0.56	0
ATP1B1	1	25	25	0	0	0	0.37	0.37	0	0	0.62	0	0.67	0	0.46	0	1.1	0.54	0.36	0.35	0	0	0	0.74	0.77	0.33	0.51	0	0	0	0	0	0	0.61	0.51	0.43	0.72	0.43	0	1.04	0.65	0.34	0	0	0	0	0.47	0.4	0
ATP6V0D2	8	25	25	0	0.84	0	0.56	0	1.23	0	1.14	1.1	0.7	0	1.88	0.83	0	0	0	0.86	0.35	0	0	0	1.46	0.4	0	0.72	0	0	0.52	0.64	0.47	0	0	0	0	0.74	0	0.69	0.89	1.42	0	0.64	0	1	0	0	0
B3GALT2	1	25	25	0	0	0	0	0.51	0	0	0.62	0	0.7	0	0	0.53	1.1	0.58	0.39	0.36	0	0	0.26	0.74	0.78	0.38	0.42	0	0	0	0	0	0	0.64	0.62	0	0.72	0.41	0	1.18	0.65	0.41	0.65	0	0	0	0.66	0.45	0
C1orf110	1	25	25	0	0	1.01	0.38	0.44	0	0	0.62	0	0.67	0	0.42	0	1.1	0.54	0.36	0.36	0	0	0	0.74	0.77	0.3	0	0	0	0	0	0	0	0.61	0.53	0.41	0.72	0.41	0	1.04	0.65	0.32	0	0	0	0	0.47	0.42	0
C1orf112	1	25	25	0	0	0	0.38	0.42	0	0	0.62	0	0.67	0	0	0	1.1	0.54	0.36	0.35	0	0	0.31	0.74	0.77	0.33	0.51	0	0	0	0	0	0	0.61	0.51	0.47	0.72	0.43	0	1.04	0.65	0.34	0	0	0	0	0.47	0.4	0
C1orf129	1	25	25	0	0	0.94	0.39	0.41	0	0	0.62	0	0.67	0	0	0	1.1	0.54	0.36	0.35	0	0	0	0.74	0.74	0.33	0.51	0	0	0	0	0	0	0.61	0.51	0.42	0.72	0.43	0	1.04	0.65	0.34	0	0	0	0	0.47	0.4	0
C1orf27	1	25	25	0	0	1	0	0.44	0	0	0.62	0	0.7	0	0	0	1.1	0.58	0.39	0.35	0	0	0.28	0.74	0.76	0.38	0.51	0	0	0	0	0	0	0.64	0.62	0	0.72	0.41	0	1.18	0.65	0.41	0.61	0	0	0	0.46	0.45	0
C1orf53	1	25	25	0	0	0	0	0.51	0	0	0.68	0	0.75	0	0	0.54	1.11	0.61	0.37	0.4	0	0	0	0.74	0.73	0.39	0.53	0	0	0	0	0	0	0.66	0.61	0.51	0.72	0.42	0	1.37	0.65	0.4	0.62	0	0	0	0.65	0.45	0
C1orf57	1	25	25	0	0	0.49	0.37	0.31	0	0	0.58	0	0.62	0	0	0.47	1.09	0.5	0	1.17	0	0	0	0.73	0.78	0.39	0.54	0	0	0	0	0	0	0.61	0.39	0.37	0.69	0.66	0	1.12	0.55	0	0.55	0	0	0	0.36	0.36	0
C8orf34	8	25	25	0	0.88	0	0.58	0	1.23	0	0.62	1.09	0.64	0	1.91	1.11	0	0	0	0.85	0.37	0	0	0	1.54	0	0	0.72	0.31	0	0.5	0.23	0.42	0	0	0	0	1.05	0	0.58	0	1.23	0	0.6	0	0.42	0	0	0
C8orf39	8	25	25	0	0.85	0	0.59	0	1.23	0	1.14	1.1	0.7	0	1.85	0.83	0	0	0	0.86	0.36	0	0	0	1.51	0.4	0	0.72	0	0	0.52	0.55	0.47	0	0	0	0	0.74	0	0.69	0.89	1.42	0	0.64	0	1	0	0	0
C8orf59	8	25	25	0	0.77	0	0.56	0	1.23	0	0.64	1.09	0.71	0	1.82	1.11	0	0	0	0.85	0.35	0	0	0	1.5	0.33	0	0.72	0	0	0.53	0.55	0.46	0	0	0	0	1.05	0	0.7	0.67	1.23	0	0.48	0	0.62	0	0	0
CA1	8	25	25	0	0.77	0	0.56	0	1.23	0	0.64	1.09	0.71	0	1.82	1.11	0	0	0	0.85	0.35	0	0	0	1.5	0.33	0	0.72	0	0	0.53	0.55	0.46	0	0	0	0	1.05	0	0.7	0.67	1.23	0	0.48	0	0.62	0	0	0
CA13	8	25	25	0	0.77	0	0.56	0	1.23	0	0.64	1.09	0.71	0	1.82	1.11	0	0	0	0.85	0.35	0	0	0	1.5	0.33	0	0.72	0	0	0.53	0.55	0.46	0	0	0	0	1.05	0	0.7	0.67	1.23	0	0.48	0	0.62	0	0	0
CA2	8	25	25	0	0.77	0	0.56	0	1.23	0	0.64	1.09	0.71	0	1.82	1.11	0	0	0	0.85	0.35	0	0	0	1.5	0.33	0	0.72	0	0	0.53	0.55	0.46	0	0	0	0	1.05	0	0.7	0.67	1.23	0	0.48	0	0.62	0	0	0
CA3	8	25	25	0	0.77	0	0.56	0	1.23	0	0.64	1.09	0.71	0	1.82	1.11	0	0	0	0.85	0.35	0	0	0	1.5	0.33	0	0.72	0	0	0.53	0.55	0.46	0	0	0	0	1.05	0	0.7	0.67	1.23	0	0.48	0	0.62	0	0	0
CDC73	1	25	25	0	0	0	0	0.51	0	0	0.62	0	0.7	0	0	0.53	1.1	0.58	0.39	0.36	0	0	0.26	0.74	0.78	0.38	0.42	0	0	0	0	0	0	0.64	0.62	0	0.72	0.41	0	1.18	0.65	0.41	0.65	0	0	0	0.66	0.45	0
CDH17	8	25	25	0	0.85	0	0.59	0	1.23	0	1.14	1.1	0.7	0	1.85	0.83	0	0	0	0.86	0.36	0	0	0	1.51	0.4	0	0.72	0	0	0.52	0.55	0.47	0	0	0	0	0.74	0	0.69	0.89	1.42	0	0.64	0	1	0	0	0
CFHR5	1	25	25	0	0	0	0	0	0	0	0.68	0	0.75	0	0.56	0.54	1.11	0.61	0.37	0.36	0	0	0.28	0.74	0.66	0.39	0.53	0	0	0	0	0	0	0.66	0.61	0	0.72	0.42	0	1.37	0.65	0.4	0.62	0	0	0	0.64	0.45	0
CHMP4C	8	25	25	0	0.82	0	0.57	0	1.23	0	0.64	1.09	0.71	0	1.89	1.11	0	0	0	0.85	0.35	0	0	0	1.5	0.33	0	0.72	0	0	0.53	0.55	0.46	0	0	0	0	1.05	0	0.7	0.67	1.23	0	0.48	0	0.62	0	0	0
CNBD1	8	25	25	0	0.86	0	0.56	0	1.23	0	1.14	1.1	0.7	0	1.98	0.83	0	0	0	0.86	0.35	0	0	0	1.47	0.4	0	0.72	0	0	0.52	0.64	0.47	0	0	0	0	0.74	0	0.69	0.89	1.42	0	0.64	0	1	0	0	0
CNGB3	8	25	25	0	0.84	0	0.56	0	1.23	0	1.14	1.1	0.7	0	1.88	0.83	0	0	0	0.86	0.35	0	0	0	1.46	0.4	0	0.72	0	0	0.52	0.64	0.47	0	0	0	0	0.74	0	0.69	0.89	1.42	0	0.64	0	1	0	0	0
COX6C	8	25	25	0	0.95	0	0	0	1.23	0	1.14	1.1	0.61	0	1.85	0.83	0	0	0	0.86	0.37	0	0	0	1.51	0.39	0	0.72	0	0	0.5	0.58	0.47	0	0	0	0	1.18	0	0.96	0.89	1.42	0	0.64	0	1	0	0	0
CPNE3	8	25	25	0	0.84	0	0.56	0	1.23	0	1.14	1.1	0.7	0	1.88	0.83	0	0	0	0.86	0.35	0	0	0	1.46	0.4	0	0.72	0	0	0.52	0.64	0.47	0	0	0	0	0.74	0	0.69	0.89	1.42	0	0.64	0	1	0	0	0
E2F5	8	25	25	0	0.77	0	0.56	0	1.23	0	0.64	1.09	0.71	0	1.82	1.11	0	0	0	0.85	0.35	0	0	0	1.5	0.33	0	0.72	0	0	0.53	0.55	0.46	0	0	0	0	1.05	0	0.7	0.67	1.23	0	0.48	0	0.62	0	0	0
ENPP2	8	25	25	0	0.95	0	0.56	0	1.23	0	1.14	1.1	0.71	0	1.9	0.83	0	0	0	0.86	0	0	0	0	1.52	0.37	0	0.72	0	0	0.53	0.57	0.57	0	0	0.79	0	1.18	0	0	0.89	1.42	0	0.64	0	1	0	0	0
FABP12	8	25	25	0	0.82	0	0.57	0	1.23	0	0.64	1.09	0.71	0	1.89	1.11	0	0	0	0.85	0.35	0	0	0	1.5	0.33	0	0.72	0	0	0.53	0.55	0.46	0	0	0	0	1.05	0	0.7	0.67	1.23	0	0.48	0	0.62	0	0	0
FABP4	8	25	25	0	0.82	0	0.57	0	1.23	0	0.64	1.09	0.71	0	1.89	1.11	0	0	0	0.85	0.35	0	0	0	1.5	0.33	0	0.72	0	0	0.53	0.55	0.46	0	0	0	0	1.05	0	0.7	0.67	1.23	0	0.48	0	0.62	0	0	0
FABP9	8	25	25	0	0.82	0	0.57	0	1.23	0	0.64	1.09	0.71	0	1.89	1.11	0	0	0	0.85	0.35	0	0	0	1.5	0.33	0	0.72	0	0	0.53	0.55	0.46	0	0	0	0	1.05	0	0.7	0.67	1.23	0	0.48	0	0.62	0	0	0
FAM82B	8	25	25	0	0.84	0	0.56	0	1.23	0	1.14	1.1	0.7	0	1.88	0.83	0	0	0	0.86	0.35	0	0	0	1.46	0.4	0	0.72	0	0	0.52	0.64	0.47	0	0	0	0	0.74	0	0.69	0.89	1.42	0	0.64	0	1	0	0	0
FAM92A1	8	25	25	0	0.85	0	0.59	0	1.23	0	1.14	1.1	0.7	0	1.85	0.83	0	0	0	0.86	0.36	0	0	0	1.51	0.4	0	0.72	0	0	0.52	0.55	0.47	0	0	0	0	0.74	0	0.69	0.89	1.42	0	0.64	0	1	0	0	0
FBXO43	8	25	25	0	0.95	0	0	0	1.23	0	1.14	1.1	0.61	0	1.85	0.83	0	0	0	0.86	0.37	0	0	0	1.51	0.39	0	0.72	0	0	0.5	0.58	0.47	0	0	0	0	1.18	0	0.96	0.89	1.42	0	0.64	0	1	0	0	0
FMN2	1	25	25	0	0	0.41	0.34	0	0	0	0.54	0	0.63	0	0	0.48	1.09	0.5	0.33	1.17	0	0	0	0.73	0.78	0.34	0.39	0	0	0	0	0	0	0.59	0.4	0.52	0.69	0.67	0	1.12	0.55	0	0.61	0	0	0	0.44	0.35	0
FMO1	1	25	25	0	0	0.94	0.39	0.41	0	0	0.62	0	0.67	0	0	0	1.1	0.54	0.36	0.35	0	0	0	0.74	0.74	0.33	0.51	0	0	0	0	0	0	0.61	0.51	0.42	0.72	0.43	0	1.04	0.65	0.34	0	0	0	0	0.47	0.4	0
FMO2	1	25	25	0	0	0.94	0.39	0.41	0	0	0.62	0	0.67	0	0	0	1.1	0.54	0.36	0.35	0	0	0	0.74	0.74	0.33	0.51	0	0	0	0	0	0	0.61	0.51	0.42	0.72	0.43	0	1.04	0.65	0.34	0	0	0	0	0.47	0.4	0
FMO3	1	25	25	0	0	0.94	0.39	0.41	0	0	0.62	0	0.67	0	0	0	1.1	0.54	0.36	0.35	0	0	0	0.74	0.74	0.33	0.51	0	0	0	0	0	0	0.61	0.51	0.42	0.72	0.43	0	1.04	0.65	0.34	0	0	0	0	0.47	0.4	0
FMO6P	1	25	25	0	0	0.94	0.39	0.41	0	0	0.62	0	0.67	0	0	0	1.1	0.54	0.36	0.35	0	0	0	0.74	0.74	0.33	0.51	0	0	0	0	0	0	0.61	0.51	0.42	0.72	0.43	0	1.04	0.65	0.34	0	0	0	0	0.47	0.4	0
GDAP1	8	25	25	0	0.88	0	0.58	0	1.23	0	0.64	1.09	0.7	0	1.82	1.11	0	0	0	0.85	0.37	0	0	0	1.54	0.35	0	0.72	0	0	0.53	0.36	0.49	0	0	0	0	1.05	0	0.71	0.67	1.23	0	0.48	0	0.62	0	0	0
GEM	8	25	25	0	0.85	0	0.59	0	1.23	0	1.14	1.1	0.7	0	1.85	0.83	0	0	0	0.86	0.36	0	0	0	1.51	0.4	0	0.72	0	0	0.52	0.55	0.47	0	0	0	0	0.74	0	0.69	0.89	1.42	0	0.64	0	1	0	0	0
HAS2	8	25	25	0	0.95	0	0.56	0	1.23	0	1.14	1.1	0.71	0	1.94	0.83	0	0	0.34	0.86	0	0	0	0	1.52	0	0	0.72	0	0	0.53	0.57	0.52	0	0	0.79	0	1.18	0	0	0.89	1.42	0	0.64	0	1	0	0	0
HAS2AS	8	25	25	0	0.95	0	0.56	0	1.23	0	1.14	1.1	0.71	0	1.94	0.83	0	0	0.34	0.86	0	0	0	0	1.52	0	0	0.72	0	0	0.53	0.57	0.52	0	0	0.79	0	1.18	0	0	0.89	1.42	0	0.64	0	1	0	0	0
HHLA1	8	25	25	0	0	0	0.66	0	1.23	0	1.14	1.1	0.69	0	0	0.83	0	0	0.37	0.86	0.34	0	0	0	1.56	0	0	0.72	0	0	0.52	0.43	0.55	0	0	0.55	0	1.18	0	0	0.89	1.42	0	0.64	0	1	0.15	0	0
HNF4G	8	25	25	0	0.88	0	0	0	1.23	0	0.64	1.09	0.7	0	2.04	1.11	0	0	0	0.85	0.35	0	0	0	1.54	0.34	0	0.72	0	0	0.53	0.4	0.49	0.28	0	0	0	1.05	0	0.71	0.67	1.23	0	0.48	0	0.62	0	0	0
HPYR1	8	25	25	0	0	0	0.66	0	1.23	0	1.14	1.1	0.69	0	0	0.83	0	0	0.36	0.86	0.4	0	0	0	1.56	0	0	0.72	0	0	0.52	0.43	0.55	0	0	0.55	0	1.18	0	0	0.89	1.42	0	0.64	0	1	0.15	0	0
IMPA1	8	25	25	0	0.82	0	0.57	0	1.23	0	0.64	1.09	0.71	0	1.89	1.11	0	0	0	0.85	0.35	0	0	0	1.5	0.33	0	0.72	0	0	0.53	0.55	0.46	0	0	0	0	1.05	0	0.7	0.67	1.23	0	0.48	0	0.62	0	0	0
IVNS1ABP	1	25	25	0	0	1	0.38	0	0	0	0.62	0	0.7	0	0	0	1.1	0.58	0.39	0.35	0	0	0	0.74	0.76	0.38	0.51	0	0	0	0	0	0	0.64	0.62	0.47	0.72	0.41	0	1.18	0.65	0.41	0.61	0	0	0	0.46	0.45	0
JPH1	8	25	25	0	0.88	0	0.58	0	1.23	0	0.64	1.09	0.7	0	1.82	1.11	0	0	0	0.85	0.37	0	0	0	1.54	0.35	0	0.72	0	0	0.53	0.36	0.49	0	0	0	0	1.05	0	0.71	0.67	1.23	0	0.48	0	0.62	0	0	0
KCNH1	1	25	25	0	0	0.5	0.4	0.29	0	0	0.62	0	0.64	0	0.29	0.5	1.11	0.52	0	0.4	0	0	0	0.74	0.76	0.49	0.52	0	0	0	0	0	0	0.61	0.37	0.4	0.73	0.71	0	1.22	0.59	0	0.58	0	0	0	0.48	0.33	0
KCNQ3	8	25	25	0	0	0	0.66	0	1.23	0	1.14	1.1	0.69	0	0	0.83	0	0	0.37	0.86	0.34	0	0	0	1.56	0	0	0.72	0	0	0.52	0.43	0.55	0	0	0.55	0	1.18	0	0	0.89	1.42	0	0.64	0	1	0.15	0	0
LOC100132891	8	25	25	0	0.88	0	0.58	0	1.23	0	0.64	1.09	0.7	0	1.91	1.11	0	0	0	0.85	0.34	0	0	0	1.54	0	0	0.72	0	0	0.53	0.34	0.45	0	0	0	0	1.05	0	0.71	0.67	1.23	0	0.48	0	0.62	0	0	0
LOC642587	1	25	25	0	0	0.51	0.4	0.32	0	0	0.62	0	0.64	0	0	0.5	1.11	0.52	0	0.44	0	0	0	0.74	0.76	0.49	0.52	0	0	0	0	0	0	0.61	0.44	0.4	0.73	0.71	0	1.22	0.59	0	0.58	0	0	0	0.45	0.34	0
LRRCC1	8	25	25	0	0.77	0	0.56	0	1.23	0	0.64	1.09	0.71	0	1.82	1.11	0	0	0	0.85	0.35	0	0	0	1.5	0.33	0	0.72	0	0	0.53	0.55	0.46	0	0	0	0	1.05	0	0.7	0.67	1.23	0	0.48	0	0.62	0	0	0
MGC4473	1	25	25	0	0	0	0.37	0.37	0	0	0.62	0	0.67	0	0.46	0	1.1	0.54	0.36	0.35	0	0	0.29	0.74	0.77	0.33	0	0	0	0	0	0	0	0.61	0.51	0.43	0.72	0.43	0	1.04	0.65	0.34	0	0	0	0	0.47	0.4	0
MIR1295	1	25	25	0	0	0.94	0.39	0.41	0	0	0.62	0	0.67	0	0	0	1.1	0.54	0.36	0.35	0	0	0	0.74	0.74	0.33	0.51	0	0	0	0	0	0	0.61	0.51	0.42	0.72	0.43	0	1.04	0.65	0.34	0	0	0	0	0.47	0.4	0
MIR205	1	25	25	0	0	0.51	0.4	0.32	0	0	0.62	0	0.64	0	0	0.5	1.11	0.52	0	0.44	0	0	0	0.74	0.76	0.49	0.52	0	0	0	0	0	0	0.61	0.44	0.4	0.73	0.71	0	1.22	0.59	0	0.58	0	0	0	0.45	0.34	0
MOSC1	1	25	25	0	0	0.48	0.38	0.38	0	0	0.62	0	0.66	0	0.41	0.5	1.11	0.55	0	1.18	0	0	0	0.74	0.76	0.42	0.52	0	0	0	0	0	0	0.63	0	0.43	0.73	0.71	0	1.22	0.59	0	0.58	0	0	0	0.48	0.38	0
MSC	8	25	25	0	0.88	0	0.58	0	1.23	0	0.64	1.09	0.7	0	1.91	1.11	0	0	0	0.85	0.34	0	0	0	1.54	0	0	0.72	0	0	0.53	0.34	0.45	0	0	0	0	1.05	0	0.71	0.67	1.23	0	0.48	0	0.62	0	0	0
MTERFD1	8	25	25	0	0.85	0	0.59	0	1.23	0	1.14	1.1	0.66	0	1.85	0.83	0	0	0	0.86	0.37	0	0	0	1.51	0.45	0	0.72	0	0	0.52	0.63	0.53	0	0	0	0	0.74	0	1.01	0.89	1.42	0	0.64	0	1	0	0	0
NUF2	1	25	25	0	0	1.01	0.38	0.44	0	0	0.62	0	0.67	0	0.42	0	1.1	0.54	0.36	0.36	0	0	0.28	0.74	0.77	0.3	0	0	0	0	0	0	0	0.61	0.53	0	0.72	0.41	0	1.04	0.65	0.32	0	0	0	0	0.47	0.42	0
OCLM	1	25	25	0	0	1	0	0.44	0	0	0.62	0	0.7	0	0	0	1.1	0.58	0.39	0.35	0	0	0.28	0.74	0.76	0.38	0.51	0	0	0	0	0	0	0.64	0.62	0	0.72	0.41	0	1.18	0.65	0.41	0.61	0	0	0	0.46	0.45	0
PAPPA2	1	25	25	0	0	0.42	0.42	0.4	0	0	0.62	0	0.67	0	0	0	1.1	0.54	0.35	0.38	0	0	0.27	0.74	0.76	0.35	0.51	0	0	0	0	0	0	0.61	0.48	0.39	0.72	0.4	0	1.04	0.65	0	0	0	0	0	0.46	0.36	0
PDC	1	25	25	0	0	1	0	0.44	0	0	0.62	0	0.7	0	0	0	1.1	0.58	0.39	0.35	0	0	0.28	0.74	0.76	0.38	0.51	0	0	0	0	0	0	0.64	0.62	0	0.72	0.41	0	1.18	0.65	0.41	0.61	0	0	0	0.46	0.45	0
PLEKHF2	8	25	25	0	0.85	0	0.59	0	1.23	0	1.14	1.1	0.66	0	1.85	0.83	0	0	0	0.86	0.38	0	0	0	1.51	0.45	0	0.72	0	0	0.52	0.63	0.53	0	0	0	0	0.74	0	1.01	0.89	1.42	0	0.64	0	1	0	0	0
PMP2	8	25	25	0	0.82	0	0.57	0	1.23	0	0.64	1.09	0.71	0	1.89	1.11	0	0	0	0.85	0.35	0	0	0	1.5	0.33	0	0.72	0	0	0.53	0.55	0.46	0	0	0	0	1.05	0	0.7	0.67	1.23	0	0.48	0	0.62	0	0	0
POLR2K	8	25	25	0	0.95	0	0	0	1.23	0	1.14	1.1	0.61	0	1.85	0.83	0	0	0	0.86	0.37	0	0	0	1.51	0.39	0	0.72	0	0	0.5	0.58	0.47	0	0	0	0	1.18	0	0.96	0.89	1.42	0	0.64	0	1	0	0	0
POU5F1B	8	25	25	0	0.92	0	0.56	0	1.23	0	1.14	1.1	0.69	0	1.92	0.83	0	0	0.33	0.86	0	0	0	0	1.52	0	0	0.72	0	0	0.52	0.79	0.52	0	0	0.29	0	1.18	0	0	0.89	1.42	0	0.64	0	1	0	0	0
PRG4	1	25	25	0	0	1	0	0.44	0	0	0.62	0	0.7	0	0	0	1.1	0.58	0.39	0.35	0	0	0.28	0.74	0.76	0.38	0.51	0	0	0	0	0	0	0.64	0.62	0	0.72	0.41	0	1.18	0.65	0.41	0.61	0	0	0	0.46	0.45	0
PSKH2	8	25	25	0	0.84	0	0.56	0	1.23	0	1.14	1.1	0.7	0	1.88	0.83	0	0	0	0.86	0.35	0	0	0	1.46	0.4	0	0.72	0	0	0.52	0.64	0.47	0	0	0	0	0.74	0	0.69	0.89	1.42	0	0.64	0	1	0	0	0
PTDSS1	8	25	25	0	0.85	0	0.59	0	1.23	0	1.14	1.1	0.66	0	1.85	0.83	0	0	0	0.86	0.37	0	0	0	1.51	0.45	0	0.72	0	0	0.52	0.63	0.53	0	0	0	0	0.74	0	1.01	0.89	1.42	0	0.64	0	1	0	0	0
RAD54B	8	25	25	0	0.85	0	0.59	0	1.23	0	1.14	1.1	0.7	0	1.85	0.83	0	0	0	0.86	0.36	0	0	0	1.51	0.4	0	0.72	0	0	0.52	0.55	0.47	0	0	0	0	0.74	0	0.69	0.89	1.42	0	0.64	0	1	0	0	0
RBM12B	8	25	25	0	0.85	0	0.59	0	1.23	0	1.14	1.1	0.7	0	1.85	0.83	0	0	0	0.86	0.36	0	0	0	1.51	0.4	0	0.72	0	0	0.52	0.55	0.47	0	0	0	0	0.74	0	0.69	0.89	1.42	0	0.64	0	1	0	0	0
RGS22	8	25	25	0	0.95	0	0	0	1.23	0	1.14	1.1	0.61	0	1.85	0.83	0	0	0	0.86	0.37	0	0	0	1.51	0.39	0	0.72	0	0	0.5	0.58	0.47	0	0	0	0	1.18	0	0.96	0.89	1.42	0	0.64	0	1	0	0	0
RGS4	1	25	25	0	0	1.01	0.38	0.44	0	0	0.62	0	0.67	0	0.42	0	1.1	0.54	0.36	0.36	0	0	0	0.74	0.77	0.3	0	0	0	0	0	0	0	0.61	0.53	0.41	0.72	0.41	0	1.04	0.65	0.32	0	0	0	0	0.47	0.42	0
RGS5	1	25	25	0	0	1.01	0.38	0.44	0	0	0.62	0	0.67	0	0.42	0	1.1	0.54	0.36	0.36	0	0	0	0.74	0.77	0.3	0	0	0	0	0	0	0	0.61	0.53	0.41	0.72	0.41	0	1.04	0.65	0.32	0	0	0	0	0.47	0.42	0
RNF19A	8	25	25	0	0.95	0	0	0	1.23	0	1.14	1.1	0.61	0	1.85	0.83	0	0	0	0.86	0.37	0	0	0	1.51	0.39	0	0.72	0	0	0.5	0.58	0.47	0	0	0	0	1.18	0	0.96	0.89	1.42	0	0.64	0	1	0	0	0
RPS6KC1	1	25	25	0	0	0.48	0.39	0.34	0	0	0.62	0	0.7	0	0	0.5	1.11	0.55	0	0.43	0	0	0	0.74	0.76	0.4	0.52	0	0	0	0	0	0	0.63	0.42	0.41	0.73	0.71	0	1.22	0.59	0	0.58	0	0	0	0.48	0.42	0
RRP15	1	25	25	0	0	0.44	0	0.42	0	0	0.62	0	0.7	0	0	0.5	1.11	0.55	0.36	0	0	0	0	0.74	0.76	0.38	0.52	0	0	0	0	0	0	0.63	0.55	0.45	0.73	0.71	0	1.22	0.59	0.37	0.58	0	0	0	0.48	0.4	0
RSPO2	8	25	25	0	0.87	0	0.58	0	1.23	0	1.14	1.1	0.71	0	1.94	0.83	0	0	0.38	0.86	0.31	0	0	0	1.51	0.37	0	0.72	0	0	0.53	0.57	0.57	0	0	0	0	1.18	0	0	0.89	1.42	0	0.64	0	1	0	0	0
SCYL3	1	25	25	0	0	0	0.38	0.42	0	0	0.62	0	0.67	0	0	0	1.1	0.54	0.36	0.35	0	0	0.31	0.74	0.77	0.33	0.51	0	0	0	0	0	0	0.61	0.51	0.47	0.72	0.43	0	1.04	0.65	0.34	0	0	0	0	0.47	0.4	0
SELP	1	25	25	0	0	0	0.38	0.42	0	0	0.62	0	0.67	0	0	0	1.1	0.54	0.36	0.35	0	0	0.28	0.74	0.77	0.33	0.51	0	0	0	0	0	0	0.61	0.51	0.47	0.72	0.43	0	1.04	0.65	0.34	0	0	0	0	0.47	0.4	0
SLC10A5	8	25	25	0	0.82	0	0.57	0	1.23	0	0.64	1.09	0.71	0	1.89	1.11	0	0	0	0.85	0.35	0	0	0	1.5	0.33	0	0.72	0	0	0.53	0.55	0.46	0	0	0	0	1.05	0	0.7	0.67	1.23	0	0.48	0	0.62	0	0	0
SLC7A13	8	25	25	0	0.84	0	0.56	0	1.23	0	1.14	1.1	0.7	0	1.88	0.83	0	0	0	0.86	0.35	0	0	0	1.46	0.4	0	0.72	0	0	0.52	0.64	0.47	0	0	0	0	0.74	0	0.69	0.89	1.42	0	0.64	0	1	0	0	0
SPAG1	8	25	25	0	0.95	0	0	0	1.23	0	1.14	1.1	0.61	0	1.85	0.83	0	0	0	0.86	0.37	0	0	0	1.51	0.39	0	0.72	0	0	0.5	0.58	0.47	0	0	0	0	1.18	0	0.96	0.89	1.42	0	0.64	0	1	0	0	0
STK3	8	25	25	0	0.99	0	0	0.34	1.23	0	1.14	1.1	0.61	0	1.82	0.83	0	0	0	0.86	0.37	0	0	0	1.51	0.42	0	0.72	0	0	0.5	0.58	0.47	0	0	0	0	1.18	0	0.96	0.89	1.42	0	0.64	0	1	0	0	0
TAF2	8	25	25	0	0.95	0	0.56	0	1.23	0	1.14	1.1	0.71	0	1.9	0.83	0	0	0	0.86	0	0	0	0	1.52	0.37	0	0.72	0	0	0.53	0.57	0.57	0	0	0.79	0	1.18	0	0	0.89	1.42	0	0.64	0	1	0	0	0
TMEM67	8	25	25	0	0.85	0	0.59	0	1.23	0	1.14	1.1	0.7	0	1.85	0.83	0	0	0	0.86	0.36	0	0	0	1.51	0.4	0	0.72	0	0	0.52	0.55	0.47	0	0	0	0	0.74	0	0.69	0.89	1.42	0	0.64	0	1	0	0	0
TPR	1	25	25	0	0	1	0	0.44	0	0	0.62	0	0.7	0	0	0	1.1	0.58	0.39	0.35	0	0	0.28	0.74	0.76	0.38	0.51	0	0	0	0	0	0	0.64	0.62	0	0.72	0.41	0	1.18	0.65	0.41	0.61	0	0	0	0.46	0.45	0
TRPA1	8	25	25	0	0.88	0	0.58	0	1.23	0	0.64	1.09	0.7	0	1.91	1.11	0	0	0	0.85	0.34	0	0	0	1.54	0	0	0.72	0	0	0.53	0.34	0.45	0	0	0	0	1.05	0	0.71	0.67	1.23	0	0.48	0	0.62	0	0	0
UCHL5	1	25	25	0	0	0	0	0.45	0	0	0.62	0	0.7	0	0	0.53	1.1	0.58	0.39	0.36	0	0	0.26	0.74	0.78	0.38	0.42	0	0	0	0	0	0	0.64	0.62	0	0.72	0.41	0	1.18	0.65	0.41	0.65	0	0	0	0.66	0.45	0
UQCRB	8	25	25	0	0.85	0	0.59	0	1.23	0	1.14	1.1	0.66	0	1.85	0.83	0	0	0	0.86	0.37	0	0	0	1.51	0.45	0	0.72	0	0	0.52	0.63	0.53	0	0	0	0	0.74	0	1.01	0.89	1.42	0	0.64	0	1	0	0	0
WWP1	8	25	25	0	0.84	0	0.56	0	1.23	0	1.14	1.1	0.7	0	1.88	0.83	0	0	0	0.86	0.35	0	0	0	1.46	0.4	0	0.72	0	0	0.52	0.64	0.47	0	0	0	0	0.74	0	0.69	0.89	1.42	0	0.64	0	1	0	0	0
ZFAND1	8	25	25	0	0.82	0	0.57	0	1.23	0	0.64	1.09	0.71	0	1.89	1.11	0	0	0	0.85	0.35	0	0	0	1.5	0.33	0	0.72	0	0	0.53	0.55	0.46	0	0	0	0	1.05	0	0.7	0.67	1.23	0	0.48	0	0.62	0	0	0
ZNF572	8	25	25	0	0.95	0	0.56	0	1.23	0	1.14	1.1	0.62	0	1.83	0.83	0	0	0	0.86	0.37	0	0	0	1.52	0	0	0.72	0	0	0.53	0.75	0.42	0	0	0.79	0	1.18	0	0	0.89	1.42	0	0.64	0	1	0	0	0
ZNF706	8	25	25	0	0.9	0	0.57	0	1.23	0	1.14	1.1	0.61	0	0	0.83	0	0	0	0.86	0.34	0	0	0	1.51	0.44	0	0.72	0	0	0.5	0.6	0.44	0	0	0	0	1.18	0	0.96	0.89	1.42	0	0.64	0	1	0	0	0
NEIL2	8	25	4	21	-0.46	0.46	0	-0.6	-0.28	0	-0.29	-0.77	0.61	0	0	-0.44	0	0	0	-0.47	0	0	0	-0.82	0	-0.2	-0.43	-0.62	0	0	-0.72	-0.28	0	-0.33	0	0	0	0.67	0	0	-0.25	0	-0.56	0	-0.24	-0.48	0	0	0
BLK	8	25	3	22	-0.46	0	0	-0.6	-0.28	0	-0.29	-0.77	0.61	0	0	-0.44	0	0	0	-0.47	0	0	0	-0.82	0	-0.2	-0.43	-0.62	0	0	-0.72	-0.28	0	-0.33	0	0	0	0.67	0	0	-0.25	-0.22	-0.56	0	-0.24	-0.48	0	0	0
C16orf87	16	25	2	23	0	0	0	0	-0.71	0	0	-0.33	-0.61	0	0	-0.45	-0.6	-0.66	0	-0.49	0	-0.68	0	0.74	0	-0.3	-0.46	-0.62	-0.36	0	-0.4	0	-0.96	-0.4	-0.6	0	-0.6	0	-0.51	-0.46	0	0	0	0	0	-0.48	0.34	-0.52	0
DNAJA2	16	25	2	23	0	0	0	0	-0.71	0	0	-0.33	-0.61	0	0	-0.45	-0.6	-0.66	0	-0.49	0	-0.68	0	0.74	0	-0.3	-0.46	-0.62	-0.36	0	-0.4	0	-0.96	-0.4	-0.6	0	-0.6	0	-0.51	-0.46	0	0	0	0	0	-0.48	0.34	-0.52	0
GPT2	16	25	2	23	0	0	0	0	-0.71	0	0	-0.33	-0.61	0	0	-0.45	-0.6	-0.66	0	-0.49	0	-0.68	0	0.74	0	-0.3	-0.46	-0.62	-0.36	0	-0.4	0	-0.96	-0.4	-0.6	0	-0.6	0	-0.51	-0.46	0	0	0	0	0	-0.48	0.34	-0.52	0
MPRIP	17	25	2	23	-0.54	0	0	-0.56	-0.4	0	-0.37	-0.4	-0.28	0	-0.88	-0.5	0	0	0	-0.37	0	-0.82	-0.32	0	0	0	-0.37	-0.76	-0.29	0	0	0	0	0	-0.61	-0.29	0	0	-0.6	0	-0.47	0	1.11	0	-0.32	0	-0.79	-0.64	0
ALOX12P2	17	25	1	24	0	0	0	0	-0.46	-0.59	-0.4	-0.42	0	0	-0.76	-0.49	0	0	0	-0.44	0	0	-0.35	-0.35	0	-0.28	-0.44	-0.74	0	0	0	-0.31	0	-0.36	-0.53	0	0	-0.6	-0.53	-0.4	-0.48	-0.31	-0.66	0	0	0	-0.72	-0.61	0
ARHGEF10	8	25	1	24	-0.7	0	0	-0.54	-0.27	0	-0.34	-0.89	0	0	-0.38	-0.41	0	0	0	-0.45	0	0	0	-0.91	0	-0.25	-0.47	-0.63	0	0	-0.76	0	0	-0.37	0	0	0	0	0	0	-0.25	-0.28	0	-0.14	-0.24	-0.53	0	0	-0.23
ASPA	17	25	1	24	0	0	0	-0.63	0	-0.63	-0.4	-0.42	0	0	0	-0.49	0	0	0	-0.42	0	0	-0.36	-0.29	0	-0.29	-0.48	-0.78	0	0	0	0	-0.33	-0.35	-0.44	0	0	-0.52	-0.42	-0.37	0	-0.27	-0.5	-0.31	0	0	-0.72	-0.61	-0.25
C17orf100	17	25	1	24	0	0	0	0	0	-0.59	-0.4	-0.42	0	0	-0.76	-0.49	0	0	0	-0.44	0	0	-0.35	-0.35	0	-0.28	-0.44	-0.74	0	0	0	-0.31	-0.31	-0.36	-0.53	0	0	-0.6	-0.53	-0.4	-0.48	-0.31	-0.66	0	0	0	-0.72	-0.61	0
C1QBP	17	25	1	24	0	0	0	-0.63	0	-0.63	-0.4	-0.42	0	0	0	-0.49	0	0	0	-0.43	0	0	-0.35	-0.35	0	-0.28	-0.44	-0.74	0	0	0	-0.3	-0.35	-0.4	-0.53	0	0	-0.58	-0.53	-0.44	-0.48	-0.31	-0.66	0	0	0	-0.72	-0.61	0
DERL2	17	25	1	24	0	0	0	-0.63	0	-0.63	-0.4	-0.42	0	0	0	-0.49	0	0	0	-0.43	0	0	-0.35	-0.35	0	-0.28	-0.44	-0.74	0	0	0	-0.3	-0.35	-0.4	-0.53	0	0	-0.58	-0.53	-0.44	-0.48	-0.31	-0.66	0	0	0	-0.72	-0.61	0
DHX33	17	25	1	24	0	0	0	-0.63	0	-0.63	-0.4	-0.42	0	0	0	-0.49	0	0	0	-0.43	0	0	-0.35	-0.35	0	-0.28	-0.44	-0.74	0	0	0	-0.3	-0.35	-0.4	-0.53	0	0	-0.58	-0.53	-0.44	-0.48	-0.31	-0.66	0	0	0	-0.72	-0.61	0
FLCN	17	25	1	24	-0.54	0	0	-0.56	-0.4	-0.51	-0.37	-0.4	-0.28	0	-0.88	-0.5	0	0	0	-0.37	0	-0.82	-0.32	0	0	0	-0.37	-0.76	-0.29	0	0	0	0	0	-0.61	-0.29	0	0	-0.6	0	-0.47	0	0	0	-0.32	0	-0.79	-0.64	0
GOT2	16	25	1	24	0	0	0	0	-0.48	0	-0.48	-0.39	-0.61	0	0	-0.47	-0.6	-0.59	0	-0.51	0	-0.62	0	0.39	0	-0.33	-0.46	-0.62	-0.38	0	-0.4	0	-0.45	-0.46	-0.59	0	-0.58	0	-0.54	0	-0.46	0	0	0	0	-0.48	0	-0.54	0
KIAA0753	17	25	1	24	0	0	0	0	0	-0.59	-0.4	-0.42	0	0	-0.76	-0.49	0	0	0	-0.44	0	0	-0.35	-0.35	0	-0.28	-0.44	-0.74	0	0	0	-0.31	-0.31	-0.36	-0.53	0	0	-0.6	-0.53	-0.4	-0.48	-0.31	-0.66	0	0	0	-0.72	-0.61	0
KRBA2	17	25	1	24	0	0	0	-0.62	-0.42	-0.59	-0.39	-0.42	-0.28	0	-0.92	-0.49	0	0	0	-0.46	0	0	-0.34	-0.38	0	0	-0.47	-0.67	-0.28	0	0	0	0	-0.39	-0.55	0	0	0	-0.54	0	-0.46	-0.33	-0.61	0	0	0	-0.72	-0.61	0
LOC100128288	17	25	1	24	0	0	0	-0.62	-0.42	-0.59	-0.39	-0.42	-0.28	0	-0.92	-0.49	0	0	0	-0.46	0	0	-0.34	-0.38	0	0	-0.47	-0.67	-0.28	0	0	0	0	-0.39	-0.55	0	0	0	-0.54	0	-0.46	-0.33	-0.61	0	0	0	-0.72	-0.61	0
LOC728392	17	25	1	24	0	0	0	-0.63	0	-0.63	-0.4	-0.42	0	0	0	-0.49	0	0	0	-0.43	0	0	-0.35	-0.35	0	-0.28	-0.44	-0.74	0	0	0	-0.3	-0.35	-0.4	-0.53	0	0	-0.58	-0.53	-0.44	-0.48	-0.31	-0.66	0	0	0	-0.72	-0.61	0
MED31	17	25	1	24	0	0	0	0	0	-0.59	-0.4	-0.42	0	0	-0.76	-0.49	0	0	0	-0.44	0	0	-0.35	-0.35	0	-0.28	-0.44	-0.74	0	0	0	-0.31	-0.31	-0.36	-0.53	0	0	-0.6	-0.53	-0.4	-0.48	-0.31	-0.66	0	0	0	-0.72	-0.61	0
MIS12	17	25	1	24	0	0	0	-0.63	0	-0.63	-0.4	-0.42	0	0	0	-0.49	0	0	0	-0.43	0	0	-0.35	-0.35	0	-0.28	-0.44	-0.74	0	0	0	-0.3	-0.35	-0.4	-0.53	0	0	-0.58	-0.53	-0.44	-0.48	-0.31	-0.66	0	0	0	-0.72	-0.61	0
NLRP1	17	25	1	24	0	0	0	-0.63	0	-0.63	-0.4	-0.42	0	0	0	-0.49	0	0	0	-0.43	0	0	-0.35	-0.35	0	-0.28	-0.44	-0.74	0	0	0	-0.3	-0.35	-0.4	-0.53	0	0	-0.58	-0.53	-0.44	-0.48	-0.31	-0.66	0	0	0	-0.72	-0.61	0
NT5M	17	25	1	24	-0.52	0	0	-0.56	-0.4	-0.51	-0.37	-0.4	-0.28	0	-0.88	-0.5	0	0	0	-0.37	0	-0.82	-0.32	0	0	0	-0.37	-0.76	-0.29	0	0	0	0	0	-0.61	-0.29	0	0	-0.6	0	-0.47	0	0	0	-0.32	0	-0.79	-0.64	0
NUP88	17	25	1	24	0	0	0	-0.63	0	-0.63	-0.4	-0.42	0	0	0	-0.49	0	0	0	-0.43	0	0	-0.35	-0.35	0	-0.28	-0.44	-0.74	0	0	0	-0.3	-0.35	-0.4	-0.53	0	0	-0.58	-0.53	-0.44	-0.48	-0.31	-0.66	0	0	0	-0.72	-0.61	0
ODF4	17	25	1	24	0	0	0	-0.62	-0.42	-0.59	-0.39	-0.42	-0.28	0	-0.92	-0.49	0	0	0	-0.46	0	0	-0.34	-0.38	0	0	-0.47	-0.67	-0.28	0	0	0	0	-0.39	-0.55	0	0	0	-0.54	0	-0.46	-0.33	-0.61	0	0	0	-0.72	-0.61	0
OR1E1	17	25	1	24	0	0	0	-0.63	0	-0.63	-0.4	-0.42	0	0	0	-0.49	0	0	0	-0.42	0	0	-0.36	-0.29	0	-0.29	-0.48	-0.78	0	0	0	0	-0.33	-0.35	-0.44	0	0	-0.52	-0.42	-0.37	0	-0.27	-0.5	-0.31	0	0	-0.72	-0.61	-0.25
OR1E2	17	25	1	24	0	0	0	-0.63	0	-0.63	-0.4	-0.42	0	0	0	-0.49	0	0	0	-0.42	0	0	-0.36	-0.29	0	-0.29	-0.48	-0.78	0	0	0	0	-0.33	-0.35	-0.44	0	0	-0.52	-0.42	-0.37	0	-0.27	-0.5	-0.31	0	0	-0.72	-0.61	-0.25
OR3A3	17	25	1	24	0	0	0	-0.63	0	-0.63	-0.4	-0.42	0	0	0	-0.49	0	0	0	-0.42	0	0	-0.36	-0.29	0	-0.29	-0.48	-0.78	0	0	0	0	-0.33	-0.35	-0.44	0	0	-0.52	-0.42	-0.37	0	-0.27	-0.5	-0.31	0	0	-0.72	-0.61	-0.25
PLD6	17	25	1	24	-0.54	0	0	-0.56	-0.4	-0.51	-0.37	-0.4	-0.28	0	-0.88	-0.5	0	0	0	-0.37	0	-0.82	-0.32	0	0	0	-0.37	-0.76	-0.29	0	0	0	0	0	-0.61	-0.29	0	0	-0.6	0	-0.47	0	0	0	-0.32	0	-0.79	-0.64	0
RNF222	17	25	1	24	0	0	0	-0.62	-0.42	-0.59	-0.39	-0.42	-0.28	0	-0.92	-0.49	0	0	0	-0.46	0	0	-0.34	-0.38	0	0	-0.47	-0.67	-0.28	0	0	0	0	-0.39	-0.55	0	0	0	-0.54	0	-0.46	-0.33	-0.61	0	0	0	-0.72	-0.61	0
RPAIN	17	25	1	24	0	0	0	-0.63	0	-0.63	-0.4	-0.42	0	0	0	-0.49	0	0	0	-0.43	0	0	-0.35	-0.35	0	-0.28	-0.44	-0.74	0	0	0	-0.3	-0.35	-0.4	-0.53	0	0	-0.58	-0.53	-0.44	-0.48	-0.31	-0.66	0	0	0	-0.72	-0.61	0
RPL26	17	25	1	24	0	0	0	-0.62	-0.42	-0.59	-0.39	-0.42	-0.28	0	-0.92	-0.49	0	0	0	-0.46	0	0	-0.34	-0.38	0	0	-0.47	-0.67	-0.28	0	0	0	0	-0.39	-0.55	0	0	0	-0.54	0	-0.46	-0.33	-0.61	0	0	0	-0.72	-0.61	0
SLC13A5	17	25	1	24	0	0	0	0	0	-0.59	-0.4	-0.42	0	0	-0.76	-0.49	0	0	0	-0.44	0	0	-0.35	-0.35	0	-0.28	-0.44	-0.74	0	0	0	-0.31	-0.31	-0.36	-0.53	0	0	-0.6	-0.53	-0.4	-0.48	-0.31	-0.66	0	0	0	-0.72	-0.61	0
SNORA46	16	25	1	24	0	0	0	0	-0.48	0	-0.48	-0.39	-0.61	0	0	-0.47	-0.6	-0.59	0	-0.51	0	-0.62	0	0.39	0	-0.33	-0.46	-0.62	0	0	-0.4	0	-0.45	-0.46	-0.59	0	-0.58	0	-0.54	0	-0.46	0	-0.69	0	0	-0.48	0	-0.54	0
SNORA50	16	25	1	24	0	0	0	0	-0.48	0	-0.48	-0.39	-0.61	0	0	-0.47	-0.6	-0.59	0	-0.51	0	-0.62	0	0.39	0	-0.33	-0.46	-0.62	0	0	-0.4	0	-0.45	-0.46	-0.59	0	-0.58	0	-0.54	0	-0.46	0	-0.69	0	0	-0.48	0	-0.54	0
SPATA22	17	25	1	24	0	0	0	-0.63	0	-0.63	-0.4	-0.42	0	0	0	-0.49	0	0	0	-0.42	0	0	-0.36	-0.29	0	-0.29	-0.48	-0.78	0	0	0	0	-0.33	-0.35	-0.44	0	0	-0.52	-0.42	-0.37	0	-0.27	-0.5	-0.31	0	0	-0.72	-0.61	-0.25
TXNDC17	17	25	1	24	0	0	0	0	0	-0.59	-0.4	-0.42	0	0	-0.76	-0.49	0	0	0	-0.44	0	0	-0.35	-0.35	0	-0.28	-0.44	-0.74	0	0	0	-0.31	-0.31	-0.36	-0.53	0	0	-0.6	-0.53	-0.4	-0.48	-0.31	-0.66	0	0	0	-0.72	-0.61	0
XAF1	17	25	1	24	0	0	0	0	0	-0.59	-0.4	-0.42	0	0	-0.76	-0.49	0	0	0	-0.44	0	0	-0.35	-0.35	0	-0.28	-0.44	-0.74	0	0	0	-0.31	-0.31	-0.36	-0.53	0	0	-0.6	-0.53	-0.4	-0.48	-0.31	-0.66	0	0	0	-0.72	-0.61	0
ZFP3	17	25	1	24	0	0	0	-0.63	0	-0.63	-0.4	-0.42	-0.37	0	0	-0.49	0	0	0	-0.43	0	0	-0.35	-0.35	0	-0.28	-0.44	-0.74	-0.35	0	0	0	-0.35	-0.4	-0.53	-0.32	0	0	-0.53	0	0	-0.31	-0.66	0	0	0	-0.72	-0.61	0
ZNF232	17	25	1	24	0	0	0	-0.63	0	-0.63	-0.4	-0.42	-0.37	0	0	-0.49	0	0	0	-0.43	0	0	-0.35	-0.35	0	-0.28	-0.44	-0.74	-0.35	0	0	0	-0.35	-0.4	-0.53	0	0	0	-0.53	0	-0.48	-0.31	-0.66	0	0	0	-0.72	-0.61	0
CDH3	16	25	0	25	0	0	0	0	-0.58	0	-0.55	-0.4	-0.85	0	-0.47	-0.5	-0.6	-0.79	0	-0.64	0	-0.82	0	0	0	-0.34	-0.4	-0.8	-0.36	-0.27	-0.43	0	0	-0.4	-0.64	0	-0.67	0	-0.57	0	0	0	0	0	-0.32	-0.48	0	-0.56	0
CFDP1	16	25	0	25	0	0	0	0	-0.5	0	-0.5	-0.4	-0.61	0	0	-0.48	-0.6	-0.65	0	-0.61	0	-0.66	0	-0.37	0	-0.32	-0.32	-0.63	0	0	-0.4	0	-0.8	-0.38	-0.54	0	-0.58	-0.62	-0.52	-0.53	0	0	0	0	0	-0.46	0	-0.53	0
CHST5	16	25	0	25	0	0	0	0	-0.5	0	-0.5	-0.4	-0.61	0	0	-0.48	-0.6	-0.65	0	-0.61	0	-0.66	0	-0.37	0	-0.32	-0.32	-0.63	0	0	-0.4	0	-0.8	-0.38	-0.54	0	-0.58	-0.62	-0.52	-0.53	0	0	0	0	0	-0.46	0	-0.53	0
CHST6	16	25	0	25	0	0	0	0	-0.5	0	-0.5	-0.4	-0.61	0	0	-0.48	-0.6	-0.65	0	-0.61	0	-0.66	0	-0.37	0	-0.32	-0.32	-0.63	0	0	-0.4	0	-0.8	-0.38	-0.54	0	-0.58	-0.62	-0.52	-0.53	0	0	0	0	0	-0.46	0	-0.53	0
CKLF	16	25	0	25	0	0	0	0	-0.47	0	-0.49	-0.42	-0.56	0	-0.27	-0.47	-0.6	-0.59	0	-0.46	0	-0.62	0	0	0	-0.3	-0.37	-0.62	0	-0.23	-0.39	0	-0.74	-0.37	-0.58	0	-0.58	0	-0.55	0	0	0	0	0	-0.29	-0.48	0	-0.56	0
CMTM1	16	25	0	25	0	0	0	0	-0.47	0	-0.49	-0.42	-0.56	0	-0.27	-0.47	-0.6	-0.59	0	-0.46	0	-0.62	0	0	0	-0.3	-0.37	-0.62	0	-0.23	-0.39	0	-0.74	-0.37	-0.58	0	-0.58	0	-0.55	0	0	0	0	0	-0.29	-0.48	0	-0.56	0
CMTM2	16	25	0	25	0	0	0	0	-0.47	0	-0.49	-0.42	-0.56	0	-0.27	-0.47	-0.6	-0.59	0	-0.46	0	-0.62	0	0	0	-0.3	-0.37	-0.62	0	-0.23	-0.39	0	-0.74	-0.37	-0.58	0	-0.58	0	-0.55	0	0	0	0	0	-0.29	-0.48	0	-0.56	0
CMTM3	16	25	0	25	0	0	0	0	-0.47	0	-0.49	-0.42	-0.56	0	-0.27	-0.47	-0.6	-0.59	0	-0.46	0	-0.62	0	0	0	-0.3	-0.37	-0.62	0	-0.23	-0.39	0	-0.74	-0.37	-0.58	0	-0.58	0	-0.55	0	0	0	0	0	-0.29	-0.48	0	-0.56	0
CMTM4	16	25	0	25	0	0	0	0	-0.47	0	-0.49	-0.42	-0.56	0	-0.27	-0.47	-0.6	-0.59	0	-0.46	0	-0.62	0	0	0	-0.3	-0.37	-0.62	0	-0.23	-0.39	0	-0.74	-0.37	-0.58	0	-0.58	0	-0.55	0	0	0	0	0	-0.29	-0.48	0	-0.56	0
CRISPLD2	16	25	0	25	-0.35	0	0	0	-0.44	0	-0.3	-0.37	-0.61	0	-0.39	-0.45	-0.6	-0.78	0	-0.51	0	-0.83	0	0	0	0	0	-0.63	-0.29	-0.24	-0.39	0	0	0	-0.58	-0.35	-0.6	0	-0.57	0	-0.48	0	0	0	-0.3	-0.46	0	-0.56	0
CYB5B	16	25	0	25	0	0	0	0	-0.58	0	-0.55	-0.4	-0.85	0	0	-0.5	-0.6	-0.79	0	-0.64	0	-0.82	0	-0.34	0	-0.34	-0.4	-0.8	0	0	-0.43	-0.33	-1.06	-0.4	-0.64	0	-0.67	0	-0.57	-0.61	0	0	0	0	0	-0.48	0	-0.56	0
DDX28	16	25	0	25	0	0	0	0	-0.58	0	-0.55	-0.4	-0.85	0	-0.52	-0.5	-0.6	-0.79	0	-0.64	0	-0.82	0	0	0	-0.34	-0.4	-0.8	-0.32	-0.27	-0.43	0	0	-0.4	-0.64	-0.35	-0.67	0	-0.57	0	0	0	0	0	0	-0.48	0	-0.56	0
GABARAPL2	16	25	0	25	0	0	0	0	-0.5	0	-0.5	-0.4	-0.61	0	0	-0.48	-0.6	-0.65	0	-0.61	0	-0.66	0	-0.37	0	-0.32	-0.32	-0.63	0	0	-0.4	0	-0.8	-0.38	-0.54	0	-0.58	-0.62	-0.52	-0.53	0	0	0	0	0	-0.46	0	-0.53	0
GAN	16	25	0	25	0	0	0	0	-0.4	0	-0.29	-0.35	-0.61	0	0	-0.47	-0.6	-0.65	0	-0.5	0	-0.66	0	-0.35	0	-0.24	-0.25	-0.63	0	0	-0.39	0	-0.8	-0.4	-0.56	0	-0.58	-0.54	-0.55	0	-0.46	0	0	0	0	-0.46	0	-0.56	0
MIR1538	16	25	0	25	0	0	0	0	-0.58	0	-0.55	-0.4	-0.85	0	0	-0.5	-0.6	-0.79	0	-0.64	0	-0.82	0	-0.34	0	-0.34	-0.4	-0.8	0	0	-0.43	-0.33	-1.06	-0.4	-0.64	0	-0.67	0	-0.57	-0.61	0	0	0	0	0	-0.48	0	-0.56	0
NFAT5	16	25	0	25	0	0	0	0	-0.58	0	-0.55	-0.4	-0.85	0	0	-0.5	-0.6	-0.79	0	-0.64	0	-0.82	0	-0.34	0	-0.34	-0.4	-0.8	0	0	-0.43	-0.33	-1.06	-0.4	-0.64	0	-0.67	0	-0.57	-0.61	0	0	0	0	0	-0.48	0	-0.56	0
NFATC3	16	25	0	25	0	0	0	0	-0.58	0	-0.55	-0.4	-0.85	0	0	-0.5	-0.6	-0.79	0	-0.64	0	-0.82	0	0	0	-0.34	-0.4	-0.8	-0.32	-0.27	-0.43	0	-0.99	-0.4	-0.64	0	-0.67	0	-0.57	0	0	0	0	0	-0.32	-0.48	0	-0.56	0
PMFBP1	16	25	0	25	0	0	0	0	-0.45	0	-0.49	-0.38	-0.63	0	0	-0.46	-0.6	-0.68	0	-0.55	0	-0.71	0	-0.34	0	0	-0.47	-0.68	0	-0.24	-0.4	0	-0.84	-0.37	-0.52	0	-0.6	-0.55	-0.5	-0.48	-0.44	0	0	0	0	-0.49	0	-0.52	0
TK2	16	25	0	25	0	0	0	0	-0.47	0	-0.49	-0.42	-0.56	0	-0.27	-0.47	-0.6	-0.59	0	-0.46	0	-0.62	0	0	0	-0.3	-0.37	-0.62	0	-0.23	-0.39	0	-0.74	-0.37	-0.58	0	-0.58	0	-0.55	0	0	0	0	0	-0.29	-0.48	0	-0.56	0
TMEM170A	16	25	0	25	0	0	0	0	-0.5	0	-0.5	-0.4	-0.61	0	0	-0.48	-0.6	-0.65	0	-0.61	0	-0.66	0	-0.37	0	-0.32	-0.32	-0.63	0	0	-0.4	0	-0.8	-0.38	-0.54	0	-0.58	-0.62	-0.52	-0.53	0	0	0	0	0	-0.46	0	-0.53	0
TMEM231	16	25	0	25	0	0	0	0	-0.5	0	-0.5	-0.4	-0.61	0	0	-0.48	-0.6	-0.65	0	-0.61	0	-0.66	0	-0.37	0	-0.32	-0.32	-0.63	0	0	-0.4	0	-0.8	-0.38	-0.54	0	-0.58	-0.62	-0.52	-0.53	0	0	0	0	0	-0.46	0	-0.53	0
AKT3	1	24	24	0	0	0.47	0	0.39	0	0	0.61	0	0.63	0	0	0.48	1.04	0.52	0.35	1.14	0	0	0	0.72	0.75	0.4	0.52	0	0	0	0	0	0	0.64	0.47	0.53	0.69	0.67	0	1.44	0	0	0.54	0	0	0	0.42	0.41	0
ANXA13	8	24	24	0	0.92	0	0.56	0	1.23	0	1.14	1.1	0.62	0	1.83	0.83	0	0	0	0.86	0	0	0	0	1.52	0	0	0.72	0	0	0.53	0.75	0.49	0	0	0.79	0	1.18	0	0	0.89	1.42	0	0.64	0	1	0	0	0
ASPH	8	24	24	0	0.88	0	0	0	1.23	0	0.62	1.09	0.7	0	2.11	1.11	0	0	0	0.85	0.35	0	0	0	1.54	0	0	0.72	0.32	0	0.5	0	0.47	0	0	0	0	1.05	0	0.48	0	1.23	0.33	0.6	0	0.42	0	0	0
ASTN1	1	24	24	0	0	0	0.42	0.4	0	0	0.62	0	0.67	0	0.44	0	1.1	0.54	0.35	0.38	0	0	0	0.74	0.76	0.35	0.51	0	0	0	0	0	0	0.61	0.48	0.39	0.72	0.4	0	1.04	0.65	0	0	0	0	0	0.46	0.36	0
BLZF1	1	24	24	0	0	0	0	0.42	0	0	0.62	0	0.67	0	0	0	1.1	0.54	0.36	0.35	0	0	0.28	0.74	0.77	0.33	0.51	0	0	0.26	0	0	0	0.61	0.51	0	0.72	0.43	0	1.04	0.65	0.34	0	0	0	0	0.47	0.4	0
C1orf114	1	24	24	0	0	0	0	0.42	0	0	0.62	0	0.67	0	0	0	1.1	0.54	0.36	0.35	0	0	0.28	0.74	0.77	0.33	0.51	0	0	0.26	0	0	0	0.61	0.51	0	0.72	0.43	0	1.04	0.65	0.34	0	0	0	0	0.47	0.4	0
C1orf115	1	24	24	0	0	0.48	0.38	0.38	0	0	0.62	0	0.66	0	0.41	0.5	1.11	0.55	0	1.18	0	0	0	0.74	0.76	0	0.52	0	0	0	0	0	0	0.63	0	0.43	0.73	0.71	0	1.22	0.59	0	0.58	0	0	0	0.48	0.38	0
C1orf150	1	24	24	0	0	0.44	0.38	0	0	0	0.49	0	0.56	0	0	0.49	1.04	0.53	0.34	1.14	0	0	0	0.72	0.75	0.34	0.39	0	0	0	0	0	0	0.58	0.47	0.53	0.69	0.61	0	1.44	0	0	0.61	0	0	0	0.42	0.4	0
C1orf156	1	24	24	0	0	0	0.38	0.42	0	0	0.62	0	0.67	0	0	0	1.1	0.54	0.36	0.35	0	0	0	0.74	0.77	0.33	0.51	0	0	0	0	0	0	0.61	0.51	0.47	0.72	0.43	0	1.04	0.65	0.34	0	0	0	0	0.47	0.4	0
C1orf26	1	24	24	0	0	1	0	0	0	0	0.62	0	0.7	0	0	0	1.1	0.58	0.39	0.35	0	0	0	0.74	0.76	0.38	0.51	0	0	0	0	0	0	0.64	0.62	0.47	0.72	0.41	0	1.18	0.65	0.41	0.61	0	0	0	0.46	0.45	0
C8orf37	8	24	24	0	0.85	0	0.59	0	1.23	0	1.14	1.1	0.66	0	1.85	0.83	0	0	0	0.86	0	0	0	0	1.51	0.45	0	0.72	0	0	0.52	0.63	0.53	0	0	0	0	0.74	0	1.01	0.89	1.42	0	0.64	0	1	0	0	0
CD34	1	24	24	0	0	0.49	0.4	0.32	0	0	0.62	0	0.64	0	0	0.5	1.11	0.52	0	0.44	0	0	0	0.74	0.82	0.49	0.52	0	0	0	0	0	0	0.61	0.42	0.41	0.73	0.71	0	1.22	0.59	0	0.58	0	0	0	0.44	0	0
CD46	1	24	24	0	0	0.49	0.4	0	0	0	0.62	0	0.64	0	0	0.5	1.11	0.52	0	0.44	0	0	0	0.74	0.82	0.49	0.52	0	0	0	0	0	0	0.61	0.42	0.41	0.73	0.71	0	1.22	0.59	0.58	0.58	0	0	0	0.44	0	0
CHML	1	24	24	0	0	0	0.34	0.34	0	0	0.54	0	0.63	0	0	0.48	1.09	0.5	0.32	1.17	0	0	0	0.73	0.78	0.33	0.39	0	0	0	0	0	0	0.59	0.4	0.52	0.69	0.67	0	1.12	0	0	0.61	0	0	0	0.44	0.35	0
DISP1	1	24	24	0	0	0.48	0.4	0	0	0	0.62	0	0.66	0	0	0.5	1.11	0.55	0	1.18	0	0	0	0.74	0.76	0.34	0.52	0	0	0	0	0	0	0.63	0.42	0.37	0.73	0.64	0	1.19	0.59	0	0.58	0	0	0	0.48	0.4	0
DPT	1	24	24	0	0	0	0.37	0.37	0	0	0.62	0	0.67	0	0.46	0	1.1	0.54	0.36	0.35	0	0	0	0.74	0.77	0.33	0	0	0	0	0	0	0	0.61	0.51	0.43	0.72	0.43	0	1.04	0.65	0.34	0	0	0	0	0.47	0.4	0
EDEM3	1	24	24	0	0	1	0	0.35	0	0	0.62	0	0.7	0	0	0	1.1	0.58	0.34	0	0	0	0	0.74	0.76	0.38	0.51	0	0	0	0	0	0	0.64	0.45	0.44	0.72	0.4	0	1.18	0.65	0.41	0.61	0	0	0	0.46	0.45	0
FAM49B	8	24	24	0	0.92	0	0.66	0	1.23	0	1.14	1.1	0.73	0	1.97	0.83	0	0	0	0.86	0.31	0	0	0	1.56	0	0	0.72	0	0	0.55	0.79	0.56	0	0	0	0	1.18	0	0	0.89	1.42	0	0.64	0	1	0	0	0
FAM5B	1	24	24	0	0	0	0.42	0.4	0	0	0.62	0	0.67	0	0.44	0	1.1	0.54	0.35	0.38	0	0	0	0.74	0.76	0.35	0.51	0	0	0	0	0	0	0.61	0.48	0.39	0.72	0.4	0	1.04	0.65	0	0	0	0	0	0.46	0.36	0
FAM84B	8	24	24	0	0.92	0	0.56	0	1.23	0	1.14	1.1	0.69	0	1.92	0.83	0	0	0	0.86	0	0	0	0	1.52	0	0	0.72	0	0	0.52	0.79	0.52	0	0	0.3	0	1.18	0	0	0.89	1.42	0	0.64	0	1	0	0	0
FCAMR	1	24	24	0	0	0.5	0.38	0.33	0	0	0.75	0	0.67	0	0	0.5	1.11	0.55	0	0.43	0	0	0	0.74	0.82	0.53	0.62	0	0	0	0	0	0	0.65	0.48	0	0.75	0.71	0	1.22	0.55	0.6	0.58	0	0	0	0	0.43	0
FH	1	24	24	0	0	0	0.34	0.34	0	0	0.54	0	0.63	0	0	0.48	1.09	0.5	0.32	1.17	0	0	0	0.73	0.78	0.33	0.39	0	0	0	0	0	0	0.59	0.4	0.52	0.69	0.67	0	1.12	0	0	0.61	0	0	0	0.44	0.35	0
GDF6	8	24	24	0	0.85	0	0.59	0	1.23	0	1.14	1.1	0.66	0	1.85	0.83	0	0	0	0.86	0	0	0	0	1.51	0.45	0	0.72	0	0	0.52	0.63	0.53	0	0	0	0	0.74	0	1.01	0.89	1.42	0	0.64	0	1	0	0	0
GLRX2	1	24	24	0	0	0	0	0	0	0	0.62	0	0.7	0	0	0.53	1.1	0.58	0.39	0.36	0	0	0.26	0.74	0.78	0.38	0.42	0	0	0	0	0	0	0.64	0.62	0	0.72	0.41	0	1.18	0.65	0.41	0.65	0	0	0	0.66	0.45	0
GORAB	1	24	24	0	0	0	0.39	0.41	0	0	0.62	0	0.67	0	0	0	1.1	0.54	0.36	0.35	0	0	0.26	0.74	0.74	0.33	0.51	0	0	0	0	0	0	0.61	0.51	0	0.72	0.43	0	1.04	0.65	0.34	0	0	0	0	0.47	0.4	0
GPATCH2	1	24	24	0	0	0.45	0	0.46	0	0	0.62	0	0.7	0	0	0.5	1.11	0.55	0.36	0	0	0	0	0.74	0.76	0.38	0.52	0	0	0	0	0	0	0.63	0.55	0	0.73	0.71	0	1.22	0.59	0.37	0.58	0	0	0	0.48	0.4	0
HHAT	1	24	24	0	0	0.5	0.4	0.29	0	0	0.62	0	0.64	0	0	0.5	1.11	0.52	0	0.4	0	0	0	0.74	0.76	0.49	0.52	0	0	0	0	0	0	0.61	0.37	0.4	0.73	0.71	0	1.22	0.59	0	0.58	0	0	0	0.48	0.32	0
HSD11B1	1	24	24	0	0	0.51	0.4	0.32	0	0	0.62	0	0.64	0	0	0.5	1.11	0.52	0	0.44	0	0	0	0.74	0.76	0.49	0.52	0	0	0	0	0	0	0.61	0.44	0	0.73	0.71	0	1.22	0.59	0	0.58	0	0	0	0.48	0.32	0
KIAA1429	8	24	24	0	0.85	0	0.59	0	1.23	0	1.14	1.1	0.7	0	1.85	0.83	0	0	0	0.86	0.36	0	0	0	1.51	0	0	0.72	0	0	0.52	0.55	0.47	0	0	0	0	0.74	0	0.69	0.89	1.42	0	0.64	0	1	0	0	0
KMO	1	24	24	0	0	0	0.34	0.34	0	0	0.54	0	0.63	0	0	0.48	1.09	0.5	0.32	1.17	0	0	0	0.73	0.78	0.33	0.39	0	0	0	0	0	0	0.59	0.4	0.52	0.69	0.67	0	1.12	0	0	0.61	0	0	0	0.44	0.35	0
LOC148696	1	24	24	0	0	0.49	0.4	0	0	0	0.62	0	0.64	0	0	0.5	1.11	0.52	0	0.44	0	0	0	0.74	0.82	0.49	0.52	0	0	0	0	0	0	0.61	0.42	0.41	0.73	0.71	0	1.22	0.59	0.58	0.58	0	0	0	0.44	0	0
LOC148824	1	24	24	0	0	0.44	0.38	0	0	0	0.49	0	0.56	0	0	0.49	1.04	0.53	0.34	1.14	0	0	0	0.72	0.75	0.34	0.39	0	0	0	0	0	0	0.58	0.47	0.53	0.69	0.61	0	1.44	0	0	0.61	0	0	0	0.42	0.4	0
LOC284688	1	24	24	0	0	0	0.39	0.41	0	0	0.62	0	0.67	0	0	0	1.1	0.54	0.36	0.35	0	0	0.26	0.74	0.74	0.33	0.51	0	0	0	0	0	0	0.61	0.51	0	0.72	0.43	0	1.04	0.65	0.34	0	0	0	0	0.47	0.4	0
LOC339535	1	24	24	0	0	0	0	0.4	0	0	0.54	0	0.63	0	0	0.48	1.09	0.5	0.35	1.17	0	0	0	0.73	0.78	0.36	0.39	0	0	0	0	0	0	0.59	0.49	0.52	0.69	0.67	0	1.12	0.55	0	0.61	0	0	0	0.44	0.38	0
MAL2	8	24	24	0	0.95	0	0.56	0	1.23	0	1.14	1.1	0.71	0	1.9	0.83	0	0	0	0.86	0	0	0	0	1.52	0.37	0	0.72	0	0	0.53	0.57	0.57	0	0	0.79	0	1.18	0	0	0.89	1.42	0	0.64	0	1	0	0	0
MIR1278	1	24	24	0	0	0	0	0	0	0	0.62	0	0.7	0	0	0.53	1.1	0.58	0.39	0.36	0	0	0.26	0.74	0.78	0.38	0.42	0	0	0	0	0	0	0.64	0.62	0	0.72	0.41	0	1.18	0.65	0.41	0.65	0	0	0	0.66	0.45	0
MIR29B2	1	24	24	0	0	0.49	0.4	0	0	0	0.62	0	0.64	0	0	0.5	1.11	0.52	0	0.44	0	0	0	0.74	0.82	0.49	0.52	0	0	0	0	0	0	0.61	0.42	0.41	0.73	0.71	0	1.22	0.59	0.58	0.58	0	0	0	0.44	0	0
MIR29C	1	24	24	0	0	0.49	0.4	0	0	0	0.62	0	0.64	0	0	0.5	1.11	0.52	0	0.44	0	0	0	0.74	0.82	0.49	0.52	0	0	0	0	0	0	0.61	0.42	0.41	0.73	0.71	0	1.22	0.59	0.58	0.58	0	0	0	0.44	0	0
MIR30B	8	24	24	0	0.85	0	0.66	0	1.23	0	1.14	1.1	0.69	0	0	0.83	0	0	0.34	0.86	0.34	0	0	0	1.62	0	0	0.72	0	0	0.52	0.43	0.49	0	0	0	0	1.18	0	0	0.89	1.42	0	0.64	0	1	0	0	0
MIR30D	8	24	24	0	0.85	0	0.66	0	1.23	0	1.14	1.1	0.69	0	0	0.83	0	0	0.34	0.86	0.34	0	0	0	1.62	0	0	0.72	0	0	0.52	0.43	0.49	0	0	0	0	1.18	0	0	0.89	1.42	0	0.64	0	1	0	0	0
MIR664	1	24	24	0	0	0.48	0	0	0	0	0.62	0	0.66	0	0	0.5	1.11	0.55	0.34	1.18	0	0	0	0.74	0.76	0.35	0.52	0	0	0	0	0	0	0.63	0.42	0.43	0.73	0.71	0	1.22	0.59	0	0.58	0	0	0	0.48	0.38	0
MOSC2	1	24	24	0	0	0.48	0.38	0.38	0	0	0.62	0	0.66	0	0.41	0.5	1.11	0.55	0	1.18	0	0	0	0.74	0.76	0	0.52	0	0	0	0	0	0	0.63	0	0.43	0.73	0.71	0	1.22	0.59	0	0.58	0	0	0	0.48	0.38	0
MRPS28	8	24	24	0	0.82	0	0.57	0	1.23	0	0.64	1.09	0.7	0	1.89	1.11	0	0	0	0.85	0.35	0	0	0	1.5	0	0	0.72	0	0	0.53	0.43	0	0	0	0.35	0	1.05	0	0.71	0.67	1.23	0	0.48	0	0.62	0	0	0
NIPAL2	8	24	24	0	0.85	0	0	0	1.23	0	1.14	1.1	0.61	0	1.72	0.83	0	0	0	0.86	0.33	0	0	0	1.51	0.42	0	0.72	0	0	0.5	0.58	0.47	0	0	0	0	1.18	0	0.96	0.89	1.42	0	0.64	0	1	0	0	0
NKAIN3	8	24	24	0	0.88	0	0	0	1.23	0	0.62	1.09	0.7	0	2.11	1.11	0	0	0	0.85	0.35	0	0	0	1.54	0	0	0.72	0.31	0	0.5	0	0.47	0	0	0	0	1.05	0	0.48	0	1.23	0.33	0.6	0	0.42	0	0	0
OPN3	1	24	24	0	0	0	0.34	0.34	0	0	0.54	0	0.63	0	0	0.48	1.09	0.5	0.32	1.17	0	0	0	0.73	0.78	0.33	0.39	0	0	0	0	0	0	0.59	0.4	0.52	0.69	0.67	0	1.12	0	0	0.61	0	0	0	0.44	0.35	0
OR2C3	1	24	24	0	0	0.44	0.38	0	0	0	0.49	0	0.56	0	0	0.49	1.04	0.53	0.34	1.14	0	0	0	0.72	0.75	0.34	0.39	0	0	0	0	0	0	0.58	0.47	0.53	0.69	0.61	0	1.44	0	0	0.61	0	0	0	0.42	0.4	0
OR2G2	1	24	24	0	0	0.44	0.38	0	0	0	0.49	0	0.56	0	0	0.49	1.04	0.53	0.34	1.14	0	0	0	0.72	0.75	0.34	0.39	0	0	0	0	0	0	0.58	0.47	0.53	0.69	0.61	0	1.44	0	0	0.61	0	0	0	0.42	0.4	0
OR2G3	1	24	24	0	0	0.44	0.38	0	0	0	0.49	0	0.56	0	0	0.49	1.04	0.53	0.34	1.14	0	0	0	0.72	0.75	0.34	0.39	0	0	0	0	0	0	0.58	0.47	0.53	0.69	0.61	0	1.44	0	0	0.61	0	0	0	0.42	0.4	0
OR2W5	1	24	24	0	0	0.44	0.38	0	0	0	0.49	0	0.56	0	0	0.49	1.04	0.53	0.34	1.14	0	0	0	0.72	0.75	0.34	0.39	0	0	0	0	0	0	0.58	0.47	0.53	0.69	0.61	0	1.44	0	0	0.61	0	0	0	0.42	0.4	0
PBX1	1	24	24	0	0	0	0.38	0.34	0	0	0.62	0	0.67	0	0.42	0	1.1	0.54	0.34	0.37	0	0	0	0.74	0.77	0.34	0	0	0	0	0	0	0	0.61	0.44	0.39	0.72	0.41	0	1.04	0.65	0.32	0	0	0	0	0.47	0.35	0
PDP1	8	24	24	0	0.85	0	0.59	0	1.23	0	1.14	1.1	0.7	0	1.85	0.83	0	0	0	0.86	0.36	0	0	0	1.51	0	0	0.72	0	0	0.52	0.55	0.47	0	0	0	0	0.74	0	0.69	0.89	1.42	0	0.64	0	1	0	0	0
PPP1R12B	1	24	24	0	0	0.7	0.36	0	0	0	0.58	0	0.58	0	0	0.45	1.09	0.5	0	0.47	0	0	0	0.75	0.8	0.51	0.57	0	0	0	0	0	0	0.63	0.45	0.37	0.7	0	0	1.24	0.5	0	0.54	0	0	0.48	0.23	0.53	0
PRDX6	1	24	24	0	0	0.46	0.41	0.4	0	0	0.62	0	0.67	0	0.46	0	1.1	0.54	0.36	0	0	0	0	0.74	0.74	0.34	0.51	0	0	0	0	0	0	0.61	0.5	0.45	0.72	0.42	0	1.04	0.65	0	0	0	0	0	0.47	0.4	0
PREX2	8	24	24	0	0.88	0	0.58	0	1.23	0	0.62	1.09	0.64	0	1.91	1.11	0	0	0	0.85	0.34	0	0	0	1.54	0	0	0.72	0	0	0.5	0.26	0.42	0	0	0	0	1.05	0	0.58	0	1.23	0	0.6	0	0.42	0	0	0
PRRX1	1	24	24	0	0	0	0.39	0.41	0	0	0.62	0	0.67	0	0	0	1.1	0.54	0.36	0.35	0	0	0	0.74	0.74	0.33	0.51	0	0	0	0	0	0	0.61	0.51	0.44	0.72	0.43	0	1.04	0.65	0.34	0	0	0	0	0.47	0.4	0
PXDNL	8	24	24	0	0	0	0.59	0	0.87	0	0.35	1.09	0.67	0	1.97	1.11	0	0	0	0.85	0.33	0	0	0	1.54	0	0	0.72	0	0	0.5	0.38	0.45	0.59	0	0	0	1.05	0	0.47	0	1.23	0.35	0.4	0	0.42	0	0	0
RASAL2	1	24	24	0	0	0.48	0	0	0	0	0.62	0	0.67	0	0	0	1.1	0.54	0.35	0.38	0	0	0.28	0.74	0.76	0.29	0.51	0	0	0	0	0	0	0.61	0.48	0.4	0.72	0.4	0	1.04	0.65	0.31	0	0	0	0	0.46	0.36	0
RGS7	1	24	24	0	0	0	0.34	0.34	0	0	0.54	0	0.63	0	0	0.48	1.09	0.5	0.32	1.17	0	0	0	0.73	0.78	0.33	0.39	0	0	0	0	0	0	0.59	0.4	0.52	0.69	0.67	0	1.12	0	0	0.61	0	0	0	0.44	0.35	0
SDCCAG8	1	24	24	0	0	0.47	0	0.39	0	0	0.61	0	0.63	0	0	0.48	1.04	0.52	0.35	1.14	0	0	0	0.72	0.75	0.4	0.52	0	0	0	0	0	0	0.64	0.47	0.53	0.69	0.67	0	1.44	0	0	0.54	0	0	0	0.42	0.41	0
SELE	1	24	24	0	0	0	0.38	0.42	0	0	0.62	0	0.67	0	0	0	1.1	0.54	0.36	0.35	0	0	0	0.74	0.77	0.33	0.51	0	0	0	0	0	0	0.61	0.51	0.47	0.72	0.43	0	1.04	0.65	0.34	0	0	0	0	0.47	0.4	0
SELL	1	24	24	0	0	0	0.38	0.42	0	0	0.62	0	0.67	0	0	0	1.1	0.54	0.36	0.35	0	0	0	0.74	0.77	0.33	0.51	0	0	0	0	0	0	0.61	0.51	0.47	0.72	0.43	0	1.04	0.65	0.34	0	0	0	0	0.47	0.4	0
SLC9A11	1	24	24	0	0	0.46	0.41	0.4	0	0	0.62	0	0.67	0	0.46	0	1.1	0.54	0.36	0	0	0	0	0.74	0.74	0.34	0.51	0	0	0	0	0	0	0.61	0.5	0.45	0.72	0.42	0	1.04	0.65	0	0	0	0	0	0.47	0.4	0
SNORA36B	1	24	24	0	0	0.48	0	0	0	0	0.62	0	0.66	0	0	0.5	1.11	0.55	0.34	1.18	0	0	0	0.74	0.76	0.35	0.52	0	0	0	0	0	0	0.63	0.42	0.43	0.73	0.71	0	1.22	0.59	0	0.58	0	0	0	0.48	0.38	0
SNTG1	8	24	24	0	0	0	0.59	0	0.87	0	0.35	1.09	0.67	0	2.13	1.11	0	0	0	0.85	0.31	0	0	0	1.54	0	0	0.72	0	0	0.5	0.38	0.45	0.59	0	0	0	1.05	0	0.47	0	1.23	0.35	0.42	0	0.42	0	0	0
SPATA17	1	24	24	0	0	0.44	0	0.42	0	0	0.62	0	0.7	0	0	0.5	1.11	0.55	0.36	0	0	0	0	0.74	0.76	0.38	0.52	0	0	0	0	0	0	0.63	0.55	0	0.73	0.71	0	1.22	0.59	0.37	0.58	0	0	0	0.48	0.4	0
TM7SF4	8	24	24	0	0.87	0	0.58	0.41	1.23	0	1.14	1.1	0.71	0	1.94	0.83	0	0	0	0.86	0	0	0	0	1.51	0.37	0	0.72	0	0	0.53	0.57	0.57	0	0	0	0	1.18	0	0	0.89	1.42	0	0.64	0	1	0	0	0
TMEM65	8	24	24	0	0.92	0	0.56	0	1.23	0	1.14	1.1	0.62	0	1.83	0.83	0	0	0	0.86	0	0	0	0	1.52	0	0	0.72	0	0	0.53	0.75	0.49	0	0	0.79	0	1.18	0	0	0.89	1.42	0	0.64	0	1	0	0	0
TNR	1	24	24	0	0	0.45	0.42	0.31	0	0	0.62	0	0.67	0	0	0	1.1	0.54	0.38	0.41	0	0	0	0.74	0.74	0.39	0.51	0	0	0	0	0	0	0.61	0.42	0.75	0.72	0.4	0	1.04	0.65	0	0	0	0	0	0.36	0.36	0
TPD52	8	24	24	0	0.82	0	0.57	0	1.23	0	0.64	1.09	0.7	0	1.89	1.11	0	0	0	0.85	0.35	0	0	0	1.5	0	0	0.72	0	0	0.53	0.43	0	0	0	0.35	0	1.05	0	0.71	0.67	1.23	0	0.48	0	0.62	0	0	0
TROVE2	1	24	24	0	0	0	0	0	0	0	0.62	0	0.7	0	0	0.53	1.1	0.58	0.39	0.36	0	0	0.26	0.74	0.78	0.38	0.42	0	0	0	0	0	0	0.64	0.62	0	0.72	0.41	0	1.18	0.65	0.41	0.65	0	0	0	0.66	0.45	0
TSPYL5	8	24	24	0	0.85	0	0.59	0	1.23	0	1.14	1.1	0.66	0	1.86	0.83	0	0	0	0.86	0	0	0	0	1.51	0.45	0	0.72	0	0	0.52	0.63	0.53	0	0	0	0	0.74	0	1.01	0.89	1.42	0	0.64	0	1	0	0	0
WDR64	1	24	24	0	0	0.44	0.34	0	0	0	0.54	0	0.63	0	0	0.48	1.09	0.5	0.32	1.17	0	0	0	0.73	0.78	0.33	0.39	0	0	0	0	0	0	0.59	0.4	0.52	0.69	0.67	0	1.12	0	0	0.61	0	0	0	0.44	0.35	0
XCL1	1	24	24	0	0	0	0.37	0.37	0	0	0.62	0	0.67	0	0.46	0	1.1	0.54	0.36	0.35	0	0	0	0.74	0.77	0.33	0	0	0	0	0	0	0	0.61	0.51	0.43	0.72	0.43	0	1.04	0.65	0.34	0	0	0	0	0.47	0.4	0
DNAH14	1	24	23	1	0	0.53	0	0	0	0	0	0	0.58	0	0	0.51	1.12	0.5	0.34	1.13	0	0	0	0.76	0.78	0.37	0.5	0	0	0	0	0	0	0.61	0.42	0.37	0.69	0.66	-0.5	1.19	0.56	0	0.57	0	0	0	0.36	0.4	0
LYST	1	24	23	1	0	0.49	0.31	0	0	0	0.53	0	0.63	0	0	0.48	1.09	0.52	0	1.17	0	0	0	0.73	0.78	0	0.54	0	0	0	0	0	0	0.62	0.49	0.52	0.69	0.6	-0.43	1.12	0.55	0	0.61	0	0	0	0.44	0.44	0
SLCO5A1	8	24	23	1	0.88	0	0.58	-0.53	1.23	0	0.62	1.09	0.64	0	1.91	1.11	0	0	0	0.85	0.32	0	0	0	1.54	0	0	0.72	0	0	0.5	0	0.42	0	0	0	0	1.05	0	0.58	0	1.23	0	0.6	0	0.42	0	0	0
ADAM9	8	24	20	4	0	0	2.52	0	-0.48	0	0.45	0.34	0.6	0	3.93	0	0	0	0	-0.58	0	0	0	1.88	1.49	0	0.93	-0.62	0	0	1.89	0.58	0.42	0	0	0	0	0.63	0	0.4	0	0.43	-0.57	1.19	0	1.55	0	0	2.43
FUT10	8	24	7	17	0	0.35	0	-0.69	-0.55	0	-0.47	-0.77	0.65	0	-1.35	-0.49	0	0	0	-0.5	0	0	0	2.24	1.49	0	-0.5	-0.62	0	0	-0.7	-0.43	0	-0.41	-0.42	0	0	0.71	0	0	0	0	-0.55	0	0	1.55	0	0	0
C8orf12	8	24	3	21	-0.46	0	0	-0.6	-0.28	0	-0.29	-0.77	0.61	0	0	-0.44	0	0	0	-0.47	0	0	0	-0.82	0	-0.2	-0.43	-0.62	0	0	-0.72	-0.28	0	-0.33	0	0	0	0.67	0	0	-0.25	-0.22	-0.56	0	-0.24	-0.48	0	0	0
FAM167A	8	24	3	21	-0.46	0	0	-0.6	-0.28	0	-0.29	-0.77	0.61	0	0	-0.44	0	0	0	-0.47	0	0	0	-0.82	0	-0.2	-0.43	-0.62	0	0	-0.72	-0.28	0	-0.33	0	0	0	0.67	0	0	-0.25	-0.22	-0.56	0	-0.24	-0.48	0	0	0
CTSB	8	24	2	22	-0.46	0.46	0	-0.6	-0.28	0	-0.29	-0.77	0	0	0	-0.44	0	0	0	-0.47	0	0	0	-0.82	0	-0.2	-0.43	-0.62	0	0	-0.72	-0.28	0	-0.33	0	0	0	0	0	0	-0.25	-0.22	-0.56	0	-0.24	-0.48	0	0	0
MYLK3	16	24	2	22	0	0	0	0	-0.71	0	0	-0.33	-0.61	0	0	-0.45	-0.6	-0.66	0	-0.49	0	-0.68	0	0.74	0	-0.3	-0.46	-0.62	0	0	-0.4	0	-0.96	-0.4	-0.6	0	-0.6	0	-0.51	-0.46	-0.41	0	0	0	0	-0.48	0.34	-0.52	0
PEBP4	8	24	2	22	-0.48	0	0	-0.68	-0.35	0	-0.38	-0.77	0.57	0	0	-0.44	0	0	0	-0.49	0	0	0	-0.81	0	0	-0.36	-0.62	0	0	-0.7	-0.33	0	-0.33	0	0	0	-0.59	0	0	-0.26	-0.27	-0.58	0	-0.27	-0.49	0	0	0
RHOBTB2	8	24	2	22	-0.48	0	0	-0.68	-0.35	0	-0.38	-0.77	0.57	0	0	-0.44	0	0	0	-0.49	0	0	0	-0.81	0	0	-0.36	-0.62	0	0	-0.7	-0.33	0	-0.33	0	0	0	-0.59	0	0	-0.26	-0.27	-0.58	0	-0.27	-0.49	0	0	0
TNFRSF10B	8	24	2	22	-0.48	0	0	-0.68	-0.35	0	-0.38	-0.77	0.57	0	0	-0.44	0	0	0	-0.49	0	0	0	-0.81	0	0	-0.36	-0.62	0	0	-0.7	-0.33	0	-0.33	0	0	0	-0.59	0	0	-0.26	-0.27	-0.58	0	-0.27	-0.49	0	0	0
CCL17	16	24	1	23	-0.44	0	0	0	-0.42	0	-0.48	-0.39	-0.61	0	-0.45	-0.47	-0.6	-0.66	0	-0.47	0	-0.68	0	0.77	0	0	-0.33	-0.62	-0.28	0	-0.36	0	0	0	-0.53	0	-0.62	0	-0.54	0	0	0	0	0	-0.34	-0.48	0	-0.54	0
CCL22	16	24	1	23	-0.44	0	0	0	-0.42	0	-0.48	-0.39	-0.61	0	-0.45	-0.47	-0.6	-0.66	0	-0.47	0	-0.68	0	0.77	0	0	-0.33	-0.62	-0.28	0	-0.36	0	0	0	-0.53	0	-0.62	0	-0.54	0	0	0	0	0	-0.34	-0.48	0	-0.54	0
CIAPIN1	16	24	1	23	-0.44	0	0	0	-0.42	0	-0.48	-0.39	-0.61	0	-0.45	-0.47	-0.6	-0.66	0	-0.47	0	-0.68	0	0.77	0	0	-0.33	-0.62	-0.28	0	-0.36	0	0	0	-0.53	0	-0.62	0	-0.54	0	0	0	0	0	-0.34	-0.48	0	-0.54	0
COPS3	17	24	1	23	0	0	0	-0.56	-0.4	-0.51	-0.37	-0.4	-0.28	0	-0.88	-0.5	0	0	0	-0.37	0	-0.82	-0.32	0	0	0	-0.37	-0.76	-0.29	0	0	0	0	0	-0.61	-0.29	0	0	-0.6	0	-0.47	0	0	0	-0.32	0	-0.79	-0.64	0
COQ9	16	24	1	23	-0.44	0	0	0	-0.42	0	-0.48	-0.39	-0.61	0	-0.45	-0.47	-0.6	-0.66	0	-0.47	0	-0.68	0	0.77	0	0	-0.33	-0.62	-0.28	0	-0.36	0	0	0	-0.53	0	-0.62	0	-0.54	0	0	0	0	0	-0.34	-0.48	0	-0.54	0
CX3CL1	16	24	1	23	-0.44	0	0	0	-0.42	0	-0.48	-0.39	-0.61	0	-0.45	-0.47	-0.6	-0.66	0	-0.47	0	-0.68	0	0.77	0	0	-0.33	-0.62	-0.28	0	-0.36	0	0	0	-0.53	0	-0.62	0	-0.54	0	0	0	0	0	-0.34	-0.48	0	-0.54	0
NDEL1	17	24	1	23	0	0	0	0	-0.42	-0.59	-0.39	-0.42	0	0	-0.92	-0.49	0	0	0	-0.46	0	0	-0.34	-0.38	0	0	-0.47	-0.67	0	0	0	0	-0.35	-0.39	-0.55	0	0	-0.58	-0.54	-0.47	-0.46	-0.33	-0.61	0	0	0	-0.72	-0.61	0
SNORA59A	17	24	1	23	0	0	0	-0.54	0	0	-0.41	0	-0.26	0	-0.88	-0.48	0	0	0	-0.48	0	0	-0.35	0	0	-0.27	-0.46	0	-0.28	0	-0.36	0	-0.4	-0.38	-0.54	0	0	0	-0.55	0	-0.44	-0.32	-0.52	0	-0.3	0	-0.62	-0.55	0
SNORA59B	17	24	1	23	0	0	0	-0.54	0	0	-0.41	0	-0.26	0	-0.88	-0.48	0	0	0	-0.48	0	0	-0.35	0	0	-0.27	-0.46	0	-0.28	0	-0.36	0	-0.4	-0.38	-0.54	0	0	0	-0.55	0	-0.44	-0.32	-0.52	0	-0.3	0	-0.62	-0.55	0
UBE2G1	17	24	1	23	0	0	0	-0.63	0	-0.63	-0.41	-0.42	0	0	0	-0.49	0	0	0	-0.5	0	0	-0.34	-0.35	0	-0.34	-0.39	-0.79	0	0	0	-0.4	-0.46	-0.38	-0.67	0	0	-0.67	-0.51	0	0	-0.3	-0.69	0	0	0	-0.72	-0.61	0
ADAT1	16	24	0	24	0	0	0	0	-0.5	0	-0.5	-0.4	-0.61	0	0	-0.48	-0.6	-0.65	0	-0.61	0	-0.66	0	-0.37	0	-0.32	-0.32	-0.63	0	0	-0.4	0	-0.8	-0.38	-0.54	0	-0.58	-0.62	-0.52	-0.53	0	0	0	0	0	-0.46	0	-0.53	0
C16orf46	16	24	0	24	0	0	0	0	-0.4	0	-0.29	-0.35	-0.61	0	0	-0.47	-0.6	-0.65	0	-0.5	0	-0.66	0	-0.35	0	-0.24	0	-0.63	-0.39	0	-0.39	0	-0.8	-0.4	-0.56	0	-0.58	-0.54	-0.55	0	-0.46	0	0	0	0	-0.46	0	-0.56	0
CHST4	16	24	0	24	0	0	0	0	-0.45	0	-0.49	-0.38	-0.63	0	0	-0.46	-0.6	-0.68	0	-0.55	0	-0.71	0	-0.34	0	-0.3	-0.47	-0.68	0	0	-0.4	0	-0.84	-0.37	-0.52	0	-0.6	0	-0.5	-0.48	-0.44	0	0	0	0	-0.49	0	-0.52	0
DYNC1LI2	16	24	0	24	0	0	0	0	-0.47	0	-0.49	-0.42	-0.56	0	-0.27	-0.47	-0.6	-0.59	0	-0.46	0	-0.62	0	0	0	-0.3	-0.37	-0.62	0	-0.23	-0.39	0	-0.74	-0.37	-0.58	0	-0.58	0	-0.55	0	0	0	0	0	0	-0.48	0	-0.56	0
HTA	16	24	0	24	0	0	0	0	-0.36	0	-0.45	-0.37	-0.63	0	0	-0.44	-0.6	-0.68	0	-0.49	0	-0.71	0	-0.37	0	0	-0.47	-0.68	0	0	-0.35	0	-0.84	-0.36	-0.47	-0.34	-0.6	-0.55	-0.49	0	-0.46	0	0	0	0	-0.49	0	-0.53	0
KARS	16	24	0	24	0	0	0	0	-0.5	0	-0.5	-0.4	-0.61	0	0	-0.48	-0.6	-0.65	0	-0.61	0	-0.66	0	-0.37	0	-0.32	-0.32	-0.63	0	0	-0.4	0	-0.8	-0.38	-0.54	0	-0.58	-0.62	-0.52	-0.53	0	0	0	0	0	-0.46	0	-0.53	0
NAE1	16	24	0	24	0	0	0	0	-0.47	0	-0.49	-0.42	-0.56	0	0	-0.47	-0.6	-0.59	0	-0.46	0	-0.62	0	0	0	-0.3	-0.37	-0.62	-0.32	-0.23	-0.39	0	-0.74	-0.37	-0.58	0	-0.58	0	-0.55	0	0	0	0	0	0	-0.48	0	-0.56	0
PLCG2	16	24	0	24	-0.27	0	0	0	0	0	-0.29	-0.35	-0.61	0	0	-0.47	-0.6	-0.65	0	-0.47	0	-0.66	0	0	0	0	-0.25	-0.63	0	0	-0.39	0	-0.77	0	-0.56	-0.32	-0.57	-0.52	-0.55	0	-0.46	0	0	0	-0.29	-0.46	0	-0.56	0
TAT	16	24	0	24	0	0	0	0	-0.45	0	-0.49	-0.38	-0.63	0	0	-0.46	-0.6	-0.68	0	-0.55	0	-0.71	0	-0.34	0	-0.3	-0.47	-0.68	0	0	-0.4	0	-0.84	-0.37	-0.52	0	-0.6	0	-0.5	-0.48	-0.44	0	0	0	0	-0.49	0	-0.52	0
TERF2IP	16	24	0	24	0	0	0	0	-0.5	0	-0.5	-0.4	-0.61	0	0	-0.48	-0.6	-0.65	0	-0.61	0	-0.66	0	-0.37	0	-0.32	-0.32	-0.63	0	0	-0.4	0	-0.8	-0.38	-0.54	0	-0.58	-0.62	-0.52	-0.53	0	0	0	0	0	-0.46	0	-0.53	0
ZDHHC7	16	24	0	24	-0.35	0	0	0	-0.44	0	-0.3	-0.37	-0.61	0	-0.39	-0.45	-0.6	-0.78	0	-0.51	0	-0.83	0	0	0	0	0	-0.63	-0.29	-0.24	-0.39	0	0	0	-0.58	-0.35	0	0	-0.57	0	-0.48	0	0	0	-0.3	-0.46	0	-0.56	0
ZFHX3	16	24	0	24	0	0	0	0	-0.36	0	-0.45	-0.37	-0.63	0	0	-0.44	-0.6	-0.68	0	-0.49	0	-0.71	0	-0.37	0	0	-0.47	-0.68	0	0	-0.35	0	-0.84	-0.36	-0.47	-0.34	-0.6	-0.55	-0.49	0	-0.46	0	0	0	0	-0.49	0	-0.53	0
ZNF19	16	24	0	24	0	0	0	0	-0.45	0	-0.49	-0.38	-0.63	0	0	-0.46	-0.6	-0.68	0	-0.55	0	-0.71	0	-0.34	0	-0.3	-0.47	-0.68	0	0	-0.4	0	-0.84	-0.37	-0.52	0	-0.6	0	-0.5	-0.48	-0.44	0	0	0	0	-0.49	0	-0.52	0
AIDA	1	23	23	0	0	0.48	0	0	0	0	0.62	0	0.66	0	0	0.5	1.11	0.55	0	1.18	0	0	0	0.74	0.76	0.34	0.52	0	0	0	0	0	0	0.63	0.42	0.43	0.73	0.64	0	1.19	0.59	0	0.58	0	0	0	0.48	0.4	0
ANKRD46	8	23	23	0	0.95	0	0	0	1.23	0	1.14	1.1	0.61	0	1.68	0.83	0	0	0	0.86	0.37	0	0	0	1.51	0	0	0.72	0	0	0.5	0.58	0	0	0	0	0	1.18	0	0.96	0.89	1.42	0	0.64	0	1	0	0	0
ATF6	1	23	23	0	0	1.01	0.39	0.3	0	0	0.62	0	0.67	0	0	0	1.1	0.54	0.31	0.39	0	0	0	0.74	0.77	0	0	0	0	0	0	0	0	0.61	0.52	0.41	0.72	0.39	0	1.04	0.65	0.39	0	0	0	0	0.47	0.44	0
BHLHE22	8	23	23	0	0.88	0	0	0	1.23	0	0.62	1.09	0.7	0	1.91	1.11	0	0	0	0.85	0.33	0	0	0	1.54	0	0	0.72	0	0	0.5	0	0.47	0	0	0	0	1.05	0	0.48	0	1.23	0.35	0.6	0	0.42	0	0	0
C1orf107	1	23	23	0	0	0.51	0.4	0.32	0	0	0.62	0	0.64	0	0	0.5	1.11	0.52	0	0.44	0	0	0	0.74	0.76	0.49	0.52	0	0	0	0	0	0	0.61	0.44	0	0.73	0.71	0	1.22	0.59	0	0.58	0	0	0	0.48	0.32	0
C1orf58	1	23	23	0	0	0.48	0	0	0	0	0.62	0	0.66	0	0	0.5	1.11	0.55	0	1.18	0	0	0	0.74	0.76	0.34	0.52	0	0	0	0	0	0	0.63	0.42	0.43	0.73	0.64	0	1.19	0.59	0	0.58	0	0	0	0.48	0.4	0
C1orf74	1	23	23	0	0	0.51	0.4	0.32	0	0	0.62	0	0.64	0	0	0.5	1.11	0.52	0	0.44	0	0	0	0.74	0.76	0.49	0.52	0	0	0	0	0	0	0.61	0.44	0	0.73	0.71	0	1.22	0.59	0	0.58	0	0	0	0.48	0.32	0
CACNA1E	1	23	23	0	0	0.82	0.39	0.34	0	0	0.62	0	0.7	0	0	0	1.1	0.58	0.37	0.44	0	0	0	0.74	0.76	0.44	0.51	0	0	0	0	0	0	0.64	0.44	0.4	0.72	0.47	0	1.18	0.65	0	0	0	0	0	0.46	0	0
CFHR2	1	23	23	0	0	0	0	0	0	0	0.68	0	0.75	0	0.56	0.54	1.11	0	0.37	0.36	0	0	0	0.74	0.66	0.39	0.53	0	0	0	0	0	0	0.66	0.61	0	0.72	0.42	0	1.37	0.65	0.4	0.62	0	0	0	0.64	0.45	0
CLVS1	8	23	23	0	0.88	0	0	0	1.23	0	0.62	1.09	0.7	0	2.11	1.11	0	0	0	0.85	0.35	0	0	0	1.54	0	0	0.72	0	0	0.5	0	0.47	0	0	0	0	1.05	0	0.48	0	1.23	0.33	0.6	0	0.42	0	0	0
CR1L	1	23	23	0	0	0.49	0	0	0	0	0.62	0	0.64	0	0	0.5	1.11	0.52	0	0.44	0	0	0	0.74	0.82	0.49	0.52	0	0	0	0	0	0	0.61	0.42	0.41	0.73	0.71	0	1.22	0.59	0.58	0.58	0	0	0	0.44	0	0
CYP7B1	8	23	23	0	0.88	0	0	0	1.23	0	0.62	1.09	0.7	0	1.91	1.11	0	0	0	0.85	0.33	0	0	0	1.54	0	0	0.72	0	0	0.5	0	0.47	0	0	0	0	1.05	0	0.48	0	1.23	0.35	0.6	0	0.42	0	0	0
FAM177B	1	23	23	0	0	0.48	0	0	0	0	0.62	0	0.66	0	0	0.5	1.11	0.55	0	1.18	0	0	0	0.74	0.76	0.34	0.52	0	0	0	0	0	0	0.63	0.42	0.43	0.73	0.64	0	1.19	0.59	0	0.58	0	0	0	0.48	0.4	0
FMO4	1	23	23	0	0	0.94	0.39	0.41	0	0	0.62	0	0.67	0	0	0	1.1	0.54	0.36	0	0	0	0	0.74	0.74	0	0.51	0	0	0	0	0	0	0.61	0.51	0.42	0.72	0.43	0	1.04	0.65	0.34	0	0	0	0	0.47	0.4	0
G0S2	1	23	23	0	0	0.51	0.4	0.32	0	0	0.62	0	0.64	0	0	0.5	1.11	0.52	0	0.44	0	0	0	0.74	0.76	0.49	0.52	0	0	0	0	0	0	0.61	0.44	0	0.73	0.71	0	1.22	0.59	0	0.58	0	0	0	0	0.32	0
IL19	1	23	23	0	0	0.5	0.38	0.33	0	0	0.75	0	0.67	0	0	0.5	1.11	0.55	0	0.43	0	0	0	0.74	0.82	0.53	0.62	0	0	0	0	0	0	0.65	0	0.42	0.75	0.71	0	1.22	0.55	0.6	0.58	0	0	0	0	0	0
IL20	1	23	23	0	0	0.5	0.38	0.33	0	0	0.75	0	0.67	0	0	0.5	1.11	0.55	0	0.43	0	0	0	0.74	0.82	0.53	0.62	0	0	0	0	0	0	0.65	0	0.42	0.75	0.71	0	1.22	0.55	0.6	0.58	0	0	0	0	0	0
ILDR2	1	23	23	0	0	0	0.4	0.36	0	0	0.62	0	0.67	0	0.39	0	1.1	0.54	0.35	0.33	0	0	0	0.74	0.77	0	0	0	0	0	0	0	0	0.61	0.47	0.42	0.72	0.39	0	1.04	0.65	0	0	0	0	0	0.47	0.39	0
IRF6	1	23	23	0	0	0.51	0.4	0.32	0	0	0.62	0	0.64	0	0	0.5	1.11	0.52	0	0.44	0	0	0	0.74	0.76	0.49	0.52	0	0	0	0	0	0	0.61	0.44	0	0.73	0.71	0	1.22	0.59	0	0.58	0	0	0	0.48	0.32	0
KIFAP3	1	23	23	0	0	0	0	0.42	0	0	0.62	0	0.67	0	0	0	1.1	0.54	0.36	0.35	0	0	0.31	0.74	0.68	0.33	0.51	0	0	0	0	0	0	0.61	0.51	0	0.72	0.43	0	1.04	0.65	0.34	0	0	0	0	0.47	0.4	0
LOC157381	8	23	23	0	0.95	0	0.56	0	1.23	0	1.14	1.1	0.62	0	0	0.83	0	0	0	0.86	0	0	0	0	1.52	0	0	0.72	0	0	0.53	0.75	0.42	0	0	0.79	0	1.18	0	0	0.89	1.42	0	0.64	0	1	0	0	0
LOC401463	8	23	23	0	0.88	0	0	0	1.23	0	0.62	1.09	0.7	0	1.91	1.11	0	0	0	0.85	0.33	0	0	0	1.54	0	0	0.72	0	0	0.5	0	0.47	0	0	0	0	1.05	0	0.48	0	1.23	0.35	0.6	0	0.42	0	0	0
MAEL	1	23	23	0	0	0	0.4	0.36	0	0	0.62	0	0.67	0	0.39	0	1.1	0.54	0.35	0.33	0	0	0	0.74	0.77	0	0	0	0	0	0	0	0	0.61	0.47	0.42	0.72	0.39	0	1.04	0.65	0	0	0	0	0	0.47	0.39	0
METTL11B	1	23	23	0	0	0	0.39	0.41	0	0	0.62	0	0.67	0	0	0	1.1	0.54	0.36	0.35	0	0	0	0.74	0.74	0.33	0.51	0	0	0	0	0	0	0.61	0.51	0	0.72	0.43	0	1.04	0.65	0.34	0	0	0	0	0.47	0.4	0
MIA3	1	23	23	0	0	0.48	0	0	0	0	0.62	0	0.66	0	0	0.5	1.11	0.55	0	1.18	0	0	0	0.74	0.76	0.34	0.52	0	0	0	0	0	0	0.63	0.42	0.43	0.73	0.64	0	1.19	0.59	0	0.58	0	0	0	0.48	0.4	0
MIR124-2	8	23	23	0	0.88	0	0	0	1.23	0	0.62	1.09	0.7	0	1.91	1.11	0	0	0	0.85	0.33	0	0	0	1.54	0	0	0.72	0	0	0.5	0	0.47	0	0	0	0	1.05	0	0.48	0	1.23	0.35	0.6	0	0.42	0	0	0
MIR199A2	1	23	23	0	0	0	0	0.4	0	0	0.62	0	0.67	0	0	0	1.1	0.54	0.36	0.36	0	0	0.29	0.74	0.74	0.34	0.51	0	0	0	0	0	0	0.61	0.5	0	0.72	0.42	0	1.04	0.65	0.37	0	0	0	0	0.47	0.4	0
MIR214	1	23	23	0	0	0	0	0.4	0	0	0.62	0	0.67	0	0	0	1.1	0.54	0.36	0.36	0	0	0.29	0.74	0.74	0.34	0.51	0	0	0	0	0	0	0.61	0.5	0	0.72	0.42	0	1.04	0.65	0.37	0	0	0	0	0.47	0.4	0
MIR488	1	23	23	0	0	0	0.42	0.4	0	0	0.62	0	0.67	0	0	0	1.1	0.54	0.35	0.38	0	0	0	0.74	0.76	0.35	0.51	0	0	0	0	0	0	0.61	0.48	0.39	0.72	0.4	0	1.04	0.65	0	0	0	0	0	0.46	0.36	0
NCOA2	8	23	23	0	0.88	0	0.58	0	1.23	0	0.64	1.09	0.7	0	1.91	1.11	0	0	0	0.85	0.4	0	0	0	1.54	0	0	0.72	0	0	0.53	0	0.32	0	0	0	0	1.05	0	0.71	0	1.23	0	0.48	0	0.62	0	0	0
OR10K1	1	23	23	0	0	0	0	0.51	0	0	0.57	0	0.67	0	0	0	1.02	0.54	0.37	0.38	0	0	0.27	0.75	0.8	0.24	0	0	0.3	0	0	0	0.23	0.61	0.54	0	0.72	0.46	0	1.17	0.5	0.33	0.63	0	0	0	0	0.42	0
OR10K2	1	23	23	0	0	0	0	0.51	0	0	0.57	0	0.67	0	0	0	1.02	0.54	0.37	0.38	0	0	0.27	0.75	0.8	0.24	0	0	0.3	0	0	0	0.23	0.61	0.54	0	0.72	0.46	0	1.17	0.5	0.33	0.63	0	0	0	0	0.42	0
OR10R2	1	23	23	0	0	0	0	0.51	0	0	0.57	0	0.67	0	0	0	1.02	0.54	0.37	0.38	0	0	0.27	0.75	0.8	0.24	0	0	0.3	0	0	0	0.23	0.61	0.54	0	0.72	0.46	0	1.17	0.5	0.33	0.63	0	0	0	0	0.42	0
OR10T2	1	23	23	0	0	0	0	0.51	0	0	0.57	0	0.67	0	0	0	1.02	0.54	0.37	0.38	0	0	0.27	0.75	0.8	0.24	0	0	0.3	0	0	0	0.23	0.61	0.54	0	0.72	0.46	0	1.17	0.5	0.33	0.63	0	0	0	0	0.42	0
OR10X1	1	23	23	0	0	0	0	0.51	0	0	0.57	0	0.67	0	0	0	1.02	0.54	0.37	0.38	0	0	0.27	0.75	0.8	0.24	0	0	0.3	0	0	0	0.23	0.61	0.54	0	0.72	0.46	0	1.17	0.5	0.33	0.63	0	0	0	0	0.42	0
OR10Z1	1	23	23	0	0	0	0	0.51	0	0	0.57	0	0.67	0	0	0	1.02	0.54	0.37	0.38	0	0	0.27	0.75	0.8	0.24	0	0	0.3	0	0	0	0.23	0.61	0.54	0	0.72	0.46	0	1.17	0.5	0.33	0.63	0	0	0	0	0.42	0
OR6K2	1	23	23	0	0	0	0	0.51	0	0	0.57	0	0.67	0	0	0	1.02	0.54	0.37	0.38	0	0	0.27	0.75	0.8	0.24	0	0	0.3	0	0	0	0.23	0.61	0.54	0	0.72	0.46	0	1.17	0.5	0.33	0.63	0	0	0	0	0.42	0
OR6K3	1	23	23	0	0	0	0	0.51	0	0	0.57	0	0.67	0	0	0	1.02	0.54	0.37	0.38	0	0	0.27	0.75	0.8	0.24	0	0	0.3	0	0	0	0.23	0.61	0.54	0	0.72	0.46	0	1.17	0.5	0.33	0.63	0	0	0	0	0.42	0
OR6P1	1	23	23	0	0	0	0	0.51	0	0	0.57	0	0.67	0	0	0	1.02	0.54	0.37	0.38	0	0	0.27	0.75	0.8	0.24	0	0	0.3	0	0	0	0.23	0.61	0.54	0	0.72	0.46	0	1.17	0.5	0.33	0.63	0	0	0	0	0.42	0
OR6Y1	1	23	23	0	0	0	0	0.51	0	0	0.57	0	0.67	0	0	0	1.02	0.54	0.37	0.38	0	0	0.27	0.75	0.8	0.24	0	0	0.3	0	0	0	0.23	0.61	0.54	0	0.72	0.46	0	1.17	0.5	0.33	0.63	0	0	0	0	0.42	0
PTGS2	1	23	23	0	0	1	0	0	0	0	0.62	0	0.7	0	0	0	1.1	0.58	0.39	0.35	0	0	0	0.74	0.76	0.38	0.51	0	0	0	0	0	0	0.64	0.62	0	0.72	0.41	0	1.18	0.65	0.41	0.61	0	0	0	0.46	0.45	0
PVT1	8	23	23	0	0	0	0.56	0	1.23	0	1.14	1.1	0.73	0	0	0.83	0	0	0	0.86	0	0	0	0	1.52	0	0	0.72	0	0	0.55	0.79	0.56	0	0	0.29	0	1.18	0	0	0.89	1.42	0	0.64	0	1	0.26	0	0
RNF139	8	23	23	0	0.92	0	0.56	0	1.23	0	1.14	1.1	0.62	0	1.83	0.83	0	0	0	0.86	0	0	0	0	1.52	0	0	0.72	0	0	0.53	0.75	0	0	0	0.79	0	1.18	0	0	0.89	1.42	0	0.64	0	1	0	0	0
RNF2	1	23	23	0	0	1	0	0	0	0	0.62	0	0.7	0	0	0	1.1	0.58	0.39	0	0	0	0	0.74	0.76	0.38	0.51	0	0	0	0	0	0	0.64	0.62	0.44	0.72	0.41	0	1.18	0.65	0.41	0.61	0	0	0	0.46	0.45	0
SEC16B	1	23	23	0	0	0	0.42	0.4	0	0	0.62	0	0.67	0	0	0	1.1	0.54	0.35	0.38	0	0	0	0.74	0.76	0.34	0.51	0	0	0	0	0	0	0.61	0.48	0.39	0.72	0.4	0	1.04	0.65	0	0	0	0	0	0.46	0.36	0
SNX31	8	23	23	0	0.95	0	0	0	1.23	0	1.14	1.1	0.61	0	1.68	0.83	0	0	0	0.86	0.37	0	0	0	1.51	0	0	0.72	0	0	0.5	0.58	0	0	0	0	0	1.18	0	0.96	0.89	1.42	0	0.64	0	1	0	0	0
SPTA1	1	23	23	0	0	0	0	0.51	0	0	0.57	0	0.67	0	0	0	1.02	0.54	0.37	0.38	0	0	0.27	0.75	0.8	0.24	0	0	0.3	0	0	0	0.23	0.61	0.54	0	0.72	0.46	0	1.17	0.5	0.33	0.63	0	0	0	0	0.42	0
SULF1	8	23	23	0	0.88	0	0.58	0	1.23	0	0.62	1.09	0.64	0	1.91	1.11	0	0	0	0.85	0.32	0	0	0	1.54	0	0	0.72	0	0	0.5	0	0.42	0	0	0	0	1.05	0	0.58	0	1.23	0	0.6	0	0.42	0	0	0
TAF1A	1	23	23	0	0	0.48	0	0	0	0	0.62	0	0.66	0	0	0.5	1.11	0.55	0	1.18	0	0	0	0.74	0.76	0.34	0.52	0	0	0	0	0	0	0.63	0.42	0.43	0.73	0.64	0	1.19	0.59	0	0.58	0	0	0	0.48	0.4	0
TATDN1	8	23	23	0	0.92	0	0.56	0	1.23	0	1.14	1.1	0.62	0	1.83	0.83	0	0	0	0.86	0	0	0	0	1.52	0	0	0.72	0	0	0.53	0.75	0	0	0	0.79	0	1.18	0	0	0.89	1.42	0	0.64	0	1	0	0	0
TERF1	8	23	23	0	0.88	0	0.58	0	1.23	0	0.64	1.09	0.7	0	1.91	1.11	0	0	0	0.85	0.34	0	0	0	1.54	0	0	0.72	0	0	0.53	0	0.45	0	0	0	0	1.05	0	0.71	0.67	1.23	0	0.48	0	0.62	0	0	0
TG	8	23	23	0	0	0	0.66	0	1.23	0	1.14	1.1	0.69	0	0	0.83	0	0	0	0.86	0.4	0	0	0	0	0	0	0.72	0	0	0.52	0.43	0.55	0	0	0.55	0	1.18	0	0	0.89	1.42	0	0.64	0	1	0.15	0	0
TOX	8	23	23	0	0	0	0	0	1.23	0	0.37	1.09	0.7	0	2.11	1.11	0	0	0	0.85	0.37	0	0	0	1.54	0	0	0.72	0.31	0	0.5	0	0.43	0	0	0	0	1.05	0	0.48	0	1.23	0.33	0.6	0	0.42	0	0	0
TRAF3IP3	1	23	23	0	0	0.51	0.4	0.32	0	0	0.62	0	0.64	0	0	0.5	1.11	0.52	0	0.44	0	0	0	0.74	0.76	0.49	0.52	0	0	0	0	0	0	0.61	0.44	0	0.73	0.71	0	1.22	0.59	0	0.58	0	0	0	0.48	0.32	0
TRMT12	8	23	23	0	0.92	0	0.56	0	1.23	0	1.14	1.1	0.62	0	1.83	0.83	0	0	0	0.86	0	0	0	0	1.52	0	0	0.72	0	0	0.53	0.75	0	0	0	0.79	0	1.18	0	0	0.89	1.42	0	0.64	0	1	0	0	0
XCL2	1	23	23	0	0	0	0.37	0.37	0	0	0.62	0	0.67	0	0.46	0	1.1	0.54	0.36	0.35	0	0	0	0.74	0.77	0.33	0	0	0	0	0	0	0	0.61	0.51	0.43	0.72	0.43	0	1.04	0.65	0	0	0	0	0	0.47	0.4	0
XKR4	8	23	23	0	0	0	0	0	1.23	0	0.33	1.09	0.63	0	1.95	1.11	0	0	0	0.85	0.34	0	0	0	1.54	0	0	0.72	0	0	0.47	0.35	0.43	0	0	0.37	0	1.05	0	0.44	0	1.23	0.34	0.6	0	0.42	0	0	0
ZNF238	1	23	23	0	0	0.47	0.34	0.31	0	0	0.61	0	0.63	0	0	0.48	1.04	0.52	0	1.14	0	0	0	0.72	0.75	0.4	0.52	0	0	0	0	0	0	0.64	0.47	0.53	0.69	0.67	0	1.44	0	0	0.54	0	0	0	0.42	0	0
ARV1	1	23	22	1	0	0.49	0.38	0	0	0	0.58	0	0.62	0	0	0.47	1.09	0.5	0	1.17	0	0	0	0.73	0.78	0	0.54	0	0	0	0	0	0	0.61	0	0.37	0.69	0.66	-0.43	1.12	0.55	0	0.55	0	0	0	0.36	0.41	0
GALNT2	1	23	22	1	0	0.49	0.38	0.26	0	0	0.58	0	0.62	0	0	0.47	1.09	0.49	0	1.17	0	0	0	0.73	0.78	0	0.53	0	0	0	0	0	0	0.59	0	0.37	0.69	0.66	-0.42	1.12	0.55	0	0.55	0	0	0	0.36	0	0
NCRNA00051	8	23	22	1	0	0	0.73	0	1.34	0	0.82	1.03	0.51	0	0	0.73	0	0	0	1.09	0.26	0	0	0	1.69	0.47	0	0	0	0	0.4	0.41	0.35	0	0	0	0	0.36	0	0	0.8	0.69	0	1.09	0	1.06	0	-0.28	0.43
PLD5	1	23	22	1	0	0.43	0.36	0	0	0	0.51	0	0.61	0	0	0.49	1.09	0.47	0	1.17	0	0	0	0.73	0.78	0.36	0.37	0	0	0	0	0	0	0.58	0.37	0.53	0.69	0.7	-0.4	1.12	0	0	0.61	0	0	0	0.43	0	0
STAU2	8	23	22	1	0.88	0	0.58	-0.43	1.23	0	0.64	1.09	0.7	0	1.82	1.11	0	0	0	0.85	0.37	0	0	0	1.54	0	0	0.72	0	0	0.53	0	0	0	0	0	0	1.05	0	0.71	0.67	1.23	0	0.48	0	0.62	0	0	0
TARBP1	1	23	22	1	0	0.49	0.37	0	0	0	0.58	0	0.62	0	0	0.47	1.09	0.5	0	1.17	0	0	0	0.73	0.78	0	0.54	0	0	0	0	0	0	0.61	0	0.37	0.69	0.66	-0.48	1.12	0.55	0	0.55	0	0	0	0.36	0.36	0
TSNARE1	8	23	22	1	0	0	0.73	0	1.34	0	0.82	1.03	0.51	0	0	0.73	0	0	0	1.09	0.26	0	0	0	1.69	0.47	0	0	0	0	0.4	0.41	0.35	0	0	0	0	0.36	0	0	0.8	0.69	0	1.09	0	1.06	0	-0.28	0.43
TTC13	1	23	22	1	0	0.49	0.38	0	0	0	0.58	0	0.62	0	0	0.47	1.09	0.5	0	1.17	0	0	0	0.73	0.78	0	0.54	0	0	0	0	0	0	0.61	0	0.37	0.69	0.66	-0.43	1.12	0.55	0	0.55	0	0	0	0.36	0.41	0
UBE2W	8	23	22	1	0.88	0	0.58	-0.43	1.23	0	0.64	1.09	0.7	0	1.82	1.11	0	0	0	0.85	0.37	0	0	0	1.54	0	0	0.72	0	0	0.53	0	0	0	0	0	0	1.05	0	0.71	0.67	1.23	0	0.48	0	0.62	0	0	0
DUSP26	8	23	5	18	0	0.35	0	-0.69	-0.55	0	-0.47	-0.77	0	0	-1.55	-0.49	0	0	0	-0.5	0	0	0	2.24	1.49	0	-0.5	-0.62	0	0	-0.7	-0.43	0	-0.41	-0.42	0	0	0	0	0	0	0	-0.55	0	0	1.55	0	0	-0.47
ABCC11	16	23	4	19	0	0	0.3	0	-0.44	0.25	0	-0.35	-0.61	0	0	-0.43	-0.6	-0.66	0	-0.49	0	-0.68	0	0.74	0	0	-0.42	-0.62	0	0	0	0	-0.38	-0.34	-0.4	0	-0.6	0	-0.44	-0.41	0	0	0	0	0	-0.48	0.3	-0.52	0
HEATR3	16	23	2	21	0	0	0	0	-0.41	0	0	-0.35	-0.61	0	0	-0.44	-0.6	-0.66	0	-0.49	0	-0.68	0	0.74	0	-0.24	-0.41	-0.62	0	0	-0.38	0	-0.36	-0.39	-0.5	0	-0.6	0	-0.54	0	0	0	0	0	0	-0.48	0.18	-0.52	0
ORC6L	16	23	2	21	0	0	0	0	-0.71	0	0	-0.33	-0.61	0	0	-0.45	-0.6	-0.66	0	-0.49	0	-0.68	0	0.74	0	-0.3	-0.46	-0.62	0	0	-0.4	0	-0.96	-0.4	0	0	-0.6	0	-0.51	-0.46	-0.41	0	0	0	0	-0.48	0.34	-0.52	0
PAPD5	16	23	2	21	0	0	0	0	-0.41	0	0	-0.35	-0.61	0	0	-0.44	-0.6	-0.66	0	-0.49	0	-0.68	0	0.74	0	-0.24	-0.41	-0.62	0	0	-0.38	0	-0.36	-0.39	-0.5	0	-0.6	0	-0.54	0	0	0	0	0	0	-0.48	0.18	-0.52	0
SHCBP1	16	23	2	21	0	0	0	0	-0.71	0	0	-0.33	-0.61	0	0	-0.45	-0.6	-0.66	0	-0.49	0	-0.68	0	0.74	0	-0.3	-0.46	-0.62	0	0	-0.4	0	-0.96	-0.4	0	0	-0.6	0	-0.51	-0.46	-0.41	0	0	0	0	-0.48	0.34	-0.52	0
TMEM188	16	23	2	21	0	0	0	0	-0.41	0	0	-0.35	-0.61	0	0	-0.44	-0.6	-0.66	0	-0.49	0	-0.68	0	0.74	0	-0.24	-0.41	-0.62	0	0	-0.38	0	-0.36	-0.39	-0.5	0	-0.6	0	-0.54	0	0	0	0	0	0	-0.48	0.18	-0.52	0
TNFRSF10C	8	23	2	21	0	0	0	-0.68	-0.35	0	-0.38	-0.77	0.57	0	0	-0.44	0	0	0	-0.49	0	0	0	-0.81	0	0	-0.36	-0.62	0	0	-0.7	-0.33	0	-0.33	0	0	0	-0.59	0	0	-0.26	-0.27	-0.58	0	-0.27	-0.49	0	0	0
VPS35	16	23	2	21	0	0	0	0	-0.71	0	0	-0.33	-0.61	0	0	-0.45	-0.6	-0.66	0	-0.49	0	-0.68	0	0.74	0	-0.3	-0.46	-0.62	0	0	-0.4	0	-0.96	-0.4	0	0	-0.6	0	-0.51	-0.46	-0.41	0	0	0	0	-0.48	0.34	-0.52	0
ANKFY1	17	23	1	22	0	0	0	-0.63	0	-0.63	-0.41	-0.42	0	0	0	-0.49	0	0	0	-0.5	0	0	-0.34	-0.35	0	-0.34	-0.39	-0.79	0	0	0	-0.4	-0.46	-0.38	-0.67	0	0	-0.67	-0.51	0	0	-0.3	-0.69	0	0	0	-0.72	-0.61	0
ARL2BP	16	23	1	22	0	0	0	0	-0.42	0	-0.48	-0.39	-0.61	0	-0.45	-0.47	-0.6	-0.66	0	-0.47	0	-0.68	0	0.77	0	0	-0.33	-0.62	-0.28	0	-0.36	0	0	0	-0.53	0	-0.62	0	-0.54	0	0	0	0	0	-0.34	-0.48	0	-0.54	0
CETP	16	23	1	22	0	0	0	0	-0.42	0	-0.48	-0.39	-0.61	0	0	-0.47	-0.6	-0.66	0	-0.47	0	-0.68	0	0.77	0	0	-0.33	-0.62	0	0	-0.36	0	-0.33	-0.33	-0.53	0	-0.58	0	-0.54	0	0	0	0	0	-0.35	-0.48	0	-0.54	0
CYB5D2	17	23	1	22	0	0	0	-0.63	0	-0.63	-0.41	-0.42	0	0	0	-0.49	0	0	0	-0.5	0	0	-0.34	-0.35	0	-0.34	-0.39	-0.79	0	0	0	-0.4	-0.46	-0.38	-0.67	0	0	-0.67	-0.51	0	0	-0.3	-0.69	0	0	0	-0.72	-0.61	0
HERPUD1	16	23	1	22	0	0	0	0	-0.42	0	-0.48	-0.39	-0.61	0	0	-0.47	-0.6	-0.66	0	-0.47	0	-0.68	0	0.77	0	0	-0.33	-0.62	0	0	-0.36	0	-0.33	-0.33	-0.53	0	-0.58	0	-0.54	0	0	0	0	0	-0.35	-0.48	0	-0.54	0
NLRC5	16	23	1	22	0	0	0	0	-0.42	0	-0.48	-0.39	-0.61	0	0	-0.47	-0.6	-0.66	0	-0.47	0	-0.68	0	0.77	0	0	-0.33	-0.62	0	0	-0.36	0	-0.33	-0.33	-0.53	0	-0.58	0	-0.54	0	0	0	0	0	-0.35	-0.48	0	-0.54	0
PITPNM3	17	23	1	22	-0.53	0	0	0	0	-0.59	-0.4	-0.42	0	0	-0.84	-0.49	0	0	0	-0.44	0	0	-0.35	-0.35	0	-0.28	-0.44	-0.74	0	0	0	0	0	-0.36	-0.53	-0.3	0	0	-0.53	0	-0.48	-0.31	-0.66	0	0	0	-0.72	-0.61	0
PLLP	16	23	1	22	0	0	0	0	-0.42	0	-0.48	-0.39	-0.61	0	-0.45	-0.47	-0.6	-0.66	0	-0.47	0	-0.68	0	0.77	0	0	-0.33	-0.62	-0.28	0	-0.36	0	0	0	-0.53	0	-0.62	0	-0.54	0	0	0	0	0	-0.34	-0.48	0	-0.54	0
SLC12A3	16	23	1	22	0	0	0	0	-0.42	0	-0.48	-0.39	-0.61	0	0	-0.47	-0.6	-0.66	0	-0.47	0	-0.68	0	0.77	0	0	-0.33	-0.62	0	0	-0.36	0	-0.33	-0.33	-0.53	0	-0.58	0	-0.54	0	0	0	0	0	-0.35	-0.48	0	-0.54	0
TRPV3	17	23	1	22	0	0	0	-0.63	0	-0.63	-0.4	-0.42	-0.38	0	0	-0.49	0	0	0	-0.42	0	0	-0.36	0	0	-0.29	-0.48	-0.78	0	0	0	0	-0.33	-0.35	-0.44	0	0	-0.52	-0.42	0	0	-0.27	-0.5	0	0	0	-0.72	-0.61	-0.25
UBB	17	23	1	22	0	0	0	-0.51	-0.61	-0.67	-0.39	-0.37	-0.37	0	-0.96	-0.46	0	0	0	-0.54	0	-0.79	-0.33	-0.37	0	0	-0.41	-0.74	-0.36	0	0	0	0	0	-0.58	0	0	0	-0.52	0	-0.49	0	-0.7	0	0	0	-0.58	-0.53	0
ZZEF1	17	23	1	22	0	0	0	-0.63	0	-0.63	-0.41	-0.42	0	0	0	-0.49	0	0	0	-0.5	0	0	-0.34	-0.35	0	-0.34	-0.39	-0.79	0	0	0	-0.4	-0.46	-0.38	-0.67	0	0	-0.67	-0.51	0	0	-0.3	-0.69	0	0	0	-0.72	-0.61	0
CALB2	16	23	0	23	0	0	0	0	-0.45	0	-0.49	-0.38	-0.63	0	0	-0.46	-0.6	-0.68	0	-0.55	0	-0.71	0	-0.34	0	-0.3	-0.47	-0.68	0	0	-0.4	0	-0.84	-0.37	-0.52	0	-0.6	0	-0.5	-0.48	0	0	0	0	0	-0.49	0	-0.52	0
CCDC79	16	23	0	23	0	0	0	0	-0.47	0	-0.49	-0.42	-0.56	0	0	-0.47	-0.6	-0.59	0	-0.46	0	-0.62	0	0	0	-0.3	-0.37	-0.62	0	-0.23	-0.39	0	-0.74	-0.37	-0.58	0	-0.58	0	-0.55	0	0	0	0	0	0	-0.48	0	-0.56	0
KIAA0513	16	23	0	23	-0.35	0	0	0	-0.44	0	-0.3	-0.37	-0.61	0	-0.39	-0.45	-0.6	-0.78	0	-0.51	0	-0.83	0	0	0	0	0	-0.63	0	-0.24	-0.39	0	0	0	-0.58	-0.35	0	0	-0.57	0	-0.48	0	0	0	-0.3	-0.46	0	-0.56	0
ZNF23	16	23	0	23	0	0	0	0	-0.45	0	-0.49	-0.38	-0.63	0	0	-0.46	-0.6	-0.68	0	-0.55	0	-0.71	0	-0.34	0	-0.3	-0.47	-0.68	0	0	-0.4	0	-0.84	-0.37	-0.52	0	-0.6	0	-0.5	-0.48	0	0	0	0	0	-0.49	0	-0.52	0
AIM2	1	22	22	0	0	0.47	0.38	0.43	0	0	0.57	0	0.67	0	0.47	0	1.02	0.54	0.37	0.37	0	0	0	0.75	0.8	0	0	0	0	0	0	0	0	0.61	0.54	0.46	0.72	0.46	0	1.17	0.5	0	0.63	0	0	0	0	0.38	0
C1orf133	1	22	22	0	0	0.5	0.4	0	0	0	0.62	0	0.64	0	0	0.5	1.11	0.52	0	0.44	0	0	0	0.74	0.76	0.49	0.52	0	0	0	0	0	0	0.61	0.44	0.4	0.73	0.71	0	1.22	0.59	0	0.58	0	0	0	0.48	0	0
C1orf25	1	22	22	0	0	1	0	0	0	0	0.62	0	0.7	0	0	0	1.1	0.58	0.39	0	0	0	0	0.74	0.76	0.38	0.51	0	0	0	0	0	0	0.64	0.62	0	0.72	0.41	0	1.18	0.65	0.41	0.61	0	0	0	0.46	0.45	0
C1orf31	1	22	22	0	0	0.49	0.37	0	0	0	0.58	0	0.62	0	0	0.47	1.09	0.5	0	1.17	0	0	0	0.73	0.78	0	0.54	0	0	0	0	0	0	0.61	0	0.37	0.69	0.66	0	1.12	0.55	0	0.55	0	0	0	0.36	0.36	0
C8orf22	8	22	22	0	0	0	0	0	0.87	0	0.35	1.09	0.67	0	2.11	1.11	0	0	0	0.85	0.31	0	0	0	1.54	0	0	0.72	0	0	0.5	0.38	0.45	0.59	0	0	0	1.05	0	0.47	0	1.23	0.35	0	0	0.42	0	0	0
C8orf38	8	22	22	0	0.85	0	0.59	0	1.23	0	1.14	1.1	0.66	0	1.85	0.83	0	0	0	0.86	0.38	0	0	0	1.51	0	0	0.72	0	0	0.52	0.63	0	0	0	0	0	0.74	0	0	0.89	1.42	0	0.64	0	1	0	0	0
C8orf84	8	22	22	0	0.88	0	0.58	0	1.23	0	0.64	1.09	0.7	0	1.91	1.11	0	0	0	0.85	0.34	0	0	0	1.54	0	0	0.72	0	0	0.53	0	0	0	0	0	0	1.05	0	0.71	0.67	1.23	0	0.48	0	0.62	0	0	0
CA8	8	22	22	0	0.33	0	0	0	1.23	0	0.37	1.09	0.7	0	2.05	1.11	0	0	0	0.85	0.37	0	0	0	1.54	0	0	0.72	0	0	0.5	0	0.43	0	0	0	0	1.05	0	0.48	0	1.23	0	0.6	0	0.42	0	0	0
CCNE2	8	22	22	0	0.85	0	0.59	0	1.23	0	1.14	1.1	0.66	0	1.85	0.83	0	0	0	0.86	0.38	0	0	0	1.51	0	0	0.72	0	0	0.52	0.63	0	0	0	0	0	0.74	0	0	0.89	1.42	0	0.64	0	1	0	0	0
CD84	1	22	22	0	0.21	0.83	0.36	0.33	0	0	0.57	0	0.67	0	0	0	1.02	0.49	0.37	0.35	0	0	0	0.75	0.8	0	0	0	0	0	0	0	0	0.61	0.38	0.38	0.72	0.43	0	1.17	0.49	0	0.5	0	0	0	0	0.34	0
CHD7	8	22	22	0	0.33	0	0	0	1.23	0	0.42	1.09	0.7	0	2.05	1.11	0	0	0	0.85	0.37	0	0	0	1.54	0	0	0.72	0	0	0.5	0	0.43	0	0	0	0	1.05	0	0.48	0	1.23	0	0.6	0	0.42	0	0	0
CPA6	8	22	22	0	0.88	0	0	0	1.23	0	0.62	1.09	0.64	0	1.91	1.11	0	0	0	0.85	0.35	0	0	0	1.54	0	0	0.72	0	0	0.5	0	0.42	0	0	0	0	1.05	0	0.58	0	1.23	0	0.6	0	0.42	0	0	0
CRH	8	22	22	0	0.88	0	0	0	1.23	0	0.62	1.09	0.65	0	1.91	1.11	0	0	0	0.85	0.39	0	0	0	1.54	0	0	0.72	0	0	0.5	0	0.4	0	0	0	0	1.05	0	0.38	0	1.23	0	0.6	0	0.42	0	0	0
DEPDC6	8	22	22	0	0.95	0	0.56	0	1.23	0	1.14	1.1	0.71	0	1.9	0.83	0	0	0	0.86	0	0	0	0	1.52	0	0	0.72	0	0	0.53	0.57	0	0	0	0.79	0	1.18	0	0	0.89	1.42	0	0.64	0	1	0	0	0
DERL1	8	22	22	0	0.89	0	0.56	0	1.23	0	1.14	1.1	0.71	0	0	0.83	0	0	0	0.86	0	0	0	0	1.52	0	0	0.72	0	0	0.53	0.57	0	0	0	0.79	0	1.18	0	0	0.89	1.42	0	0.64	0	1	0	0	0
DNAJC5B	8	22	22	0	0.88	0	0	0	1.23	0	0.62	1.09	0.65	0	1.91	1.11	0	0	0	0.85	0.39	0	0	0	1.54	0	0	0.72	0	0	0.5	0	0.4	0	0	0	0	1.05	0	0.38	0	1.23	0	0.6	0	0.42	0	0	0
DSCC1	8	22	22	0	0.95	0	0.56	0	1.23	0	1.14	1.1	0.71	0	1.9	0.83	0	0	0	0.86	0	0	0	0	1.52	0	0	0.72	0	0	0.53	0.57	0	0	0	0.79	0	1.18	0	0	0.89	1.42	0	0.64	0	1	0	0	0
DTL	1	22	22	0	0	0.5	0.32	0	0	0	0.62	0	0.56	0	0.28	0.5	1.11	0.49	0	0	0	0	0	0.74	0.76	0	0.52	0	0	0	0	0	0	0.63	0.43	0.4	0.73	0.71	0	1.22	0.59	0	0.58	0	0	0	0.48	0.45	0
FAIM3	1	22	22	0	0	0.5	0.38	0.33	0	0	0.75	0	0.67	0	0	0.5	1.11	0.55	0	0.43	0	0	0	0.74	0.82	0.53	0.62	0	0	0	0	0	0	0.65	0	0	0.75	0.71	0	1.22	0.55	0.6	0.58	0	0	0	0	0	0
FAM110B	8	22	22	0	0.34	0	0	0	1.23	0	0.37	1.09	0.7	0	2.11	1.11	0	0	0	0.85	0.37	0	0	0	1.54	0	0	0.72	0	0	0.5	0	0.43	0	0	0	0	1.05	0	0.48	0	1.23	0	0.6	0	0.42	0	0	0
FAM129A	1	22	22	0	0	1	0	0	0	0	0.62	0	0.7	0	0	0	1.1	0.58	0.39	0	0	0	0	0.74	0.76	0.38	0.51	0	0	0	0	0	0	0.64	0.45	0.44	0.72	0	0	1.18	0.65	0.41	0.61	0	0	0	0.46	0.45	0
FBXO32	8	22	22	0	0.89	0	0.56	0	1.23	0	1.14	1.1	0.62	0	0	0.83	0	0	0	0.86	0	0	0	0	1.52	0	0	0.72	0	0	0.53	0.75	0	0	0	0.79	0	1.18	0	0	0.89	1.42	0	0.64	0	1	0	0	0
FCER1A	1	22	22	0	0	0.47	0.38	0.43	0	0	0.57	0	0.67	0	0.47	0	1.02	0.54	0.36	0.37	0	0	0	0.75	0.8	0	0	0	0	0	0	0	0	0.61	0.54	0.46	0.72	0.46	0	1.17	0.5	0	0.63	0	0	0	0	0.38	0
FMO9P	1	22	22	0	0	0	0.4	0.36	0	0	0.62	0	0.67	0	0.39	0	1.1	0.54	0.35	0.33	0	0	0	0.74	0.77	0	0	0	0	0	0	0	0	0.61	0.47	0.42	0.72	0.39	0	1.04	0.65	0	0	0	0	0	0.47	0.39	0
GGH	8	22	22	0	0.88	0	0	0	1.23	0	0.62	1.09	0.7	0	2.11	1.11	0	0	0	0.85	0.35	0	0	0	1.54	0	0	0.72	0	0	0.5	0	0.47	0	0	0	0	1.05	0	0.48	0	1.23	0	0.6	0	0.42	0	0	0
HEY1	8	22	22	0	0.82	0	0.57	0	1.23	0	0.64	1.09	0.7	0	1.89	1.11	0	0	0	0.85	0.35	0	0	0	1.5	0	0	0.72	0	0	0.53	0	0	0	0	0	0	1.05	0	0.71	0.67	1.23	0	0.48	0	0.62	0	0	0
IARS2	1	22	22	0	0	0.48	0	0	0	0	0.62	0	0.66	0	0	0.5	1.11	0.55	0.34	1.18	0	0	0	0.74	0.76	0	0.52	0	0	0	0	0	0	0.63	0	0.43	0.73	0.71	0	1.22	0.59	0	0.58	0	0	0	0.48	0.38	0
IFI16	1	22	22	0	0	0.47	0.38	0.43	0	0	0.57	0	0.67	0	0.47	0	1.02	0.54	0.37	0.37	0	0	0	0.75	0.8	0	0	0	0	0	0	0	0	0.61	0.54	0.46	0.72	0.46	0	1.17	0.5	0	0.63	0	0	0	0	0.38	0
IL24	1	22	22	0	0	0.5	0.38	0.33	0	0	0.75	0	0.67	0	0	0.5	1.11	0.55	0	0.43	0	0	0	0.74	0.82	0.53	0.62	0	0	0	0	0	0	0.65	0	0	0.75	0.71	0	1.22	0.55	0.6	0.58	0	0	0	0	0	0
INTS7	1	22	22	0	0	0.5	0.32	0	0	0	0.62	0	0.56	0	0.28	0.5	1.11	0.49	0	0	0	0	0	0.74	0.76	0	0.52	0	0	0	0	0	0	0.63	0.43	0.4	0.73	0.71	0	1.22	0.59	0	0.58	0	0	0	0.48	0.45	0
INTS8	8	22	22	0	0.85	0	0.59	0	1.23	0	1.14	1.1	0.66	0	1.85	0.83	0	0	0	0.86	0.38	0	0	0	1.51	0	0	0.72	0	0	0.52	0.63	0	0	0	0	0	0.74	0	0	0.89	1.42	0	0.64	0	1	0	0	0
KCNS2	8	22	22	0	0	0	0	0.34	1.23	0	1.14	1.1	0.61	0	0	0.83	0	0	0	0.86	0	0	0	0	1.51	0.42	0	0.72	0	0	0.5	0.58	0.47	0	0	0	0	1.18	0	0.96	0.89	1.42	0	0.64	0	1	0	0	0
KLHL38	8	22	22	0	0	0	0.56	0	1.23	0	1.14	1.1	0.62	0	0	0.83	0	0	0	0.86	0	0	0	0	1.52	0	0	0.72	0	0	0.53	0.75	0.49	0	0	0.79	0	1.18	0	0	0.89	1.42	0	0.64	0	1	0	0	0
KPRP	1	22	22	0	0	0.98	0.44	0.34	0	0	0.56	0	0.63	0	0.37	0	1.02	0.51	0	0.39	0	0	0	0.76	0.8	0	0	0	0	0	0	0.36	0	0.61	0.47	0.4	0.71	0.42	0	0.77	0.5	0	0.65	0	0	0	0	0.37	0
LCE1A	1	22	22	0	0	0.98	0.44	0.34	0	0	0.56	0	0.63	0	0.37	0	1.02	0.51	0	0.39	0	0	0	0.76	0.8	0	0	0	0	0	0	0.36	0	0.61	0.47	0.4	0.71	0.42	0	0.77	0.5	0	0.65	0	0	0	0	0.37	0
LCE1B	1	22	22	0	0	0.98	0.44	0.34	0	0	0.56	0	0.63	0	0.37	0	1.02	0.51	0	0.39	0	0	0	0.76	0.8	0	0	0	0	0	0	0.36	0	0.61	0.47	0.4	0.71	0.42	0	0.77	0.5	0	0.65	0	0	0	0	0.37	0
LCE1C	1	22	22	0	0	0.98	0.44	0.34	0	0	0.56	0	0.63	0	0.37	0	1.02	0.51	0	0.39	0	0	0	0.76	0.8	0	0	0	0	0	0	0.36	0	0.61	0.47	0.4	0.71	0.42	0	0.77	0.5	0	0.65	0	0	0	0	0.37	0
LCE1D	1	22	22	0	0	0.98	0.44	0.34	0	0	0.56	0	0.63	0	0.37	0	1.02	0.51	0	0.39	0	0	0	0.76	0.8	0	0	0	0	0	0	0.36	0	0.61	0.47	0.4	0.71	0.42	0	0.77	0.5	0	0.65	0	0	0	0	0.37	0
LCE1E	1	22	22	0	0	0.98	0.44	0.34	0	0	0.56	0	0.63	0	0.37	0	1.02	0.51	0	0.39	0	0	0	0.76	0.8	0	0	0	0	0	0	0.36	0	0.61	0.47	0.4	0.71	0.42	0	0.77	0.5	0	0.65	0	0	0	0	0.37	0
LCE1F	1	22	22	0	0	0.98	0.44	0.34	0	0	0.56	0	0.63	0	0.37	0	1.02	0.51	0	0.39	0	0	0	0.76	0.8	0	0	0	0	0	0	0.36	0	0.61	0.47	0.4	0.71	0.42	0	0.77	0.5	0	0.65	0	0	0	0	0.37	0
LCE2D	1	22	22	0	0	0.98	0.44	0.34	0	0	0.56	0	0.63	0	0.37	0	1.02	0.51	0	0.39	0	0	0	0.76	0.8	0	0	0	0	0	0	0.36	0	0.61	0.47	0.4	0.71	0.42	0	0.77	0.5	0	0.65	0	0	0	0	0.37	0
LCE6A	1	22	22	0	0	0.98	0.44	0.34	0	0	0.56	0	0.63	0	0.37	0	1.02	0.51	0	0.39	0	0	0	0.76	0.8	0	0	0	0	0	0	0.36	0	0.61	0.47	0.4	0.71	0.42	0	0.77	0.5	0	0.65	0	0	0	0	0.37	0
LMX1A	1	22	22	0	0	0	0.38	0.34	0	0	0.62	0	0.67	0	0	0	1.1	0.54	0.34	0.37	0	0	0	0.74	0.77	0.34	0	0	0	0	0	0	0	0.61	0.44	0.39	0.72	0.41	0	1.04	0.65	0	0	0	0	0	0.47	0.35	0
LOC643763	8	22	22	0	0.88	0	0	0	1.23	0	0.62	1.09	0.7	0	2.11	1.11	0	0	0	0.85	0.35	0	0	0	1.54	0	0	0.72	0	0	0.5	0	0.47	0	0	0	0	1.05	0	0.48	0	1.23	0	0.6	0	0.42	0	0	0
MTSS1	8	22	22	0	0	0	0.56	0	1.23	0	1.14	1.1	0.62	0	0	0.83	0	0	0	0.86	0	0	0	0	1.52	0	0	0.72	0	0	0.53	0.75	0.42	0	0	0.79	0	1.18	0	0	0.89	1.42	0	0.64	0	1	0	0	0
NOS1AP	1	22	22	0	0	1.01	0.39	0.3	0	0	0.62	0	0.67	0	0	0	1.1	0.54	0	0.39	0	0	0	0.74	0.77	0	0	0	0	0	0	0	0	0.61	0.41	0.41	0.72	0.39	0	1.04	0.65	0.39	0	0	0	0	0.47	0.36	0
OSR2	8	22	22	0	0.95	0	0	0	1.23	0	1.14	1.1	0.61	0	1.79	0.83	0	0	0	0.86	0	0	0	0	1.51	0	0	0.72	0	0	0.5	0.58	0.47	0	0	0	0	1.18	0	0.96	0.89	1.42	0	0.64	0	1	0	0	0
PDE7A	8	22	22	0	0.88	0	0	0	1.23	0	0.62	1.09	0.65	0	1.91	1.11	0	0	0	0.85	0.39	0	0	0	1.54	0	0	0.72	0	0	0.5	0	0.4	0	0	0	0	1.05	0	0.38	0	1.23	0	0.6	0	0.42	0	0	0
PIGR	1	22	22	0	0	0.5	0.38	0.33	0	0	0.75	0	0.67	0	0	0.5	1.11	0.55	0	0.43	0	0	0	0.74	0.82	0.53	0.62	0	0	0	0	0	0	0.65	0	0	0.75	0.71	0	1.22	0.55	0.6	0.58	0	0	0	0	0	0
PM20D1	1	22	22	0	0	0.7	0.36	0	0	0	0.54	0	0.57	0	0	0.47	1.09	0	0	0.48	0	0	0	0.74	0.8	0.5	0.56	0	0	0	0	0	0	0.6	0	0.36	0.7	0.69	0	1.23	0.64	0	0.51	0	0	0	0.24	0.55	0
POGK	1	22	22	0	0	0	0.4	0.36	0	0	0.62	0	0.67	0	0.39	0	1.1	0.54	0.35	0.33	0	0	0	0.74	0.77	0	0	0	0	0	0	0	0	0.61	0.47	0.42	0.72	0.39	0	1.04	0.65	0	0	0	0	0	0.47	0.39	0
PTK2	8	22	22	0	0.8	0	0	0	1.08	0	1.14	1.1	0.58	0	1.77	0.83	0	0	0	0.79	0.4	0	0	0	1.69	0	0	0.66	0	0	0.5	0.45	0	0	0	0	0	1.15	0	0	0.89	0.99	0	0.73	0	1	0	0	0
RDH10	8	22	22	0	0.88	0	0.58	0	1.23	0	0.64	1.09	0.7	0	1.91	1.11	0	0	0	0.85	0.34	0	0	0	1.54	0	0	0.72	0	0	0.53	0	0	0	0	0	0	1.05	0	0.71	0.67	1.23	0	0.48	0	0.62	0	0	0
RP1	8	22	22	0	0	0	0	0	1.23	0	0.33	1.09	0.63	0	1.95	1.11	0	0	0	0.85	0.33	0	0	0	1.54	0	0	0.72	0	0	0.47	0.35	0.43	0	0	0	0	1.05	0	0.44	0	1.23	0.34	0.6	0	0.42	0	0	0
RPL7	8	22	22	0	0.88	0	0.58	0	1.23	0	0.64	1.09	0.7	0	1.91	1.11	0	0	0	0.85	0.34	0	0	0	1.54	0	0	0.72	0	0	0.53	0	0	0	0	0	0	1.05	0	0.71	0.67	1.23	0	0.48	0	0.62	0	0	0
SERTAD4	1	22	22	0	0	0.5	0.4	0	0	0	0.62	0	0.64	0	0	0.5	1.11	0.52	0	0.44	0	0	0	0.74	0.76	0.49	0.52	0	0	0	0	0	0	0.61	0.44	0.4	0.73	0.71	0	1.22	0.59	0	0.58	0	0	0	0.48	0	0
SLAMF1	1	22	22	0	0.21	0.83	0.36	0.33	0	0	0.57	0	0.67	0	0	0	1.02	0.49	0.37	0.35	0	0	0	0.75	0.8	0	0	0	0	0	0	0	0	0.61	0.38	0.38	0.72	0.43	0	1.17	0.49	0	0.5	0	0	0	0	0.34	0
SMCP	1	22	22	0	0	0.98	0.44	0.34	0	0	0.56	0	0.63	0	0.37	0	1.02	0.51	0	0.39	0	0	0	0.76	0.8	0	0	0	0	0	0	0.36	0	0.61	0.47	0.4	0.71	0.42	0	0.77	0.5	0	0.65	0	0	0	0	0.37	0
SPRR1B	1	22	22	0	0	0.98	0.44	0.34	0	0	0.56	0	0.63	0	0.37	0	1.02	0.51	0.32	0.39	0	0	0	0.76	0.8	0	0	0	0	0	0	0	0	0.61	0.47	0.4	0.71	0.42	0	0.77	0.5	0	0.65	0	0	0	0	0.37	0
SPRR2D	1	22	22	0	0	0.98	0.44	0.34	0	0	0.56	0	0.63	0	0.37	0	1.02	0.51	0.32	0.39	0	0	0	0.76	0.8	0	0	0	0	0	0	0	0	0.61	0.47	0.4	0.71	0.42	0	0.77	0.5	0	0.65	0	0	0	0	0.37	0
SYT14	1	22	22	0	0	0	0	0	0	0	0.62	0	0.64	0	0	0.5	1.11	0.52	0.33	0.44	0	0	0	0.74	0.76	0.49	0.52	0	0	0	0	0	0	0.61	0.44	0	0.73	0.71	0	1.22	0.59	0.36	0.58	0	0	0	0.48	0.4	0
TADA1	1	22	22	0	0	0	0.4	0.36	0	0	0.62	0	0.67	0	0.39	0	1.1	0.54	0.35	0.33	0	0	0	0.74	0.77	0	0	0	0	0	0	0	0	0.61	0.47	0.42	0.72	0.39	0	1.04	0.65	0	0	0	0	0	0.47	0.39	0
TP53INP1	8	22	22	0	0.85	0	0.59	0	1.23	0	1.14	1.1	0.66	0	1.85	0.83	0	0	0	0.86	0.38	0	0	0	1.51	0	0	0.72	0	0	0.52	0.63	0	0	0	0	0	0.74	0	0	0.89	1.42	0	0.64	0	1	0	0	0
TRAM1	8	22	22	0	0.88	0	0.58	0	1.23	0	0.64	1.09	0.7	0	1.91	1.11	0	0	0	0.85	0.4	0	0	0	1.54	0	0	0.72	0	0	0.53	0	0	0	0	0	0	1.05	0	0.71	0	1.23	0	0.48	0	0.62	0	0	0
TRIM55	8	22	22	0	0.88	0	0	0	1.23	0	0.62	1.09	0.65	0	1.91	1.11	0	0	0	0.85	0.39	0	0	0	1.54	0	0	0.72	0	0	0.5	0	0.4	0	0	0	0	1.05	0	0.38	0	1.23	0	0.6	0	0.42	0	0	0
TTPA	8	22	22	0	0.88	0	0	0	1.23	0	0.62	1.09	0.7	0	2.11	1.11	0	0	0	0.85	0.35	0	0	0	1.54	0	0	0.72	0	0	0.5	0	0.47	0	0	0	0	1.05	0	0.48	0	1.23	0	0.6	0	0.42	0	0	0
WDR67	8	22	22	0	0.89	0	0.56	0	1.23	0	1.14	1.1	0.71	0	0	0.83	0	0	0	0.86	0	0	0	0	1.52	0	0	0.72	0	0	0.53	0.57	0	0	0	0.79	0	1.18	0	0	0.89	1.42	0	0.64	0	1	0	0	0
ZBTB10	8	22	22	0	0.82	0	0.57	0	1.23	0	0.64	1.09	0.71	0	1.89	1.11	0	0	0	0.85	0	0	0	0	1.5	0	0	0.72	0	0	0.53	0	0	0	0	0.35	0	1.05	0	0.7	0.67	1.23	0	0.48	0	0.62	0	0	0
ZHX2	8	22	22	0	0.89	0	0.56	0	1.23	0	1.14	1.1	0.71	0	0	0.83	0	0	0	0.86	0	0	0	0	1.52	0	0	0.72	0	0	0.53	0.57	0	0	0	0.79	0	1.18	0	0	0.89	1.42	0	0.64	0	1	0	0	0
ZNF678	1	22	22	0	0	0.47	0.41	0	0	0	0.53	0	0.6	0	0	0.5	1.12	0.51	0	1.13	0	0	0	0.76	0.78	0	0.49	0	0	0	0	0	0	0.61	0.44	0.37	0.69	0.65	0	0.91	0.55	0	0.56	0	0	0	0.38	0.37	0
AGT	1	22	21	1	0	0.49	0.38	0	0	0	0.58	0	0.62	0	0	0.47	1.09	0.5	0	1.17	0	0	0	0.73	0.78	0	0.54	0	0	0	0	0	0	0.61	0	0.37	0.69	0.66	-0.43	1.12	0.55	0	0.55	0	0	0	0.36	0	0
C1orf198	1	22	21	1	0	0.49	0.38	0	0	0	0.58	0	0.62	0	0	0.47	1.09	0.5	0	1.17	0	0	0	0.73	0.78	0	0.54	0	0	0	0	0	0	0.61	0	0.37	0.69	0.66	-0.43	1.12	0.55	0	0.55	0	0	0	0.36	0	0
CAPN9	1	22	21	1	0	0.49	0.38	0	0	0	0.58	0	0.62	0	0	0.47	1.09	0.5	0	1.17	0	0	0	0.73	0.78	0	0.54	0	0	0	0	0	0	0.61	0	0.37	0.69	0.66	-0.43	1.12	0.55	0	0.55	0	0	0	0.36	0	0
EXOC8	1	22	21	1	0	0.49	0	0	0	0	0.58	0	0.62	0	0.33	0.47	1.09	0.5	0	1.17	0	0	0	0.73	0.78	0	0.54	0	0	0	0	0	0	0.61	0	0.37	0.69	0.66	-0.43	1.12	0.55	0	0.55	0	0	0	0.36	0.36	0
IRF2BP2	1	22	21	1	0	0.49	0.37	0	0	0	0.58	0	0.62	0	0	0.47	1.09	0.5	0	1.17	0	0	0	0.73	0.78	0	0.54	0	0	0	0	0	0	0.61	0	0.37	0.69	0.66	-0.48	1.12	0.55	0	0.55	0	0	0	0.36	0	0
LY96	8	22	21	1	0.88	0	0.58	-0.43	1.23	0	0.64	1.09	0.7	0	1.82	1.11	0	0	0	0.85	0	0	0	0	1.54	0	0	0.72	0	0	0.53	0	0	0	0	0	0	1.05	0	0.71	0.67	1.23	0	0.48	0	0.62	0	0	0
TCEB1	8	22	21	1	0.88	0	0.58	-0.43	1.23	0	0.64	1.09	0.7	0	1.82	1.11	0	0	0	0.85	0	0	0	0	1.54	0	0	0.72	0	0	0.53	0	0	0	0	0	0	1.05	0	0.71	0.67	1.23	0	0.48	0	0.62	0	0	0
TMEM70	8	22	21	1	0.88	0	0.58	-0.43	1.23	0	0.64	1.09	0.7	0	1.82	1.11	0	0	0	0.85	0	0	0	0	1.54	0	0	0.72	0	0	0.53	0	0	0	0	0	0	1.05	0	0.71	0.67	1.23	0	0.48	0	0.62	0	0	0
TSHZ2	20	22	21	1	0.29	0.29	1.12	1.6	0	0.63	0.49	1.27	0	0	0.44	0.45	0	0	0	0	0	0	0	0	0.3	0	0	0	0	0	0	0.86	0.49	0	0.4	0.29	0	0	0.41	0.43	0.81	0.65	-0.37	0.39	0	0	2.6	0	0
ADAM32	8	22	19	3	0	0	2.52	0	0	0	0.45	0.34	0.6	0	3.93	0	0	0	0	-0.58	0	0	0	1.88	1.49	0	0.93	-0.62	0	0	0	0.58	0.42	0	0	0	0	0.63	0	0.4	0	0.43	-0.57	1.19	0	1.55	0	0	2.43
C8orf41	8	22	5	17	0	0.35	0	-0.69	-0.55	0	-0.47	-0.77	0	0	-1.55	-0.49	0	0	0	-0.5	0	0	0	2.24	1.49	0	-0.5	-0.62	0	0	-0.7	-0.43	0	-0.41	-0.42	0	0	0	0	0	0	0	-0.55	0	0	1.55	0	0	0
MAK16	8	22	5	17	0	0.35	0	-0.69	-0.55	0	-0.47	-0.77	0	0	-1.55	-0.49	0	0	0	-0.5	0	0	0	2.24	1.49	0	-0.5	-0.62	0	0	-0.7	-0.43	0	-0.41	-0.42	0	0	0	0	0	0	0	-0.55	0	0	1.55	0	0	0
RNF122	8	22	5	17	0	0.35	0	-0.69	-0.55	0	-0.47	-0.77	0	0	-1.55	-0.49	0	0	0	-0.5	0	0	0	2.24	1.49	0	-0.5	-0.62	0	0	-0.7	-0.43	0	-0.41	-0.42	0	0	0	0	0	0	0	-0.55	0	0	1.55	0	0	0
C16orf57	16	22	1	21	-0.44	0	0	0	0	0	-0.48	-0.39	-0.61	0	-0.45	-0.47	-0.6	0	0	0	0	-0.62	0	0.76	0	0	-0.46	-0.62	-0.28	0	-0.4	0	0	0	-0.59	-0.33	0	0	-0.54	0	-0.46	0	0	0	-0.34	-0.48	0	-0.54	0
C17orf76	17	22	1	21	0	0	0	-0.51	-0.61	-0.67	-0.39	-0.37	-0.37	0	-0.96	-0.46	0	0	0	0	0	-0.79	-0.33	-0.37	0	0	-0.41	-0.74	-0.36	0	0	0	0	0	-0.58	0	0	0	-0.52	0	-0.49	0	-0.7	0	0	0	-0.58	-0.53	0
CDH13	16	22	1	21	-0.35	0	0	0.22	0	0	0	-0.37	-0.61	0	-0.39	-0.45	-0.6	-0.65	0	-0.46	0	-0.66	0	-0.36	0	0	0	-0.63	0	0	0	0	-0.77	-0.36	-0.58	0	-0.57	-0.52	-0.57	0	-0.48	0	0	0	0	-0.46	0	-0.56	0
CHMP7	8	22	1	21	0	0	0	-0.68	-0.35	0	-0.38	-0.77	0	0	0	-0.44	0	0	0	-0.49	0	0	0	-0.81	0	0	-0.36	-0.62	0	0	-0.7	-0.33	0	-0.33	0	0	0	-0.59	0	0	-0.26	-0.27	-0.58	0	-0.27	-0.49	0	0	0
CNGB1	16	22	1	21	-0.44	0	0	0	0	0	-0.48	-0.39	-0.61	0	-0.45	-0.47	-0.6	0	0	0	0	-0.62	0	0.77	0	0	-0.46	-0.62	-0.28	0	-0.4	0	0	0	-0.59	-0.33	0	0	-0.54	0	-0.46	0	0	0	-0.34	-0.48	0	-0.54	0
METT10D	17	22	1	21	0	0	0	-0.63	0	-0.63	-0.53	-0.42	-0.45	0	0	-0.49	0	0	0	-0.61	0	0	-0.39	0	0	-0.41	-0.5	-0.78	-0.39	0	0	0	-0.54	0	-0.71	0	0	0	-0.61	0	-0.42	0	0	0	-0.31	0	-0.72	-0.61	0
MIR138-2	16	22	1	21	0	0	0	0	-0.42	0	0	-0.39	-0.61	0	0	-0.47	-0.6	-0.66	0	-0.47	0	-0.68	0	0.77	0	0	-0.33	-0.62	0	0	-0.36	0	-0.33	-0.33	-0.53	0	-0.58	0	-0.54	0	0	0	0	0	-0.35	-0.48	0	-0.54	0
MMP15	16	22	1	21	-0.44	0	0	0	0	0	-0.48	-0.39	-0.61	0	-0.45	-0.47	-0.6	0	0	0	0	-0.62	0	0.76	0	0	-0.46	-0.62	-0.28	0	-0.4	0	0	0	-0.59	-0.33	0	0	-0.54	0	-0.46	0	0	0	-0.34	-0.48	0	-0.54	0
NCRNA00188	17	22	1	21	0	0	0	-0.51	-0.61	-0.67	-0.39	-0.37	-0.37	0	-0.96	-0.46	0	0	0	0	0	-0.79	-0.33	-0.37	0	0	-0.41	-0.74	-0.36	0	0	0	0	0	-0.58	0	0	0	-0.52	0	-0.49	0	-0.7	0	0	0	-0.58	-0.53	0
PAFAH1B1	17	22	1	21	0	0	0	-0.63	0	-0.63	-0.53	-0.42	-0.45	0	0	-0.49	0	0	0	-0.61	0	0	-0.39	0	0	-0.41	-0.5	-0.78	-0.39	0	0	0	-0.54	0	-0.71	0	0	0	-0.61	0	-0.42	0	0	0	-0.31	0	-0.72	-0.61	0
TEPP	16	22	1	21	-0.44	0	0	0	0	0	-0.48	-0.39	-0.61	0	-0.45	-0.47	-0.6	0	0	0	0	-0.62	0	0.76	0	0	-0.46	-0.62	-0.28	0	-0.4	0	0	0	-0.59	-0.33	0	0	-0.54	0	-0.46	0	0	0	-0.34	-0.48	0	-0.54	0
TNFRSF10A	8	22	1	21	0	0	0	-0.68	-0.35	0	-0.38	-0.77	0	0	0	-0.44	0	0	0	-0.49	0	0	0	-0.81	0	0	-0.36	-0.62	0	0	-0.7	-0.33	0	-0.33	0	0	0	-0.59	0	0	-0.26	-0.27	-0.58	0	-0.27	-0.49	0	0	0
TNFRSF10D	8	22	1	21	0	0	0	-0.68	-0.35	0	-0.38	-0.77	0	0	0	-0.44	0	0	0	-0.49	0	0	0	-0.81	0	0	-0.36	-0.62	0	0	-0.7	-0.33	0	-0.33	0	0	0	-0.59	0	0	-0.26	-0.27	-0.58	0	-0.27	-0.49	0	0	0
TRPV2	17	22	1	21	0	0	0	-0.51	-0.61	-0.67	-0.39	-0.37	-0.37	0	-0.96	-0.46	0	0	0	0	0	-0.79	-0.33	-0.37	0	0	-0.41	-0.74	-0.36	0	0	0	0	0	-0.58	0	0	0	-0.52	0	-0.49	0	-0.7	0	0	0	-0.58	-0.53	0
ZNF319	16	22	1	21	-0.44	0	0	0	0	0	-0.48	-0.39	-0.61	0	-0.45	-0.47	-0.6	0	0	0	0	-0.62	0	0.76	0	0	-0.46	-0.62	-0.28	0	-0.4	0	0	0	-0.59	-0.33	0	0	-0.54	0	-0.46	0	0	0	-0.34	-0.48	0	-0.54	0
ATMIN	16	22	0	22	0	0	0	0	-0.4	0	0	-0.35	-0.61	0	0	-0.47	-0.6	-0.65	0	-0.5	0	-0.66	0	-0.35	0	-0.24	0	-0.63	0	0	-0.39	0	-0.8	-0.4	-0.56	0	-0.58	-0.54	-0.55	0	-0.46	0	0	0	0	-0.46	0	-0.56	0
C16orf61	16	22	0	22	0	0	0	0	-0.4	0	0	-0.35	-0.61	0	0	-0.47	-0.6	-0.65	0	-0.5	0	-0.66	0	-0.35	0	-0.24	0	-0.63	0	0	-0.39	0	-0.8	-0.4	-0.56	0	-0.58	-0.54	-0.55	0	-0.46	0	0	0	0	-0.46	0	-0.56	0
CA7	16	22	0	22	0	0	0	0	-0.47	0	-0.49	-0.42	-0.56	0	0	-0.47	-0.6	-0.59	0	-0.46	0	-0.62	0	0	0	-0.3	-0.37	-0.62	-0.32	-0.23	-0.39	0	0	-0.37	-0.58	0	0	0	-0.55	0	0	0	0	0	0	-0.48	0	-0.56	0
CAMK2N1	1	22	0	22	-0.37	0	0	0	0	0	0	0	0	0	-0.76	-0.44	-0.26	0	0	-0.29	0	0	0	0	0	-0.2	-0.38	0	-0.33	0	-0.35	-0.34	-0.36	-0.38	-0.54	-0.3	0	0	-0.56	-0.42	-0.46	-0.26	-0.3	0	-0.28	0	0	0	0
CENPN	16	22	0	22	0	0	0	0	-0.4	0	0	-0.35	-0.61	0	0	-0.47	-0.6	-0.65	0	-0.5	0	-0.66	0	-0.35	0	-0.24	0	-0.63	0	0	-0.39	0	-0.8	-0.4	-0.56	0	-0.58	-0.54	-0.55	0	-0.46	0	0	0	0	-0.46	0	-0.56	0
EXTL1	1	22	0	22	-0.3	0	0	0	-0.32	0	0	0	-0.27	0	-0.84	-0.45	-0.25	0	0	-0.27	0	-0.23	0	0	0	-0.28	-0.37	0	-0.31	0	-0.41	0	-0.43	-0.41	-0.58	-0.27	0	0	-0.28	0	-0.48	0	-0.33	0	-0.34	0	0	0	0
MUL1	1	22	0	22	-0.37	0	0	0	0	0	0	0	0	0	-0.76	-0.44	-0.26	0	0	-0.29	0	0	0	0	0	-0.2	-0.38	0	-0.33	0	-0.35	-0.34	-0.36	-0.38	-0.54	-0.3	0	0	-0.56	-0.42	-0.46	-0.26	-0.3	0	-0.28	0	0	0	0
PDP2	16	22	0	22	0	0	0	0	-0.47	0	-0.49	-0.42	-0.56	0	0	-0.47	-0.6	-0.59	0	-0.46	0	-0.62	0	0	0	-0.3	-0.37	-0.62	-0.32	-0.23	-0.39	0	0	-0.37	-0.58	0	0	0	-0.55	0	0	0	0	0	0	-0.48	0	-0.56	0
SLC30A2	1	22	0	22	-0.3	0	0	0	-0.32	0	0	0	-0.27	0	-0.84	-0.45	-0.25	0	0	-0.27	0	-0.23	0	0	0	-0.28	-0.37	0	-0.31	0	-0.41	0	-0.43	-0.41	-0.58	-0.27	0	0	-0.28	0	-0.48	0	-0.33	0	-0.34	0	0	0	0
TRIM63	1	22	0	22	-0.3	0	0	0	-0.32	0	0	0	-0.27	0	-0.84	-0.45	-0.25	0	0	-0.27	0	-0.23	0	0	0	-0.28	-0.37	0	-0.31	0	-0.41	0	-0.43	-0.41	-0.58	-0.27	0	0	-0.28	0	-0.48	0	-0.33	0	-0.34	0	0	0	0
UBE4B	1	22	0	22	0	0	0	-0.48	-0.42	0	0	0	-0.35	0	-0.8	-0.49	0	0	0	-0.39	0	-0.25	0	0	0	-0.33	0	0	-0.36	0	-0.43	-0.46	-0.46	-0.39	-0.64	0	0	0	-0.59	-0.6	-0.46	-0.29	-0.35	0	-0.28	0	0	0	0
ANKRD45	1	21	21	0	0	0.46	0.41	0	0	0	0.62	0	0.67	0	0	0	1.1	0.54	0.36	0	0	0	0	0.74	0.74	0	0.51	0	0	0	0	0	0	0.61	0.5	0.45	0.72	0.42	0	1.04	0.65	0	0	0	0	0	0.47	0.4	0
ATAD2	8	21	21	0	0.89	0	0.56	0	1.23	0	1.14	1.1	0.46	0	0	0.83	0	0	0	0.86	0	0	0	0	1.52	0	0	0.72	0	0	0.53	0.65	0	0	0	0.79	0	1.18	0	0	0.89	1.42	0	0.64	0	1	0	0	0
AZIN1	8	21	21	0	0.87	0	0.57	0	1.23	0	1.14	1.1	0.71	0	1.83	0.83	0	0	0	0.86	0	0	0	0	1.51	0	0	0.72	0	0	0.53	0	0	0	0	0	0	1.18	0	0.96	0.89	1.42	0	0.64	0	1	0	0	0
C1orf124	1	21	21	0	0	0.49	0	0	0	0	0.58	0	0.62	0	0.33	0.47	1.09	0.5	0	1.17	0	0	0	0.73	0.78	0	0.54	0	0	0	0	0	0	0.61	0	0.37	0.69	0.66	0	1.12	0.55	0	0.55	0	0	0	0.36	0.36	0
C1orf68	1	21	21	0	0	0.98	0.44	0.34	0	0	0.56	0	0.63	0	0.37	0	1.02	0.51	0	0.39	0	0	0	0.76	0.8	0	0	0	0	0	0	0.36	0	0.61	0.47	0.4	0.71	0.42	0	0	0.5	0	0.65	0	0	0	0	0.37	0
C8orf76	8	21	21	0	0.89	0	0.56	0	1.23	0	1.14	1.1	0.46	0	0	0.83	0	0	0	0.86	0	0	0	0	1.52	0	0	0.72	0	0	0.53	0.65	0	0	0	0.79	0	1.18	0	0	0.89	1.42	0	0.64	0	1	0	0	0
CADM3	1	21	21	0	0	0.47	0.38	0.43	0	0	0.57	0	0.67	0	0.47	0	1.02	0.54	0	0.37	0	0	0	0.75	0.8	0	0	0	0	0	0	0	0	0.61	0.54	0.46	0.72	0.46	0	1.17	0.5	0	0.63	0	0	0	0	0.38	0
CAMK1G	1	21	21	0	0	0.51	0.4	0.32	0	0	0.62	0	0.64	0	0	0.5	1.11	0.52	0	0.44	0	0	0	0.74	0.76	0.49	0.52	0	0	0	0	0	0	0.61	0	0	0.73	0.71	0	1.22	0.59	0	0.58	0	0	0	0	0	0
CEP170	1	21	21	0	0	0.47	0	0	0	0	0.61	0	0.63	0	0	0.48	1.04	0.52	0	1.14	0	0	0	0.73	0.75	0	0.52	0	0	0	0	0	0	0.64	0.47	0.53	0.69	0.67	0	1.44	0	0	0.54	0	0	0	0.42	0.41	0
CYP7A1	8	21	21	0	0	0	0	0	1.23	0	0.37	1.09	0.7	0	2.11	1.11	0	0	0	0.85	0.37	0	0	0	1.54	0	0	0.72	0	0	0.5	0	0.43	0	0	0	0	1.05	0	0.48	0	1.23	0	0.6	0	0.42	0	0	0
DARC	1	21	21	0	0	0.47	0.38	0.43	0	0	0.57	0	0.67	0	0.47	0	1.02	0.54	0	0.37	0	0	0	0.75	0.8	0	0	0	0	0	0	0	0	0.61	0.54	0.46	0.72	0.46	0	1.17	0.5	0	0.63	0	0	0	0	0.38	0
DISC2	1	21	21	0	0	0.49	0.37	0	0	0	0.58	0	0.62	0	0.33	0.47	1.09	0.5	0	1.17	0	0	0	0.73	0.78	0	0.54	0	0	0	0	0	0	0.61	0	0.37	0.69	0.66	0	1.12	0.55	0	0.55	0	0	0	0.36	0	0
EGLN1	1	21	21	0	0	0.49	0	0	0	0	0.58	0	0.62	0	0.33	0.47	1.09	0.5	0	1.17	0	0	0	0.73	0.78	0	0.54	0	0	0	0	0	0	0.61	0	0.37	0.69	0.66	0	1.12	0.55	0	0.55	0	0	0	0.36	0.36	0
FAM135B	8	21	21	0	0.68	0	0.66	0	1.23	0	1.14	1.1	0.69	0	1.9	0.83	0	0	0	0.86	0	0	0	0	1.62	0	0	0.72	0	0	0.52	0.56	0	0	0	0	0	1.18	0	0	0.89	1.42	0	0.64	0	1	0	0	0
HHIPL2	1	21	21	0	0	0.48	0	0	0	0	0.62	0	0.66	0	0	0.5	1.11	0.55	0	1.18	0	0	0	0.74	0.76	0	0.52	0	0	0	0	0	0	0.63	0	0.43	0.73	0.64	0	1.19	0.59	0	0.58	0	0	0	0.48	0.4	0
IL10	1	21	21	0	0	0.5	0.38	0	0	0	0.75	0	0.67	0	0	0.5	1.11	0.55	0	0	0	0	0	0.74	0.82	0.53	0.62	0	0	0	0	0	0	0.65	0	0.42	0.75	0.71	0	1.22	0.55	0.6	0.58	0	0	0	0	0	0
IMPAD1	8	21	21	0	0	0	0	0	1.23	0	0.34	1.09	0.7	0	1.95	1.11	0	0	0	0.85	0.34	0	0	0	1.54	0	0	0.72	0	0	0.5	0	0.43	0	0	0	0	1.05	0	0.48	0	1.23	0	0.6	0	0.42	0	0	0
LACTB2	8	21	21	0	0.88	0	0.58	0	1.23	0	0.64	1.09	0.7	0	1.91	1.11	0	0	0	0.85	0.4	0	0	0	1.54	0	0	0.72	0	0	0.53	0	0	0	0	0	0	1.05	0	0.71	0	1.23	0	0.48	0	0.62	0	0	0
LAMB3	1	21	21	0	0	0.51	0.4	0.32	0	0	0.62	0	0.64	0	0	0.5	1.11	0.52	0	0.44	0	0	0	0.74	0.76	0.49	0.52	0	0	0	0	0	0	0.61	0	0	0.73	0.71	0	1.22	0.59	0	0.58	0	0	0	0	0	0
LCE2A	1	21	21	0	0	0.98	0.44	0.34	0	0	0.56	0	0.63	0	0.37	0	1.02	0.51	0	0.39	0	0	0	0.76	0.8	0	0	0	0	0	0	0.36	0	0.61	0.47	0.4	0.71	0.42	0	0	0.5	0	0.65	0	0	0	0	0.37	0
LCE2B	1	21	21	0	0	0.98	0.44	0.34	0	0	0.56	0	0.63	0	0.37	0	1.02	0.51	0	0.39	0	0	0	0.76	0.8	0	0	0	0	0	0	0.36	0	0.61	0.47	0.4	0.71	0.42	0	0	0.5	0	0.65	0	0	0	0	0.37	0
LCE2C	1	21	21	0	0	0.98	0.44	0.34	0	0	0.56	0	0.63	0	0.37	0	1.02	0.51	0	0.39	0	0	0	0.76	0.8	0	0	0	0	0	0	0.36	0	0.61	0.47	0.4	0.71	0.42	0	0	0.5	0	0.65	0	0	0	0	0.37	0
LCE4A	1	21	21	0	0	0.98	0.44	0.34	0	0	0.56	0	0.63	0	0.37	0	1.02	0.51	0	0.39	0	0	0	0.76	0.8	0	0	0	0	0	0	0.36	0	0.61	0.47	0.4	0.71	0.42	0	0	0.5	0	0.65	0	0	0	0	0.37	0
MIR1207	8	21	21	0	0	0	0.56	0	1.23	0	1.14	1.1	0.73	0	0	0.83	0	0	0	0.86	0	0	0	0	1.52	0	0	0.72	0	0	0.55	0.79	0.56	0	0	0	0	1.18	0	0	0.89	1.42	0	0.64	0	1	0	0	0
MIR557	1	21	21	0	0	0	0.37	0.37	0	0	0.62	0	0.67	0	0	0	1.1	0.54	0	0.35	0	0	0	0.74	0.77	0.33	0	0	0	0	0	0	0	0.61	0.51	0.43	0.72	0.43	0	1.04	0.65	0	0	0	0	0	0.47	0.4	0
MNDA	1	21	21	0	0	0	0	0.51	0	0	0.57	0	0.67	0	0	0	1.02	0.54	0.37	0.38	0	0	0.27	0.75	0.8	0	0	0	0	0	0	0	0.23	0.61	0.54	0	0.72	0.46	0	1.17	0.5	0.33	0.63	0	0	0	0	0.42	0
NDUFB9	8	21	21	0	0	0	0.56	0	1.23	0	1.14	1.1	0.62	0	0	0.83	0	0	0	0.86	0	0	0	0	1.52	0	0	0.72	0	0	0.53	0.75	0	0	0	0.79	0	1.18	0	0	0.89	1.42	0	0.64	0	1	0	0	0
NFASC	1	21	21	0	0	0.7	0.36	0	0	0	0.56	0	0.55	0	0	0.46	1.09	0	0	0.45	0	0	0	0.75	0.8	0.55	0.57	0	0	0	0	0	0	0.59	0	0	0.7	0.66	0	1.24	0.47	0	0.53	0	0	0	0.23	0.53	0
NSMAF	8	21	21	0	0	0	0	0	1.23	0	0.37	1.09	0.7	0	2.11	1.11	0	0	0	0.85	0.37	0	0	0	1.54	0	0	0.72	0	0	0.5	0	0.43	0	0	0	0	1.05	0	0.48	0	1.23	0	0.6	0	0.42	0	0	0
NUCKS1	1	21	21	0	0	0.7	0.36	0	0	0	0.54	0	0.57	0	0	0.47	1.09	0	0	0	0	0	0	0.74	0.8	0.5	0.56	0	0	0	0	0	0	0.6	0	0.36	0.7	0.69	0	1.23	0.64	0	0.51	0	0	0	0.24	0.55	0
OPRK1	8	21	21	0	0	0	0	0	0.41	0	0.37	1.09	0.67	0	1.97	1.11	0	0	0	0.85	0.32	0	0	0	1.54	0	0	0.72	0	0	0.5	0.34	0.45	0	0	0	0	1.05	0	0.47	0	1.23	0	0.6	0	0.42	0	0	0
OR6K6	1	21	21	0	0	0	0	0.51	0	0	0.57	0	0.67	0	0	0	1.02	0.54	0.37	0.38	0	0	0.27	0.75	0.8	0	0	0	0	0	0	0	0.23	0.61	0.54	0	0.72	0.46	0	1.17	0.5	0.33	0.63	0	0	0	0	0.42	0
OR6N1	1	21	21	0	0	0	0	0.51	0	0	0.57	0	0.67	0	0	0	1.02	0.54	0.37	0.38	0	0	0.27	0.75	0.8	0	0	0	0	0	0	0	0.23	0.61	0.54	0	0.72	0.46	0	1.17	0.5	0.33	0.63	0	0	0	0	0.42	0
OR6N2	1	21	21	0	0	0	0	0.51	0	0	0.57	0	0.67	0	0	0	1.02	0.54	0.37	0.38	0	0	0.27	0.75	0.8	0	0	0	0	0	0	0	0.23	0.61	0.54	0	0.72	0.46	0	1.17	0.5	0.33	0.63	0	0	0	0	0.42	0
RAB7L1	1	21	21	0	0	0.7	0.36	0	0	0	0.54	0	0.57	0	0	0.47	1.09	0	0	0	0	0	0	0.74	0.8	0.5	0.56	0	0	0	0	0	0	0.6	0	0.36	0.7	0.69	0	1.23	0.64	0	0.51	0	0	0	0.24	0.55	0
RGSL1	1	21	21	0	0	0	0.39	0.27	0	0	0.62	0	0.7	0	0.34	0	1.1	0.58	0	0	0	0	0	0.74	0.76	0.4	0.51	0	0	0	0	0	0	0.64	0.38	0.4	0.72	0	0	1.18	0.65	0	0	0	0	0	0.46	0.34	0
RNASEL	1	21	21	0	0	0	0.39	0.27	0	0	0.62	0	0.7	0	0.34	0	1.1	0.58	0	0	0	0	0	0.74	0.76	0.4	0.51	0	0	0	0	0	0	0.64	0.38	0.4	0.72	0	0	1.18	0.65	0	0	0	0	0	0.46	0.34	0
SDCBP	8	21	21	0	0	0	0	0	1.23	0	0.37	1.09	0.7	0	2.11	1.11	0	0	0	0.85	0.37	0	0	0	1.54	0	0	0.72	0	0	0.5	0	0.43	0	0	0	0	1.05	0	0.48	0	1.23	0	0.6	0	0.42	0	0	0
SLAMF6	1	21	21	0	0.21	0.83	0.36	0	0	0	0.57	0	0.67	0	0	0	1.02	0.49	0.37	0.35	0	0	0	0.75	0.8	0	0	0	0	0	0	0	0	0.61	0.38	0.38	0.72	0.43	0	1.17	0.49	0	0.5	0	0	0	0	0.34	0
SLC41A1	1	21	21	0	0	0.7	0.36	0	0	0	0.54	0	0.57	0	0	0.47	1.09	0	0	0	0	0	0	0.74	0.8	0.5	0.56	0	0	0	0	0	0	0.6	0	0.36	0.7	0.69	0	1.23	0.64	0	0.51	0	0	0	0.24	0.55	0
SMG7	1	21	21	0	0	1	0.35	0	0	0	0.62	0	0.7	0	0.39	0	1.1	0.58	0	0	0	0	0	0.74	0.76	0	0.51	0	0	0	0	0	0	0.64	0.48	0.4	0.72	0	0	1.18	0.65	0	0.61	0	0	0	0.46	0.42	0
SPRR2A	1	21	21	0	0	0.98	0.44	0.34	0	0	0.56	0	0.63	0	0.37	0	1.02	0.51	0.32	0.39	0	0	0	0.76	0.8	0	0	0	0	0	0	0	0	0.61	0.47	0	0.71	0.42	0	0.77	0.5	0	0.65	0	0	0	0	0.37	0
SPRR2B	1	21	21	0	0	0.98	0.44	0.34	0	0	0.56	0	0.63	0	0.37	0	1.02	0.51	0.32	0.39	0	0	0	0.76	0.8	0	0	0	0	0	0	0	0	0.61	0.47	0	0.71	0.42	0	0.77	0.5	0	0.65	0	0	0	0	0.37	0
SPRR2E	1	21	21	0	0	0.98	0.44	0.34	0	0	0.56	0	0.63	0	0.37	0	1.02	0.51	0.32	0.39	0	0	0	0.76	0.8	0	0	0	0	0	0	0	0	0.61	0.47	0	0.71	0.42	0	0.77	0.5	0	0.65	0	0	0	0	0.37	0
SPRR2G	1	21	21	0	0	0	0.44	0.34	0	0	0.56	0	0.63	0	0.37	0	1.02	0.51	0.32	0.39	0	0	0	0.76	0.8	0	0	0	0	0	0	0	0	0.61	0.47	0.35	0.71	0.42	0	0.77	0.5	0	0.65	0	0	0	0	0.37	0
ST18	8	21	21	0	0	0	0	0	0.87	0	0.35	1.09	0.67	0	1.97	1.11	0	0	0	0.85	0.35	0	0	0	1.54	0	0	0.72	0	0	0.5	0.34	0.45	0.56	0	0	0	1.05	0	0.47	0	1.23	0	0	0	0.42	0	0	0
TSNAX	1	21	21	0	0	0.49	0	0	0	0	0.58	0	0.62	0	0.33	0.47	1.09	0.5	0	1.17	0	0	0	0.73	0.78	0	0.54	0	0	0	0	0	0	0.61	0	0.37	0.69	0.66	0	1.12	0.55	0	0.55	0	0	0	0.36	0.36	0
UBXN2B	8	21	21	0	0	0	0	0	1.23	0	0.37	1.09	0.7	0	2.11	1.11	0	0	0	0.85	0.37	0	0	0	1.54	0	0	0.72	0	0	0.5	0	0.43	0	0	0	0	1.05	0	0.48	0	1.23	0	0.6	0	0.42	0	0	0
XKR9	8	21	21	0	0.88	0	0.58	0	1.23	0	0.64	1.09	0.7	0	1.91	1.11	0	0	0	0.85	0.4	0	0	0	1.54	0	0	0.72	0	0	0.53	0	0	0	0	0	0	1.05	0	0.71	0	1.23	0	0.48	0	0.62	0	0	0
XPR1	1	21	21	0	0	0.82	0.39	0	0	0	0.62	0	0.57	0	0	0	1.1	0.54	0	0	0	0	0	0.74	0.76	0	0.52	0	0	0	0	0	0	0.63	0.41	0.4	0.72	0.37	0	1.18	0.65	0.38	0	0	0	0	0.46	0.43	0
YTHDF3	8	21	21	0	0.88	0	0	0	1.23	0	0.62	1.09	0.7	0	2.11	1.11	0	0	0	0.85	0.33	0	0	0	1.54	0	0	0.72	0	0	0.5	0	0.47	0	0	0	0	1.05	0	0.48	0	1.23	0	0.6	0	0.42	0	0	0
YWHAZ	8	21	21	0	0.95	0	0.57	0	1.23	0	1.14	1.1	0.61	0	1.68	0.83	0	0	0	0.86	0	0	0	0	1.51	0	0	0.72	0	0	0.5	0	0	0	0	0	0	1.18	0	0.96	0.89	1.42	0	0.64	0	1	0	0	0
ZFAT	8	21	21	0	0.85	0	0.66	0	1.23	0	1.14	1.1	0.69	0	0	0.83	0	0	0	0.86	0	0	0	0	1.62	0	0	0.72	0	0	0.52	0	0.49	0	0	0	0	1.18	0	0	0.89	1.42	0	0.64	0	1	0	0	0
ZHX1	8	21	21	0	0.89	0	0.56	0	1.23	0	1.14	1.1	0.46	0	0	0.83	0	0	0	0.86	0	0	0	0	1.52	0	0	0.72	0	0	0.53	0.65	0	0	0	0.79	0	1.18	0	0	0.89	1.42	0	0.64	0	1	0	0	0
ABCB10	1	21	20	1	0	0.49	0.38	0	0	0	0.58	0	0.62	0	0	0.47	1.09	0.49	0	1.17	0	0	0	0.73	0.78	0	0.53	0	0	0	0	0	0	0.59	0	0.37	0.69	0.66	-0.43	1.12	0.55	0	0.55	0	0	0	0.36	0	0
ACTN2	1	21	20	1	0	0	0.33	0	0	0	0.54	0	0.63	0	0	0.48	1.09	0.5	0	1.17	0	0	0	0.73	0.78	0	0.54	0	0	0	0	0	0	0.59	0	0.52	0.69	0.67	-0.43	1.12	0.55	0	0.61	0	0	0	0.44	0	0
C1orf131	1	21	20	1	0	0.49	0.38	0	0	0	0.58	0	0.62	0	0	0.47	1.09	0.5	0	1.17	0	0	0	0.73	0.78	0	0.54	0	0	0	0	0	0	0.61	0	0.37	0.69	0.66	-0.43	1.12	0.55	0	0.55	0	0	0	0.36	0	0
C1orf96	1	21	20	1	0	0.49	0.38	0	0	0	0.58	0	0.59	0	0	0.47	1.09	0.49	0	1.17	0	0	0	0.73	0.78	0	0.53	0	0	0	0	0	0	0.6	0	0.37	0.69	0.66	-0.43	1.12	0.55	0	0.55	0	0	0	0.36	0	0
CNIH3	1	21	20	1	0	0.51	0.42	0.23	0	0	0.55	0	0.58	0	0	0.51	1.12	0.5	0	1.13	0	0	0	0.76	0	0.37	0.5	0	0	0	0	0	0	0	0	0	0.69	0.66	-0.45	1.19	0.56	0	0.57	0	0	0	0.36	0	0
CNIH4	1	21	20	1	0	0.51	0	0	0	0	0.55	0	0.58	0	0	0.51	1.12	0.5	0	1.13	0	0	0	0.76	0.67	0	0.5	0	0	0	0	0	0	0.57	0	0.37	0.69	0.66	-0.45	1.19	0.56	0	0.57	0	0	0	0.36	0.36	0
EXO1	1	21	20	1	0	0.44	0.34	0	0	0	0.54	0	0.63	0	0	0.48	1.09	0.5	0	1.17	0	0	0	0.73	0.78	0	0.39	0	0	0	0	0	0	0.59	0	0.52	0.69	0.67	-0.4	1.12	0	0	0.61	0	0	0	0.44	0	0
FAM89A	1	21	20	1	0	0.49	0.38	0	0	0	0.58	0	0.62	0	0	0.47	1.09	0.5	0	1.17	0	0	0	0.73	0.78	0	0.54	0	0	0	0	0	0	0.61	0	0.37	0.69	0.66	-0.43	1.12	0.55	0	0.55	0	0	0	0.36	0	0
GNPAT	1	21	20	1	0	0.49	0.38	0	0	0	0.58	0	0.62	0	0	0.47	1.09	0.5	0	1.17	0	0	0	0.73	0.78	0	0.54	0	0	0	0	0	0	0.61	0	0.37	0.69	0.66	-0.43	1.12	0.55	0	0.55	0	0	0	0.36	0	0
MIR1182	1	21	20	1	0	0.49	0.38	0	0	0	0.58	0	0.62	0	0	0.47	1.09	0.5	0	1.17	0	0	0	0.73	0.78	0	0.54	0	0	0	0	0	0	0.61	0	0.37	0.69	0.66	-0.43	1.12	0.55	0	0.55	0	0	0	0.36	0	0
NUP133	1	21	20	1	0	0.49	0.38	0	0	0	0.58	0	0.62	0	0	0.47	1.09	0.49	0	1.17	0	0	0	0.73	0.78	0	0.53	0	0	0	0	0	0	0.59	0	0.37	0.69	0.66	-0.43	1.12	0.55	0	0.55	0	0	0	0.36	0	0
RAB4A	1	21	20	1	0	0.49	0.38	0	0	0	0.58	0	0.59	0	0	0.47	1.09	0.49	0	1.17	0	0	0	0.73	0.78	0	0.53	0	0	0	0	0	0	0.6	0	0.37	0.69	0.66	-0.43	1.12	0.55	0	0.55	0	0	0	0.36	0	0
RHOU	1	21	20	1	0	0.49	0.38	0	0	0	0.58	0	0.59	0	0	0.47	1.09	0.49	0	1.17	0	0	0	0.73	0.78	0	0.53	0	0	0	0	0	0	0.6	0	0.37	0.69	0.66	-0.43	1.12	0.55	0	0.55	0	0	0	0.36	0	0
SPHAR	1	21	20	1	0	0.49	0.38	0	0	0	0.58	0	0.59	0	0	0.47	1.09	0.49	0	1.17	0	0	0	0.73	0.78	0	0.53	0	0	0	0	0	0	0.6	0	0.37	0.69	0.66	-0.43	1.12	0.55	0	0.55	0	0	0	0.36	0	0
SUSD4	1	21	20	1	0	0.48	0.4	0	0	0	0.62	0	0.66	0	0	0.5	1.11	0.55	0	1.18	0	0	0	0.74	0.76	0	0.52	0	0	0	0	0	0	0.63	0	0.37	0.73	0.64	-0.41	1.19	0.59	0	0.58	0	0	0	0.48	0	0
TAF5L	1	21	20	1	0	0.49	0.38	0	0	0	0.58	0	0.62	0	0	0.47	1.09	0.49	0	1.17	0	0	0	0.73	0.78	0	0.53	0	0	0	0	0	0	0.59	0	0.37	0.69	0.66	-0.43	1.12	0.55	0	0.55	0	0	0	0.36	0	0
TLR5	1	21	20	1	0	0.48	0.4	0	0	0	0.62	0	0.66	0	0	0.5	1.11	0.55	0	1.18	0	0	0	0.74	0.76	0	0.52	0	0	0	0	0	0	0.63	0	0.37	0.73	0.64	-0.41	1.19	0.59	0	0.58	0	0	0	0.48	0	0
TMEM206	1	21	20	1	0	0.5	0.37	0	0	0	0.62	0	0.56	0	0.28	0.5	1.11	0.49	0	0	0	0	0	0.74	0.76	0	0.52	0	0	0	0	0	0	0.63	0	0.4	0.73	0.71	-0.45	1.22	0.59	0	0.58	0	0	0	0.48	0	0
TRIM67	1	21	20	1	0	0.49	0.38	0	0	0	0.58	0	0.62	0	0	0.47	1.09	0.5	0	1.17	0	0	0	0.73	0.78	0	0.54	0	0	0	0	0	0	0.61	0	0.37	0.69	0.66	-0.43	1.12	0.55	0	0.55	0	0	0	0.36	0	0
URB2	1	21	20	1	0	0.49	0.38	0	0	0	0.58	0	0.62	0	0	0.47	1.09	0.49	0	1.17	0	0	0	0.73	0.78	0	0.53	0	0	0	0	0	0	0.59	0	0.37	0.69	0.66	-0.43	1.12	0.55	0	0.55	0	0	0	0.36	0	0
WDR26	1	21	20	1	0	0.51	0	0	0	0	0.55	0	0.58	0	0	0.51	1.12	0.5	0	1.13	0	0	0	0.76	0.67	0	0.5	0	0	0	0	0	0	0.57	0	0.37	0.69	0.66	-0.45	1.19	0.56	0	0.57	0	0	0	0.36	0.36	0
ADAM18	8	21	18	3	0	0	1.59	0	0	0	0.45	0.34	0.6	0	4.12	0	0	0	0	0	0	0	0	1.88	-0.61	0	0.5	-0.62	0	0	0	0.58	0.42	0	0	0	0	0.67	0	0.4	0	0.43	-0.58	0.79	0	1.55	0	0	2.43
C8orf4	8	21	17	4	0	0	1.59	0	0	0	0.67	0.34	0.6	0	3.06	0	0	0	0	-0.55	0	0	0	1.88	-0.61	0	0.5	-0.62	0	0	0	0.58	0.36	0	0	0	0	0.67	0	0.4	0	0.42	-0.58	0	0	1.55	0	0	2.43
CCDC46	17	21	17	4	0	0	0	0	0.43	0	0.82	0.41	0	0	2.05	0.65	0	0	0	0.38	0	0	-0.33	0	0	0.39	-0.42	0.34	0	0	1.28	0	0	0	-0.43	0.78	0	0.66	0.4	0	0.52	0.34	1.43	0	0	0	0	-0.54	0
ZMAT4	8	21	16	5	0	0	1.59	0	0	0	0.67	0	0.6	0	3.06	0	0	0	0	-0.55	0	0	0	1.88	-0.61	0	0.5	-0.62	0	0	0	0.58	0.36	-0.36	0	0	0	0.67	0	0.4	0	0.42	-0.58	0	0	1.55	0	0	2.43
DCTN6	8	21	4	17	0	0.43	0	0	-0.48	0	-0.39	-0.77	0.56	0	-1.28	-0.43	0	0	0	-0.52	0	0	0	-0.81	-0.59	0	-0.5	-0.62	0	0	-0.7	-0.37	0	-0.36	0	0	0	-0.57	0	0	0	-0.54	1.38	0	0	-0.51	0	0	0
LEPROTL1	8	21	4	17	0	0.43	0	0	-0.48	0	-0.39	-0.77	0.56	0	-1.28	-0.43	0	0	0	-0.52	0	0	0	-0.81	-0.59	0	-0.5	-0.62	0	0	-0.7	-0.37	0	-0.36	0	0	0	-0.57	0	0	0	-0.54	1.38	0	0	-0.51	0	0	0
MBOAT4	8	21	4	17	0	0.43	0	0	-0.48	0	-0.39	-0.77	0.56	0	-1.28	-0.43	0	0	0	-0.52	0	0	0	-0.81	-0.59	0	-0.5	-0.62	0	0	-0.7	-0.37	0	-0.36	0	0	0	-0.57	0	0	0	-0.54	1.38	0	0	-0.51	0	0	0
TMEM66	8	21	4	17	0	0.43	0	0	-0.48	0	-0.39	-0.77	0.56	0	-1.28	-0.43	0	0	0	-0.52	0	0	0	-0.81	-0.59	0	-0.5	-0.62	0	0	-0.7	-0.37	0	-0.36	0	0	0	-0.57	0	0	0	-0.54	1.38	0	0	-0.51	0	0	0
ABCC12	16	21	3	18	0	0	0.3	0	0	0.25	0	-0.35	-0.61	0	0	-0.43	-0.6	-0.66	0	-0.49	0	-0.68	0	0.74	0	0	-0.42	-0.62	0	0	0	0	-0.38	-0.34	-0.4	0	-0.6	0	-0.44	-0.41	0	0	0	0	0	-0.48	0	-0.52	0
C8orf42	8	21	3	18	0	0	0	-0.54	-0.28	0	-0.34	-0.89	0.53	0	0	-0.41	0	0	0	-0.38	0	0	0	-0.88	0	0	-0.42	-0.63	0	0	-0.69	0	0	-0.32	0	0	0	0.63	0	0	-0.25	-0.21	-0.51	0	0	-0.53	0	0	-0.34
FBXO16	8	21	3	18	0	0.45	0	-0.58	-0.39	0	-0.36	-0.77	0.57	0	-1.36	-0.39	0	0	0	-0.52	0	0	0	-0.81	-0.59	0	-0.39	-0.62	0	0	-0.7	0	0	-0.34	0	0	0	-0.57	0	0	0	-0.54	-0.58	0	0	-0.51	0	0	0
FBXO25	8	21	3	18	0	0	0	-0.54	-0.28	0	-0.34	-0.89	0.53	0	0	-0.41	0	0	0	-0.38	0	0	0	-0.88	0	0	-0.42	-0.63	0	0	-0.69	0	0	-0.32	0	0	0	0.63	0	0	-0.25	-0.21	-0.51	0	0	-0.53	0	0	-0.34
RBPMS	8	21	3	18	0	0.43	0	0	-0.48	0	-0.39	-0.77	0.49	0	-1.14	-0.45	0	0	0	-0.52	0	0	0	-0.81	-0.59	0	-0.5	-0.62	0	0	-0.7	-0.37	0	-0.36	0	0	0	-0.57	0	0	0	-0.54	-0.55	0	0	-0.51	0	0	0
BRD7	16	21	2	19	-0.4	0	0	0	-0.23	0	0	-0.35	-0.61	0	0	-0.44	-0.6	-0.66	0	-0.43	0	-0.68	0	0.77	0	0	-0.41	-0.62	0	0	-0.38	0	-0.27	-0.31	-0.5	0	-0.58	0	0	0	0	0	0	0	0	-0.48	0.18	-0.52	0
C16orf78	16	21	2	19	-0.53	0	0	0	0	0	0	-0.35	-0.61	0	-0.31	-0.44	-0.6	-0.66	0	-0.49	0	-0.68	0	0.74	0	0	-0.41	-0.62	0	0	-0.38	0	0	-0.36	-0.5	-0.33	-0.6	0	0	0	0	0	0	0	0	-0.48	0.3	-0.52	0
DEFB135	8	21	2	19	0	0.46	0	-0.6	-0.28	0	-0.29	-0.77	0	0	0	-0.44	0	0	0	-0.47	0	0	0	-0.82	0	-0.2	-0.43	-0.62	0	0	-0.72	-0.28	0	-0.33	0	0	0	0	0	0	-0.25	-0.22	-0.56	0	0	-0.48	0	0	0
DEFB136	8	21	2	19	0	0.46	0	-0.6	-0.28	0	-0.29	-0.77	0	0	0	-0.44	0	0	0	-0.47	0	0	0	-0.82	0	-0.2	-0.43	-0.62	0	0	-0.72	-0.28	0	-0.33	0	0	0	0	0	0	-0.25	-0.22	-0.56	0	0	-0.48	0	0	0
DSCAML1	11	21	2	19	0	0	0	0	-0.36	0	0	-0.37	0	0	-0.56	0	0	-0.6	0	-0.19	0	0	0	0	0	-0.18	0	0	0	-0.26	-0.69	0	-0.32	-0.35	-0.5	0	0	-0.6	-0.51	-0.45	0	-0.22	-0.55	0	0	-0.49	-0.73	0	0.55
LOXL2	8	21	2	19	0	0	0	-0.68	-0.35	0	-0.38	-0.77	0.63	0	0	-0.44	0	0	0	-0.49	0	0	0	-0.81	0	0	-0.36	-0.62	0	0	-0.7	0	0	-0.33	0	0	0	-0.54	0	0	-0.26	0	-0.58	0	-0.27	-0.49	0	0	0
SIAH1	16	21	2	19	0	0	0	0	-0.44	0	0	-0.35	-0.61	0	0	-0.43	-0.6	-0.66	0	-0.49	0	-0.68	0	0.74	0	0	-0.41	-0.62	0	0	0	0	-0.38	-0.34	-0.49	0	-0.6	0	-0.44	-0.41	0	0	0	0	0	-0.48	0.3	-0.52	0
AKAP10	17	21	1	20	0	0	0	-0.54	0	-0.63	-0.41	0	0	0	-0.8	-0.47	0	0	0	-0.48	0	0	-0.35	0	0	-0.37	-0.46	0	-0.28	0	0	0	-0.41	-0.37	-0.54	0	0	0	0	-0.47	-0.42	-0.32	-0.68	0	0	0	-0.62	-0.55	0
ALOX12	17	21	1	20	0	0	0	-0.62	-0.46	-0.59	-0.4	-0.42	0	0	-0.92	-0.49	0	0	0	-0.44	0	0	-0.35	-0.35	0	-0.28	-0.44	-0.74	0	0	0	0	0	0	-0.53	0	0	0	-0.53	0	-0.48	0	-0.66	0	0	0	-0.72	-0.61	0
B9D1	17	21	1	20	0	0	0	-0.54	0	0	-0.41	0	-0.26	0	-0.88	-0.47	0	0	0	-0.48	0	0	-0.35	0	0	-0.27	-0.46	0	-0.28	0	0	0	-0.42	-0.37	-0.54	0	0	0	0	0	-0.42	-0.32	-0.68	0	-0.3	0	-0.62	-0.55	0
BACE1	11	21	1	20	0	0	0	-0.56	-0.36	-0.62	0	-0.37	0	0	-0.56	0	0	-0.6	0	-0.19	0	0	0	0	0	-0.18	0	0	0	-0.26	-0.69	0	-0.32	-0.35	-0.5	0	0	-0.6	-0.51	0	0	-0.22	-0.55	0	0	-0.49	-0.62	0	0
CCDC102A	16	21	1	20	-0.44	0	0	0	0	0	-0.48	-0.39	-0.61	0	-0.45	-0.47	-0.6	-0.66	0	0	0	-0.68	0	0.75	0	0	-0.33	-0.62	-0.28	0	-0.36	0	0	0	-0.53	0	0	0	-0.54	0	0	0	0	0	-0.34	-0.48	0	-0.54	0
CEP164	11	21	1	20	0	0	0	-0.56	-0.36	-0.62	0	-0.37	0	0	-0.56	0	0	-0.6	0	-0.19	0	0	0	0	0	-0.18	0	0	0	-0.26	-0.69	0	-0.32	-0.35	-0.5	0	0	-0.6	-0.51	0	0	-0.22	-0.55	0	0	-0.49	-0.62	0	0
DHRS7B	17	21	1	20	0	0	0	0	0	-0.64	0	0	-0.24	0	-0.89	-0.47	0	0	0	-0.42	0	0	-0.33	0	0	-0.28	-0.42	0	-0.27	0	0	-0.33	-0.34	-0.38	-0.48	0	0	0	0	-0.44	-0.45	0	-0.64	0	-0.32	0	-0.6	-0.54	0
DOK4	16	21	1	20	-0.44	0	0	0	0	0	-0.48	-0.39	-0.61	0	-0.45	-0.47	-0.6	-0.66	0	0	0	-0.68	0	0.75	0	0	-0.33	-0.62	-0.28	0	-0.36	0	0	0	-0.53	0	0	0	-0.54	0	0	0	0	0	-0.34	-0.48	0	-0.54	0
EPN2	17	21	1	20	0	0	0	-0.54	0	0	-0.41	0	-0.26	0	-0.88	-0.47	0	0	0	-0.48	0	0	-0.35	0	0	-0.27	-0.46	0	-0.28	0	0	0	-0.42	-0.37	-0.54	0	0	0	0	0	-0.42	-0.32	-0.68	0	-0.3	0	-0.62	-0.55	0
MFAP4	17	21	1	20	0	0	0	-0.54	0	0	-0.41	0	-0.26	0	-0.88	-0.47	0	0	0	-0.48	0	0	-0.35	0	0	-0.27	-0.46	0	-0.28	0	0	0	-0.42	-0.37	-0.54	0	0	0	0	0	-0.42	-0.32	-0.68	0	-0.3	0	-0.62	-0.55	0
MIR1180	17	21	1	20	0	0	0	-0.54	0	0	-0.41	0	-0.26	0	-0.88	-0.47	0	0	0	-0.48	0	0	-0.35	0	0	-0.27	-0.46	0	-0.28	0	0	0	-0.42	-0.37	-0.54	0	0	0	0	0	-0.42	-0.32	-0.68	0	-0.3	0	-0.62	-0.55	0
NUP93	16	21	1	20	0	0	0	0	-0.42	0	-0.48	-0.39	-0.61	0	0	-0.47	-0.6	-0.66	0	-0.47	0	-0.68	0	0.77	0	0	0	-0.62	0	0	-0.36	0	-0.33	-0.33	-0.53	0	-0.58	0	-0.54	-0.45	0	0	0	0	0	-0.48	0	-0.54	0
PIWIL2	8	21	1	20	0	0	0	-0.68	-0.56	0	-0.48	-0.77	0	0	0	-0.44	0	0	0	-0.66	0	0	0	-0.84	0	0	-0.5	-0.62	0	0	-0.79	-0.43	0	-0.38	0	0	0	-0.67	0	0	-0.28	-0.27	-0.69	0	0	-0.49	0	0	0
RNF112	17	21	1	20	0	0	0	-0.54	0	0	-0.41	0	-0.26	0	-0.88	-0.47	0	0	0	-0.48	0	0	-0.35	0	0	-0.27	-0.46	0	-0.28	0	0	0	-0.42	-0.37	-0.54	0	0	0	0	0	-0.42	-0.32	-0.68	0	-0.3	0	-0.62	-0.55	0
RNF214	11	21	1	20	0	0	0	-0.56	-0.36	-0.62	0	-0.37	0	0	-0.56	0	0	-0.6	0	-0.19	0	0	0	0	0	-0.18	0	0	0	-0.26	-0.69	0	-0.32	-0.35	-0.5	0	0	-0.6	-0.51	0	0	-0.22	-0.55	0	0	-0.49	-0.62	0	0
SLC39A14	8	21	1	20	0	0	0	-0.68	-0.56	0	-0.48	-0.77	0	0	0	-0.44	0	0	0	-0.66	0	0	0	-0.84	0	0	-0.5	-0.62	0	0	-0.79	-0.43	0	-0.38	0	0	0	-0.67	0	0	-0.28	-0.27	-0.69	0	0	-0.49	0	0	0
SLC47A1	17	21	1	20	0	0	0	-0.54	0	0	-0.41	0	-0.26	0	-0.88	-0.47	0	0	0	-0.48	0	0	-0.35	0	0	-0.27	-0.46	0	-0.28	0	0	0	-0.42	-0.37	-0.54	0	0	0	0	0	-0.42	-0.32	-0.68	0	-0.3	0	-0.62	-0.55	0
SNORD49A	17	21	1	20	0	0	0	-0.51	-0.61	-0.67	-0.39	-0.37	-0.37	0	-0.96	-0.46	0	0	0	0	0	-0.79	-0.33	-0.37	0	0	-0.41	0	-0.36	0	0	0	0	0	-0.58	0	0	0	-0.52	0	-0.49	0	-0.7	0	0	0	-0.58	-0.53	0
SNORD49B	17	21	1	20	0	0	0	-0.51	-0.61	-0.67	-0.39	-0.37	-0.37	0	-0.96	-0.46	0	0	0	0	0	-0.79	-0.33	-0.37	0	0	-0.41	0	-0.36	0	0	0	0	0	-0.58	0	0	0	-0.52	0	-0.49	0	-0.7	0	0	0	-0.58	-0.53	0
SNORD65	17	21	1	20	0	0	0	-0.51	-0.61	-0.67	-0.39	-0.37	-0.37	0	-0.96	-0.46	0	0	0	0	0	-0.79	-0.33	-0.37	0	0	-0.41	0	-0.36	0	0	0	0	0	-0.58	0	0	0	-0.52	0	-0.49	0	-0.7	0	0	0	-0.58	-0.53	0
TNFRSF13B	17	21	1	20	-0.54	0	0	-0.56	-0.4	0	-0.37	-0.4	0	0	-0.88	-0.5	0	0	0	-0.37	0	-0.82	-0.32	0	0	0	-0.37	-0.76	0	0	0	0	0	0	-0.61	0	0	0	-0.6	0	-0.47	0	0	0	-0.32	0	-0.79	-0.64	0
ULK2	17	21	1	20	0	0	0	-0.54	0	-0.63	-0.41	0	0	0	-0.8	-0.47	0	0	0	-0.48	0	0	-0.35	0	0	-0.37	-0.46	0	-0.28	0	0	0	-0.41	-0.37	-0.54	0	0	0	0	-0.47	-0.42	-0.32	-0.68	0	0	0	-0.62	-0.55	0
USP22	17	21	1	20	0	0	0	0	0	-0.64	0	0	-0.24	0	-0.88	-0.47	0	0	0	-0.42	0	0	-0.33	0	0	-0.28	-0.42	0	-0.27	0	0	-0.33	-0.34	-0.38	-0.48	0	0	0	0	-0.44	-0.45	0	-0.64	0	-0.32	0	-0.6	-0.54	0
ASAP3	1	21	0	21	0	0	0	0	-0.29	0	0	0	-0.34	0	-0.88	-0.44	0	0	0	-0.35	0	-0.21	0	0	0	-0.29	-0.38	0	-0.31	0	-0.37	-0.4	-0.44	-0.39	-0.66	0	0	0	-0.58	0	-0.47	-0.31	-0.33	0	-0.32	0	0	0	0
C1orf128	1	21	0	21	0	0	0	-0.46	-0.29	0	0	0	-0.34	0	-0.88	-0.44	0	0	0	-0.35	0	-0.21	0	0	0	-0.29	-0.38	0	-0.31	0	-0.37	0	-0.44	-0.39	-0.66	0	0	0	-0.58	0	-0.47	-0.31	-0.33	0	-0.32	0	0	0	0
CDA	1	21	0	21	-0.37	0	0	0	0	0	0	0	-0.33	0	-0.76	-0.44	-0.26	0	0	-0.29	0	0	0	0	0	-0.2	-0.38	0	-0.33	0	-0.35	0	-0.36	-0.38	-0.54	-0.3	0	0	-0.56	0	-0.46	-0.26	-0.3	0	-0.28	0	0	0	0
CNR2	1	21	0	21	0	0	0	-0.46	-0.29	0	0	0	-0.34	0	-0.88	-0.44	0	0	0	-0.35	0	-0.21	0	0	0	-0.29	-0.38	0	-0.31	0	-0.37	0	-0.44	-0.39	-0.66	0	0	0	-0.58	0	-0.47	-0.31	-0.33	0	-0.32	0	0	0	0
COX4I1	16	21	0	21	-0.35	0	0	0	0	0	-0.42	-0.4	-0.68	0	-0.39	-0.45	-0.63	-0.75	0	0	0	-0.74	0	0	0	0	-0.26	-0.69	0	0	-0.37	0	0	0	-0.51	-0.35	0	0	-0.55	0	-0.46	0	0	0	-0.27	-0.44	0	-0.56	0
COX4NB	16	21	0	21	-0.35	0	0	0	0	0	-0.42	-0.4	-0.68	0	-0.39	-0.45	-0.63	-0.75	0	0	0	-0.74	0	0	0	0	-0.26	-0.69	0	0	-0.37	0	0	0	-0.51	-0.35	0	0	-0.55	0	-0.46	0	0	0	-0.27	-0.44	0	-0.56	0
EPHB2	1	21	0	21	-0.52	0	0	0	-0.29	0	0	0	-0.18	0	-0.83	-0.44	-0.3	0	0	0	0	0	0	0	0	-0.29	-0.38	0	-0.24	0	-0.37	0	-0.44	-0.39	-0.58	-0.3	0	0	-0.58	0	-0.47	-0.31	-0.33	0	-0.32	0	0	0	0
FAM43B	1	21	0	21	-0.37	0	0	0	0	0	0	0	-0.33	0	-0.76	-0.44	-0.26	0	0	-0.29	0	0	0	0	0	-0.2	-0.38	0	-0.33	0	-0.35	0	-0.36	-0.38	-0.54	-0.3	0	0	-0.56	0	-0.46	-0.26	-0.3	0	-0.28	0	0	0	0
FUCA1	1	21	0	21	0	0	0	-0.46	-0.29	0	0	0	-0.34	0	-0.88	-0.44	0	0	0	-0.35	0	-0.21	0	0	0	-0.29	-0.38	0	-0.31	0	-0.37	0	-0.44	-0.39	-0.66	0	0	0	-0.58	0	-0.47	-0.31	-0.33	0	-0.32	0	0	0	0
GALE	1	21	0	21	0	0	0	-0.46	-0.29	0	0	0	-0.34	0	-0.88	-0.44	0	0	0	-0.35	0	-0.21	0	0	0	-0.29	-0.38	0	-0.31	0	-0.37	0	-0.44	-0.39	-0.66	0	0	0	-0.58	0	-0.47	-0.31	-0.33	0	-0.32	0	0	0	0
HMGCL	1	21	0	21	0	0	0	-0.46	-0.29	0	0	0	-0.34	0	-0.88	-0.44	0	0	0	-0.35	0	-0.21	0	0	0	-0.29	-0.38	0	-0.31	0	-0.37	0	-0.44	-0.39	-0.66	0	0	0	-0.58	0	-0.47	-0.31	-0.33	0	-0.32	0	0	0	0
HSBP1	16	21	0	21	-0.35	0	0	0	0	0	0	-0.37	-0.61	0	-0.39	-0.45	-0.6	-0.65	0	-0.46	0	-0.66	0	-0.36	0	0	0	-0.63	0	0	0	0	-0.77	-0.36	-0.58	0	-0.57	-0.52	-0.57	0	-0.48	0	0	0	0	-0.46	0	-0.56	0
LYPLA2	1	21	0	21	0	0	0	-0.46	-0.29	0	0	0	-0.34	0	-0.88	-0.44	0	0	0	-0.35	0	-0.21	0	0	0	-0.29	-0.38	0	-0.31	0	-0.37	0	-0.44	-0.39	-0.66	0	0	0	-0.58	0	-0.47	-0.31	-0.33	0	-0.32	0	0	0	0
LZIC	1	21	0	21	0	0	0	-0.48	-0.42	0	0	0	-0.35	0	-0.94	-0.49	0	0	0	-0.39	0	-0.25	0	0	0	-0.33	0	0	-0.36	0	-0.43	0	-0.46	-0.39	-0.64	0	0	0	-0.59	-0.6	-0.46	-0.29	-0.35	0	-0.28	0	0	0	0
MDS2	1	21	0	21	0	0	0	-0.46	-0.29	0	0	0	-0.34	0	-0.88	-0.44	0	0	0	-0.35	0	-0.21	0	0	0	-0.29	-0.38	0	-0.31	0	-0.37	0	-0.44	-0.39	-0.66	0	0	0	-0.58	0	-0.47	-0.31	-0.33	0	-0.32	0	0	0	0
NDRG4	16	21	0	21	0	0	0	0	-0.48	0	-0.48	-0.39	-0.61	0	0	-0.47	-0.6	-0.59	0	-0.51	0	-0.62	0	0	0	-0.33	-0.46	-0.62	0	0	-0.4	0	0	0	-0.59	0	0	0	-0.54	0	-0.46	0	-0.69	0	0	-0.48	0	-0.54	0
NMNAT1	1	21	0	21	0	0	0	-0.48	-0.42	0	0	0	-0.35	0	-0.94	-0.49	0	0	0	-0.39	0	-0.25	0	0	0	-0.33	0	0	-0.36	0	-0.43	0	-0.46	-0.39	-0.64	0	0	0	-0.59	-0.6	-0.46	-0.29	-0.35	0	-0.28	0	0	0	0
PHACTR4	1	21	0	21	0	0	0	-0.52	-0.43	0	0	0	-0.41	0	0	-0.45	0	0	0	-0.38	0	-0.25	0	0	0	-0.36	-0.43	0	-0.42	0	-0.37	-0.45	-0.49	-0.38	-0.51	0	0	0	-0.3	-0.63	-0.46	0	-0.33	0	-0.32	0	0	0	0
PINK1	1	21	0	21	-0.37	0	0	0	0	0	0	0	-0.33	0	-0.76	-0.44	-0.26	0	0	-0.29	0	0	0	0	0	-0.2	-0.38	0	-0.33	0	-0.35	0	-0.36	-0.38	-0.54	-0.3	0	0	-0.56	0	-0.46	-0.26	-0.3	0	-0.28	0	0	0	0
RBP7	1	21	0	21	0	0	0	-0.48	-0.42	0	0	0	-0.35	0	-0.94	-0.49	0	0	0	-0.39	0	-0.25	0	0	0	-0.33	0	0	-0.36	0	-0.43	0	-0.46	-0.39	-0.64	0	0	0	-0.59	-0.6	-0.46	-0.29	-0.35	0	-0.28	0	0	0	0
RERE	1	21	0	21	0	0	0	-0.48	-0.36	0	0	0	-0.34	0	-0.83	-0.49	0	0	0	-0.35	0	-0.2	0	0	0	-0.34	0	0	-0.36	0	-0.41	0	-0.43	-0.36	-0.64	0	0	0	-0.55	-0.52	-0.46	-0.26	-0.33	0	-0.3	0	0	0	0
RPL11	1	21	0	21	0	0	0	-0.46	-0.29	0	0	0	-0.34	0	-0.88	-0.44	0	0	0	-0.35	0	-0.21	0	0	0	-0.29	-0.38	0	-0.31	0	-0.37	0	-0.44	-0.39	-0.66	0	0	0	-0.58	0	-0.47	-0.31	-0.33	0	-0.32	0	0	0	0
SETD6	16	21	0	21	0	0	0	0	-0.48	0	-0.48	-0.39	-0.61	0	0	-0.47	-0.6	-0.59	0	-0.51	0	-0.62	0	0	0	-0.33	-0.46	-0.62	0	0	-0.4	0	0	0	-0.59	0	0	0	-0.54	0	-0.46	0	-0.69	0	0	-0.48	0	-0.54	0
TCEA3	1	21	0	21	0	0	0	0	-0.29	0	0	0	-0.34	0	-0.88	-0.44	0	0	0	-0.35	0	-0.21	0	0	0	-0.29	-0.38	0	-0.31	0	-0.37	-0.4	-0.44	-0.39	-0.66	0	0	0	-0.58	-0.52	-0.47	-0.31	-0.33	0	-0.32	0	0	0	0
TCEB3	1	21	0	21	0	0	0	-0.46	-0.29	0	0	0	-0.34	0	-0.88	-0.44	0	0	0	-0.35	0	-0.21	0	0	0	-0.29	-0.38	0	-0.31	0	-0.37	0	-0.44	-0.39	-0.66	0	0	0	-0.58	0	-0.47	-0.31	-0.33	0	-0.32	0	0	0	0
ACP6	1	20	20	0	0	0.96	0.39	0.28	0	0	0.56	0	0.64	0	0	0	1.04	0.52	0	0	0	0	0	0.75	0.78	0	0	0	0	0	0.52	0	0	0.61	0.37	0.4	0.72	0.4	0	0.57	0.51	0	0.64	0	0	0	0	0.36	0
APCS	1	20	20	0	0	0.83	0.36	0.43	0	0	0.57	0	0.67	0	0.47	0	1.02	0.54	0.36	0.37	0	0	0	0.75	0.8	0	0	0	0	0	0	0	0	0.61	0.54	0	0.72	0.46	0	1.17	0.5	0	0.63	0	0	0	0	0	0
BCL9	1	20	20	0	0	0.96	0.39	0.28	0	0	0.56	0	0.64	0	0	0	1.04	0.52	0	0	0	0	0	0.75	0.78	0	0	0	0	0	0.52	0	0	0.61	0.37	0.4	0.72	0.4	0	0.57	0.51	0	0.64	0	0	0	0	0.36	0
CAMSAP1L1	1	20	20	0	0	0.77	0	0	0	0	0.54	0	0.52	0	0.21	0.46	1.09	0.46	0	0	0	0	0	0.73	0.8	0	0.53	0	0	0	0	0	0	0.58	0	0.39	0.65	0	0	1.14	0.64	0	0.53	0	0	0	0.29	0.55	0
CD48	1	20	20	0	0.21	0.83	0.36	0.33	0	0	0.57	0	0.67	0	0	0	1.02	0.49	0	0.35	0	0	0	0.75	0.8	0	0	0	0	0	0	0	0	0.61	0.38	0.38	0.72	0.43	0	1.17	0.49	0	0.5	0	0	0	0	0	0
CD5L	1	20	20	0	0	0	0.4	0.33	0	0	0.55	0	0.67	0	0	0	1.02	0.54	0.34	0.36	0	0	0	0.75	0.8	0	0	0	0	0	0	0	0	0.61	0.44	0.4	0.72	0.41	0	1.17	0.5	0	0.63	0	0	0	0	0.35	0
CFHR4	1	20	20	0	0	0	0	0	0	0	0.68	0	0.75	0	0.56	0.54	1.11	0	0.37	0.36	0	0	0	0.74	0.66	0.39	0	0	0	0	0	0	0	0.66	0.61	0	0.72	0.42	0	1.37	0.65	0	0.62	0	0	0	0	0.45	0
CHI3L1	1	20	20	0	0	0.7	0.36	0	0	0	0.58	0	0.57	0	0	0.45	1.09	0	0	0	0	0	0	0.75	0.8	0.6	0.58	0	0	0	0	0	0	0.62	0	0.37	0.7	0.71	0	1.19	0	0	0	0	0	0.48	0.23	0.53	0
CHIT1	1	20	20	0	0	0.7	0.36	0	0	0	0.58	0	0.57	0	0	0.45	1.09	0	0	0	0	0	0	0.75	0.8	0.6	0.58	0	0	0	0	0	0	0.62	0	0.37	0.7	0.71	0	1.19	0	0	0	0	0	0.48	0.23	0.53	0
CRP	1	20	20	0	0	0.83	0.36	0	0	0	0.57	0	0.67	0	0.47	0	1.02	0.54	0.36	0.37	0	0	0	0.75	0.8	0	0	0	0	0	0	0	0	0.61	0.54	0	0.72	0.46	0	1.17	0.5	0	0.63	0	0	0	0	0.4	0
DDR2	1	20	20	0	0	1.01	0.38	0.44	0	0	0.62	0	0.67	0	0.42	0	1.1	0.54	0	0	0	0	0	0.74	0.77	0	0	0	0	0	0	0	0	0.61	0.53	0.41	0.72	0	0	1.04	0.65	0	0	0	0	0	0.47	0.42	0
DDX59	1	20	20	0	0	0.77	0	0	0	0	0.54	0	0.52	0	0.21	0.46	1.09	0.46	0	0	0	0	0	0.73	0.8	0	0.53	0	0	0	0	0	0	0.58	0	0.39	0.65	0	0	1.14	0.64	0	0.53	0	0	0	0.29	0.55	0
DOK5	20	20	20	0	0.55	0	1.12	1.6	0	0.63	0.46	1.27	0	0	0.6	0.44	0	0	0	0	0	0	0	0	0.3	0	0	0	0	0	0	0.86	0.5	0	0.41	0.3	0	0	0.42	0.45	0.81	0.65	0	0.4	0	0	2.6	0	0
DPY19L4	8	20	20	0	0.85	0	0.59	0	1.23	0	1.14	1.1	0.66	0	1.85	0.83	0	0	0	0.86	0	0	0	0	1.51	0	0	0.72	0	0	0.52	0	0	0	0	0	0	0.74	0	0	0.89	1.42	0	0.64	0	1	0	0	0
DYRK3	1	20	20	0	0	0.5	0.38	0	0	0	0.75	0	0.67	0	0	0.5	1.11	0	0	0	0	0	0	0.74	0.82	0.53	0.62	0	0	0	0	0	0	0.65	0	0.42	0.75	0.71	0	1.22	0.55	0	0.58	0	0	0	0	0.54	0
ESRP1	8	20	20	0	0.85	0	0.59	0	1.23	0	1.14	1.1	0.66	0	1.85	0.83	0	0	0	0.86	0	0	0	0	1.51	0	0	0.72	0	0	0.52	0	0	0	0	0	0	0.74	0	0	0.89	1.42	0	0.64	0	1	0	0	0
FAM58B	1	20	20	0	0	0	0.3	0	0	0	0.54	0	0.52	0	0.21	0.46	1.09	0.46	0	0	0	0	0	0.73	0.8	0	0.53	0	0	0	0	0	0	0.58	0	0.39	0.65	0	0	1.14	0.64	0	0.53	0	0	0	0.29	0.55	0
GJA5	1	20	20	0	0	0.96	0.39	0.28	0	0	0.56	0	0.64	0	0	0	1.04	0.52	0	0	0	0	0	0.75	0.78	0	0	0	0	0	0.52	0	0	0.61	0.37	0.4	0.72	0.4	0	0.57	0.51	0	0.64	0	0	0	0	0.36	0
GREM2	1	20	20	0	0	0	0.34	0	0	0	0.54	0	0.63	0	0	0.48	1.09	0.5	0	1.17	0	0	0	0.73	0.78	0	0.39	0	0	0	0	0	0	0.59	0	0.52	0.69	0.67	0	1.12	0.55	0	0.61	0	0	0	0.44	0	0
HSD17B7	1	20	20	0	0	1.01	0.38	0.44	0	0	0.62	0	0.67	0	0.42	0	1.1	0.54	0	0	0	0	0	0.74	0.77	0	0	0	0	0	0	0	0	0.61	0.53	0.41	0.72	0	0	1.04	0.65	0	0	0	0	0	0.47	0.42	0
IVL	1	20	20	0	0	0.98	0.44	0.34	0	0	0.56	0	0.63	0	0.37	0	1.02	0.51	0	0.39	0	0	0	0.76	0.8	0	0	0	0	0	0	0	0	0.61	0.47	0.4	0.71	0.42	0	0.77	0.5	0	0.65	0	0	0	0	0	0
KIAA0040	1	20	20	0	0	0.45	0.42	0.31	0	0	0.62	0	0.67	0	0	0	1.1	0.54	0	0	0	0	0	0.74	0.74	0.39	0.51	0	0	0	0	0	0	0.61	0.42	0.75	0.72	0	0	1.04	0.65	0	0	0	0	0	0.36	0	0
KIF14	1	20	20	0	0	0.77	0	0	0	0	0.54	0	0.52	0	0.21	0.46	1.09	0.46	0	0	0	0	0	0.73	0.8	0	0.53	0	0	0	0	0	0	0.58	0	0.39	0.65	0	0	1.14	0.64	0	0.53	0	0	0	0.29	0.55	0
LGTN	1	20	20	0	0	0.5	0.38	0	0	0	0.75	0	0.67	0	0	0.5	1.11	0	0	0	0	0	0	0.74	0.82	0.53	0.62	0	0	0	0	0	0	0.65	0	0.42	0.75	0.71	0	1.22	0.55	0	0.58	0	0	0	0	0.54	0
LOC100302401	1	20	20	0	0	0	0	0	0	0	0.62	0	0.67	0	0	0	1.1	0.54	0.35	0.38	0	0	0	0.74	0.76	0	0.51	0	0	0	0	0	0	0.61	0.48	0.39	0.72	0.4	0	1.04	0.65	0	0	0	0	0	0.46	0.36	0
LOC400794	1	20	20	0	0	0	0.38	0.34	0	0	0.62	0	0.67	0	0	0	1.1	0.54	0	0.37	0	0	0	0.74	0.77	0	0	0	0	0	0	0	0	0.61	0.44	0.39	0.72	0.41	0	1.04	0.65	0	0	0	0	0	0.47	0.35	0
LRRC52	1	20	20	0	0	0	0.38	0.34	0	0	0.62	0	0.67	0	0	0	1.1	0.54	0	0.37	0	0	0	0.74	0.77	0	0	0	0	0	0	0	0	0.61	0.44	0.39	0.72	0.41	0	1.04	0.65	0	0	0	0	0	0.47	0.35	0
METTL13	1	20	20	0	0	0	0.35	0.4	0	0	0.62	0	0.67	0	0	0	1.1	0.54	0	0	0	0	0	0.74	0.74	0	0.51	0	0	0	0	0	0	0.61	0.5	0.42	0.72	0.42	0	1.04	0.65	0	0	0	0	0	0.47	0.4	0
MIR194-1	1	20	20	0	0	0.48	0	0	0	0	0.62	0	0.66	0	0	0.5	1.11	0.55	0	1.18	0	0	0	0.74	0.76	0	0.52	0	0	0	0	0	0	0.63	0	0.43	0.73	0.71	0	1.22	0.59	0	0.58	0	0	0	0.48	0.38	0
MIR215	1	20	20	0	0	0.48	0	0	0	0	0.62	0	0.66	0	0	0.5	1.11	0.55	0	1.18	0	0	0	0.74	0.76	0	0.52	0	0	0	0	0	0	0.63	0	0.43	0.73	0.71	0	1.22	0.59	0	0.58	0	0	0	0.48	0.38	0
MIR556	1	20	20	0	0	1.01	0.39	0.3	0	0	0.62	0	0.67	0	0	0	1.1	0.54	0	0.39	0	0	0	0.74	0.77	0	0	0	0	0	0	0	0	0.61	0.41	0.41	0.72	0	0	1.04	0.65	0	0	0	0	0	0.47	0.36	0
MTR	1	20	20	0	0	0	0.33	0	0	0	0.54	0	0.63	0	0	0.48	1.09	0.5	0	1.17	0	0	0	0.73	0.78	0	0.54	0	0	0	0	0	0	0.59	0	0.52	0.69	0.67	0	1.12	0.55	0	0.61	0	0	0	0.44	0	0
NPL	1	20	20	0	0	0	0.39	0	0	0	0.62	0	0.7	0	0	0	1.1	0.58	0	0	0	0	0	0.74	0.76	0.4	0.51	0	0	0	0	0	0	0.64	0.38	0.4	0.72	0	0	1.18	0.65	0	0.61	0	0	0	0.46	0.34	0
NR5A2	1	20	20	0	0	0	0.3	0	0	0	0.54	0	0.52	0	0.21	0.46	1.09	0.46	0	0	0	0	0	0.73	0.8	0	0.53	0	0	0	0	0	0	0.58	0	0.39	0.65	0	0	1.14	0.64	0	0.53	0	0	0	0.29	0.55	0
OLFML2B	1	20	20	0	0	1.01	0.39	0.3	0	0	0.62	0	0.67	0	0	0	1.1	0.54	0	0.39	0	0	0	0.74	0.77	0	0	0	0	0	0	0	0	0.61	0	0.41	0.72	0.39	0	1.04	0.65	0.39	0	0	0	0	0.47	0	0
OR10J1	1	20	20	0	0	0.47	0	0.43	0	0	0.57	0	0.67	0	0.47	0	1.02	0.54	0.36	0.37	0	0	0	0.75	0.8	0	0	0	0	0	0	0	0	0.61	0.54	0	0.72	0.46	0	1.17	0.5	0	0.63	0	0	0	0	0.38	0
OR10J3	1	20	20	0	0	0.47	0	0.43	0	0	0.57	0	0.67	0	0.47	0	1.02	0.54	0.36	0.37	0	0	0	0.75	0.8	0	0	0	0	0	0	0	0	0.61	0.54	0	0.72	0.46	0	1.17	0.5	0	0.63	0	0	0	0	0.38	0
OR13G1	1	20	20	0	0	0	0	0	0	0	0.49	0	0.56	0	0	0.49	1.04	0.53	0.34	1.14	0	0	0	0.72	0.75	0.34	0.39	0	0	0	0	0	0	0.58	0.47	0	0.69	0.61	0	1.44	0	0	0.61	0	0	0	0.42	0.4	0
OR14C36	1	20	20	0	0	0	0	0	0	0	0.49	0	0.56	0	0	0.49	1.04	0.53	0.35	1.14	0	0	0	0.72	0.75	0.29	0.37	0	0	0	0	0	0	0.58	0.48	0	0.69	0.61	0	1.44	0	0	0.61	0	0	0	0.42	0.41	0
OR1C1	1	20	20	0	0	0	0	0	0	0	0.49	0	0.56	0	0	0.49	1.04	0.53	0.34	1.14	0	0	0	0.72	0.75	0.34	0.39	0	0	0	0	0	0	0.58	0.47	0	0.69	0.61	0	1.44	0	0	0.61	0	0	0	0.42	0.4	0
OR2M3	1	20	20	0	0	0	0	0	0	0	0.49	0	0.56	0	0	0.49	1.04	0.53	0.35	1.14	0	0	0	0.72	0.75	0.29	0.37	0	0	0	0	0	0	0.58	0.48	0	0.69	0.61	0	1.44	0	0	0.61	0	0	0	0.42	0.41	0
OR2M4	1	20	20	0	0	0	0	0	0	0	0.49	0	0.56	0	0	0.49	1.04	0.53	0.35	1.14	0	0	0	0.72	0.75	0.29	0.37	0	0	0	0	0	0	0.58	0.48	0	0.69	0.61	0	1.44	0	0	0.61	0	0	0	0.42	0.41	0
OR2M7	1	20	20	0	0	0	0	0	0	0	0.49	0	0.56	0	0	0.49	1.04	0.53	0.35	1.14	0	0	0	0.72	0.75	0.29	0.37	0	0	0	0	0	0	0.58	0.48	0	0.69	0.61	0	1.44	0	0	0.61	0	0	0	0.42	0.41	0
OR2T1	1	20	20	0	0	0	0	0	0	0	0.49	0	0.56	0	0	0.49	1.04	0.53	0.35	1.14	0	0	0	0.72	0.75	0.29	0.37	0	0	0	0	0	0	0.58	0.48	0	0.69	0.61	0	1.44	0	0	0.61	0	0	0	0.42	0.41	0
OR2T12	1	20	20	0	0	0	0	0	0	0	0.49	0	0.56	0	0	0.49	1.04	0.53	0.35	1.14	0	0	0	0.72	0.75	0.29	0.37	0	0	0	0	0	0	0.58	0.48	0	0.69	0.61	0	1.44	0	0	0.61	0	0	0	0.42	0.41	0
OR2T33	1	20	20	0	0	0	0	0	0	0	0.49	0	0.56	0	0	0.49	1.04	0.53	0.35	1.14	0	0	0	0.72	0.75	0.29	0.37	0	0	0	0	0	0	0.58	0.48	0	0.69	0.61	0	1.44	0	0	0.61	0	0	0	0.42	0.41	0
OR2T4	1	20	20	0	0	0	0	0	0	0	0.49	0	0.56	0	0	0.49	1.04	0.53	0.35	1.14	0	0	0	0.72	0.75	0.29	0.37	0	0	0	0	0	0	0.58	0.48	0	0.69	0.61	0	1.44	0	0	0.61	0	0	0	0.42	0.41	0
OR2T6	1	20	20	0	0	0	0	0	0	0	0.49	0	0.56	0	0	0.49	1.04	0.53	0.35	1.14	0	0	0	0.72	0.75	0.29	0.37	0	0	0	0	0	0	0.58	0.48	0	0.69	0.61	0	1.44	0	0	0.61	0	0	0	0.42	0.41	0
OR6F1	1	20	20	0	0	0	0	0	0	0	0.49	0	0.56	0	0	0.49	1.04	0.53	0.34	1.14	0	0	0	0.72	0.75	0.34	0.39	0	0	0	0	0	0	0.58	0.47	0	0.69	0.61	0	1.44	0	0	0.61	0	0	0	0.42	0.4	0
PABPC1	8	20	20	0	0.95	0	0	0	1.23	0	1.14	1.1	0.61	0	1.68	0.83	0	0	0	0.86	0	0	0	0	1.51	0	0	0.72	0	0	0.5	0	0	0	0	0	0	1.18	0	0.96	0.89	1.42	0	0.64	0	1	0	0	0
PCMTD1	8	20	20	0	0	0	0	0	0.87	0	0.35	1.09	0.67	0	1.97	1.11	0	0	0	0.85	0.35	0	0	0	1.54	0	0	0.72	0	0	0.5	0.38	0.45	0	0	0	0	1.05	0	0.47	0	1.23	0	0	0	0.42	0	0	0
PLXNA2	1	20	20	0	0	0.49	0.4	0.32	0	0	0.62	0	0.64	0	0	0.5	1.11	0.52	0	0.44	0	0	0	0.74	0	0.49	0.52	0	0	0	0	0	0	0.61	0	0	0.73	0.71	0	1.22	0.59	0	0.58	0	0	0	0	0	0
PYHIN1	1	20	20	0	0	0.47	0.38	0.43	0	0	0.57	0	0.67	0	0	0	1.02	0.54	0.37	0.37	0	0	0	0.75	0.8	0	0	0	0	0	0	0	0	0.61	0.54	0	0.72	0.46	0	1.17	0.5	0	0.63	0	0	0	0	0.38	0
RAB2A	8	20	20	0	0.33	0	0	0	1.23	0	0	1.09	0.7	0	2.05	1.11	0	0	0	0.85	0.37	0	0	0	1.54	0	0	0.72	0	0	0.5	0	0.43	0	0	0	0	1.05	0	0.48	0	1.23	0	0.6	0	0.42	0	0	0
RABGAP1L	1	20	20	0	0	0.45	0	0	0	0	0.62	0	0.67	0	0	0	1.1	0.54	0.33	0	0	0	0	0.74	0.74	0	0.51	0	0	0	0	0	0	0.61	0.46	0.67	0.72	0.36	0	1.04	0.65	0	0	0	0	0	0.42	0.43	0
RGS16	1	20	20	0	0	0	0.39	0.27	0	0	0.62	0	0.7	0	0	0	1.1	0.58	0	0	0	0	0	0.74	0.76	0.4	0.51	0	0	0	0	0	0	0.64	0.38	0.4	0.72	0	0	1.18	0.65	0	0	0	0	0	0.46	0.34	0
RGS8	1	20	20	0	0	0	0.39	0.27	0	0	0.62	0	0.7	0	0	0	1.1	0.58	0	0	0	0	0	0.74	0.76	0.4	0.51	0	0	0	0	0	0	0.64	0.38	0.4	0.72	0	0	1.18	0.65	0	0	0	0	0	0.46	0.34	0
RPTN	1	20	20	0	0	0	0.34	0.33	0	0	0.57	0	0.63	0	0.37	0	1.02	0.51	0	0.4	0	0	0	0.76	0.8	0	0	0	0	0	0	0	0	0.61	0.43	0.35	0.71	0.42	0	0.77	0.5	0	0.65	0	0	0	0	0.37	0
RXRG	1	20	20	0	0	0	0.38	0.34	0	0	0.62	0	0.67	0	0	0	1.1	0.54	0	0.37	0	0	0	0.74	0.77	0	0	0	0	0	0	0	0	0.61	0.44	0.39	0.72	0.41	0	1.04	0.65	0	0	0	0	0	0.47	0.35	0
SLA	8	20	20	0	0	0	0.66	0	1.23	0	1.14	1.1	0.69	0	0	0.83	0	0	0	0.86	0.4	0	0	0	0	0	0	0.72	0	0	0.52	0	0.55	0	0	0	0	1.18	0	0	0.89	1.42	0	0.64	0	1	0	0	0
SLAMF7	1	20	20	0	0.21	0.83	0.36	0.33	0	0	0.57	0	0.67	0	0	0	1.02	0.49	0	0.35	0	0	0	0.75	0.8	0	0	0	0	0	0	0	0	0.61	0.38	0.38	0.72	0.43	0	1.17	0.49	0	0.5	0	0	0	0	0	0
SNAI2	8	20	20	0	0	0	0	0	0.87	0	0.35	1.09	0.67	0	2.11	1.11	0	0	0	0.85	0	0	0	0	1.54	0	0	0.72	0	0	0.5	0	0.45	0.59	0	0.4	0	1.05	0	0.47	0	1.23	0	0	0	0.42	0	0	0
SPRR1A	1	20	20	0	0	0.98	0.44	0.34	0	0	0.56	0	0.63	0	0.37	0	1.02	0.51	0	0.39	0	0	0	0.76	0.8	0	0	0	0	0	0	0	0	0.61	0.47	0.4	0.71	0.42	0	0.77	0.5	0	0.65	0	0	0	0	0	0
SPRR2C	1	20	20	0	0	0	0.44	0.34	0	0	0.56	0	0.63	0	0.37	0	1.02	0.51	0.32	0.39	0	0	0	0.76	0.8	0	0	0	0	0	0	0	0	0.61	0.47	0	0.71	0.42	0	0.77	0.5	0	0.65	0	0	0	0	0.37	0
SPRR2F	1	20	20	0	0	0	0.44	0.34	0	0	0.56	0	0.63	0	0.37	0	1.02	0.51	0.32	0.39	0	0	0	0.76	0.8	0	0	0	0	0	0	0	0	0.61	0.47	0	0.71	0.42	0	0.77	0.5	0	0.65	0	0	0	0	0.37	0
SPRR3	1	20	20	0	0	0.98	0.44	0.34	0	0	0.56	0	0.63	0	0.37	0	1.02	0.51	0	0.39	0	0	0	0.76	0.8	0	0	0	0	0	0	0	0	0.61	0.47	0.4	0.71	0.42	0	0.77	0.5	0	0.65	0	0	0	0	0	0
SPRR4	1	20	20	0	0	0.98	0.44	0.34	0	0	0.56	0	0.63	0	0.37	0	1.02	0.51	0	0.39	0	0	0	0.76	0.8	0	0	0	0	0	0	0	0	0.61	0.47	0.4	0.71	0.42	0	0.77	0.5	0	0.65	0	0	0	0	0	0
TCHH	1	20	20	0	0	0	0.34	0.33	0	0	0.57	0	0.63	0	0.37	0	1.02	0.51	0	0.4	0	0	0	0.76	0.8	0	0	0	0	0	0	0	0	0.61	0.43	0.35	0.71	0.42	0	0.77	0.5	0	0.65	0	0	0	0	0.37	0
TCHHL1	1	20	20	0	0	0	0.34	0.33	0	0	0.57	0	0.63	0	0.37	0	1.02	0.51	0	0.4	0	0	0	0.76	0.8	0	0	0	0	0	0	0	0	0.61	0.43	0.35	0.71	0.42	0	0.77	0.5	0	0.65	0	0	0	0	0.37	0
ZFATAS	8	20	20	0	0	0	0.66	0	1.23	0	1.14	1.1	0.69	0	0	0.83	0	0	0	0.86	0	0	0	0	1.62	0	0	0.72	0	0	0.52	0	0.49	0	0	0	0	1.18	0	0	0.89	1.42	0	0.64	0	1	0	0	0
ZNF281	1	20	20	0	0	0	0.3	0	0	0	0.54	0	0.52	0	0.21	0.46	1.09	0.46	0	0	0	0	0	0.73	0.8	0	0.53	0	0	0	0	0	0	0.58	0	0.39	0.65	0	0	1.14	0.64	0	0.53	0	0	0	0.29	0.55	0
ZNF648	1	20	20	0	0	0	0.39	0.34	0	0	0.62	0	0.7	0	0.34	0	1.1	0.58	0	0	0	0	0	0.74	0.76	0.44	0.51	0	0	0	0	0	0	0.64	0	0.4	0.72	0	0	1.18	0.65	0	0	0	0	0	0.46	0.37	0
ARID4B	1	20	19	1	0	0.49	0	0	0	0	0.51	0	0.48	0	0	0.47	1.09	0	0	1.17	0	0	0	0.73	0.78	0	0.54	0	0	0	0	0	0	0.58	0	0.52	0.69	0.57	-0.48	1.12	0.55	0	0.53	0	0	0	0.44	0.42	0
C1orf100	1	20	19	1	0	0.47	0.34	0	0	0	0.61	0	0.63	0	0	0.48	1.04	0.52	0	1.14	0	0	0	0.72	0.75	0	0.52	0	0	0	0	0	0	0.64	0	0.53	0.69	0.67	-0.47	1.44	0	0	0.54	0	0	0	0.42	0	0
C1orf97	1	20	19	1	0	0.5	0	0	0	0	0.62	0	0.64	0	0.29	0.5	1.11	0.52	0	0	0	0	0	0.74	0.76	0	0.52	0	0	0	0	0	0	0.61	0	0.4	0.73	0.71	-0.42	1.22	0.59	0	0.58	0	0	0	0.48	0	0
CAPN2	1	20	19	1	0	0.48	0.4	0	0	0	0.62	0	0.66	0	0	0.5	1.11	0	0	1.18	0	0	0	0.74	0.76	0	0.55	0	0	0	0	0	0	0.63	0	0	0.73	0.64	-0.41	1.19	0.59	0	0.58	0	0	0	0.48	0.38	0
CAPN8	1	20	19	1	0	0.48	0.4	0	0	0	0.62	0	0.66	0	0	0.5	1.11	0	0	1.18	0	0	0	0.74	0.76	0	0.55	0	0	0	0	0	0	0.63	0	0.37	0.73	0.64	-0.41	1.19	0.59	0	0.58	0	0	0	0.48	0	0
ENAH	1	20	19	1	0	0.53	0	0	0	0	0	0	0.58	0	0	0.51	1.12	0.5	0	1.13	0	0	0	0.76	0.78	0	0.5	0	0	0	0	0	0	0.61	0	0.37	0.69	0.66	-0.5	1.19	0.56	0	0.57	0	0	0	0.36	0.41	0
FLJ43860	8	20	19	1	0	0	0	0	1.31	0	0	1.04	0.54	0	0	0.73	0	0	0	1.16	0	0	0	0	1.69	0.46	0	0	0	0	0.43	0.42	0.35	0	0	0	0	1.18	0	0	0	0.74	0	1.08	0	1.13	0	-0.28	0.54
GPR137B	1	20	19	1	0	0	0.31	0	0	0	0.53	0	0.54	0	0	0.48	1.09	0	0	1.17	0	0	0	0.73	0.78	0	0.54	0	0	0	0	0	0	0.58	0	0.52	0.69	0.6	-0.43	1.12	0.55	0	0.61	0	0	0	0.44	0.43	0
HEATR1	1	20	19	1	0	0	0.33	0	0	0	0.54	0	0.63	0	0	0.48	1.09	0.5	0	1.17	0	0	0	0.73	0.78	0	0.54	0	0	0	0	0	0	0.59	0	0.52	0.69	0.67	-0.43	1.12	0.55	0	0.61	0	0	0	0.44	0	0
ITPKB	1	20	19	1	0	0.53	0.39	0	0	0	0.53	0	0.55	0	0	0.45	1.12	0	0	1.13	0	0	0	0.76	0.78	0	0.55	0	0	0	0	0	0	0.58	0	0.36	0.69	0.65	-0.5	0.91	0.55	0	0.56	0	0	0	0.38	0	0
LBR	1	20	19	1	0	0.53	0	0	0	0	0	0	0.58	0	0	0.51	1.12	0.5	0	1.13	0	0	0	0.76	0.78	0	0.5	0	0	0	0	0	0	0.61	0	0.37	0.69	0.66	-0.5	1.19	0.56	0	0.57	0	0	0	0.36	0.4	0
LGALS8	1	20	19	1	0	0	0.33	0	0	0	0.54	0	0.63	0	0	0.48	1.09	0.5	0	1.17	0	0	0	0.73	0.78	0	0.54	0	0	0	0	0	0	0.59	0	0.52	0.69	0.67	-0.43	1.12	0.55	0	0.61	0	0	0	0.44	0	0
PPP2R5A	1	20	19	1	0	0.5	0	0	0	0	0.62	0	0.56	0	0.28	0.5	1.11	0.49	0	0	0	0	0	0.74	0.76	0	0.52	0	0	0	0	0	0	0.63	0	0.4	0.73	0.71	-0.45	1.22	0.59	0	0.58	0	0	0	0.48	0	0
PRKDC	8	20	19	1	0.32	0	0	-0.57	0.87	0	0.56	1.09	0.52	0	1.84	1.11	0	0	0	0.85	0	0	0	0	1.54	0	0	0.72	0	0	0.44	0	0	0.57	0	0.4	0	1.05	0	0	0	1.23	0	0	0	0.42	0	0	0
RCOR3	1	20	19	1	0	0.5	0	0	0	0	0.62	0	0.64	0	0.29	0.5	1.11	0.52	0	0	0	0	0	0.74	0.76	0	0.52	0	0	0	0	0	0	0.61	0	0.4	0.73	0.71	-0.42	1.22	0.59	0	0.58	0	0	0	0.48	0	0
SLC45A4	8	20	19	1	0	0	0	0	1.31	0	1.14	1.1	0	0	0	0.83	0	0	0	0.93	0	0	0	0	1.69	0.46	0	0	0	0	0.43	0.39	0	0	0	0	0	1.13	0	0	0.89	0.91	0	1.05	0	1	0	-0.28	0.54
SNORA16B	1	20	19	1	0	0.5	0	0	0	0	0.62	0	0.56	0	0.28	0.5	1.11	0.49	0	0	0	0	0	0.74	0.76	0	0.52	0	0	0	0	0	0	0.63	0	0.4	0.73	0.71	-0.45	1.22	0.59	0	0.58	0	0	0	0.48	0	0
TP53BP2	1	20	19	1	0	0.48	0.4	0	0	0	0.62	0	0.66	0	0	0.5	1.11	0	0	1.18	0	0	0	0.74	0.76	0	0.55	0	0	0	0	0	0	0.63	0	0	0.73	0.64	-0.41	1.19	0.59	0	0.58	0	0	0	0.48	0.38	0
TRAF5	1	20	19	1	0	0.5	0	0	0	0	0.62	0	0.64	0	0.29	0.5	1.11	0.52	0	0	0	0	0	0.74	0.76	0	0.52	0	0	0	0	0	0	0.61	0	0.4	0.73	0.71	-0.42	1.22	0.59	0	0.58	0	0	0	0.48	0	0
TRAPPC9	8	20	19	1	0.8	0	0.62	0	1.23	0	1.14	1.1	0.59	0	0	0.83	0	0	0	0.86	0	0	0	0	1.69	0	0	0.72	0	0	0	0.52	0	0	0	0	0	1.11	0	0	0.89	1.42	0	0.92	-0.27	1	0	0	0
VASH2	1	20	19	1	0	0.51	0	0	0	0	0.62	0	0.7	0	0	0.5	1.11	0.55	0	0	0	0	0	0.74	0.76	0	0.52	0	0	0	0	0	0	0.63	0	0.4	0.73	0.71	-0.45	1.22	0.59	0	0.58	0	0	0	0.48	0.42	0
VCPIP1	8	20	19	1	0.88	0	0	-0.39	1.23	0	0.62	1.09	0.65	0	1.91	1.11	0	0	0	0.85	0.39	0	0	0	1.54	0	0	0.72	0	0	0.5	0	0	0	0	0	0	1.05	0	0	0	1.23	0	0.6	0	0.42	0	0	0
ADAM5P	8	20	18	2	0	0	2.52	0	0	0	0.45	0.34	0.6	0	3.93	0	0	0	0	0	0	0	0	1.88	0	0	0.93	-0.62	0	0	0	0.58	0.42	0	0	0	0	0.63	0	0.4	0	0.43	-0.57	1.19	0	1.55	0	0	2.43
ADAM2	8	20	17	3	0	0	1.59	0	0	0	0	0.34	0.6	0	4.12	0	0	0	0	0	0	0	0	1.88	-0.61	0	0.5	-0.62	0	0	0	0.58	0.42	0	0	0	0	0.67	0	0.4	0	0.43	-0.58	0.79	0	1.55	0	0	2.43
TACC1	8	20	16	4	0	0	2.52	0	-0.48	0	0	0	0.6	0	0	0	0	0	0	-0.58	0	0	0	1.88	1.49	0	0.93	-0.62	0	0	1.89	0.58	0	-0.35	0	0	0	0.63	0	0	0	0.56	1.22	1.19	0	1.55	0	0	2.43
BCAS3	17	20	15	5	0	0	0	0	0.4	0	0.81	0.46	-0.35	0	1.8	0.67	0	0	0	0.38	0	0	-0.35	-0.31	0	0	-0.46	0.37	0	0	1.74	0	0	0	-0.47	0.82	0	0.71	0.41	0	0	0.37	1.61	0	0	0	0	0	0
DDHD2	8	20	15	5	0	0	2.52	0	-0.48	0	0	0	0.51	0	4.03	0	0	0	0	-0.58	0	0	0	1.88	1.49	0	0.93	-0.62	0	0	1.89	0.64	0	-0.35	0	0	0	0.59	0	0	0	0	1.22	1.19	0	1.55	0	0	2.43
ERLIN2	8	20	15	5	0	0	2.52	0	-0.33	0	0	0.6	0.67	0	0	0	0	0	0	-0.47	0	0	0	2.24	1.49	0	2.16	-0.62	0	0	1.89	0.78	0	-0.33	0	0	0	0.72	0	0	0	0	1.81	0.92	-0.3	1.55	0	0	2.43
INTS2	17	20	15	5	0	0	0	0	0	0	0.81	0.43	0	0	1.22	0.67	0	0	0	0.34	0	0	-0.36	-0.34	0	0	-0.46	0.36	0	0	1.74	0	0	0	-0.54	0.82	0	0.64	0.39	0	0.37	0.37	1.61	0	0	0	0	-0.53	0
LOC728024	8	20	15	5	0	0	2.52	0	-0.33	0	0	0.6	0.67	0	0	0	0	0	0	-0.47	0	0	0	2.24	1.49	0	2.16	-0.62	0	0	1.89	0.78	0	-0.33	0	0	0	0.72	0	0	0	0	1.81	0.92	-0.3	1.55	0	0	2.43
PPAPDC1B	8	20	15	5	0	0	2.52	0	-0.48	0	0	0	0.51	0	4.03	0	0	0	0	-0.58	0	0	0	1.88	1.49	0	0.93	-0.62	0	0	1.89	0.64	0	-0.35	0	0	0	0.59	0	0	0	0	1.22	1.19	0	1.55	0	0	2.43
PROSC	8	20	15	5	0	0	2.52	0	-0.33	0	0	0.6	0.67	0	0	0	0	0	0	-0.47	0	0	0	2.24	1.49	0	2.16	-0.62	0	0	1.89	0.78	0	-0.33	0	0	0	0.72	0	0	0	0	1.81	0.92	-0.3	1.55	0	0	2.43
RNF5P1	8	20	15	5	0	0	2.52	0	-0.48	0	0.55	0	0.6	0	0	0	0	0	0	-0.58	0	0	0	1.88	1.49	0	0.93	-0.62	0	0	1.89	0.58	0	-0.35	0	0	0	0.63	0	0	-0.42	0	1.22	1.19	0	0	0	0	2.43
TM2D2	8	20	15	5	0	0	2.52	0	-0.48	0	0	0	0.6	0	3.93	0	0	0	0	-0.58	0	0	0	1.88	1.49	0	0.93	-0.62	0	0	1.89	0.58	0	-0.35	0	0	0	0.63	0	0	0	0.43	-0.57	1.19	0	1.55	0	0	2.43
WHSC1L1	8	20	15	5	0	0	2.52	0	-0.48	0	0	0	0.51	0	4.03	0	0	0	0	-0.58	0	0	0	1.88	1.49	0	0.93	-0.62	0	0	1.89	0.64	0	-0.35	0	0	0	0.59	0	0	0	0	1.22	1.19	0	1.55	0	0	2.43
ZNF703	8	20	15	5	0	0	2.52	0	-0.33	0	0	0.6	0.67	0	0	0	0	0	0	-0.47	0	0	0	2.24	1.49	0	2.16	-0.62	0	0	1.89	0.78	0	-0.33	0	0	0	0.72	0	0	0	0	1.81	0.92	-0.3	1.55	0	0	2.43
DNAH17	17	20	13	7	0	0	0	0	0.32	0	0.75	0	0	0	0	0	0	0	0	0.42	0	0	-0.36	0.3	0.25	0.51	-0.38	0	-0.35	0	1.25	0	0	0	-0.62	0	0	0.55	0	0	-0.44	0.28	0.67	0	0	0	0	-0.64	0
CHRNA2	8	20	3	17	-0.41	0.45	0	-0.58	-0.3	0	0	-0.77	0.59	0	-1.36	-0.39	0	0	0	-0.52	0	0	0	-0.81	0	0	-0.39	-0.62	0	0	-0.7	0	0	-0.33	0	0	0	-0.57	0	0	0	-0.54	-0.58	0	0	-0.49	0	0	0
CLU	8	20	3	17	-0.41	0.45	0	-0.58	-0.3	0	0	-0.77	0.59	0	-1.36	-0.39	0	0	0	-0.52	0	0	0	-0.81	0	0	-0.39	-0.62	0	0	-0.7	0	0	-0.33	0	0	0	-0.57	0	0	0	-0.54	-0.58	0	0	-0.49	0	0	0
EPHX2	8	20	3	17	-0.41	0.45	0	-0.58	-0.3	0	0	-0.77	0.59	0	-1.36	-0.39	0	0	0	-0.52	0	0	0	-0.81	0	0	-0.39	-0.62	0	0	-0.7	0	0	-0.33	0	0	0	-0.57	0	0	0	-0.54	-0.58	0	0	-0.49	0	0	0
MLL	11	20	3	17	0	0	0	-0.56	-0.36	-0.58	0	-0.37	0	0	0	0	0	-0.6	0	0	0	0	0	0.51	0	-0.32	0	0	0	0	-0.69	0	-0.32	-0.35	-0.5	0	0	-0.6	-0.51	-0.45	0	0	-0.55	0	0	-0.49	-0.7	0	0.55
PTK2B	8	20	3	17	-0.41	0.45	0	-0.58	-0.3	0	0	-0.77	0.59	0	-1.36	-0.39	0	0	0	-0.52	0	0	0	-0.81	0	0	-0.39	-0.62	0	0	-0.7	0	0	-0.33	0	0	0	-0.57	0	0	0	-0.54	-0.58	0	0	-0.49	0	0	0
SCARA3	8	20	3	17	-0.41	0.45	0	-0.58	-0.3	0	0	-0.77	0.59	0	-1.36	-0.39	0	0	0	-0.52	0	0	0	-0.81	0	0	-0.39	-0.62	0	0	-0.7	0	0	-0.33	0	0	0	-0.57	0	0	0	-0.54	-0.58	0	0	-0.49	0	0	0
SIK3	11	20	3	17	0	0	0	-0.56	-0.36	-0.62	0	-0.37	0	0	0	0	0	-0.6	0	-0.19	0	0	0	0.48	0	0	0	0	0	0	-0.69	0	-0.32	-0.34	-0.47	0	0	-0.52	-0.51	-0.38	0	0	-0.55	0	0	-0.49	-0.62	0	0.44
STMN4	8	20	3	17	-0.41	0.45	0	-0.58	-0.3	0	0	-0.77	0.59	0	-1.36	-0.39	0	0	0	-0.52	0	0	0	-0.81	0	0	-0.39	-0.62	0	0	-0.7	0	0	-0.33	0	0	0	-0.57	0	0	0	-0.54	-0.58	0	0	-0.49	0	0	0
TRIM35	8	20	3	17	-0.41	0.45	0	-0.58	-0.3	0	0	-0.77	0.59	0	-1.36	-0.39	0	0	0	-0.52	0	0	0	-0.81	0	0	-0.39	-0.62	0	0	-0.7	0	0	-0.33	0	0	0	-0.57	0	0	0	-0.54	-0.58	0	0	-0.49	0	0	0
ZNF395	8	20	3	17	0	0.45	0	-0.58	-0.39	0	-0.36	-0.77	0.59	0	-1.42	-0.39	0	0	0	-0.52	0	0	0	-0.81	0	0	-0.39	-0.62	0	0	-0.7	0	0	-0.34	0	0	0	-0.57	0	0	0	-0.54	-0.58	0	0	-0.51	0	0	0
ANKRD26P1	16	20	2	18	0	0	0	0	-0.71	0	0	-0.33	-0.61	0	0	-0.45	-0.6	-0.66	0	-0.49	0	-0.68	0	0.74	0	0	-0.46	-0.62	0	0	0	0	-0.96	-0.4	0	0	-0.6	0	0	-0.46	-0.41	0	0	0	0	-0.48	0.34	-0.52	0
BIN3	8	20	2	18	-0.48	0	0	-0.68	-0.35	0	-0.38	-0.77	0.57	0	0	-0.44	0	0	0	-0.49	0	0	0	-0.81	0	0	-0.36	-0.62	0	0	-0.7	0	0	0	0	0	0	0	0	0	-0.26	0	-0.58	0	-0.27	-0.49	0	0	0
CACNA1A	19	20	2	18	0	0	0	-0.47	0	0	-0.51	-0.43	-0.36	0	-0.37	0	0	-0.18	0	-0.25	0	0	0	0	0	0	-0.29	0	-0.42	0	0	0	-0.39	0	-0.44	-0.38	0	0	0	0	0	-0.43	-0.34	0	0	0	0	-0.29	-0.25
EGR3	8	20	2	18	-0.48	0	0	-0.68	-0.35	0	-0.38	-0.77	0.57	0	0	-0.44	0	0	0	-0.49	0	0	0	-0.81	0	0	-0.36	-0.62	0	0	-0.7	0	0	0	0	0	0	0	0	0	-0.26	0	-0.58	0	-0.27	-0.49	0	0	0
LONP2	16	20	2	18	0	0	0	0	-0.44	0	0	-0.35	-0.61	0	0	-0.43	-0.6	-0.66	0	-0.49	0	-0.68	0	0.74	0	0	0	-0.62	0	0	0	0	-0.38	-0.34	-0.49	0	-0.6	0	-0.44	-0.41	0	0	0	0	0	-0.48	0.3	-0.52	0
N4BP1	16	20	2	18	0	0	0	0	-0.44	0	0	-0.35	-0.61	0	0	-0.43	-0.6	-0.66	0	-0.49	0	-0.68	0	0.74	0	0	-0.41	-0.62	0	0	0	0	-0.38	-0.34	-0.49	0	-0.6	0	0	-0.41	0	0	0	0	0	-0.48	0.3	-0.52	0
ACD	16	20	1	19	0	0	0	0	0	0	-0.55	-0.4	-0.85	0	-0.52	-0.5	-0.6	0	0	0	0	-0.92	0	0	0	0	0	-0.8	-0.32	0	-0.46	0	0	0	-0.76	-0.35	-0.68	0.24	-0.72	0	-0.41	0	0	0	-0.39	-0.48	0	-0.56	0
AIPL1	17	20	1	19	-0.53	0	0	0	0	0	-0.4	-0.42	0	0	-0.84	-0.49	0	0	0	0	0	0	-0.35	-0.35	0	-0.28	-0.44	-0.74	0	0	0	0	0	0	-0.53	-0.3	0	0	-0.53	0	-0.48	-0.31	-0.66	0	0	0	-0.72	-0.61	0
ALOX15B	17	20	1	19	0	0	0	-0.62	0	-0.59	-0.39	-0.42	-0.28	0	-0.92	-0.49	0	0	0	0	0	0	-0.34	0	0	0	-0.38	-0.67	-0.28	0	0	0	0	0	-0.59	0	0	0	-0.68	0	-0.46	0	0	0	-0.37	0	-0.72	-0.61	0
ARHGEF15	17	20	1	19	0	0	0	-0.62	0	-0.59	-0.39	-0.42	-0.28	0	-0.92	-0.49	0	0	0	0	0	0	-0.34	0	0	0	-0.47	-0.67	-0.28	0	0	0	0	0	-0.55	0	0	0	-0.54	0	-0.46	0	-0.61	0	0	0	-0.72	-0.61	0
BBS2	16	20	1	19	0	0	0	0	-0.42	0	0	-0.39	-0.61	0	0	-0.47	-0.6	-0.66	0	-0.47	0	-0.68	0	0.77	0	0	0	-0.62	0	0	-0.36	0	-0.33	-0.33	-0.53	0	-0.58	0	-0.54	-0.45	0	0	0	0	0	-0.48	0	-0.54	0
C16orf48	16	20	1	19	0	0	0	0	0	0	-0.55	-0.4	-0.85	0	-0.52	-0.5	-0.6	0	0	0	0	-0.92	0	0	0	0	0	-0.8	-0.32	0	-0.46	0	0	0	-0.76	-0.35	-0.68	0.24	-0.72	0	-0.41	0	0	0	-0.39	-0.48	0	-0.56	0
C16orf86	16	20	1	19	0	0	0	0	0	0	-0.55	-0.4	-0.85	0	-0.52	-0.5	-0.6	0	0	0	0	-0.92	0	0	0	0	0	-0.8	-0.32	0	-0.46	0	0	0	-0.76	-0.35	-0.68	0.24	-0.72	0	-0.41	0	0	0	-0.39	-0.48	0	-0.56	0
C17orf44	17	20	1	19	0	0	0	-0.62	0	-0.59	-0.39	-0.42	-0.28	0	-0.92	-0.49	0	0	0	0	0	0	-0.34	0	0	0	-0.47	-0.67	-0.28	0	0	0	0	0	-0.55	0	0	0	-0.54	0	-0.46	0	-0.61	0	0	0	-0.72	-0.61	0
C17orf68	17	20	1	19	0	0	0	-0.62	0	-0.59	-0.39	-0.42	-0.28	0	-0.92	-0.49	0	0	0	0	0	0	-0.34	0	0	0	-0.47	-0.67	-0.28	0	0	0	0	0	-0.55	0	0	0	-0.54	0	-0.46	0	-0.61	0	0	0	-0.72	-0.61	0
CNTROB	17	20	1	19	0	0	0	-0.62	0	-0.59	-0.39	-0.42	-0.28	0	-0.92	-0.49	0	0	0	0	0	0	-0.34	0	0	0	-0.38	-0.67	-0.28	0	0	0	0	0	-0.59	0	0	0	-0.68	0	-0.46	0	0	0	-0.37	0	-0.72	-0.61	0
CPNE2	16	20	1	19	0	0	0	0	-0.42	0	-0.48	-0.39	-0.61	0	0	-0.47	-0.6	-0.66	0	-0.47	0	-0.68	0	0.77	0	0	-0.33	-0.62	0	0	-0.36	0	0	0	-0.53	0	0	0	-0.54	0	0	0	0	0	-0.35	-0.48	0	-0.54	0
CRYBB3	22	20	1	19	0	0	0	0	0	-0.56	-0.41	-0.33	-0.3	0	-1.05	-0.46	0	0	0	0	0	-0.16	0	0	0	-0.16	0	0	-0.53	-0.3	-0.4	0	-0.65	0	-0.35	-0.38	0	0	1.2	0	0	0	0	-0.15	-0.28	0	-0.69	-0.56	0
CTCF	16	20	1	19	0	0	0	0	0	0	-0.55	-0.4	-0.85	0	-0.52	-0.5	-0.6	0	0	0	0	-0.92	0	0	0	0	0	-0.8	-0.32	0	-0.46	0	0	0	-0.76	-0.35	-0.68	0.24	-0.72	0	-0.41	0	0	0	-0.39	-0.48	0	-0.56	0
DEFB134	8	20	1	19	0	0	0	-0.6	-0.28	0	-0.29	-0.77	0	0	0	-0.44	0	0	0	-0.47	0	0	0	-0.82	0	-0.2	-0.43	-0.62	0	0	-0.72	-0.28	0	-0.33	0	0	0	0	0	0	-0.25	-0.22	-0.56	0	0	-0.48	0	0	0
DNAH2	17	20	1	19	0	0	0	-0.62	0	-0.59	-0.39	-0.42	-0.32	0	-0.92	-0.49	0	0	0	0	0	0	-0.34	0	0	0	-0.38	-0.67	-0.28	0	0	0	0	0	-0.59	0	0	0	-0.68	0	-0.46	0	0	0	-0.37	0	-0.72	-0.61	0
ERICH1	8	20	1	19	-0.73	0	0	-0.54	-0.2	0	-0.34	-0.89	0	0	-0.38	-0.41	0	0	0	-0.39	0	0	0	-0.91	0	0	-0.52	-0.63	0	0	-0.78	0	0	0	0	0	0	0	0	0	-0.25	0	-0.54	0	0	-0.53	0	0	-0.34
FAM192A	16	20	1	19	0	0	0	0	-0.42	0	-0.48	-0.39	-0.61	0	0	-0.47	-0.6	-0.66	0	-0.47	0	-0.68	0	0.77	0	0	-0.33	-0.62	0	0	-0.36	0	0	0	-0.53	0	-0.62	0	-0.54	0	0	0	0	0	0	-0.48	0	-0.54	0
FAM64A	17	20	1	19	-0.53	0	0	0	0	0	-0.4	-0.42	0	0	-0.84	-0.49	0	0	0	0	0	0	-0.35	-0.35	0	-0.28	-0.44	-0.74	0	0	0	0	0	0	-0.53	-0.3	0	0	-0.53	0	-0.48	-0.31	-0.66	0	0	0	-0.72	-0.61	0
GFOD2	16	20	1	19	0	0	0	0	0	0	-0.55	-0.4	-0.85	0	-0.52	-0.5	-0.6	0	0	0	0	-0.92	0	0	0	0	0	-0.8	-0.32	0	-0.46	0	0	0	-0.76	-0.35	-0.68	0.24	-0.72	0	-0.41	0	0	0	-0.39	-0.48	0	-0.56	0
GUCY2D	17	20	1	19	0	0	0	-0.62	0	-0.59	-0.39	-0.42	-0.28	0	-0.92	-0.49	0	0	0	0	0	0	-0.34	0	0	0	-0.38	-0.67	-0.28	0	0	0	0	0	-0.59	0	0	0	-0.68	0	-0.46	0	0	0	-0.37	0	-0.72	-0.61	0
KCNAB3	17	20	1	19	0	0	0	-0.62	0	-0.59	-0.39	-0.42	-0.28	0	-0.92	-0.49	0	0	0	0	0	0	-0.34	0	0	0	-0.38	-0.67	-0.28	0	0	0	0	0	-0.59	0	0	0	-0.68	0	-0.46	0	0	0	-0.37	0	-0.72	-0.61	0
KDM6B	17	20	1	19	0	0	0	-0.62	0	-0.59	-0.39	-0.42	-0.32	0	-0.92	-0.49	0	0	0	0	0	0	-0.34	0	0	0	-0.38	-0.67	-0.28	0	0	0	0	0	-0.59	0	0	0	-0.68	0	-0.46	0	0	0	-0.37	0	-0.72	-0.61	0
KIAA1671	22	20	1	19	0	0	0	0	0	-0.56	-0.41	-0.33	-0.3	0	-1.05	-0.46	0	0	0	0	0	-0.16	0	0	0	-0.16	0	0	-0.53	-0.3	-0.4	0	-0.65	0	-0.35	-0.38	0	0	1.2	0	0	0	0	-0.15	-0.28	0	-0.69	-0.56	0
MAPK7	17	20	1	19	0	0	0	-0.54	0	0	-0.41	0	-0.26	0	0	-0.47	0	0	0	-0.48	0	0	-0.35	0	0	-0.27	-0.46	0	-0.28	0	0	0	-0.42	-0.37	-0.54	0	0	0	0	0	-0.42	-0.32	-0.68	0	-0.3	0	-0.62	-0.55	0
MT1A	16	20	1	19	0	0	0	0	-0.42	0	0	-0.39	-0.61	0	0	-0.47	-0.6	-0.66	0	-0.47	0	-0.68	0	0.77	0	0	0	-0.62	0	0	-0.36	0	-0.33	-0.33	-0.53	0	-0.58	0	-0.54	-0.45	0	0	0	0	0	-0.48	0	-0.54	0
MT1B	16	20	1	19	0	0	0	0	-0.42	0	0	-0.39	-0.61	0	0	-0.47	-0.6	-0.66	0	-0.47	0	-0.68	0	0.77	0	0	0	-0.62	0	0	-0.36	0	-0.33	-0.33	-0.53	0	-0.58	0	-0.54	-0.45	0	0	0	0	0	-0.48	0	-0.54	0
MT1DP	16	20	1	19	0	0	0	0	-0.42	0	0	-0.39	-0.61	0	0	-0.47	-0.6	-0.66	0	-0.47	0	-0.68	0	0.77	0	0	0	-0.62	0	0	-0.36	0	-0.33	-0.33	-0.53	0	-0.58	0	-0.54	-0.45	0	0	0	0	0	-0.48	0	-0.54	0
MT1E	16	20	1	19	0	0	0	0	-0.42	0	0	-0.39	-0.61	0	0	-0.47	-0.6	-0.66	0	-0.47	0	-0.68	0	0.77	0	0	0	-0.62	0	0	-0.36	0	-0.33	-0.33	-0.53	0	-0.58	0	-0.54	-0.45	0	0	0	0	0	-0.48	0	-0.54	0
MT1F	16	20	1	19	0	0	0	0	-0.42	0	0	-0.39	-0.61	0	0	-0.47	-0.6	-0.66	0	-0.47	0	-0.68	0	0.77	0	0	0	-0.62	0	0	-0.36	0	-0.33	-0.33	-0.53	0	-0.58	0	-0.54	-0.45	0	0	0	0	0	-0.48	0	-0.54	0
MT1G	16	20	1	19	0	0	0	0	-0.42	0	0	-0.39	-0.61	0	0	-0.47	-0.6	-0.66	0	-0.47	0	-0.68	0	0.77	0	0	0	-0.62	0	0	-0.36	0	-0.33	-0.33	-0.53	0	-0.58	0	-0.54	-0.45	0	0	0	0	0	-0.48	0	-0.54	0
MT1H	16	20	1	19	0	0	0	0	-0.42	0	0	-0.39	-0.61	0	0	-0.47	-0.6	-0.66	0	-0.47	0	-0.68	0	0.77	0	0	0	-0.62	0	0	-0.36	0	-0.33	-0.33	-0.53	0	-0.58	0	-0.54	-0.45	0	0	0	0	0	-0.48	0	-0.54	0
MT1IP	16	20	1	19	0	0	0	0	-0.42	0	0	-0.39	-0.61	0	0	-0.47	-0.6	-0.66	0	-0.47	0	-0.68	0	0.77	0	0	0	-0.62	0	0	-0.36	0	-0.33	-0.33	-0.53	0	-0.58	0	-0.54	-0.45	0	0	0	0	0	-0.48	0	-0.54	0
MT1L	16	20	1	19	0	0	0	0	-0.42	0	0	-0.39	-0.61	0	0	-0.47	-0.6	-0.66	0	-0.47	0	-0.68	0	0.77	0	0	0	-0.62	0	0	-0.36	0	-0.33	-0.33	-0.53	0	-0.58	0	-0.54	-0.45	0	0	0	0	0	-0.48	0	-0.54	0
MT1M	16	20	1	19	0	0	0	0	-0.42	0	0	-0.39	-0.61	0	0	-0.47	-0.6	-0.66	0	-0.47	0	-0.68	0	0.77	0	0	0	-0.62	0	0	-0.36	0	-0.33	-0.33	-0.53	0	-0.58	0	-0.54	-0.45	0	0	0	0	0	-0.48	0	-0.54	0
MT1X	16	20	1	19	0	0	0	0	-0.42	0	0	-0.39	-0.61	0	0	-0.47	-0.6	-0.66	0	-0.47	0	-0.68	0	0.77	0	0	0	-0.62	0	0	-0.36	0	-0.33	-0.33	-0.53	0	-0.58	0	-0.54	-0.45	0	0	0	0	0	-0.48	0	-0.54	0
MT2A	16	20	1	19	0	0	0	0	-0.42	0	0	-0.39	-0.61	0	0	-0.47	-0.6	-0.66	0	-0.47	0	-0.68	0	0.77	0	0	0	-0.62	0	0	-0.36	0	-0.33	-0.33	-0.53	0	-0.58	0	-0.54	-0.45	0	0	0	0	0	-0.48	0	-0.54	0
MT3	16	20	1	19	0	0	0	0	-0.42	0	0	-0.39	-0.61	0	0	-0.47	-0.6	-0.66	0	-0.47	0	-0.68	0	0.77	0	0	0	-0.62	0	0	-0.36	0	-0.33	-0.33	-0.53	0	-0.58	0	-0.54	-0.45	0	0	0	0	0	-0.48	0	-0.54	0
MT4	16	20	1	19	0	0	0	0	-0.42	0	0	-0.39	-0.61	0	0	-0.47	-0.6	-0.66	0	-0.47	0	-0.68	0	0.77	0	0	0	-0.62	0	0	-0.36	0	-0.33	-0.33	-0.53	0	-0.58	0	-0.54	-0.45	0	0	0	0	0	-0.48	0	-0.54	0
NKD1	16	20	1	19	-0.4	0	0	0	-0.23	0	0	-0.35	-0.61	0	0	-0.44	-0.6	-0.66	0	-0.43	0	-0.68	0	0.77	0	0	-0.41	-0.62	0	0	-0.38	0	-0.27	-0.31	-0.5	0	-0.58	0	0	0	0	0	0	0	0	-0.48	0	-0.52	0
NOD2	16	20	1	19	-0.4	0	0	0	-0.23	0	0	-0.35	-0.61	0	0	-0.44	-0.6	-0.66	0	-0.43	0	-0.68	0	0.77	0	0	-0.41	-0.62	0	0	-0.38	0	-0.27	-0.31	-0.5	0	-0.58	0	0	0	0	0	0	0	0	-0.48	0	-0.52	0
PARD6A	16	20	1	19	0	0	0	0	0	0	-0.55	-0.4	-0.85	0	-0.52	-0.5	-0.6	0	0	0	0	-0.92	0	0	0	0	0	-0.8	-0.32	0	-0.46	0	0	0	-0.76	-0.35	-0.68	0.24	-0.72	0	-0.41	0	0	0	-0.39	-0.48	0	-0.56	0
PFAS	17	20	1	19	0	0	0	-0.62	0	-0.59	-0.39	-0.42	-0.28	0	-0.92	-0.49	0	0	0	0	0	0	-0.34	0	0	0	-0.47	-0.67	-0.28	0	0	0	0	0	-0.55	0	0	0	-0.54	0	-0.46	0	-0.61	0	0	0	-0.72	-0.61	0
PPP3CC	8	20	1	19	0	0	0	-0.68	-0.56	0	-0.48	-0.77	0	0	0	-0.44	0	0	0	-0.66	0	0	0	-0.84	0	0	-0.5	-0.62	0	0	-0.79	-0.43	0	-0.38	0	0	0	-0.67	0	0	-0.28	-0.27	-0.69	0	0	-0.49	0	0	0
RANBP10	16	20	1	19	0	0	0	0	0	0	-0.55	-0.4	-0.85	0	-0.52	-0.5	-0.6	0	0	0	0	-0.92	0	0	0	0	0	-0.8	-0.32	0	-0.46	0	0	0	-0.76	-0.35	-0.68	0.24	-0.72	0	-0.41	0	0	0	-0.39	-0.48	0	-0.56	0
RANGRF	17	20	1	19	0	0	0	-0.62	0	-0.59	-0.39	-0.42	-0.28	0	-0.92	-0.49	0	0	0	0	0	0	-0.34	0	0	0	-0.47	-0.67	-0.28	0	0	0	0	0	-0.55	0	0	0	-0.54	0	-0.46	0	-0.61	0	0	0	-0.72	-0.61	0
RLTPR	16	20	1	19	0	0	0	0	0	0	-0.55	-0.4	-0.85	0	-0.52	-0.5	-0.6	0	0	0	0	-0.92	0	0	0	0	0	-0.8	-0.32	0	-0.46	0	0	0	-0.76	-0.35	-0.68	0.24	-0.72	0	-0.41	0	0	0	-0.39	-0.48	0	-0.56	0
RPL29P2	17	20	1	19	0	0	0	-0.62	0	-0.59	-0.39	-0.42	-0.32	0	-0.92	-0.49	0	0	0	0	0	0	-0.34	0	0	0	-0.38	-0.67	-0.28	0	0	0	0	0	-0.59	0	0	0	-0.68	0	-0.46	0	0	0	-0.37	0	-0.72	-0.61	0
RSPRY1	16	20	1	19	0	0	0	0	-0.42	0	-0.48	-0.39	-0.61	0	0	-0.47	-0.6	-0.66	0	-0.47	0	-0.68	0	0.77	0	0	-0.33	-0.62	0	0	-0.36	0	0	0	-0.53	0	-0.62	0	-0.54	0	0	0	0	0	0	-0.48	0	-0.54	0
SLC25A35	17	20	1	19	0	0	0	-0.62	0	-0.59	-0.39	-0.42	-0.28	0	-0.92	-0.49	0	0	0	0	0	0	-0.34	0	0	0	-0.47	-0.67	-0.28	0	0	0	0	0	-0.55	0	0	0	-0.54	0	-0.46	0	-0.61	0	0	0	-0.72	-0.61	0
SNX20	16	20	1	19	-0.4	0	0	0	-0.23	0	0	-0.35	-0.61	0	0	-0.44	-0.6	-0.66	0	-0.43	0	-0.68	0	0.77	0	0	-0.41	-0.62	0	0	-0.38	0	-0.27	-0.31	-0.5	0	-0.58	0	0	0	0	0	0	0	0	-0.48	0	-0.52	0
TRAPPC1	17	20	1	19	0	0	0	-0.62	0	-0.59	-0.39	-0.42	-0.28	0	-0.92	-0.49	0	0	0	0	0	0	-0.34	0	0	0	-0.38	-0.67	-0.28	0	0	0	0	0	-0.59	0	0	0	-0.68	0	-0.46	0	0	0	-0.37	0	-0.72	-0.61	0
C16orf70	16	20	0	20	0	0	0	0	-0.47	0	-0.49	-0.42	-0.56	0	-0.52	-0.47	-0.6	-0.59	0	0	0	-0.62	0	0	0	0	-0.37	-0.62	-0.32	0	-0.39	0	0	0	-0.58	0	0	0	-0.55	0	-0.48	0	0	0	0	-0.48	0	-0.56	0
CATSPER4	1	20	0	20	0	0	0	-0.47	-0.32	0	0	0	-0.27	0	-0.84	-0.45	-0.25	0	0	-0.27	0	-0.23	0	0	0	-0.28	-0.37	0	-0.31	0	-0.41	0	-0.43	0	-0.58	0	0	0	-0.28	0	-0.48	0	-0.33	0	-0.34	0	0	0	0
CCDC21	1	20	0	20	0	0	0	-0.47	-0.32	0	0	0	-0.27	0	-0.84	-0.45	-0.25	0	0	-0.27	0	-0.23	0	0	0	-0.28	-0.37	0	-0.31	0	-0.41	0	-0.43	0	-0.58	0	0	0	-0.28	0	-0.48	0	-0.33	0	-0.34	0	0	0	0
CNKSR1	1	20	0	20	0	0	0	-0.47	-0.32	0	0	0	-0.27	0	-0.84	-0.45	-0.25	0	0	-0.27	0	-0.23	0	0	0	-0.28	-0.37	0	-0.31	0	-0.41	0	-0.43	0	-0.58	0	0	0	-0.28	0	-0.48	0	-0.33	0	-0.34	0	0	0	0
E2F2	1	20	0	20	0	0	0	0	-0.29	0	0	0	-0.34	0	-0.88	-0.44	0	0	0	-0.35	0	-0.21	0	0	0	-0.29	-0.38	0	-0.31	0	-0.37	0	-0.44	-0.39	-0.66	0	0	0	-0.58	0	-0.47	-0.31	-0.33	0	-0.32	0	0	0	0
EPB41	1	20	0	20	0	0	0	0	-0.43	0	0	0	-0.41	0	-0.94	-0.45	0	0	0	-0.38	0	-0.25	0	0	0	-0.28	-0.43	0	-0.42	0	-0.37	-0.3	-0.3	-0.36	-0.51	0	0	0	-0.3	0	-0.46	0	-0.33	0	-0.3	0	0	0	0
GMEB1	1	20	0	20	0	0	0	-0.52	-0.43	0	0	0	-0.41	0	-0.94	-0.45	0	0	0	-0.38	0	-0.25	0	0	0	-0.28	-0.43	0	-0.42	0	-0.37	0	-0.3	-0.36	-0.51	0	0	0	-0.3	0	-0.46	0	-0.33	0	-0.32	0	0	0	0
GPR114	16	20	0	20	-0.44	0	0	0	0	0	-0.48	-0.39	-0.61	0	-0.45	-0.47	-0.6	-0.66	0	0	0	-0.68	0	0	0	0	-0.33	-0.62	-0.28	0	-0.36	0	0	0	-0.53	0	0	0	-0.54	0	0	0	0	0	-0.34	-0.48	0	-0.54	0
GRRP1	1	20	0	20	0	0	0	-0.47	-0.32	0	0	0	-0.27	0	-0.84	-0.45	-0.25	0	0	-0.27	0	-0.23	0	0	0	-0.28	-0.37	0	-0.31	0	-0.41	0	-0.43	0	-0.58	0	0	0	-0.28	0	-0.48	0	-0.33	0	-0.34	0	0	0	0
ID3	1	20	0	20	0	0	0	0	-0.29	0	0	0	-0.34	0	-0.88	-0.44	0	0	0	-0.35	0	-0.21	0	0	0	-0.29	-0.38	0	-0.31	0	-0.37	0	-0.44	-0.39	-0.66	0	0	0	-0.58	0	-0.47	-0.31	-0.33	0	-0.32	0	0	0	0
KAZ	1	20	0	20	-0.38	0	0	0	-0.28	0	0	0	0	0	-0.82	-0.5	0	0	0	-0.26	0	0	0	0	0	-0.25	0	0	0	0	-0.38	-0.32	-0.42	-0.35	-0.6	-0.31	0	0	-0.56	-0.34	-0.43	-0.32	-0.34	0	-0.29	0	0	0	0
NECAB2	16	20	0	20	-0.35	0	0	0	0	0	-0.3	-0.37	-0.61	0	-0.39	-0.45	-0.6	0	0	0	0	-0.83	0	0	0	0	0	-0.63	0	0	-0.39	0	0	0	-0.58	-0.35	0	0	-0.57	0	-0.48	0	0	0	-0.3	-0.46	0	-0.56	0
OPRD1	1	20	0	20	0	0	0	-0.52	-0.43	0	0	0	-0.41	0	-0.94	-0.45	0	0	0	-0.38	0	-0.25	0	0	0	-0.28	-0.43	0	-0.42	0	-0.37	0	-0.3	-0.36	-0.51	0	0	0	-0.3	0	-0.46	0	-0.33	0	-0.32	0	0	0	0
PDIK1L	1	20	0	20	0	0	0	0	-0.32	0	0	0	-0.27	0	-0.84	-0.45	-0.25	0	0	-0.27	0	-0.23	0	0	0	-0.28	-0.37	0	-0.31	0	-0.41	0	-0.43	-0.41	-0.58	0	0	0	-0.28	0	-0.48	0	-0.33	0	-0.34	0	0	0	0
POLR2C	16	20	0	20	-0.44	0	0	0	0	0	-0.48	-0.39	-0.61	0	-0.45	-0.47	-0.6	-0.66	0	0	0	-0.68	0	0	0	0	-0.33	-0.62	-0.28	0	-0.36	0	0	0	-0.53	0	0	0	-0.54	0	0	0	0	0	-0.34	-0.48	0	-0.54	0
SGSM1	22	20	0	20	0	0	0	0	0	-0.56	-0.41	-0.33	-0.3	0	-1.05	-0.46	0	0	0	0	0	-0.16	0	0	0	-0.16	0	0	-0.53	-0.3	-0.4	0	-0.65	0	-0.35	-0.38	0	0	-0.55	0	0	0	0	-0.15	-0.28	0	-0.69	-0.56	0
SLC38A8	16	20	0	20	-0.35	0	0	0	0	0	-0.3	-0.37	-0.61	0	-0.39	-0.45	-0.6	0	0	0	0	-0.83	0	0	0	0	0	-0.63	0	0	-0.39	0	0	0	-0.58	-0.35	0	0	-0.57	0	-0.48	0	0	0	-0.3	-0.46	0	-0.56	0
YTHDF2	1	20	0	20	0	0	0	-0.52	-0.43	0	0	0	-0.41	0	-0.94	-0.45	0	0	0	-0.38	0	-0.25	0	0	0	-0.28	-0.43	0	-0.42	0	-0.37	0	-0.3	-0.36	-0.51	0	0	0	-0.3	0	-0.46	0	-0.33	0	-0.32	0	0	0	0
ZNF593	1	20	0	20	0	0	0	-0.47	-0.32	0	0	0	-0.27	0	-0.84	-0.45	-0.25	0	0	-0.27	0	-0.23	0	0	0	-0.28	-0.37	0	-0.31	0	-0.41	0	-0.43	0	-0.58	0	0	0	-0.28	0	-0.48	0	-0.33	0	-0.34	0	0	0	0
ACBD6	1	19	19	0	0	0.82	0	0	0	0	0.62	0	0.57	0	0	0	1.1	0.54	0	0	0	0	0	0.74	0.76	0	0.52	0	0	0	0	0	0	0.63	0.4	0	0.72	0.37	0	1.18	0.65	0.38	0	0	0	0	0.46	0.42	0
ADHFE1	8	19	19	0	0.88	0	0	0	1.23	0	0.62	1.09	0.65	0	1.91	1.11	0	0	0	0.85	0.39	0	0	0	1.54	0	0	0.72	0	0	0.5	0	0	0	0	0	0	1.05	0	0	0	1.23	0	0.6	0	0.42	0	0	0
ADIPOR1	1	19	19	0	0	0.7	0.36	0	0	0	0.58	0	0.57	0	0	0.45	1.09	0	0	0	0	0	0	0.75	0.8	0	0.58	0	0	0	0	0	0	0.61	0	0.37	0.7	0.71	0	1.24	0	0	0	0	0	0.48	0.23	0.53	0
ADORA1	1	19	19	0	0	0.7	0.36	0	0	0	0.58	0	0.57	0	0	0.45	1.09	0	0	0	0	0	0	0.75	0.8	0.6	0.58	0	0	0	0	0	0	0	0	0.37	0.7	0.71	0	1.19	0	0	0	0	0	0.48	0.23	0.53	0
ANGEL2	1	19	19	0	0	0.51	0	0	0	0	0.62	0	0.7	0	0	0.5	1.11	0.55	0	0	0	0	0	0.74	0.76	0	0.52	0	0	0	0	0	0	0.63	0	0.4	0.73	0.71	0	1.22	0.59	0	0.58	0	0	0	0.48	0.42	0
APOBEC4	1	19	19	0	0	1	0	0	0	0	0.62	0	0.7	0	0.39	0	1.1	0.58	0	0	0	0	0	0.74	0.76	0	0.51	0	0	0	0	0	0	0.64	0.45	0.4	0.72	0	0	1.18	0.65	0	0.61	0	0	0	0.46	0	0
ARFGEF1	8	19	19	0	0.88	0	0	0	1.23	0	0.62	1.09	0.64	0	1.91	1.11	0	0	0	0.85	0.38	0	0	0	1.54	0	0	0.72	0	0	0.5	0	0	0	0	0	0	1.05	0	0	0	1.23	0	0.6	0	0.42	0	0	0
ARPC5	1	19	19	0	0	1	0	0	0	0	0.62	0	0.7	0	0.39	0	1.1	0.58	0	0	0	0	0	0.74	0.76	0	0.51	0	0	0	0	0	0	0.64	0.45	0.4	0.72	0	0	1.18	0.65	0	0.61	0	0	0	0.46	0	0
AVPR1B	1	19	19	0	0	0.46	0	0	0	0	0.58	0	0.59	0	0	0.49	1.04	0.48	0	0.46	0	0	0	0.74	0	0.52	0.49	0	0	0	0	0	0	0.6	0	0	0.71	0.7	0	1.37	0.75	0	0.56	0	0	0	0	0.56	0
BCAS1	20	19	19	0	0.55	0.35	1.12	1.6	0	0.63	0.46	1.27	0	0	0.6	0.44	0	0	0	0	0	0	0	0	0.3	0	0	0	0	0	0	0.86	0.5	0	0	0.3	0	0	0.42	0	0.81	0.65	0	0.4	0	0	2.6	0	0
BTG2	1	19	19	0	0	0.7	0.36	0	0	0	0.58	0	0.57	0	0	0.45	1.09	0	0	0	0	0	0	0.75	0.8	0	0.58	0	0	0	0	0	0	0.62	0	0.37	0.7	0.71	0	1.19	0	0	0	0	0	0.48	0.23	0.53	0
C1orf125	1	19	19	0	0	0.82	0	0	0	0	0.62	0	0.57	0	0	0	1.1	0.54	0	0	0	0	0	0.74	0.76	0	0.51	0	0	0	0	0	0	0.61	0.37	0.38	0.72	0.39	0	1.04	0.65	0	0	0	0	0	0.46	0.39	0
C1orf186	1	19	19	0	0	0.46	0	0	0	0	0.58	0	0.59	0	0	0.49	1.04	0.48	0	0.46	0	0	0	0.74	0	0.52	0.49	0	0	0	0	0	0	0.6	0	0	0.71	0.7	0	1.37	0.75	0	0.56	0	0	0	0	0.56	0
C8orf46	8	19	19	0	0.88	0	0	0	1.23	0	0.62	1.09	0.65	0	1.91	1.11	0	0	0	0.85	0.39	0	0	0	1.54	0	0	0.72	0	0	0.5	0	0	0	0	0	0	1.05	0	0	0	1.23	0	0.6	0	0.42	0	0	0
C8orf47	8	19	19	0	0.85	0	0	0	1.23	0	1.14	1.1	0.61	0	1.72	0.83	0	0	0	0.86	0	0	0	0	1.51	0	0	0.72	0	0	0.5	0	0	0	0	0	0	1.18	0	0	0.89	1.42	0	0.64	0	1	0	0	0
C8orf77	8	19	19	0	0.58	0	0.64	0	0.99	0	0.74	1	0.56	0	0	0.8	0	0	0	0.96	0	0	0	0	1.7	0	0	0.72	0	0	0	0.74	0	0	0	0	0	0	0	0	0.85	1	0	0.8	0	0.97	0	0	0
CEBPD	8	19	19	0	0.32	0	0	0	0.87	0	0.56	1.09	0.52	0	1.84	1.11	0	0	0	0.85	0	0	0	0	1.54	0	0	0.72	0	0	0.44	0	0	0.57	0	0.4	0	1.05	0	0	0	1.23	0	0	0	0.42	0	0	0
COL22A1	8	19	19	0	0	0	0.66	0	1.23	0	1.14	1.1	0.69	0	0	0.83	0	0	0	0.86	0	0	0	0	1.66	0	0	0.72	0	0	0.52	0.56	0	0	0	0	0	1.18	0	0	0.89	1.42	0	0.64	0	1	0	0	0
CRCT1	1	19	19	0	0	0.98	0.44	0.34	0	0	0.56	0	0.63	0	0.37	0	1.02	0.51	0	0	0	0	0	0.76	0.8	0	0	0	0	0	0	0	0	0.61	0.47	0.4	0.71	0.42	0	0.77	0.5	0	0.65	0	0	0	0	0	0
CRNN	1	19	19	0	0	0.98	0.44	0.34	0	0	0.56	0	0.63	0	0.37	0	1.02	0.51	0	0	0	0	0	0.76	0.8	0	0	0	0	0	0	0	0	0.61	0.47	0.4	0.71	0.42	0	0.77	0.5	0	0.65	0	0	0	0	0	0
CSPP1	8	19	19	0	0.88	0	0	0	1.23	0	0.62	1.09	0.64	0	1.91	1.11	0	0	0	0.85	0.38	0	0	0	1.54	0	0	0.72	0	0	0.5	0	0	0	0	0	0	1.05	0	0	0	1.23	0	0.6	0	0.42	0	0	0
CTSE	1	19	19	0	0	0.46	0	0	0	0	0.58	0	0.59	0	0	0.49	1.04	0.48	0	0.46	0	0	0	0.74	0	0.52	0.49	0	0	0	0	0	0	0.6	0	0	0.71	0.7	0	1.37	0.75	0	0.56	0	0	0	0	0.56	0
CYB5R1	1	19	19	0	0	0.7	0.36	0	0	0	0.58	0	0.57	0	0	0.45	1.09	0	0	0	0	0	0	0.75	0.8	0	0.58	0	0	0	0	0	0	0.61	0	0.37	0.7	0.71	0	1.24	0	0	0	0	0	0.48	0.23	0.53	0
CYP24A1	20	19	19	0	0.55	0.35	1.12	1.6	0	0.63	0.46	1.27	0	0	0.6	0.44	0	0	0	0	0	0	0	0	0.3	0	0	0	0	0	0	0.86	0.5	0	0	0.3	0	0	0.42	0	0.81	0.65	0	0.4	0	0	2.6	0	0
DHX9	1	19	19	0	0	0	0	0	0	0	0.62	0	0.7	0	0	0	1.1	0.58	0	0	0	0	0	0.74	0.76	0.4	0.51	0	0	0	0	0	0	0.64	0.38	0.4	0.72	0	0	1.18	0.65	0	0.61	0	0	0	0.46	0.34	0
EFCAB1	8	19	19	0	0	0	0	0	0.87	0	0.35	1.09	0.67	0	2.11	1.11	0	0	0	0.85	0	0	0	0	1.54	0	0	0.72	0	0	0.5	0	0.45	0	0	0.4	0	1.05	0	0.47	0	1.23	0	0	0	0.42	0	0	0
EPRS	1	19	19	0	0	0.48	0	0	0	0	0.62	0	0.7	0	0	0.5	1.11	0.55	0	1.18	0	0	0	0.74	0.76	0	0.52	0	0	0	0	0	0	0.63	0	0.43	0.73	0.71	0	1.22	0.59	0	0.58	0	0	0	0.48	0	0
FAM83A	8	19	19	0	0.89	0	0.56	0	1.23	0	1.14	1.1	0	0	0	0.83	0	0	0	0.86	0	0	0	0	1.52	0	0	0.72	0	0	0.53	0	0	0	0	0.79	0	1.18	0	0	0.89	1.42	0	0.64	0	1	0	0	0
FCRL1	1	19	19	0	0	0	0.4	0.33	0	0	0.55	0	0.67	0	0	0	1.02	0.54	0.34	0.36	0	0	0	0.75	0.8	0	0	0	0	0	0	0	0	0.61	0.44	0.4	0.72	0.41	0	1.17	0.5	0	0	0	0	0	0	0.35	0
FCRL2	1	19	19	0	0	0	0.4	0.33	0	0	0.55	0	0.67	0	0	0	1.02	0.54	0.34	0.36	0	0	0	0.75	0.8	0	0	0	0	0	0	0	0	0.61	0.44	0.4	0.72	0.41	0	1.17	0.5	0	0	0	0	0	0	0.35	0
FCRL3	1	19	19	0	0	0	0.4	0.33	0	0	0.55	0	0.67	0	0	0	1.02	0.54	0.34	0.36	0	0	0	0.75	0.8	0	0	0	0	0	0	0	0	0.61	0.44	0.4	0.72	0.41	0	1.17	0.5	0	0	0	0	0	0	0.35	0
FCRL4	1	19	19	0	0	0	0.4	0.33	0	0	0.55	0	0.67	0	0	0	1.02	0.54	0.34	0.36	0	0	0	0.75	0.8	0	0	0	0	0	0	0	0	0.61	0.44	0.4	0.72	0.41	0	1.17	0.5	0	0	0	0	0	0	0.35	0
FCRL5	1	19	19	0	0	0	0.4	0.33	0	0	0.55	0	0.67	0	0	0	1.02	0.54	0.34	0.36	0	0	0	0.75	0.8	0	0	0	0	0	0	0	0	0.61	0.44	0.4	0.72	0.41	0	1.17	0.5	0	0	0	0	0	0	0.35	0
FLG2	1	19	19	0	0	0.98	0.44	0.34	0	0	0.56	0	0.63	0	0.37	0	1.02	0.51	0	0	0	0	0	0.76	0.8	0	0	0	0	0	0	0	0	0.61	0.47	0.4	0.71	0.42	0	0.77	0.5	0	0.65	0	0	0	0	0	0
FMOD	1	19	19	0	0	0.7	0.36	0	0	0	0.58	0	0.57	0	0	0.45	1.09	0	0	0	0	0	0	0.75	0.8	0	0.58	0	0	0	0	0	0	0.62	0	0.37	0.7	0.71	0	1.19	0	0	0	0	0	0.48	0.23	0.53	0
HEATR7A	8	19	19	0	0.27	0	0	0	1.08	0	0.71	0.92	0.31	0	0	0.71	0	0	0	0.92	0.28	0	0	0	1.69	0	0	0.49	0	0	0	0	0	0	0	0	0	0	0	0	0.69	0.88	0.49	1.11	0	0.92	0	0	0.53
HRSP12	8	19	19	0	0.85	0	0	0	1.23	0	1.14	1.1	0.61	0	1.72	0.83	0	0	0	0.86	0	0	0	0	1.51	0	0	0.72	0	0	0.5	0	0	0	0	0	0	1.18	0	0	0.89	1.42	0	0.64	0	1	0	0	0
KIAA0146	8	19	19	0	0.32	0	0	0	0.87	0	0.56	1.09	0.52	0	1.84	1.06	0	0	0	0.85	0	0	0	0	1.54	0	0	0.72	0	0	0.44	0	0	0.57	0	0.4	0	1.05	0	0	0	1.23	0	0	0	0.42	0	0	0
KLF10	8	19	19	0	0.9	0	0.57	0	1.23	0	1.14	1.1	0.71	0	0	0.83	0	0	0	0.86	0	0	0	0	1.51	0	0	0.72	0	0	0	0	0	0	0	0	0	1.18	0	0.96	0.89	1.42	0	0.64	0	1	0	0	0
KLHL12	1	19	19	0	0	0.7	0.36	0	0	0	0.58	0	0.57	0	0	0.45	1.09	0	0	0	0	0	0	0.75	0.8	0	0.58	0	0	0	0	0	0	0.61	0	0.37	0.7	0.71	0	1.24	0	0	0	0	0	0.48	0.23	0.53	0
LAMC1	1	19	19	0	0	1	0.35	0	0	0	0.62	0	0.7	0	0	0	1.1	0.58	0	0	0	0	0	0.74	0.76	0.4	0.51	0	0	0	0	0	0	0.64	0	0.4	0.72	0	0	1.18	0.65	0	0.61	0	0	0	0.46	0	0
LCE3A	1	19	19	0	0	0.98	0.44	0.34	0	0	0.56	0	0.63	0	0.37	0	1.02	0.51	0	0	0	0	0	0.76	0.8	0	0	0	0	0	0	0	0	0.61	0.47	0.4	0.71	0.42	0	0.77	0.5	0	0.65	0	0	0	0	0	0
LCE3D	1	19	19	0	0	0.98	0.44	0.34	0	0	0.56	0	0.63	0	0.37	0	1.02	0.51	0	0	0	0	0	0.76	0.8	0	0	0	0	0	0	0	0	0.61	0.47	0.4	0.71	0.42	0	0.77	0.5	0	0.65	0	0	0	0	0	0
LCE3E	1	19	19	0	0	0.98	0.44	0.34	0	0	0.56	0	0.63	0	0.37	0	1.02	0.51	0	0	0	0	0	0.76	0.8	0	0	0	0	0	0	0	0	0.61	0.47	0.4	0.71	0.42	0	0.77	0.5	0	0.65	0	0	0	0	0	0
LCE5A	1	19	19	0	0	0.98	0.44	0.34	0	0	0.56	0	0.63	0	0.37	0	1.02	0.51	0	0	0	0	0	0.76	0.8	0	0	0	0	0	0	0	0	0.61	0.47	0.4	0.71	0.42	0	0.77	0.5	0	0.65	0	0	0	0	0	0
LELP1	1	19	19	0	0	0	0.44	0.34	0	0	0.56	0	0.63	0	0	0	1.02	0.51	0	0.39	0	0	0	0.76	0.8	0	0	0	0	0	0	0	0	0.61	0.47	0.35	0.71	0.42	0	0.77	0.5	0	0.65	0	0	0	0	0.37	0
LOC100131726	8	19	19	0	0.89	0	0.56	0	1.23	0	1.14	1.1	0	0	0	0.83	0	0	0	0.86	0	0	0	0	1.52	0	0	0.72	0	0	0.53	0	0	0	0	0.79	0	1.18	0	0	0.89	1.42	0	0.64	0	1	0	0	0
LOC148709	1	19	19	0	0	0.7	0.36	0	0	0	0.58	0	0.57	0	0	0.45	1.09	0	0	0	0	0	0	0.75	0.8	0	0.58	0	0	0	0	0	0	0.61	0	0.37	0.7	0.71	0	1.24	0	0	0	0	0	0.48	0.23	0.53	0
LPGAT1	1	19	19	0	0	0.5	0	0	0	0	0.62	0	0.56	0	0.28	0.5	1.11	0.49	0	0	0	0	0	0.74	0.76	0	0.52	0	0	0	0	0	0	0.63	0	0.4	0.73	0.71	0	1.22	0.59	0	0.58	0	0	0	0.48	0	0
MAPKAPK2	1	19	19	0	0	0.5	0.38	0	0	0	0.75	0	0.67	0	0	0.5	1.11	0	0	0	0	0	0	0.74	0.82	0.53	0.62	0	0	0	0	0	0	0.65	0	0.42	0.75	0.71	0	1.22	0.55	0	0.58	0	0	0	0	0	0
MATN2	8	19	19	0	0.85	0	0.59	0	1.23	0	1.14	1.1	0.61	0	0	0.83	0	0	0	0.86	0	0	0	0	1.51	0	0	0.72	0	0	0.5	0	0	0	0	0	0	1.18	0	0	0.89	1.42	0	0.64	0	1	0	0	0
MIR1206	8	19	19	0	0	0	0.56	0	1.23	0	1.14	1.1	0.73	0	0	0.83	0	0	0	0.86	0	0	0	0	1.52	0	0	0.72	0	0	0.55	0	0	0	0	0	0	1.18	0	0	0.89	1.42	0	0.64	0	1	0	0	0
MIR1537	1	19	19	0	0	0	0	0	0	0	0.53	0	0.63	0	0	0.48	1.09	0.52	0	1.17	0	0	0	0.73	0.78	0	0.54	0	0	0	0	0	0	0.62	0	0.52	0.69	0.6	0	1.12	0.55	0	0.61	0	0	0	0.44	0	0
MTFR1	8	19	19	0	0.88	0	0	0	1.23	0	0.62	1.09	0.65	0	1.91	1.11	0	0	0	0.85	0.39	0	0	0	1.54	0	0	0.72	0	0	0.5	0	0	0	0	0	0	1.05	0	0	0	1.23	0	0.6	0	0.42	0	0	0
MYBL1	8	19	19	0	0.88	0	0	0	1.23	0	0.62	1.09	0.65	0	1.91	1.11	0	0	0	0.85	0.39	0	0	0	1.54	0	0	0.72	0	0	0.5	0	0	0	0	0	0	1.05	0	0	0	1.23	0	0.6	0	0.42	0	0	0
MYBPH	1	19	19	0	0	0.7	0.36	0	0	0	0.58	0	0.57	0	0	0.45	1.09	0	0	0	0	0	0	0.75	0.8	0.6	0.58	0	0	0	0	0	0	0	0	0.37	0.7	0.71	0	1.19	0	0	0	0	0	0.48	0.23	0.53	0
MYC	8	19	19	0	0	0	0.56	0	1.23	0	1.14	1.1	0.69	0	0	0.83	0	0	0	0.86	0	0	0	0	1.52	0	0	0.72	0	0	0	0.79	0	0	0	0.29	0	1.18	0	0	0.89	1.42	0	0.64	0	1	0	0	0
NCF2	1	19	19	0	0	1	0.35	0	0	0	0.62	0	0.7	0	0.39	0	1.1	0.58	0	0	0	0	0	0.74	0.76	0	0.51	0	0	0	0	0	0	0.64	0	0.4	0.72	0	0	1.18	0.65	0	0.61	0	0	0	0.46	0	0
NMNAT2	1	19	19	0	0	1	0.35	0	0	0	0.62	0	0.7	0	0.39	0	1.1	0.58	0	0	0	0	0	0.74	0.76	0	0.51	0	0	0	0	0	0	0.64	0	0.4	0.72	0	0	1.18	0.65	0	0.61	0	0	0	0.46	0	0
NPHS2	1	19	19	0	0	0.82	0	0	0	0	0.62	0	0.57	0	0	0	1.1	0.54	0	0	0	0	0	0.74	0.76	0	0.51	0	0	0	0	0	0	0.61	0.37	0.38	0.72	0.39	0	1.04	0.65	0	0	0	0	0	0.46	0.39	0
ODF1	8	19	19	0	0.9	0	0.57	0	1.23	0	1.14	1.1	0.71	0	0	0.83	0	0	0	0.86	0	0	0	0	1.51	0	0	0.72	0	0	0	0	0	0	0	0	0	1.18	0	0.96	0.89	1.42	0	0.64	0	1	0	0	0
OR2L13	1	19	19	0	0	0	0	0	0	0	0.49	0	0.56	0	0	0.49	1.04	0.53	0.35	1.14	0	0	0	0.72	0.75	0.29	0	0	0	0	0	0	0	0.58	0.48	0	0.69	0.61	0	1.44	0	0	0.61	0	0	0	0.42	0.4	0
OR2L1P	1	19	19	0	0	0	0	0	0	0	0.49	0	0.56	0	0	0.49	1.04	0.53	0.35	1.14	0	0	0	0.72	0.75	0.29	0	0	0	0	0	0	0	0.58	0.48	0	0.69	0.61	0	1.44	0	0	0.61	0	0	0	0.42	0.4	0
OR2L2	1	19	19	0	0	0	0	0	0	0	0.49	0	0.56	0	0	0.49	1.04	0.53	0.35	1.14	0	0	0	0.72	0.75	0.29	0	0	0	0	0	0	0	0.58	0.48	0	0.69	0.61	0	1.44	0	0	0.61	0	0	0	0.42	0.4	0
PFDN4	20	19	19	0	0.55	0.35	1.12	1.6	0	0.63	0.46	1.27	0	0	0.6	0.44	0	0	0	0	0	0	0	0	0.3	0	0	0	0	0	0	0.86	0.5	0	0	0.3	0	0	0.42	0	0.81	0.65	0	0.4	0	0	2.6	0	0
POP1	8	19	19	0	0.85	0	0	0	1.23	0	1.14	1.1	0.61	0	1.72	0.83	0	0	0	0.86	0	0	0	0	1.51	0	0	0.72	0	0	0.5	0	0	0	0	0	0	1.18	0	0	0.89	1.42	0	0.64	0	1	0	0	0
PTPRT	20	19	19	0	0.23	0.29	0	1.16	0	0.63	0.53	0.48	0	0	0	0.43	0	0	0	0	0	0	0	0	0.33	0	0	0	0	0	0	0.32	0.47	0	0.37	0.29	0	0	0.38	0.43	0.64	0	0.57	0.44	0	0	0	0	0
RABIF	1	19	19	0	0	0.7	0.36	0	0	0	0.58	0	0.57	0	0	0.45	1.09	0	0	0	0	0	0	0.75	0.8	0	0.58	0	0	0	0	0	0	0.61	0	0.37	0.7	0.71	0	1.24	0	0	0	0	0	0.48	0.23	0.53	0
RASSF5	1	19	19	0	0	0.5	0.38	0	0	0	0.75	0	0.67	0	0	0.5	1.11	0	0	0	0	0	0	0.74	0.82	0.53	0.62	0	0	0	0	0	0	0.65	0	0	0.75	0.71	0	1.22	0.55	0	0.58	0	0	0	0	0.54	0
RB1CC1	8	19	19	0	0	0	0	0	0.87	0	0.35	1.09	0.67	0	1.97	1.11	0	0	0	0.85	0.34	0	0	0	1.54	0	0	0.72	0	0	0.5	0	0.45	0	0	0	0	1.05	0	0.47	0	1.23	0	0	0	0.42	0	0	0
RPL30	8	19	19	0	0.85	0	0	0	1.23	0	1.14	1.1	0.61	0	1.72	0.83	0	0	0	0.86	0	0	0	0	1.51	0	0	0.72	0	0	0.5	0	0	0	0	0	0	1.18	0	0	0.89	1.42	0	0.64	0	1	0	0	0
RRS1	8	19	19	0	0.88	0	0	0	1.23	0	0.62	1.09	0.65	0	1.91	1.11	0	0	0	0.85	0.39	0	0	0	1.54	0	0	0.72	0	0	0.5	0	0	0	0	0	0	1.05	0	0	0	1.23	0	0.6	0	0.42	0	0	0
SLC26A9	1	19	19	0	0	0.7	0.36	0	0	0	0.54	0	0.57	0	0	0.47	1.09	0	0	0.48	0	0	0	0.74	0.8	0	0.56	0	0	0	0	0	0	0	0	0.36	0.7	0.69	0	0	0.64	0	0.51	0	0	0	0.24	0.55	0
SLC30A10	1	19	19	0	0	0.48	0	0	0	0	0.62	0	0.7	0	0	0.5	1.11	0.55	0	1.18	0	0	0	0.74	0.76	0	0.52	0	0	0	0	0	0	0.63	0	0.43	0.73	0.71	0	1.22	0.59	0	0.58	0	0	0	0.48	0	0
SLPI	20	19	19	0	0.32	0.33	0	0.56	0	0.63	0.47	0.97	0	0	0	0.44	0	0	0	0	0	0	0	0	0.35	0	0	0	0	0	0	0	0.43	0	0.44	0.31	0	0	0.39	0	0.64	0.52	0.82	0.5	0	0	0	0	0
SNORA72	8	19	19	0	0.85	0	0	0	1.23	0	1.14	1.1	0.61	0	1.72	0.83	0	0	0	0.86	0	0	0	0	1.51	0	0	0.72	0	0	0.5	0	0	0	0	0	0	1.18	0	0	0.89	1.42	0	0.64	0	1	0	0	0
TMED10P1	8	19	19	0	0.58	0	0.64	0	0.99	0	0.74	1	0.56	0	0	0.8	0	0	0	0.96	0	0	0	0	1.7	0	0	0.72	0	0	0	0.74	0	0	0	0	0	0	0	0	0.85	1	0	0.8	0	0.97	0	0	0
TMEM183A	1	19	19	0	0	0.7	0.36	0	0	0	0.58	0	0.57	0	0	0.45	1.09	0	0	0	0	0	0	0.75	0.8	0	0.58	0	0	0	0	0	0	0.61	0	0.37	0.7	0.71	0	1.24	0	0	0	0	0	0.48	0.23	0.53	0
TMEM183B	1	19	19	0	0	0.7	0.36	0	0	0	0.58	0	0.57	0	0	0.45	1.09	0	0	0	0	0	0	0.75	0.8	0	0.58	0	0	0	0	0	0	0.61	0	0.37	0.7	0.71	0	1.24	0	0	0	0	0	0.48	0.23	0.53	0
TOP1P1	1	19	19	0	0	0.94	0.39	0	0	0	0.62	0	0.67	0	0	0	1.1	0.54	0.36	0	0	0	0	0.74	0.74	0	0.51	0	0	0	0	0	0	0.61	0	0.42	0.72	0	0	1.04	0.65	0	0	0	0	0	0.47	0.4	0
UBE2T	1	19	19	0	0	0.7	0	0	0	0	0.58	0	0.58	0	0	0.45	1.09	0.5	0	0	0	0	0	0.75	0.8	0	0.57	0	0	0	0	0	0	0.63	0	0	0.7	0	0	1.24	0.5	0	0.54	0	0	0.48	0.23	0.53	0
VAMP4	1	19	19	0	0	0	0.35	0	0	0	0.62	0	0.67	0	0	0	1.1	0.54	0	0	0	0	0	0.74	0.74	0	0.51	0	0	0	0	0	0	0.61	0.5	0.42	0.72	0.42	0	1.04	0.65	0	0	0	0	0	0.47	0.4	0
WDYHV1	8	19	19	0	0.89	0	0.56	0	1.23	0	1.14	1.1	0	0	0	0.83	0	0	0	0.86	0	0	0	0	1.52	0	0	0.72	0	0	0.53	0	0	0	0	0.79	0	1.18	0	0	0.89	1.42	0	0.64	0	1	0	0	0
ZNF252	8	19	19	0	0.58	0	0.64	0	0.99	0	0.74	1	0.56	0	0	0.8	0	0	0	0.96	0	0	0	0	1.7	0	0	0.72	0	0	0	0.74	0	0	0	0	0	0	0	0	0.85	1	0	0.8	0	0.97	0	0	0
ACTA1	1	19	18	1	0	0.49	0.38	0	0	0	0.58	0	0	0	0	0.47	1.09	0.49	0	1.17	0	0	0	0.73	0.78	0	0.53	0	0	0	0	0	0	0	0	0.37	0.69	0.66	-0.43	1.12	0.55	0	0.55	0	0	0	0.36	0	0
ATF3	1	19	18	1	0	0.5	0.37	0	0	0	0.62	0	0.56	0	0	0.5	1.11	0	0	0	0	0	0	0.74	0.76	0	0.52	0	0	0	0	0	0	0.63	0	0.4	0.73	0.71	-0.45	1.22	0.59	0	0.58	0	0	0	0.48	0	0
BATF3	1	19	18	1	0	0.5	0.37	0	0	0	0.62	0	0.56	0	0	0.5	1.11	0	0	0	0	0	0	0.74	0.76	0	0.52	0	0	0	0	0	0	0.63	0	0.4	0.73	0.71	-0.45	1.22	0.59	0	0.58	0	0	0	0.48	0	0
C1orf65	1	19	18	1	0	0.48	0.4	0	0	0	0.62	0	0.66	0	0	0.5	1.11	0	0	1.18	0	0	0	0.74	0.76	0	0	0	0	0	0	0	0	0.63	0	0.37	0.73	0.64	-0.41	1.19	0.59	0	0.58	0	0	0	0.48	0	0
C8orf45	8	19	18	1	0.88	0	0	-0.39	1.23	0	0.62	1.09	0.64	0	1.91	1.11	0	0	0	0.85	0	0	0	0	1.54	0	0	0.72	0	0	0.5	0	0	0	0	0	0	1.05	0	0	0	1.23	0	0.6	0	0.42	0	0	0
EFCAB2	1	19	18	1	0	0.44	0.34	0	0	0	0.59	0	0.58	0	0	0.48	1.04	0	0	1.14	0	0	0	0.72	0.75	0	0.44	0	0	0	0	0	0	0.57	0	0.53	0.69	0.63	-0.46	1.44	0	0	0.54	0	0	0	0.42	0	0
ERO1LB	1	19	18	1	0	0	0	0	0	0	0.53	0	0.54	0	0	0.48	1.09	0	0	1.17	0	0	0	0.73	0.78	0	0.54	0	0	0	0	0	0	0.58	0	0.52	0.69	0.6	-0.43	1.12	0.55	0	0.61	0	0	0	0.44	0.43	0
FAM71A	1	19	18	1	0	0.5	0.37	0	0	0	0.62	0	0.56	0	0	0.5	1.11	0	0	0	0	0	0	0.74	0.76	0	0.52	0	0	0	0	0	0	0.63	0	0.4	0.73	0.71	-0.45	1.22	0.59	0	0.58	0	0	0	0.48	0	0
KCNK9	8	19	18	1	0	0	0.62	0	1.23	0	1.14	1.1	0.69	0	0	0.83	0	0	0	0.86	0	0	0	0	1.69	0	0	0.72	0	0	0	0.52	0	0	0	0	0	1.18	0	0	0.89	1.42	0	1.01	-0.27	1	0	0	0
MACROD2	20	19	18	1	0	0.45	0	0.33	0	0.61	0.33	0	0	0	0.6	0.42	0	0	0	0	0	0	0	-0.78	0.34	0	0	0	0	0	0.58	0.7	0.41	0.26	0.48	0	0	0	0	0.47	0.49	0	0	0	0.27	0	1.17	0	0
NEK2	1	19	18	1	0	0.5	0.36	0	0	0	0.62	0	0.56	0	0	0.5	1.11	0	0	0	0	0	0	0.74	0.76	0	0.52	0	0	0	0	0	0	0.63	0	0.4	0.73	0.71	-0.42	1.22	0.59	0	0.58	0	0	0	0.48	0	0
NENF	1	19	18	1	0	0.5	0.37	0	0	0	0.62	0	0.56	0	0	0.5	1.11	0	0	0	0	0	0	0.74	0.76	0	0.52	0	0	0	0	0	0	0.63	0	0.4	0.73	0.71	-0.45	1.22	0.59	0	0.58	0	0	0	0.48	0	0
NID1	1	19	18	1	0	0	0.31	0	0	0	0.53	0	0.63	0	0	0.48	1.09	0	0	1.17	0	0	0	0.73	0.78	0	0.54	0	0	0	0	0	0	0.62	0	0.52	0.69	0.6	-0.43	1.12	0.55	0	0.61	0	0	0	0.44	0	0
PARP1	1	19	18	1	0	0.53	0.39	0	0	0	0.53	0	0.55	0	0	0.45	1.12	0	0	1.13	0	0	0	0.76	0.78	0	0.55	0	0	0	0	0	0	0.58	0	0	0.69	0.65	-0.5	0.91	0.55	0	0.56	0	0	0	0.36	0	0
PPPDE1	1	19	18	1	0	0.44	0	0	0	0	0.61	0	0.63	0	0	0.48	1.04	0.52	0	1.14	0	0	0	0.72	0.75	0	0.52	0	0	0	0	0	0	0.64	0	0.53	0.69	0.67	-0.46	1.44	0	0	0.54	0	0	0	0.42	0	0
PTTG3P	8	19	18	1	0.88	0	0	-0.39	1.23	0	0.62	1.09	0.64	0	1.91	1.11	0	0	0	0.85	0	0	0	0	1.54	0	0	0.72	0	0	0.5	0	0	0	0	0	0	1.05	0	0	0	1.23	0	0.6	0	0.42	0	0	0
SGK3	8	19	18	1	0.88	0	0	-0.39	1.23	0	0.62	1.09	0.64	0	1.91	1.11	0	0	0	0.85	0	0	0	0	1.54	0	0	0.72	0	0	0.5	0	0	0	0	0	0	1.05	0	0	0	1.23	0	0.6	0	0.42	0	0	0
SLC30A1	1	19	18	1	0	0.5	0.36	0	0	0	0.62	0	0.56	0	0	0.5	1.11	0	0	0	0	0	0	0.74	0.76	0	0.52	0	0	0	0	0	0	0.63	0	0.4	0.73	0.71	-0.42	1.22	0.59	0	0.58	0	0	0	0.48	0	0
SNHG6	8	19	18	1	0.88	0	0	-0.39	1.23	0	0.62	1.09	0.64	0	1.91	1.11	0	0	0	0.85	0	0	0	0	1.54	0	0	0.72	0	0	0.5	0	0	0	0	0	0	1.05	0	0	0	1.23	0	0.6	0	0.42	0	0	0
SNORD87	8	19	18	1	0.88	0	0	-0.39	1.23	0	0.62	1.09	0.64	0	1.91	1.11	0	0	0	0.85	0	0	0	0	1.54	0	0	0.72	0	0	0.5	0	0	0	0	0	0	1.05	0	0	0	1.23	0	0.6	0	0.42	0	0	0
TANC2	17	19	18	1	0	0	0	0	0	0	0.88	0.44	0	0	1.74	0.67	0	0	0	0.39	0	0	0	0	0.2	0.36	0	0.37	0	0	1.84	0	0	0.25	0	0.82	0	0.67	0.42	0	0.4	0.44	1.61	0	0	0	0	-0.56	0
KCNU1	8	19	15	4	0	0	0	0	0	0	0	0.6	0.67	0	3.16	0	0	0	0	0	0	0	0	2.24	1.49	0	-0.5	-0.62	0	0	-0.7	0.78	0.42	0	0	0	0	0.72	0	0.47	0	0.3	1.81	0.92	0	1.55	0	0	-0.51
BAG4	8	19	14	5	0	0	2.52	0	-0.48	0	0	0	0	0	4.03	0	0	0	0	-0.58	0	0	0	1.88	1.49	0	0.93	-0.62	0	0	1.89	0.64	0	-0.35	0	0	0	0.59	0	0	0	0	1.22	1.19	0	1.55	0	0	2.43
HTRA4	8	19	14	5	0	0	2.52	0	-0.48	0	0	0	0.6	0	0	0	0	0	0	-0.58	0	0	0	1.88	1.49	0	0.93	-0.62	0	0	1.89	0.58	0	-0.35	0	0	0	0.63	0	0	0	0.43	-0.57	1.19	0	1.55	0	0	2.43
MYST3	8	19	14	5	0	0	1.59	0	-0.36	0	0	0.97	0.54	0	2.1	0	0	0	0	-0.55	0	0	0	1.88	-0.58	0	0.53	-0.62	0	0	-0.37	0	0	0.74	0	0	0	0.65	0	0	0	0	1.36	0.59	0	1.55	0	0	0
ADRB3	8	19	12	7	0	0	2.52	0	-0.48	0	0	0	0	0	0	0	0	0	0	-0.58	0	0	0	1.88	1.49	0	0.93	-0.62	0	0	1.89	0.59	0	-0.35	-0.39	0	0	0	0	0	0	0	1.22	1.4	-0.3	1.55	0	0	2.43
ASH2L	8	19	12	7	0	0	2.52	0	-0.48	0	0	0	0	0	4.03	0	0	0	0	-0.58	0	0	0	1.88	1.49	0	0.93	-0.62	0	0	1.89	0	0	-0.35	-0.39	0	0	0	0	0	0	0	1.22	1.19	-0.3	1.55	0	0	2.43
EIF4EBP1	8	19	12	7	0	0	2.52	0	-0.48	0	0	0	0	0	0	0	0	0	0	-0.58	0	0	0	1.88	1.49	0	0.93	-0.62	0	0	1.89	0.59	0	-0.35	-0.39	0	0	0	0	0	0	0	1.22	1.19	-0.3	1.55	0	0	2.43
GOT1L1	8	19	12	7	0	0	2.52	0	-0.48	0	0	0	0	0	0	0	0	0	0	-0.58	0	0	0	1.88	1.49	0	0.93	-0.62	0	0	1.89	0.59	0	-0.35	-0.39	0	0	0	0	0	0	0	1.22	1.4	-0.3	1.55	0	0	2.43
RAB11FIP1	8	19	12	7	0	0	2.52	0	-0.48	0	0	0	0	0	0	0	0	0	0	-0.58	0	0	0	1.88	1.49	0	0.93	-0.62	0	0	1.89	0.59	0	-0.35	-0.39	0	0	0	0	0	0	0	1.22	1.4	-0.3	1.55	0	0	2.43
STAR	8	19	12	7	0	0	2.52	0	-0.48	0	0	0	0	0	4.03	0	0	0	0	-0.58	0	0	0	1.88	1.49	0	0.93	-0.62	0	0	1.89	0	0	-0.35	-0.39	0	0	0	0	0	0	0	1.22	1.19	-0.3	1.55	0	0	2.43
SGCZ	8	19	8	11	-0.21	0	-0.25	0	0	0	0	-0.77	0.65	0	0	0	0	0	0	0	0	0	0	-0.83	-0.6	0	-0.54	-0.58	0.29	0	-0.68	0	0.5	0	0	0	0	0.7	0.28	0.47	0	0	1.67	0	0	-0.5	0	0	-0.48
PDSS2	6	19	6	13	0.35	1.08	0	0	0	0	-0.5	0	0	0	0	0.48	-0.6	-0.6	-0.44	0	0	0	-0.38	0.55	0	0	0	0	-0.45	0	0	0	0	0	-0.56	0	0	-0.53	-0.5	0	0.96	0	-0.56	0	0	-0.5	-0.51	-0.48	0
ITFG1	16	19	4	15	0	0	0	0	-0.71	0	0	-0.33	-0.61	0	0.48	-0.45	-0.6	-0.66	0	-0.49	0	-0.68	0	0.74	-0.35	0	-0.46	-0.62	0	0	0	0	0	0	0	0	-0.6	0	0	0	0	0.48	0	0	0	-0.48	0.34	-0.52	0
DPYSL2	8	19	3	16	0	0.42	0	-0.61	-0.37	0	0	-0.77	0.59	0	-1.28	-0.43	0	0	0	-0.52	0	0	0	-0.81	0	0	-0.39	-0.62	0	0	-0.7	0	0	-0.35	0	0	0	-0.57	0	0	0	-0.54	-0.58	0	0	-0.49	0	0	0
EXTL3	8	19	3	16	0	0.43	0	0	-0.39	0	-0.36	-0.77	0.56	0	-1.3	-0.39	0	0	0	-0.52	0	0	0	-0.81	-0.59	0	-0.39	-0.62	0	0	-0.7	0	0	0	0	0	0	-0.57	0	0	0	-0.54	-0.58	0	0	-0.51	0	0	0
GTF2E2	8	19	3	16	0	0.43	0	0	-0.48	0	0	-0.77	0.49	0	-1.14	-0.45	0	0	0	-0.52	0	0	0	-0.81	-0.59	0	-0.5	-0.62	0	0	-0.7	-0.37	0	0	0	0	0	-0.57	0	0	0	-0.54	-0.55	0	0	-0.51	0	0	0
NETO2	16	19	3	16	0	0	0	0	-0.71	0	0	-0.33	-0.61	0	0.48	-0.45	-0.6	-0.66	0	-0.49	0	-0.68	0	0.74	-0.35	0	-0.46	-0.62	0	0	0	0	0	0	-0.6	0	-0.6	0	0	0	0	0	0	0	0	-0.48	0.34	-0.52	0
PNOC	8	19	3	16	0	0.45	0	-0.58	-0.39	0	0	-0.77	0.59	0	-1.42	-0.39	0	0	0	-0.52	0	0	0	-0.81	0	0	-0.39	-0.62	0	0	-0.7	0	0	-0.34	0	0	0	-0.57	0	0	0	-0.54	-0.58	0	0	-0.51	0	0	0
PPP2CB	8	19	3	16	0	0.43	0	0	-0.48	0	0	-0.77	0.65	0	-1.14	-0.45	0	0	0	-0.52	0	0	0	-0.81	-0.59	0	-0.5	-0.62	0	0	-0.7	-0.37	0	0	0	0	0	-0.57	0	0	0	-0.54	-0.55	0	0	-0.51	0	0	0
ARCN1	11	19	2	17	0	0	0	-0.56	-0.36	-0.58	0	-0.37	0	0	0	0	0	-0.6	0	0	0	0	0	0	0	-0.32	0	0	0	0	-0.69	0	-0.32	-0.35	-0.5	0	0	-0.6	-0.51	-0.45	0	0	-0.55	0	0	-0.49	-0.7	0	0.55
FXYD2	11	19	2	17	0	0	0	0	-0.36	0	0	-0.37	0	0	-0.56	0	0	-0.6	0	0	0	0	0	0	0	-0.18	0	0	0	-0.26	-0.69	0	-0.32	-0.35	-0.5	0	0	-0.6	-0.51	-0.45	0	-0.22	-0.55	0	0	-0.49	0	0	0.55
GNAO1	16	19	2	17	0	0	0	0	-0.42	0	0.41	-0.39	-0.61	0	0	-0.47	-0.6	-0.66	0	-0.47	0	-0.68	0	0.77	0	0	0	-0.62	0	0	-0.36	0	-0.33	-0.33	0	0	-0.58	0	-0.54	0	0	0	0	0	0	-0.48	0	-0.54	0
IFT46	11	19	2	17	0	0	0	-0.56	-0.36	-0.58	0	-0.37	0	0	0	0	0	-0.6	0	0	0	0	0	0	0	-0.32	0	0	0	0	-0.69	0	-0.32	-0.35	-0.5	0	0	-0.6	-0.51	-0.45	0	0	-0.55	0	0	-0.49	-0.7	0	0.55
MYO9B	19	19	2	17	0	0	0	-0.56	0	0	-0.46	-0.4	-0.4	0	-0.44	0	0	0	0	0	0	-0.23	0	0	0	0	0	-0.28	-0.44	0	-0.17	0	0	0	-0.5	-0.39	0	0	-0.35	0	-0.16	0	0	0	-0.27	0	0	-0.3	0
RPL23AP53	8	19	2	17	0	0	0	-0.54	-0.28	0	-0.34	-0.89	0	0	0	-0.41	0	0	0	-0.38	0	0	0	-0.88	0	0	-0.42	-0.63	0	0	-0.69	0	0	-0.32	0	0	0	0.63	0	0	0	-0.21	-0.51	0	0	-0.53	0	0	-0.34
TMEM25	11	19	2	17	0	0	0	-0.56	-0.36	-0.58	0	-0.37	0	0	0	0	0	-0.6	0	0	0	0	0	0	0	-0.32	0	0	0	0	-0.69	0	-0.32	-0.35	-0.5	0	0	-0.6	-0.51	-0.45	0	0	-0.55	0	0	-0.49	-0.7	0	0.55
TTC36	11	19	2	17	0	0	0	-0.56	-0.36	-0.58	0	-0.37	0	0	0	0	0	-0.6	0	0	0	0	0	0	0	-0.32	0	0	0	0	-0.69	0	-0.32	-0.35	-0.5	0	0	-0.6	-0.51	-0.45	0	0	-0.55	0	0	-0.49	-0.7	0	0.55
ZNF596	8	19	2	17	0	0	0	-0.54	-0.28	0	-0.34	-0.89	0	0	0	-0.41	0	0	0	-0.38	0	0	0	-0.88	0	0	-0.42	-0.63	0	0	-0.69	0	0	-0.32	0	0	0	0.63	0	0	0	-0.21	-0.51	0	0	-0.53	0	0	-0.34
ADORA2B	17	19	1	18	0	0	0	0	0	-0.67	-0.39	-0.37	0	0	0	-0.46	0	0	0	-0.54	0	-0.79	0	-0.37	0	0	-0.41	-0.74	0	0	0	0	-0.45	-0.39	0	0	0	-0.68	-0.52	-0.54	-0.49	0	-0.7	0	0	0	-0.58	-0.53	0
ALDH3A2	17	19	1	18	0	0	0	-0.54	0	0	-0.41	0	0	0	0	-0.47	0	0	0	-0.48	0	0	-0.35	0	0	-0.27	-0.46	0	-0.28	0	0	0	-0.42	-0.37	-0.54	0	0	0	0	0	-0.42	-0.32	-0.68	0	-0.3	0	-0.62	-0.55	0
AMFR	16	19	1	18	0	0	0	0	-0.42	0	0	-0.39	-0.61	0	0	-0.47	-0.6	-0.66	0	-0.47	0	-0.68	0	0.77	0	0	0	-0.62	0	0	-0.36	0	-0.33	-0.33	0	0	-0.58	0	-0.54	-0.45	0	0	0	0	0	-0.48	0	-0.54	0
ASGR2	17	19	1	18	0	0	0	-0.62	-0.46	-0.59	-0.4	-0.42	0	0	-0.92	-0.49	0	0	0	-0.44	0	0	-0.35	0	0	0	-0.44	-0.74	0	0	0	0	0	0	-0.53	0	0	0	-0.53	0	-0.48	0	-0.66	0	0	0	-0.72	-0.61	0
ATP1B2	17	19	1	18	0	0	0	-0.62	0	-0.59	0	-0.42	-0.32	0	-0.92	-0.49	0	0	0	0	0	0	-0.34	0	0	0	-0.38	-0.67	-0.28	0	0	0	0	0	-0.59	0	0	0	-0.68	0	-0.46	0	0	0	-0.37	0	-0.72	-0.61	0
ATPAF2	17	19	1	18	-0.52	0	0	-0.56	0	-0.51	0	-0.39	-0.28	0	-0.88	-0.5	0	0	0	0	0	0	0	0	0	0	0	-0.8	-0.3	0	0	0	0	0	-0.47	-0.29	0	0	-0.65	0	-0.46	0	0	0	-0.37	0	-0.79	-0.64	0
AURKB	17	19	1	18	0	0	0	-0.62	0	-0.59	-0.39	-0.42	-0.28	0	-0.92	-0.49	0	0	0	0	0	0	-0.34	0	0	0	-0.47	-0.67	-0.28	0	0	0	0	0	-0.55	0	0	0	-0.54	0	-0.46	0	0	0	0	0	-0.72	-0.61	0
BCL6B	17	19	1	18	0	0	0	-0.62	-0.46	-0.59	-0.4	-0.42	0	0	-0.92	-0.49	0	0	0	-0.44	0	0	-0.35	0	0	0	-0.44	-0.74	0	0	0	0	0	0	-0.53	0	0	0	-0.53	0	-0.48	0	-0.66	0	0	0	-0.72	-0.61	0
C17orf39	17	19	1	18	-0.52	0	0	-0.56	0	-0.51	0	-0.39	-0.28	0	-0.88	-0.5	0	0	0	0	0	0	0	0	0	0	0	-0.8	-0.3	0	0	0	0	0	-0.47	-0.29	0	0	-0.65	0	-0.46	0	0	0	-0.37	0	-0.79	-0.64	0
C17orf49	17	19	1	18	0	0	0	-0.62	-0.46	-0.59	-0.4	-0.42	0	0	-0.92	-0.49	0	0	0	-0.44	0	0	-0.35	0	0	0	-0.44	-0.74	0	0	0	0	0	0	-0.53	0	0	0	-0.53	0	-0.48	0	-0.66	0	0	0	-0.72	-0.61	0
C22orf30	22	19	1	18	0.32	0	0	0	0	-0.57	-0.4	-0.34	-0.4	0	-0.9	0	0	0	0	-0.2	0	0	0	0	0	0	0	0	-0.47	-0.29	-0.38	-0.32	-0.37	0	-0.38	0	0	0	-0.28	-0.43	0	0	0	0	-0.31	0	-0.64	-0.56	0
CD68	17	19	1	18	0	0	0	-0.62	0	-0.59	0	-0.42	-0.32	0	-0.92	-0.49	0	0	0	0	0	0	-0.34	0	0	0	-0.38	-0.67	-0.28	0	0	0	0	0	-0.59	0	0	0	-0.68	0	-0.46	0	0	0	-0.37	0	-0.72	-0.61	0
CHD3	17	19	1	18	0	0	0	-0.62	0	-0.59	-0.39	-0.42	0	0	-0.92	-0.49	0	0	0	0	0	0	-0.34	0	0	0	-0.38	-0.67	-0.28	0	0	0	0	0	-0.59	0	0	0	-0.68	0	-0.46	0	0	0	-0.37	0	-0.72	-0.61	0
CLEC10A	17	19	1	18	0	0	0	-0.62	-0.46	-0.59	-0.4	-0.42	0	0	-0.92	-0.49	0	0	0	-0.44	0	0	-0.35	0	0	0	-0.44	-0.74	0	0	0	0	0	0	-0.53	0	0	0	-0.53	0	-0.48	0	-0.66	0	0	0	-0.72	-0.61	0
CYB5D1	17	19	1	18	0	0	0	-0.62	0	-0.59	-0.39	-0.42	0	0	-0.92	-0.49	0	0	0	0	0	0	-0.34	0	0	0	-0.38	-0.67	-0.28	0	0	0	0	0	-0.59	0	0	0	-0.68	0	-0.46	0	0	0	-0.37	0	-0.72	-0.61	0
EFNB3	17	19	1	18	0	0	0	-0.62	0	-0.59	0	-0.42	-0.32	0	-0.92	-0.49	0	0	0	0	0	0	-0.34	0	0	0	-0.38	-0.67	-0.28	0	0	0	0	0	-0.59	0	0	0	-0.68	0	-0.46	0	0	0	-0.37	0	-0.72	-0.61	0
EIF4A1	17	19	1	18	0	0	0	-0.62	0	-0.59	0	-0.42	-0.32	0	-0.92	-0.49	0	0	0	0	0	0	-0.34	0	0	0	-0.38	-0.67	-0.28	0	0	0	0	0	-0.59	0	0	0	-0.68	0	-0.46	0	0	0	-0.37	0	-0.72	-0.61	0
FAM57A	17	19	1	18	0	0	0	-0.63	0	-0.63	0	-0.42	-0.41	0	-0.32	-0.52	0	0	0	-0.49	0	0	-0.34	0	0	0	0	-0.83	-0.36	0	0	0	0	0	-0.66	0	0	0	-0.67	0	-0.49	0	0	0	0	0	-0.72	-0.61	-0.14
FXR2	17	19	1	18	0	0	0	-0.62	0	-0.59	0	-0.42	-0.32	0	-0.92	-0.49	0	0	0	0	0	0	-0.34	0	0	0	-0.38	-0.67	-0.28	0	0	0	0	0	-0.59	0	0	0	-0.68	0	-0.46	0	0	0	-0.37	0	-0.72	-0.61	0
HAUS8	19	19	1	18	0	0	0	-0.56	0	0	-0.46	-0.4	-0.4	0	-0.44	0	0	0	0	0	0	-0.23	0	0	0	0	-0.2	-0.28	-0.44	0	-0.17	0	0	0	-0.5	-0.39	0	0	-0.35	0	-0.16	0	0	0	-0.27	0	0	-0.3	0
LOC284023	17	19	1	18	0	0	0	-0.62	0	-0.59	-0.39	-0.42	0	0	-0.92	-0.49	0	0	0	0	0	0	-0.34	0	0	0	-0.38	-0.67	-0.28	0	0	0	0	0	-0.59	0	0	0	-0.68	0	-0.46	0	0	0	-0.37	0	-0.72	-0.61	0
LRRC48	17	19	1	18	-0.52	0	0	-0.56	0	-0.51	0	-0.39	-0.28	0	-0.88	-0.5	0	0	0	0	0	0	0	0	0	0	0	-0.8	-0.3	0	0	0	0	0	-0.47	-0.29	0	0	-0.65	0	-0.46	0	0	0	-0.37	0	-0.79	-0.64	0
LSMD1	17	19	1	18	0	0	0	-0.62	0	-0.59	-0.39	-0.42	0	0	-0.92	-0.49	0	0	0	0	0	0	-0.34	0	0	0	-0.38	-0.67	-0.28	0	0	0	0	0	-0.59	0	0	0	-0.68	0	-0.46	0	0	0	-0.37	0	-0.72	-0.61	0
MIR195	17	19	1	18	0	0	0	-0.62	-0.46	-0.59	-0.4	-0.42	0	0	-0.92	-0.49	0	0	0	-0.44	0	0	-0.35	0	0	0	-0.44	-0.74	0	0	0	0	0	0	-0.53	0	0	0	-0.53	0	-0.48	0	-0.66	0	0	0	-0.72	-0.61	0
MIR497	17	19	1	18	0	0	0	-0.62	-0.46	-0.59	-0.4	-0.42	0	0	-0.92	-0.49	0	0	0	-0.44	0	0	-0.35	0	0	0	-0.44	-0.74	0	0	0	0	0	0	-0.53	0	0	0	-0.53	0	-0.48	0	-0.66	0	0	0	-0.72	-0.61	0
MPDU1	17	19	1	18	0	0	0	-0.62	0	-0.59	0	-0.42	-0.32	0	-0.92	-0.49	0	0	0	0	0	0	-0.34	0	0	0	-0.38	-0.67	-0.28	0	0	0	0	0	-0.59	0	0	0	-0.68	0	-0.46	0	0	0	-0.37	0	-0.72	-0.61	0
NUDT21	16	19	1	18	0	0	0	0	-0.42	0	0	-0.39	-0.61	0	0	-0.47	-0.6	-0.66	0	-0.47	0	-0.68	0	0.77	0	0	0	-0.62	0	0	-0.36	0	-0.33	-0.33	0	0	-0.58	0	-0.54	-0.45	0	0	0	0	0	-0.48	0	-0.54	0
OGFOD1	16	19	1	18	0	0	0	0	-0.42	0	0	-0.39	-0.61	0	0	-0.47	-0.6	-0.66	0	-0.47	0	-0.68	0	0.77	0	0	0	-0.62	0	0	-0.36	0	-0.33	-0.33	0	0	-0.58	0	-0.54	-0.45	0	0	0	0	0	-0.48	0	-0.54	0
POLR2A	17	19	1	18	0	0	0	-0.62	0	-0.59	0	-0.42	-0.32	0	-0.92	-0.49	0	0	0	0	0	0	-0.34	0	0	0	-0.38	-0.67	-0.28	0	0	0	0	0	-0.59	0	0	0	-0.68	0	-0.46	0	0	0	-0.37	0	-0.72	-0.61	0
SAT2	17	19	1	18	0	0	0	-0.62	0	-0.59	0	-0.42	-0.32	0	-0.92	-0.49	0	0	0	0	0	0	-0.34	0	0	0	-0.38	-0.67	-0.28	0	0	0	0	0	-0.59	0	0	0	-0.68	0	-0.46	0	0	0	-0.37	0	-0.72	-0.61	0
SCARNA21	17	19	1	18	0	0	0	-0.62	0	-0.59	-0.39	-0.42	0	0	-0.92	-0.49	0	0	0	0	0	0	-0.34	0	0	0	-0.38	-0.67	-0.28	0	0	0	0	0	-0.59	0	0	0	-0.68	0	-0.46	0	0	0	-0.37	0	-0.72	-0.61	0
SENP3	17	19	1	18	0	0	0	-0.62	0	-0.59	0	-0.42	-0.32	0	-0.92	-0.49	0	0	0	0	0	0	-0.34	0	0	0	-0.38	-0.67	-0.28	0	0	0	0	0	-0.59	0	0	0	-0.68	0	-0.46	0	0	0	-0.37	0	-0.72	-0.61	0
SGSM2	17	19	1	18	0	0	0	-0.63	0	-0.63	-0.41	-0.42	-0.32	0	0	-0.52	0	0	0	-0.53	0	0	-0.33	0	0	0	-0.36	-0.76	0	0	0	0	0	0	-0.63	0	0	0	-0.55	0	-0.43	0	0	0	-0.31	0	-0.72	-0.61	0
SHBG	17	19	1	18	0	0	0	-0.62	0	-0.59	0	-0.42	-0.32	0	-0.92	-0.49	0	0	0	0	0	0	-0.34	0	0	0	-0.38	-0.67	-0.28	0	0	0	0	0	-0.59	0	0	0	-0.68	0	-0.46	0	0	0	-0.37	0	-0.72	-0.61	0
SLC16A11	17	19	1	18	0	0	0	-0.62	-0.46	-0.59	-0.4	-0.42	0	0	-0.92	-0.49	0	0	0	-0.44	0	0	-0.35	0	0	0	-0.44	-0.74	0	0	0	0	0	0	-0.53	0	0	0	-0.53	0	-0.48	0	-0.66	0	0	0	-0.72	-0.61	0
SLC16A13	17	19	1	18	0	0	0	-0.62	-0.46	-0.59	-0.4	-0.42	0	0	-0.92	-0.49	0	0	0	-0.44	0	0	-0.35	0	0	0	-0.44	-0.74	0	0	0	0	0	0	-0.53	0	0	0	-0.53	0	-0.48	0	-0.66	0	0	0	-0.72	-0.61	0
SLC47A2	17	19	1	18	0	0	0	-0.54	0	0	-0.41	0	0	0	0	-0.47	0	0	0	-0.48	0	0	-0.35	0	0	-0.27	-0.46	0	-0.28	0	0	0	-0.42	-0.37	-0.54	0	0	0	0	0	-0.42	-0.32	-0.68	0	-0.3	0	-0.62	-0.55	0
SMG6	17	19	1	18	0	0	0	-0.63	0	-0.63	-0.41	-0.42	-0.32	0	0	-0.52	0	0	0	-0.53	0	0	-0.33	0	0	0	-0.36	-0.76	0	0	0	0	0	0	-0.63	0	0	0	-0.55	0	-0.43	0	0	0	-0.31	0	-0.72	-0.61	0
SNORA48	17	19	1	18	0	0	0	-0.62	0	-0.59	0	-0.42	-0.32	0	-0.92	-0.49	0	0	0	0	0	0	-0.34	0	0	0	-0.38	-0.67	-0.28	0	0	0	0	0	-0.59	0	0	0	-0.68	0	-0.46	0	0	0	-0.37	0	-0.72	-0.61	0
SNORA67	17	19	1	18	0	0	0	-0.62	0	-0.59	0	-0.42	-0.32	0	-0.92	-0.49	0	0	0	0	0	0	-0.34	0	0	0	-0.38	-0.67	-0.28	0	0	0	0	0	-0.59	0	0	0	-0.68	0	-0.46	0	0	0	-0.37	0	-0.72	-0.61	0
SNORD10	17	19	1	18	0	0	0	-0.62	0	-0.59	0	-0.42	-0.32	0	-0.92	-0.49	0	0	0	0	0	0	-0.34	0	0	0	-0.38	-0.67	-0.28	0	0	0	0	0	-0.59	0	0	0	-0.68	0	-0.46	0	0	0	-0.37	0	-0.72	-0.61	0
SNORD91A	17	19	1	18	0	0	0	-0.63	0	-0.63	-0.41	-0.42	-0.32	0	0	-0.52	0	0	0	-0.53	0	0	-0.33	0	0	0	-0.36	-0.76	0	0	0	0	0	0	-0.63	0	0	0	-0.55	0	-0.43	0	0	0	-0.31	0	-0.72	-0.61	0
SNORD91B	17	19	1	18	0	0	0	-0.63	0	-0.63	-0.41	-0.42	-0.32	0	0	-0.52	0	0	0	-0.53	0	0	-0.33	0	0	0	-0.36	-0.76	0	0	0	0	0	0	-0.63	0	0	0	-0.55	0	-0.43	0	0	0	-0.31	0	-0.72	-0.61	0
SOX15	17	19	1	18	0	0	0	-0.62	0	-0.59	0	-0.42	-0.32	0	-0.92	-0.49	0	0	0	0	0	0	-0.34	0	0	0	-0.38	-0.67	-0.28	0	0	0	0	0	-0.59	0	0	0	-0.68	0	-0.46	0	0	0	-0.37	0	-0.72	-0.61	0
SRR	17	19	1	18	0	0	0	-0.63	0	-0.63	-0.41	-0.42	-0.32	0	0	-0.52	0	0	0	-0.53	0	0	-0.33	0	0	0	-0.36	-0.76	0	0	0	0	0	0	-0.63	0	0	0	-0.55	0	-0.43	0	0	0	-0.31	0	-0.72	-0.61	0
TMEM88	17	19	1	18	0	0	0	-0.62	0	-0.59	-0.39	-0.42	0	0	-0.92	-0.49	0	0	0	0	0	0	-0.34	0	0	0	-0.38	-0.67	-0.28	0	0	0	0	0	-0.59	0	0	0	-0.68	0	-0.46	0	0	0	-0.37	0	-0.72	-0.61	0
TNFSF12	17	19	1	18	0	0	0	-0.62	0	-0.59	0	-0.42	-0.32	0	-0.92	-0.49	0	0	0	0	0	0	-0.34	0	0	0	-0.38	-0.67	-0.28	0	0	0	0	0	-0.59	0	0	0	-0.68	0	-0.46	0	0	0	-0.37	0	-0.72	-0.61	0
TNFSF12-TNFSF13	17	19	1	18	0	0	0	-0.62	0	-0.59	0	-0.42	-0.32	0	-0.92	-0.49	0	0	0	0	0	0	-0.34	0	0	0	-0.38	-0.67	-0.28	0	0	0	0	0	-0.59	0	0	0	-0.68	0	-0.46	0	0	0	-0.37	0	-0.72	-0.61	0
TNFSF13	17	19	1	18	0	0	0	-0.62	0	-0.59	0	-0.42	-0.32	0	-0.92	-0.49	0	0	0	0	0	0	-0.34	0	0	0	-0.38	-0.67	-0.28	0	0	0	0	0	-0.59	0	0	0	-0.68	0	-0.46	0	0	0	-0.37	0	-0.72	-0.61	0
TP53	17	19	1	18	0	0	0	-0.62	0	-0.59	0	-0.42	-0.32	0	-0.92	-0.49	0	0	0	0	0	0	-0.34	0	0	0	-0.38	-0.67	-0.28	0	0	0	0	0	-0.59	0	0	0	-0.68	0	-0.46	0	0	0	-0.37	0	-0.72	-0.61	0
TSR1	17	19	1	18	0	0	0	-0.63	0	-0.63	-0.41	-0.42	-0.32	0	0	-0.52	0	0	0	-0.53	0	0	-0.33	0	0	0	-0.36	-0.76	0	0	0	0	0	0	-0.63	0	0	0	-0.55	0	-0.43	0	0	0	-0.31	0	-0.72	-0.61	0
TTC19	17	19	1	18	0	0	0	0	0	-0.67	-0.39	-0.37	0	0	0	-0.46	0	0	0	-0.54	0	-0.79	0	-0.37	0	0	-0.41	-0.74	0	0	0	0	-0.45	-0.39	0	0	0	-0.68	-0.52	-0.54	-0.49	0	-0.7	0	0	0	-0.58	-0.53	0
VPS53	17	19	1	18	0	0	0	-0.63	0	-0.63	0	-0.42	-0.41	0	-0.32	-0.52	0	0	0	-0.49	0	0	-0.34	0	0	0	0	-0.83	-0.36	0	0	0	0	0	-0.66	0	0	0	-0.67	0	-0.49	0	0	0	0	0	-0.72	-0.61	-0.14
WRAP53	17	19	1	18	0	0	0	-0.62	0	-0.59	0	-0.42	-0.32	0	-0.92	-0.49	0	0	0	0	0	0	-0.34	0	0	0	-0.38	-0.67	-0.28	0	0	0	0	0	-0.59	0	0	0	-0.68	0	-0.46	0	0	0	-0.37	0	-0.72	-0.61	0
ZSWIM7	17	19	1	18	0	0	0	0	0	-0.67	-0.39	-0.37	0	0	0	-0.46	0	0	0	-0.54	0	-0.79	0	-0.37	0	0	-0.41	-0.74	0	0	0	0	-0.45	-0.39	0	0	0	-0.68	-0.52	-0.54	-0.49	0	-0.7	0	0	0	-0.58	-0.53	0
AARS	16	19	0	19	0	0	0	0	0	0	-0.6	-0.42	-0.84	0	0	-0.52	-0.62	-0.85	0	0	0	-0.92	0	0	0	0	-0.4	-0.82	-0.38	0	-0.48	0	0	0	-0.78	0	0	0	-0.69	0	0	0	0	0	-0.36	-0.44	0	-0.66	0
C1QB	1	19	0	19	-0.52	0	0	0	-0.29	0	0	0	-0.18	0	-0.83	-0.44	-0.3	0	0	0	0	0	0	0	0	-0.29	-0.38	0	-0.24	0	-0.37	0	0	0	-0.58	-0.3	0	0	-0.58	0	-0.47	-0.31	-0.33	0	-0.32	0	0	0	0
C1orf130	1	19	0	19	0	0	0	0	-0.36	0	0	0	0	0	-0.77	-0.46	0	0	0	-0.37	0	0	0	0	0	-0.28	-0.36	0	-0.25	0	-0.37	-0.37	-0.4	-0.36	-0.53	0	0	0	-0.5	-0.51	-0.46	-0.26	-0.32	0	-0.28	0	0	0	0
C1orf135	1	19	0	19	-0.3	0	0	0	-0.32	0	0	0	-0.27	0	-0.84	-0.45	0	0	0	-0.27	0	0	0	0	0	-0.28	-0.37	0	-0.31	0	-0.41	0	-0.43	-0.41	-0.58	-0.27	0	0	-0.28	0	-0.48	0	-0.33	0	-0.34	0	0	0	0
C1orf213	1	19	0	19	0	0	0	0	-0.29	0	0	0	-0.34	0	-0.88	-0.44	0	0	0	-0.35	0	0	0	0	0	-0.29	-0.38	0	0	0	-0.37	-0.4	-0.44	-0.39	-0.66	0	0	0	-0.58	-0.52	-0.47	-0.31	-0.33	0	-0.32	0	0	0	0
CA6	1	19	0	19	0	0	0	-0.48	-0.37	0	0	0	-0.35	0	-0.94	-0.49	-0.25	0	0	-0.35	0	-0.2	0	0	0	0	0	0	-0.36	0	-0.43	0	-0.43	0	-0.69	-0.32	0	0	-0.55	0	-0.46	0	-0.33	0	-0.33	0	0	0	0
CASP9	1	19	0	19	-0.38	0	0	0	-0.28	0	0	0	-0.3	0	-0.82	-0.5	0	0	0	-0.26	0	0	0	0	0	-0.25	0	0	-0.34	0	-0.38	0	-0.42	0	-0.6	-0.31	0	0	-0.56	0	-0.43	-0.32	-0.34	0	-0.29	0	0	0	0
CBFB	16	19	0	19	0	0	0	0	-0.47	0	-0.49	-0.42	-0.56	0	0	-0.47	-0.6	-0.59	0	0	0	-0.62	0	0	0	0	-0.37	-0.62	-0.32	0	-0.39	0	0	0	-0.58	0	0	0	-0.55	0	-0.48	0	0	0	0	-0.48	0	-0.56	0
CDH16	16	19	0	19	0	0	0	0	-0.47	0	-0.49	-0.42	-0.56	0	0	-0.47	-0.6	-0.59	0	0	0	-0.62	0	0	0	0	-0.37	-0.62	-0.32	0	-0.39	0	0	0	-0.58	0	0	0	-0.55	0	-0.48	0	0	0	0	-0.48	0	-0.56	0
CELA2A	1	19	0	19	-0.38	0	0	0	-0.28	0	0	0	-0.3	0	-0.82	-0.5	0	0	0	-0.26	0	0	0	0	0	-0.25	0	0	-0.34	0	-0.38	0	-0.42	0	-0.6	-0.31	0	0	-0.56	0	-0.43	-0.32	-0.34	0	-0.29	0	0	0	0
CELA2B	1	19	0	19	-0.38	0	0	0	-0.28	0	0	0	-0.3	0	-0.82	-0.5	0	0	0	-0.26	0	0	0	0	0	-0.25	0	0	-0.34	0	-0.38	0	-0.42	0	-0.6	-0.31	0	0	-0.56	0	-0.43	-0.32	-0.34	0	-0.29	0	0	0	0
CES2	16	19	0	19	0	0	0	0	-0.47	0	-0.49	-0.42	-0.56	0	0	-0.47	-0.6	-0.59	0	0	0	-0.62	0	0	0	0	-0.37	-0.62	-0.32	0	-0.39	0	0	0	-0.58	0	0	0	-0.55	0	-0.48	0	0	0	0	-0.48	0	-0.56	0
CES3	16	19	0	19	0	0	0	0	-0.47	0	-0.49	-0.42	-0.56	0	0	-0.47	-0.6	-0.59	0	0	0	-0.62	0	0	0	0	-0.37	-0.62	-0.32	0	-0.39	0	0	0	-0.58	0	0	0	-0.55	0	-0.48	0	0	0	0	-0.48	0	-0.56	0
CES8	16	19	0	19	0	0	0	0	-0.47	0	-0.49	-0.42	-0.56	0	0	-0.47	-0.6	-0.59	0	0	0	-0.62	0	0	0	0	-0.37	-0.62	-0.32	0	-0.39	0	0	0	-0.58	0	0	0	-0.55	0	-0.48	0	0	0	0	-0.48	0	-0.56	0
COG4	16	19	0	19	0	0	0	0	0	0	-0.6	-0.42	-0.84	0	0	-0.52	-0.62	-0.85	0	0	0	-0.92	0	0	0	0	-0.4	-0.82	-0.38	0	-0.48	0	0	0	-0.78	0	0	0	-0.69	0	0	0	0	0	-0.36	-0.44	0	-0.66	0
CTRC	1	19	0	19	-0.38	0	0	0	-0.28	0	0	0	-0.3	0	-0.82	-0.5	0	0	0	-0.26	0	0	0	0	0	-0.25	0	0	-0.34	0	-0.38	0	-0.42	0	-0.6	-0.31	0	0	-0.56	0	-0.43	-0.32	-0.34	0	-0.29	0	0	0	0
DDX19A	16	19	0	19	0	0	0	0	0	0	-0.6	-0.42	-0.84	0	0	-0.52	-0.62	-0.85	0	0	0	-0.92	0	0	0	0	-0.4	-0.82	-0.38	0	-0.48	0	0	0	-0.78	0	0	0	-0.69	0	0	0	0	0	-0.36	-0.44	0	-0.66	0
DDX19B	16	19	0	19	0	0	0	0	0	0	-0.6	-0.42	-0.84	0	0	-0.52	-0.62	-0.85	0	0	0	-0.92	0	0	0	0	-0.4	-0.82	-0.38	0	-0.48	0	0	0	-0.78	0	0	0	-0.69	0	0	0	0	0	-0.36	-0.44	0	-0.66	0
EFHD2	1	19	0	19	-0.38	0	0	0	-0.28	0	0	0	-0.3	0	-0.82	-0.5	0	0	0	-0.26	0	0	0	0	0	-0.25	0	0	-0.34	0	-0.38	0	-0.42	0	-0.6	-0.31	0	0	-0.56	0	-0.43	-0.32	-0.34	0	-0.29	0	0	0	0
ENO1	1	19	0	19	0	0	0	-0.48	-0.37	0	0	0	-0.35	0	-0.94	-0.49	0	0	0	-0.35	0	-0.2	0	0	0	0	0	0	-0.36	0	-0.43	0	-0.43	0	-0.69	-0.32	0	0	-0.55	-0.52	-0.46	0	-0.33	0	-0.33	0	0	0	0
FAM54B	1	19	0	19	-0.3	0	0	0	-0.32	0	0	0	-0.27	0	-0.84	-0.45	0	0	0	-0.27	0	0	0	0	0	-0.28	-0.37	0	-0.31	0	-0.41	0	-0.43	-0.41	-0.58	-0.27	0	0	-0.28	0	-0.48	0	-0.33	0	-0.34	0	0	0	0
FAM96B	16	19	0	19	0	0	0	0	-0.47	0	-0.49	-0.42	-0.56	0	0	-0.47	-0.6	-0.59	0	0	0	-0.62	0	0	0	0	-0.37	-0.62	-0.32	0	-0.39	0	0	0	-0.58	0	0	0	-0.55	0	-0.48	0	0	0	0	-0.48	0	-0.56	0
FHAD1	1	19	0	19	-0.38	0	0	0	-0.28	0	0	0	-0.3	0	-0.82	-0.5	0	0	0	-0.26	0	0	0	0	0	-0.25	0	0	-0.34	0	-0.38	0	-0.42	0	-0.6	-0.31	0	0	-0.56	0	-0.43	-0.32	-0.34	0	-0.29	0	0	0	0
FUK	16	19	0	19	0	0	0	0	0	0	-0.6	-0.42	-0.84	0	0	-0.52	-0.62	-0.85	0	0	0	-0.92	0	0	0	0	-0.4	-0.82	-0.38	0	-0.48	0	0	0	-0.78	0	0	0	-0.69	0	0	0	0	0	-0.36	-0.44	0	-0.66	0
IL34	16	19	0	19	0	0	0	0	0	0	-0.6	-0.42	-0.84	0	0	-0.52	-0.62	-0.85	0	0	0	-0.92	0	0	0	0	-0.4	-0.82	-0.38	0	-0.48	0	0	0	-0.78	0	0	0	-0.69	0	0	0	0	0	-0.36	-0.44	0	-0.66	0
KIF1B	1	19	0	19	0	0	0	-0.48	-0.42	0	0	0	-0.35	0	-0.83	-0.49	0	0	0	-0.39	0	0	0	0	0	-0.33	0	0	-0.36	0	-0.43	-0.46	-0.46	-0.39	-0.64	0	0	0	-0.59	-0.6	-0.46	-0.29	-0.35	0	0	0	0	0	0
MIR34A	1	19	0	19	-0.4	0	0	-0.48	-0.37	0	0	0	-0.35	0	-0.94	-0.49	-0.25	0	0	-0.35	0	-0.2	0	0	0	0	0	0	-0.36	0	-0.43	0	0	0	-0.69	-0.32	0	0	-0.55	0	-0.46	0	-0.33	0	-0.33	0	0	0	0
PADI6	1	19	0	19	-0.45	0	0	-0.63	-0.28	0	0	0	-0.25	0	-0.78	-0.44	-0.29	0	0	-0.27	0	0	0	0	0	0	-0.41	0	-0.31	0	-0.35	0	0	0	-0.54	-0.31	0	0	-0.56	0	-0.46	0	-0.35	0	-0.33	0	0	0	0
PAFAH2	1	19	0	19	-0.3	0	0	0	-0.32	0	0	0	-0.27	0	-0.84	-0.45	0	0	0	-0.27	0	0	0	0	0	-0.28	-0.37	0	-0.31	0	-0.41	0	-0.43	-0.41	-0.58	-0.27	0	0	-0.28	0	-0.48	0	-0.33	0	-0.34	0	0	0	0
PAQR7	1	19	0	19	-0.3	0	0	0	-0.32	0	0	0	-0.27	0	-0.84	-0.45	0	0	0	-0.27	0	0	0	0	0	-0.28	-0.37	0	-0.31	0	-0.41	0	-0.43	-0.41	-0.58	-0.27	0	0	-0.28	0	-0.48	0	-0.33	0	-0.34	0	0	0	0
RCC2	1	19	0	19	-0.45	0	0	-0.63	-0.28	0	0	0	-0.25	0	-0.78	-0.44	-0.29	0	0	-0.27	0	0	0	0	0	0	-0.41	0	-0.31	0	-0.35	0	0	0	-0.54	-0.31	0	0	-0.56	0	-0.46	0	-0.35	0	-0.33	0	0	0	0
RRAD	16	19	0	19	0	0	0	0	-0.47	0	-0.49	-0.42	-0.56	0	0	-0.47	-0.6	-0.59	0	0	0	-0.62	0	0	0	0	-0.37	-0.62	-0.32	0	-0.39	0	0	0	-0.58	0	0	0	-0.55	0	-0.48	0	0	0	0	-0.48	0	-0.56	0
SF3B3	16	19	0	19	0	0	0	0	0	0	-0.6	-0.42	-0.84	0	0	-0.52	-0.62	-0.85	0	0	0	-0.92	0	0	0	0	-0.4	-0.82	-0.38	0	-0.48	0	0	0	-0.78	0	0	0	-0.69	0	0	0	0	0	-0.36	-0.44	0	-0.66	0
SLC2A5	1	19	0	19	0	0	0	-0.48	-0.37	0	0	0	-0.35	0	-0.94	-0.49	-0.25	0	0	-0.35	0	-0.2	0	0	0	0	0	0	-0.36	0	-0.43	0	-0.43	0	-0.69	-0.32	0	0	-0.55	0	-0.46	0	-0.33	0	-0.33	0	0	0	0
SLC2A7	1	19	0	19	0	0	0	-0.48	-0.37	0	0	0	-0.35	0	-0.94	-0.49	-0.25	0	0	-0.35	0	-0.2	0	0	0	0	0	0	-0.36	0	-0.43	0	-0.43	0	-0.69	-0.32	0	0	-0.55	0	-0.46	0	-0.33	0	-0.33	0	0	0	0
ST3GAL2	16	19	0	19	0	0	0	0	0	0	-0.6	-0.42	-0.84	0	0	-0.52	-0.62	-0.85	0	0	0	-0.92	0	0	0	0	-0.4	-0.82	-0.38	0	-0.48	0	0	0	-0.78	0	0	0	-0.69	0	0	0	0	0	-0.36	-0.44	0	-0.66	0
STMN1	1	19	0	19	-0.3	0	0	0	-0.32	0	0	0	-0.27	0	-0.84	-0.45	0	0	0	-0.27	0	0	0	0	0	-0.28	-0.37	0	-0.31	0	-0.41	0	-0.43	-0.41	-0.58	-0.27	0	0	-0.28	0	-0.48	0	-0.33	0	-0.34	0	0	0	0
TMCO4	1	19	0	19	0	0	0	0	-0.32	0	0	0	-0.3	0	-0.78	-0.44	0	0	0	-0.26	0	0	0	0	0	0	-0.38	0	0	0	-0.35	-0.34	-0.36	-0.38	-0.54	-0.29	0	0	-0.56	-0.42	-0.46	-0.26	-0.3	0	-0.28	0	0	0	0
TMEM211	22	19	0	19	0	0	0	0	0	-0.56	-0.41	-0.33	-0.3	0	-1.05	-0.46	0	0	0	0	0	-0.16	0	0	0	-0.16	0	0	-0.53	-0.3	-0.4	0	-0.65	0	-0.35	-0.38	0	0	0	0	0	0	0	-0.15	-0.28	0	-0.69	-0.56	0
ADSS	1	18	18	0	0	0.47	0	0	0	0	0.61	0	0.63	0	0	0.48	1.04	0.52	0	1.14	0	0	0	0.72	0.75	0	0.52	0	0	0	0	0	0	0.64	0	0.53	0.69	0.67	0	1.44	0	0	0.54	0	0	0	0.42	0	0
ARMC1	8	18	18	0	0.88	0	0	0	1.23	0	0.62	1.09	0.7	0	1.91	1.11	0	0	0	0.85	0	0	0	0	1.54	0	0	0.72	0	0	0.5	0	0	0	0	0	0	1.05	0	0	0	1.23	0	0.6	0	0.42	0	0	0
BPNT1	1	18	18	0	0	0.48	0	0	0	0	0.62	0	0	0	0	0.5	1.11	0.55	0	1.18	0	0	0	0.74	0.76	0	0.52	0	0	0	0	0	0	0.63	0	0.43	0.73	0.71	0	1.22	0.59	0	0.58	0	0	0	0.48	0	0
C1orf101	1	18	18	0	0	0.45	0	0	0	0	0.61	0	0.63	0	0	0.48	1.04	0.52	0	1.14	0	0	0	0.72	0.75	0	0.52	0	0	0	0	0	0	0.64	0	0.53	0.69	0.67	0	1.44	0	0	0.54	0	0	0	0.42	0	0
C1orf14	1	18	18	0	0	0	0	0	0	0	0.62	0	0.7	0	0	0	1.1	0.58	0	0	0	0	0	0.74	0.76	0.4	0.51	0	0	0	0	0	0	0.64	0	0.4	0.72	0	0	1.18	0.65	0	0.61	0	0	0	0.46	0.34	0
C8orf33	8	18	18	0	0.58	0	0.64	0	0.99	0	0.74	1	0.56	0	0	0.8	0	0	0	0.96	0	0	0	0	1.7	0	0	0.72	0	0	0	0.74	0	0	0	0	0	0	0	0	0.85	0	0	0.8	0	0.97	0	0	0
C8orf71	8	18	18	0	0	0	0	0	1.23	0	0	1.09	0.7	0	1.95	1.11	0	0	0	0.85	0	0	0	0	1.54	0	0	0.72	0	0	0.5	0	0.43	0	0	0	0	1.05	0	0.48	0	1.23	0	0.6	0	0.42	0	0	0
CA10	17	18	18	0	0	0	0	0.34	0.39	0	0.42	0.36	0	0	1.41	0.7	0	0	0	0.46	0	0	0	0	0	0.32	0	0.41	0	0	1.39	0	0	0.24	0	0.81	0	0.96	0.47	0	0.44	0.37	1.34	0	0	0	0	0	0
CBLN4	20	18	18	0	0.23	0	1.12	1.6	0	0.63	0.46	0	0	0	0.6	0.44	0	0	0	0	0	0	0	0	0.43	0	0	0	0	0	0	0.86	0.5	0	0.36	0.28	0	0	0.42	0.45	0.81	0.65	0	0	0	0	2.6	0	0
COPS5	8	18	18	0	0.88	0	0	0	1.23	0	0.62	1.09	0.64	0	1.91	1.11	0	0	0	0.85	0	0	0	0	1.54	0	0	0.72	0	0	0.5	0	0	0	0	0	0	1.05	0	0	0	1.23	0	0.6	0	0.42	0	0	0
CYC1	8	18	18	0	0.27	0	0	0	1.08	0	0.71	0.92	0.31	0	0	0.71	0	0	0	0.92	0.28	0	0	0	1.69	0	0	0.49	0	0	0	0	0	0	0	0	0	0	0	0	0.69	0.88	0.49	1.11	0	1.12	0	0	0.53
DUSP27	1	18	18	0	0	0	0.4	0.36	0	0	0.62	0	0.67	0	0	0	1.1	0.54	0	0	0	0	0	0.74	0.77	0	0	0	0	0	0	0	0	0.61	0	0.42	0.72	0.39	0	1.04	0.65	0	0	0	0	0	0.47	0	0
EPPK1	8	18	18	0	0.27	0	0	0	1.08	0	0.71	0.94	0.31	0	0	0.71	0	0	0	0.92	0.28	0	0	0	1.69	0	0	0.49	0	0	0	0	0	0	0	0	0	0	0	0	0.69	0.88	0	1.11	0	1.12	0	0	0.53
EXOSC4	8	18	18	0	0.27	0	0	0	1.08	0	0.71	0.92	0.31	0	0	0.71	0	0	0	0.92	0.28	0	0	0	1.69	0	0	0.49	0	0	0	0	0	0	0	0	0	0	0	0	0.69	0.88	0.49	1.11	0	1.12	0	0	0.53
FAM150A	8	18	18	0	0	0	0	0	0.87	0	0.35	1.09	0.67	0	1.97	1.11	0	0	0	0.85	0	0	0	0	1.54	0	0	0.72	0	0	0.5	0	0.45	0	0	0	0	1.05	0	0.47	0	1.23	0	0	0	0.42	0	0	0
FAM78B	1	18	18	0	0	0	0.4	0.32	0	0	0.62	0	0.67	0	0	0	1.1	0.54	0	0.41	0	0	0	0.74	0.77	0	0	0	0	0	0	0	0	0.61	0	0.39	0.72	0.39	0	1.04	0.65	0	0	0	0	0	0.47	0	0
GJA8	1	18	18	0	0	0.96	0.39	0	0	0	0.56	0	0.64	0	0	0	1.04	0.52	0	0	0	0	0	0.75	0.78	0	0	0	0	0	0.52	0	0	0.61	0	0.4	0.72	0.4	0	0.57	0.51	0	0.64	0	0	0	0	0.36	0
GLI4	8	18	18	0	0.27	0	0.73	0	1.08	0	0.71	0.96	0.4	0	0	0.7	0	0	0	0.92	0	0	0	0	1.69	0	0	0.49	0	0	0	0	0	0	0	0	0	0	0	0	0.69	0.88	0	1.11	0	1.12	0	0	0.53
GPA33	1	18	18	0	0	0	0.4	0.36	0	0	0.62	0	0.67	0	0	0	1.1	0.54	0	0	0	0	0	0.74	0.77	0	0	0	0	0	0	0	0	0.61	0	0.42	0.72	0.39	0	1.04	0.65	0	0	0	0	0	0.47	0	0
GPAA1	8	18	18	0	0.27	0	0	0	1.08	0	0.71	0.92	0.31	0	0	0.71	0	0	0	0.92	0.28	0	0	0	1.69	0	0	0.49	0	0	0	0	0	0	0	0	0	0	0	0	0.69	0.88	0.49	1.11	0	1.12	0	0	0.53
GPIHBP1	8	18	18	0	0.27	0	0.73	0	1.08	0	0.71	0.96	0.4	0	0	0.7	0	0	0	0.92	0	0	0	0	1.69	0	0	0.49	0	0	0	0	0	0	0	0	0	0	0	0	0.69	0.88	0	1.11	0	1.12	0	0	0.53
GPR52	1	18	18	0	0	0	0	0	0	0	0.62	0	0.67	0	0	0	1.1	0.54	0.33	0	0	0	0	0.74	0.74	0	0.51	0	0	0	0	0	0	0.61	0.46	0	0.72	0.36	0	1.04	0.65	0	0	0	0	0	0.47	0.44	0
GRINA	8	18	18	0	0.27	0	0	0	1.08	0	0.71	0.94	0.31	0	0	0.71	0	0	0	0.92	0.28	0	0	0	1.69	0	0	0.49	0	0	0	0	0	0	0	0	0	0	0	0	0.69	0.88	0	1.11	0	1.12	0	0	0.53
KDM5B	1	18	18	0	0	0.7	0.36	0	0	0	0.58	0	0.58	0	0	0.45	1.09	0	0	0	0	0	0	0.75	0.8	0	0.58	0	0	0	0	0	0	0	0	0.37	0.7	0	0	1.24	0	0	0.54	0	0	0.48	0.23	0.53	0
KIAA1875	8	18	18	0	0.27	0	0	0	1.08	0	0.71	0.92	0.31	0	0	0.71	0	0	0	0.92	0.28	0	0	0	1.69	0	0	0.49	0	0	0	0	0	0	0	0	0	0	0	0	0.69	0.88	0.49	1.11	0	1.12	0	0	0.53
LAMC2	1	18	18	0	0	1	0.35	0	0	0	0.62	0	0.7	0	0	0	1.1	0.58	0	0	0	0	0	0.74	0.76	0	0.51	0	0	0	0	0	0	0.64	0	0.4	0.72	0	0	1.18	0.65	0	0.61	0	0	0	0.46	0	0
LOC646627	1	18	18	0	0	0.38	0.41	0	0	0	0.59	0	0.57	0	0	0.54	1.07	0.63	0	1.32	0	0	0	0.65	0.94	0	0.61	0	0	0	0	0	0	0.65	0	0.49	0.76	0.63	0	1.47	0	0	0.68	0	0	0	0	0	0
LRRC67	8	18	18	0	0.88	0	0	0	1.23	0	0.62	1.09	0.64	0	1.91	1.11	0	0	0	0.85	0	0	0	0	1.54	0	0	0.72	0	0	0.5	0	0	0	0	0	0	1.05	0	0	0	1.23	0	0.6	0	0.42	0	0	0
LRRN2	1	18	18	0	0	0.7	0.36	0	0	0	0.56	0	0.55	0	0	0.46	1.09	0	0	0	0	0	0	0.75	0.8	0.55	0.57	0	0	0	0	0	0	0	0	0	0.7	0.66	0	1.24	0	0	0.53	0	0	0	0.23	0.53	0
MAF1	8	18	18	0	0.27	0	0	0	1.08	0	0.71	0.92	0.31	0	0	0.71	0	0	0	0.92	0.28	0	0	0	1.69	0	0	0.49	0	0	0	0	0	0	0	0	0	0	0	0	0.69	0.88	0.49	1.11	0	1.12	0	0	0.53
MIR1205	8	18	18	0	0	0	0.56	0	1.23	0	1.14	1.1	0.73	0	0	0.83	0	0	0	0.86	0	0	0	0	1.52	0	0	0.72	0	0	0	0.79	0	0	0	0	0	1.18	0	0	0.89	1.42	0	0.64	0	1	0	0	0
MIR661	8	18	18	0	0.27	0	0	0	1.08	0	0.71	0.94	0.31	0	0	0.71	0	0	0	0.92	0.28	0	0	0	1.69	0	0	0.49	0	0	0	0	0	0	0	0	0	0	0	0	0.69	0.88	0	1.11	0	1.12	0	0	0.53
MIR921	1	18	18	0	0	0	0.4	0.32	0	0	0.62	0	0.67	0	0	0	1.1	0.54	0	0.41	0	0	0	0.74	0.77	0	0	0	0	0	0	0	0	0.61	0	0.39	0.72	0.39	0	1.04	0.65	0	0	0	0	0	0.47	0	0
MIR937	8	18	18	0	0.27	0	0	0	1.08	0	0.71	0.94	0.31	0	0	0.71	0	0	0	0.92	0.28	0	0	0	1.69	0	0	0.49	0	0	0	0	0	0	0	0	0	0	0	0	0.69	0.88	0	1.11	0	1.12	0	0	0.53
MTDH	8	18	18	0	0.85	0	0.59	0	1.23	0	1.14	1.1	0	0	1.86	0.83	0	0	0	0.86	0	0	0	0	1.51	0	0	0.72	0	0	0	0	0	0	0	0	0	0.74	0	0	0.89	1.42	0	0.64	0	1	0	0	0
MYOG	1	18	18	0	0	0.7	0.36	0	0	0	0.58	0	0.57	0	0	0.45	1.09	0	0	0	0	0	0	0.75	0.8	0	0.58	0	0	0	0	0	0	0	0	0.37	0.7	0.71	0	1.25	0	0	0	0	0	0.48	0.23	0.53	0
NDRG1	8	18	18	0	0	0	0.66	0	1.23	0	1.14	1.1	0.69	0	0	0.83	0	0	0	0.86	0	0	0	0	1.62	0	0	0.72	0	0	0.52	0	0	0	0	0	0	1.18	0	0	0.89	1.42	0	0.64	0	1	0	0	0
NRBP2	8	18	18	0	0.27	0	0	0	1.08	0	0.71	0.94	0.31	0	0	0.71	0	0	0	0.92	0.28	0	0	0	1.69	0	0	0.49	0	0	0	0	0	0	0	0	0	0	0	0	0.69	0.88	0	1.11	0	1.12	0	0	0.53
OPLAH	8	18	18	0	0.27	0	0	0	1.08	0	0.71	0.92	0.31	0	0	0.71	0	0	0	0.92	0.28	0	0	0	1.69	0	0	0.49	0	0	0	0	0	0	0	0	0	0	0	0	0.69	0.88	0.49	1.11	0	1.12	0	0	0.53
OR10J5	1	18	18	0	0	0	0	0.43	0	0	0.57	0	0.67	0	0.47	0	1.02	0.54	0.36	0.37	0	0	0	0.75	0.8	0	0	0	0	0	0	0	0	0.61	0.54	0	0.72	0.46	0	1.17	0.5	0	0.63	0	0	0	0	0	0
OR14I1	1	18	18	0	0	0.38	0.41	0	0	0	0	0	0.57	0	0	0.54	1.07	0.63	0	1.32	0	0	0	0.65	0.94	0	0.61	0	0	0	0	0	0	0.65	0.55	0.49	0.76	0.63	0	1.47	0	0	0.68	0	0	0	0	0	0
OR2AK2	1	18	18	0	0	0	0	0	0	0	0.49	0	0.56	0	0	0.49	1.04	0.53	0.35	1.14	0	0	0	0.72	0.75	0	0	0	0	0	0	0	0	0.58	0.48	0	0.69	0.61	0	1.44	0	0	0.61	0	0	0	0.42	0.4	0
OR2L3	1	18	18	0	0	0	0	0	0	0	0.49	0	0.56	0	0	0.49	1.04	0.53	0.35	1.14	0	0	0	0.72	0.75	0.29	0	0	0	0	0	0	0	0.58	0.48	0	0.69	0.61	0	1.44	0	0	0.61	0	0	0	0.42	0	0
OR2M1P	1	18	18	0	0	0	0	0	0	0	0.49	0	0.56	0	0	0.49	1.04	0.53	0.35	1.14	0	0	0	0.72	0.75	0.29	0	0	0	0	0	0	0	0.58	0.48	0	0.69	0.61	0	1.44	0	0	0.61	0	0	0	0.42	0	0
OR2M2	1	18	18	0	0	0	0	0	0	0	0.49	0	0.56	0	0	0.49	1.04	0.53	0.35	1.14	0	0	0	0.72	0.75	0.29	0	0	0	0	0	0	0	0.58	0.48	0	0.69	0.61	0	1.44	0	0	0.61	0	0	0	0.42	0	0
OR2M5	1	18	18	0	0	0	0	0	0	0	0.49	0	0.56	0	0	0.49	1.04	0.53	0.35	1.14	0	0	0	0.72	0.75	0.29	0	0	0	0	0	0	0	0.58	0.48	0	0.69	0.61	0	1.44	0	0	0.61	0	0	0	0.42	0	0
PARP10	8	18	18	0	0.27	0	0	0	1.08	0	0.71	0.94	0.31	0	0	0.71	0	0	0	0.92	0.28	0	0	0	1.69	0	0	0.49	0	0	0	0	0	0	0	0	0	0	0	0	0.69	0.88	0	1.11	0	1.12	0	0	0.53
PGBD2	1	18	18	0	0	0.38	0.41	0	0	0	0.59	0	0.57	0	0	0.54	1.07	0.63	0	1.32	0	0	0	0.65	0.94	0	0.61	0	0	0	0	0	0	0.65	0	0.49	0.76	0.63	0	1.47	0	0	0.68	0	0	0	0	0	0
PLEC	8	18	18	0	0.27	0	0	0	1.08	0	0.71	0.94	0.31	0	0	0.71	0	0	0	0.92	0.28	0	0	0	1.69	0	0	0.49	0	0	0	0	0	0	0	0	0	0	0	0	0.69	0.88	0	1.11	0	1.12	0	0	0.53
PLEKHA6	1	18	18	0	0	0.7	0.36	0	0	0	0.56	0	0.55	0	0	0.46	1.09	0	0	0	0	0	0	0.75	0.8	0	0.57	0	0	0	0	0	0	0.58	0	0	0.7	0.66	0	1.24	0	0	0	0	0	0.48	0.23	0.53	0
POU2F1	1	18	18	0	0	0	0	0	0	0	0.62	0	0.67	0	0	0	1.1	0.54	0.34	0	0	0	0	0.74	0.77	0	0	0	0	0	0	0	0	0.61	0.43	0.42	0.72	0.39	0	1.04	0.65	0	0	0	0	0	0.47	0.37	0
PPFIA4	1	18	18	0	0	0.7	0.36	0	0	0	0.58	0	0.57	0	0	0.45	1.09	0	0	0	0	0	0	0.75	0.8	0	0.58	0	0	0	0	0	0	0	0	0.37	0.7	0.71	0	1.25	0	0	0	0	0	0.48	0.23	0.53	0
PUF60	8	18	18	0	0.27	0	0	0	1.08	0	0.71	0.94	0.31	0	0	0.71	0	0	0	0.92	0.28	0	0	0	1.69	0	0	0.49	0	0	0	0	0	0	0	0	0	0	0	0	0.69	0.88	0	1.11	0	1.12	0	0	0.53
S100A11	1	18	18	0	0	0	0.34	0.33	0	0	0.57	0	0.63	0	0.37	0	1.02	0.51	0	0	0	0	0	0.76	0.8	0	0	0	0	0	0	0	0	0.61	0.43	0.35	0.71	0	0	0.77	0.5	0	0.65	0	0	0	0	0.37	0
SBF1P1	8	18	18	0	0	0	0	0	1.23	0	0	1.09	0.63	0	1.95	1.11	0	0	0	0.85	0	0	0	0	1.54	0	0	0.72	0	0	0.47	0	0.43	0	0	0	0	1.05	0	0.44	0	1.23	0	0.6	0	0.42	0	0	0
SCRIB	8	18	18	0	0.27	0	0	0	1.08	0	0.71	0.94	0.31	0	0	0.71	0	0	0	0.92	0.28	0	0	0	1.69	0	0	0.49	0	0	0	0	0	0	0	0	0	0	0	0	0.69	0.88	0	1.11	0	1.12	0	0	0.53
SEMG2	20	18	18	0	0.32	0.33	0	0	0	0.63	0.47	0.97	0	0	0	0.44	0	0	0	0	0	0	0	0	0.35	0	0	0	0	0	0	0	0.43	0	0.44	0.31	0	0	0.39	0	0.64	0.52	0.82	0.5	0	0	0	0	0
SH3BP5L	1	18	18	0	0	0.38	0.41	0	0	0	0.59	0	0.57	0	0	0.54	1.07	0.63	0	1.32	0	0	0	0.65	0.94	0	0.61	0	0	0	0	0	0	0.65	0	0.49	0.76	0.63	0	1.47	0	0	0.68	0	0	0	0	0	0
SHARPIN	8	18	18	0	0.27	0	0	0	1.08	0	0.71	0.92	0.31	0	0	0.71	0	0	0	0.92	0.28	0	0	0	1.69	0	0	0.49	0	0	0	0	0	0	0	0	0	0	0	0	0.69	0.88	0.49	1.11	0	1.12	0	0	0.53
SPATC1	8	18	18	0	0.27	0	0	0	1.08	0	0.71	0.92	0.31	0	0	0.71	0	0	0	0.92	0.28	0	0	0	1.69	0	0	0.49	0	0	0	0	0	0	0	0	0	0	0	0	0.69	0.88	0.49	1.11	0	1.12	0	0	0.53
ST3GAL1	8	18	18	0	0	0	0.66	0	1.23	0	1.14	1.1	0.69	0	0	0.83	0	0	0	0.86	0	0	0	0	1.62	0	0	0.72	0	0	0.52	0	0	0	0	0	0	1.18	0	0	0.89	1.42	0	0.64	0	1	0	0	0
TDRD5	1	18	18	0	0	0.82	0	0	0	0	0.62	0	0.57	0	0	0	1.1	0.54	0	0	0	0	0	0.74	0.76	0	0.51	0	0	0	0	0	0	0.61	0.37	0	0.72	0.39	0	1.04	0.65	0	0	0	0	0	0.46	0.39	0
TNN	1	18	18	0	0	0.45	0.42	0.31	0	0	0.62	0	0.67	0	0	0	1.1	0.54	0	0	0	0	0	0.74	0.74	0	0.51	0	0	0	0	0	0	0.61	0	0.75	0.72	0	0	1.04	0.65	0	0	0	0	0	0.36	0	0
TOP1MT	8	18	18	0	0.27	0	0.73	0	1.08	0	0.71	0.96	0.4	0	0	0.7	0	0	0	0.92	0	0	0	0	1.69	0	0	0.49	0	0	0	0	0	0	0	0	0	0	0	0	0.69	0.88	0	1.11	0	1.12	0	0	0.53
TRIB1	8	18	18	0	0	0	0.56	0	1.23	0	1.14	1.1	0	0	0	0.83	0	0	0	0.86	0	0	0	0	1.52	0	0	0.72	0	0	0	0.79	0	0	0	0.79	0	1.18	0	0	0.89	1.42	0	0.64	0	1	0	0	0
ZFP41	8	18	18	0	0.27	0	0.73	0	1.08	0	0.71	0.96	0.4	0	0	0.7	0	0	0	0.92	0	0	0	0	1.69	0	0	0.49	0	0	0	0	0	0	0	0	0	0	0	0	0.69	0.88	0	1.11	0	1.12	0	0	0.53
ZNF672	1	18	18	0	0	0.38	0.41	0	0	0	0.59	0	0.57	0	0	0.54	1.07	0.63	0	1.32	0	0	0	0.65	0.94	0	0.61	0	0	0	0	0	0	0.65	0	0.49	0.76	0.63	0	1.47	0	0	0.68	0	0	0	0	0	0
ZNF692	1	18	18	0	0	0.38	0.41	0	0	0	0.59	0	0.57	0	0	0.54	1.07	0.63	0	1.32	0	0	0	0.65	0.94	0	0.61	0	0	0	0	0	0	0.65	0	0.49	0.76	0.63	0	1.47	0	0	0.68	0	0	0	0	0	0
ZNF696	8	18	18	0	0.27	0	0.73	0	1.08	0	0.71	0.96	0.4	0	0	0.7	0	0	0	0.92	0	0	0	0	1.69	0	0	0.49	0	0	0	0	0	0	0	0	0	0	0	0	0.69	0.88	0	1.11	0	1.12	0	0	0.53
AHCTF1	1	18	17	1	0	0.44	0	0	0	0	0.59	0	0.5	0	0	0.48	1.04	0	0	1.14	0	0	0	0.72	0.75	0	0.48	0	0	0	0	0	0	0.57	0	0.53	0.69	0.61	-0.46	1.44	0	0	0.61	0	0	0	0.42	0	0
C1orf95	1	18	17	1	0	0.53	0.39	0	0	0	0.53	0	0.55	0	0	0.45	1.12	0	0	1.13	0	0	0	0.76	0.78	0	0.55	0	0	0	0	0	0	0.58	0	0	0.69	0.65	-0.5	0.91	0.55	0	0.56	0	0	0	0	0	0
C8orf44	8	18	17	1	0.88	0	0	-0.39	1.23	0	0.62	1.09	0	0	1.91	1.11	0	0	0	0.85	0	0	0	0	1.54	0	0	0.72	0	0	0.5	0	0	0	0	0	0	1.05	0	0	0	1.23	0	0.6	0	0.42	0	0	0
CABC1	1	18	17	1	0	0.53	0.39	0	0	0	0.53	0	0.6	0	0	0.5	1.12	0	0	1.13	0	0	0	0.76	0.78	0	0	0	0	0	0	0	0	0	0	0.36	0.69	0.65	-0.5	0.91	0.55	0	0.56	0	0	0	0.38	0	0
DUSP5P	1	18	17	1	0	0.49	0	0	0	0	0	0	0.59	0	0	0.47	1.09	0.49	0	1.17	0	0	0	0.73	0.78	0	0.53	0	0	0	0	0	0	0.6	0	0.37	0.69	0.66	-0.43	0	0.55	0	0.55	0	0	0	0.36	0	0
KIF26B	1	18	17	1	0	0.44	0.34	0	0	0	0.59	0	0.58	0	0	0.48	1.04	0	0	1.14	0	0	0	0.72	0.75	0	0	0	0	0	0	0	0	0.57	0	0.53	0.69	0.63	-0.46	1.44	0	0	0.54	0	0	0	0.42	0	0
NLRP3	1	18	17	1	0	0.44	0.38	0	0	0	0.49	0	0.56	0	0	0.49	1.04	0	0	1.14	0	0	0	0.72	0.75	0	0	0	0	0	0	0	0	0.58	0	0.53	0.69	0.61	-0.46	1.44	0	0	0.61	0	0	0	0.42	0	0
NSL1	1	18	17	1	0	0.5	0	0	0	0	0.62	0	0.56	0	0	0.5	1.11	0	0	0	0	0	0	0.74	0.76	0	0.52	0	0	0	0	0	0	0.63	0	0.4	0.73	0.71	-0.45	1.22	0.59	0	0.58	0	0	0	0.48	0	0
PGBD5	1	18	17	1	0	0.49	0.38	0	0	0	0.58	0	0.62	0	0	0.47	1.09	0	0	1.17	0	0	0	0.73	0.78	0	0	0	0	0	0	0	0	0	0	0.37	0.69	0.66	-0.42	1.12	0.55	0	0.55	0	0	0	0.36	0	0
STXBP4	17	18	17	1	0	0	0	0	0.47	0	0.42	0.36	0	0	1.33	0.7	0	0	0	0.46	0	0	0	-0.78	0	0.29	0	0.41	0	0	1.39	0	0	0.24	0	0.81	0	0.96	0.47	0	0.44	0.37	1.34	0	0	0	0	0	0
SUMO1P1	20	18	17	1	0.55	0.35	1.12	1.6	0	0.63	0.46	1.27	0	0	0.6	0.44	0	0	0	0	0	0	0	0	0.3	0	0	0	0	0	0	0.86	0	0	0	0.3	0	0	0	0	0.81	0.65	-0.37	0.4	0	0	2.6	0	0
NACA2	17	18	16	2	0	0	0	0	0.38	0	0.81	0.43	0	0	1.22	0.67	0	0	0	0.34	0	0	0	0	0	0	-0.46	0.36	0	0	1.74	0	0	0	0	0.82	0	0.64	0.39	0	0.37	0.37	1.61	0	0	0	0	-0.39	0
IDO1	8	18	14	4	0	0	1.59	0	0	0	0	0.34	0.6	0	3.06	0	0	0	0	-0.55	0	0	0	1.88	-0.61	0	0.5	-0.62	0	0	0	0.58	0	0	0	0	0	0.67	0	0.4	0	0	-0.58	0.79	0	1.55	0	0	2.43
IDO2	8	18	14	4	0	0	1.59	0	0	0	0	0.34	0.6	0	3.06	0	0	0	0	-0.55	0	0	0	1.88	-0.61	0	0.5	-0.62	0	0	0	0.58	0	0	0	0	0	0.67	0	0.4	0	0	-0.58	0.79	0	1.55	0	0	2.43
AP3M2	8	18	13	5	0	0	1.59	0	-0.36	0	0	0.97	0.54	0	0	0	0	0	0	-0.55	0	0	0	1.88	-0.58	0	0.53	-0.62	0	0	-0.37	0	0	0.74	0	0	0	0.65	0	0	0	0	1.36	0.59	0	1.55	0	0	0
LETM2	8	18	13	5	0	0	2.52	0	-0.48	0	0	0	0	0	0	0	0	0	0	-0.58	0	0	0	1.88	1.49	0	0.93	-0.62	0	0	1.89	0.64	0	-0.35	0	0	0	0.59	0	0	0	0	1.22	1.19	0	1.55	0	0	2.43
C8orf40	8	18	12	6	0	0	1.59	0	-0.36	0	0	0.97	0	0	0	0	0	0	0	-0.55	0	0	0	1.88	-0.58	0	0.53	-0.62	0	0	-0.37	0	0	0.74	0	0	0	0.64	0	0	0	0.66	0	0.59	0	1.55	0	0	0
CHRNA6	8	18	12	6	0	0	1.59	0	-0.36	0	0	0.97	0	0	0	0	0	0	0	-0.55	0	0	0	1.88	1.47	0	0	-0.62	0	0	-0.37	0	0	0.74	-0.36	0	0	0.64	0	0	0	0	1.59	0.59	0	1.55	0	0	0
CHRNB3	8	18	12	6	0	0	1.59	0	-0.36	0	0	0.97	0	0	0	0	0	0	0	-0.55	0	0	0	1.88	1.47	0	0	-0.62	0	0	-0.37	0	0	0.74	-0.36	0	0	0.64	0	0	0	0	1.59	0.59	0	1.55	0	0	0
LSM1	8	18	12	6	0	0	2.52	0	-0.48	0	0	0	0	0	4.03	0	0	0	0	-0.58	0	0	0	1.88	1.49	0	0.93	-0.62	0	0	1.89	0	0	-0.35	-0.39	0	0	0	0	0	0	0	1.22	1.19	0	1.55	0	0	2.43
SLC20A2	8	18	12	6	0	0	1.59	0	-0.36	0	0	0.97	0	0	0	0	0	0	0	-0.55	0	0	0	1.88	-0.58	0	0.53	-0.62	0	0	-0.37	0	0	0.74	0	0	0	0.64	0	0	0	0.66	0	0.59	0	1.55	0	0	0
VDAC3	8	18	12	6	0	0	1.59	0	-0.36	0	0	0.97	0	0	0	0	0	0	0	-0.55	0	0	0	1.88	-0.58	0	0.53	-0.62	0	0	-0.37	0	0	0.74	0	0	0	0.64	0	0	0	0.66	0	0.59	0	1.55	0	0	0
RAB37	17	18	11	7	0	0	0	0	0	0	0.85	0	0	0	0	0	0	0	0	0.38	0	0	-0.35	0.26	0.26	0.48	-0.43	0	-0.32	0	1.08	0	0	0	-0.55	0	0	0	0	0	0.68	0	1.59	0	-0.34	0	0	-0.64	0
ACER3	11	18	10	8	0	0	0.5	0.53	-0.33	-0.61	0	0	0	0	2.17	0	0	2.18	0	0	0	0	0	0.48	0	0	0	0	0	0	0	0	-0.29	-0.33	-0.44	0.94	0	0	-0.46	2.31	0	0.55	-0.61	0	0	-0.47	2.2	0	0
AQP11	11	18	10	8	0	0	0.5	0.53	-0.51	-0.61	0	0	0	0	2.16	0	0	2.7	0	0	0	0	0	0.5	0	0	0	0	0	0	0	0	-0.4	-0.36	-0.51	0.94	0	0	-0.45	3.15	0	0.55	-0.59	0	0	-0.47	2.2	0	0
CLNS1A	11	18	10	8	0	0	0.5	0.53	-0.51	-0.61	0	0	0	0	2.16	0	0	2.7	0	0	0	0	0	0.5	0	0	0	0	0	0	0	0	-0.4	-0.36	-0.51	0.94	0	0	-0.45	3.15	0	0.55	-0.59	0	0	-0.47	2.2	0	0
PAK1	11	18	10	8	0	0	0.5	0.53	-0.51	-0.61	0	0	0	0	2.16	0	0	2.7	0	0	0	0	0	0.5	0	0	0	0	0	0	0	0	-0.4	-0.36	-0.51	0.94	0	0	-0.45	3.15	0	0.55	-0.59	0	0	-0.47	2.2	0	0
ACACA	17	18	8	10	0.31	0	0	0.7	0	0	0.42	0	0	0	-0.72	0	0	0	0	0.37	0	0	-0.33	0	0	0.45	-0.44	0	0	0	0	-0.3	-0.38	0	-0.52	0	0	0	0.38	-0.45	-0.43	0	1.56	0	0	0	0	-0.53	0
MFHAS1	8	18	4	14	0	0.43	0	-0.55	-0.38	0	0	-0.77	0.58	0	0	-0.43	0	0	0	-0.47	0	0	0	-0.82	0	0	-0.43	-0.62	0	0	-0.72	-0.3	0	-0.33	0	0	0	0.67	0	0	0	0	-0.62	0	0	-0.48	0	0	0
ASRGL1	11	18	3	15	0	0	0	-0.57	0	-0.57	0	0	-0.3	0	-0.71	0	0	-0.8	0	0	0	0	0	0	0	0	0.6	0	-0.28	0	-0.4	0	-0.43	-0.37	-0.55	0.26	0	0	-0.32	0	0	0	-0.7	0	-0.31	-0.49	0	0	0
ATP5L	11	18	3	15	0	0	0	-0.56	-0.36	-0.58	0	-0.37	0	0	0	0	0	-0.6	0	0	0	0	0	0.51	0	-0.32	0	0	0	0	-0.69	0	-0.32	-0.35	-0.5	0	0	-0.6	-0.51	-0.45	0	0	-0.55	0	0	-0.49	0	0	0.55
BNIP3L	8	18	3	15	0	0.42	0	-0.61	-0.37	0	0	-0.77	0.59	0	0	-0.43	0	0	0	-0.52	0	0	0	-0.81	0	0	-0.39	-0.62	0	0	-0.7	0	0	-0.35	0	0	0	-0.57	0	0	0	-0.54	-0.58	0	0	-0.49	0	0	0
DUSP4	8	18	3	15	0	0.43	0	0	-0.39	0	0	-0.77	0.56	0	-1.3	-0.39	0	0	0	-0.52	0	0	0	-0.81	-0.59	0	0	-0.62	0	0	-0.7	-0.3	0	0	0	0	0	-0.57	0	0	0	-0.54	-0.58	0	0	-0.51	0	0	0
INTS9	8	18	3	15	0	0.43	0	0	-0.39	0	0	-0.77	0.56	0	-1.3	-0.39	0	0	0	-0.52	0	0	0	-0.81	-0.59	0	-0.39	-0.62	0	0	-0.7	0	0	0	0	0	0	-0.57	0	0	0	-0.54	-0.58	0	0	-0.51	0	0	0
KIF13B	8	18	3	15	0	0.43	0	0	-0.39	0	0	-0.77	0.56	0	-1.3	-0.39	0	0	0	-0.52	0	0	0	-0.81	-0.59	0	0	-0.62	0	0	-0.7	-0.3	0	0	0	0	0	-0.57	0	0	0	-0.54	-0.58	0	0	-0.51	0	0	0
PNMA2	8	18	3	15	0	0.42	0	-0.61	-0.37	0	0	-0.77	0.59	0	0	-0.43	0	0	0	-0.52	0	0	0	-0.81	0	0	-0.39	-0.62	0	0	-0.7	0	0	-0.35	0	0	0	-0.57	0	0	0	-0.54	-0.58	0	0	-0.49	0	0	0
PRSS55	8	18	3	15	-0.56	0	0	-0.62	0	0	0	0	0.58	0	-0.22	-0.44	0	0	0	-0.47	0	0	0	-0.82	0	0	-0.43	-0.62	0	0	-0.72	0	0	-0.36	0	0	0	0.67	0	0	0	0	-0.56	0	0	-0.48	0	0	-0.29
UBE4A	11	18	3	15	0	0	0	-0.56	-0.36	-0.58	0	-0.37	0	0	0	0	0	-0.6	0	0	0	0	0	0.51	0	-0.32	0	0	0	0	-0.69	0	-0.32	-0.35	-0.5	0	0	-0.6	-0.51	-0.45	0	0	-0.55	0	0	-0.49	0	0	0.55
FZD3	8	18	2	16	0	0	0	0	-0.39	0	-0.36	-0.77	0.57	0	-1.3	-0.39	0	0	0	-0.52	0	0	0	-0.81	-0.59	0	-0.39	-0.62	0	0	-0.7	0	0	0	0	0	0	-0.57	0	0	0	-0.54	-0.58	0	0	-0.51	0	0	0
GSR	8	18	2	16	0	0.43	0	0	-0.48	0	0	-0.77	0	0	-1.14	-0.45	0	0	0	-0.52	0	0	0	-0.81	-0.59	0	-0.5	-0.62	0	0	-0.7	-0.37	0	0	0	0	0	-0.57	0	0	0	-0.54	-0.55	0	0	-0.51	0	0	0
KREMEN1	22	18	2	16	0.3	0	0	0	0.59	-0.57	-0.4	-0.34	-0.3	0	-0.88	0	0	0	0	0	0	0	0	0	0	0	0	0	-0.51	0	-0.4	-0.39	-0.45	0	-0.38	0	0	0	-0.3	-0.54	0	0	0	0	-0.33	0	-0.64	-0.56	0
OSBP2	22	18	2	16	0.32	0	0	0	0	-0.57	-0.4	-0.34	-0.28	0	-0.9	0.78	0	0	0	0	0	0	0	0	0	0	0	0	-0.47	-0.3	-0.38	0	-0.43	0	-0.34	-0.32	0	0	-0.27	0	0	0	0	0	-0.31	0	-0.64	-0.56	0
SALL1	16	18	2	16	-0.38	0	0	0	0	0	0	-0.35	-0.61	0	0	-0.44	-0.6	-0.66	0	-0.43	0	-0.68	0	0.77	0	0	-0.41	-0.62	0	0	0	0	0	-0.35	0	0	-0.58	0	-0.41	0	0	0	0	0	0	-0.48	0.41	-0.52	0
UBXN8	8	18	2	16	0	0.43	0	0	-0.48	0	0	-0.77	0	0	-1.14	-0.45	0	0	0	-0.52	0	0	0	-0.81	-0.59	0	-0.5	-0.62	0	0	-0.7	-0.37	0	0	0	0	0	-0.57	0	0	0	-0.54	-0.55	0	0	-0.51	0	0	0
XPO4	13	18	2	16	0	0	0	-0.56	0	-0.62	0	-0.4	-0.34	0	0	0.48	0	-0.69	0	-0.28	0	-0.67	0	-0.35	0	0	0	0	0	0	-0.36	0	0	0	-0.35	0	0	-0.55	0	0	0	-0.42	-0.6	0	0	0	-0.52	-0.49	0.43
ALKBH5	17	18	1	17	-0.52	0	0	-0.56	0	-0.51	0	-0.39	-0.28	0	-0.88	-0.5	0	0	0	0	0	0	0	0	0	0	0	-0.8	-0.3	0	0	0	0	0	0	-0.29	0	0	-0.65	0	-0.46	0	0	0	-0.37	0	-0.79	-0.64	0
C17orf59	17	18	1	17	0	0	0	-0.62	0	-0.59	-0.39	-0.42	-0.28	0	-0.92	-0.49	0	0	0	0	0	0	0	0	0	0	-0.47	-0.67	-0.28	0	0	0	0	0	-0.55	0	0	0	-0.54	0	-0.46	0	0	0	0	0	-0.72	-0.61	0
CENPT	16	18	1	17	0	0	0	0	0	0	-0.55	-0.4	-0.85	0	-0.52	-0.5	-0.6	0	0	0	0	-0.92	0	0	0	0	0	-0.8	-0.32	0	-0.46	0	0	0	-0.76	-0.35	0	0.24	-0.72	0	0	0	0	0	-0.39	-0.48	0	-0.56	0
CPAMD8	19	18	1	17	0	0	0	-0.56	0	0	-0.46	-0.4	-0.4	0	-0.44	0	0	0	0	0	0	-0.23	0	0	0	0	-0.2	-0.28	-0.44	0	0	0	0	0	-0.5	-0.39	0	0	-0.35	0	-0.16	0	0	0	-0.27	0	0	-0.3	0
DEPDC5	22	18	1	17	0.32	0	0	0	0	-0.57	-0.4	-0.34	-0.4	0	-0.9	0	0	0	0	-0.2	0	0	0	0	0	0	0	0	-0.47	-0.29	-0.38	-0.32	-0.37	0	-0.38	0	0	0	0	-0.43	0	0	0	0	-0.31	0	-0.64	-0.56	0
DRG1	22	18	1	17	0.32	0	0	0	0	-0.57	-0.4	-0.34	-0.4	0	-0.9	0	0	0	0	-0.2	0	0	0	0	0	0	0	0	-0.47	-0.27	-0.38	-0.38	-0.5	0	-0.38	0	0	0	-0.28	0	0	0	0	0	-0.31	0	-0.64	-0.56	0
DRG2	17	18	1	17	-0.52	0	0	-0.56	0	-0.51	0	-0.39	-0.28	0	-0.88	-0.5	0	0	0	0	0	0	0	0	0	0	0	-0.8	-0.3	0	0	0	0	0	0	-0.29	0	0	-0.65	0	-0.46	0	0	0	-0.37	0	-0.79	-0.64	0
DUSP18	22	18	1	17	0.32	0	0	0	0	-0.57	-0.4	-0.34	-0.28	0	-0.9	0	0	0	0	0	0	-0.2	0	0	0	0	0	0	-0.47	-0.3	-0.38	0	-0.43	0	-0.34	-0.32	0	0	-0.27	0	0	0	0	0	-0.31	0	-0.64	-0.56	0
EIF4ENIF1	22	18	1	17	0.32	0	0	0	0	-0.57	-0.4	-0.34	-0.4	0	-0.9	0	0	0	0	-0.2	0	0	0	0	0	0	0	0	-0.47	-0.27	-0.38	-0.38	-0.5	0	-0.38	0	0	0	-0.28	0	0	0	0	0	-0.31	0	-0.64	-0.56	0
ELP2P	17	18	1	17	0	0	0	-0.63	0	-0.63	0	-0.42	-0.41	0	0	-0.52	0	0	0	-0.49	0	0	-0.34	0	0	0	0	-0.83	-0.36	0	0	0	0	0	-0.66	0	0	0	-0.67	0	-0.49	0	0	0	0	0	-0.72	-0.61	-0.14
F2RL3	19	18	1	17	0	0	0	-0.56	0	0	-0.46	-0.4	-0.4	0	-0.44	0	0	0	0	0	0	-0.23	0	0	0	0	-0.2	-0.28	-0.44	0	0	0	0	0	-0.5	-0.39	0	0	-0.35	0	-0.16	0	0	0	-0.27	0	0	-0.3	0
FLII	17	18	1	17	-0.52	0	0	-0.56	0	-0.51	0	-0.39	-0.28	0	-0.88	-0.5	0	0	0	0	0	0	0	0	0	0	0	-0.8	-0.3	0	0	0	0	0	0	-0.29	0	0	-0.65	0	-0.46	0	0	0	-0.37	0	-0.79	-0.64	0
GEMIN4	17	18	1	17	0	0	0	-0.63	0	-0.63	0	-0.42	-0.41	0	0	-0.52	0	0	0	-0.49	0	0	-0.34	0	0	0	0	-0.83	-0.36	0	0	0	0	0	-0.66	0	0	0	-0.67	0	-0.49	0	0	0	0	0	-0.72	-0.61	-0.14
GLOD4	17	18	1	17	0	0	0	-0.63	0	-0.63	0	-0.42	-0.41	0	0	-0.52	0	0	0	-0.49	0	0	-0.34	0	0	0	0	-0.83	-0.36	0	0	0	0	0	-0.66	0	0	0	-0.67	0	-0.49	0	0	0	0	0	-0.72	-0.61	-0.14
IGLL3	22	18	1	17	0	0	0	0	0	-0.56	-1.87	-0.33	-0.3	0	-1.05	-0.46	0	0	0	0	0	-0.16	0	0	0	-0.16	0	0	-0.53	0	-0.4	0	-0.65	0	-0.35	0	0	0	1.2	0	0	0	0	-0.15	-0.28	0	-0.69	-0.56	0
LLGL1	17	18	1	17	-0.52	0	0	-0.56	0	-0.51	0	-0.39	-0.28	0	-0.88	-0.5	0	0	0	0	0	0	0	0	0	0	0	-0.8	-0.3	0	0	0	0	0	0	-0.29	0	0	-0.65	0	-0.46	0	0	0	-0.37	0	-0.79	-0.64	0
MYO15A	17	18	1	17	-0.52	0	0	-0.56	0	-0.51	0	-0.39	-0.28	0	-0.88	-0.5	0	0	0	0	0	0	0	0	0	0	0	-0.8	-0.3	0	0	0	0	0	0	-0.29	0	0	-0.65	0	-0.46	0	0	0	-0.37	0	-0.79	-0.64	0
NUTF2	16	18	1	17	0	0	0	0	0	0	-0.55	-0.4	-0.85	0	-0.52	-0.5	-0.6	0	0	0	0	-0.92	0	0	0	0	0	-0.8	-0.32	0	-0.46	0	0	0	-0.76	-0.35	0	0.24	-0.72	0	0	0	0	0	-0.39	-0.48	0	-0.56	0
PAFAH1B2	11	18	1	17	0	0	0	-0.56	-0.36	-0.62	0	-0.37	0	0	-0.56	0	0	-0.6	0	-0.19	0	0	0	0	0	0	0	0	0	0	-0.69	0	-0.32	0	-0.5	0	0	-0.52	-0.51	-0.38	0	0	-0.55	0	0	-0.49	-0.62	0	0
PATZ1	22	18	1	17	0.32	0	0	0	0	-0.57	-0.4	-0.34	-0.4	0	-0.9	0	0	0	0	-0.2	0	0	0	0	0	0	0	0	-0.47	-0.27	-0.38	-0.38	-0.5	0	-0.38	0	0	0	-0.28	0	0	0	0	0	-0.31	0	-0.64	-0.56	0
POLR3D	8	18	1	17	0	0	0	-0.68	-0.56	0	-0.48	-0.77	0	0	0	-0.44	0	0	0	-0.66	0	0	0	-0.84	0	0	-0.5	-0.62	0	0	-0.79	0	0	0	0	0	0	0	0	0	-0.28	-0.27	-0.69	0	0	-0.49	0	0	0
PSPC1	13	18	1	17	0	0	-0.29	-0.43	0	-0.62	-0.3	-0.4	-0.49	0	0	0.52	0	-0.69	0	0	0	-0.67	0	-0.35	0	0	-0.87	0	-0.39	0	-0.36	0	0	0	0	0	0	0	0	0	-0.38	0	-0.6	0	0	0	-0.52	-0.49	0
RNASEK	17	18	1	17	0	0	0	-0.62	-0.46	-0.59	-0.4	-0.42	0	0	-0.92	-0.49	0	0	0	-0.44	0	0	-0.35	0	0	0	-0.44	-0.74	0	0	0	0	0	0	-0.53	0	0	0	-0.53	0	-0.48	0	-0.66	0	0	0	-0.72	0	0
SFI1	22	18	1	17	0.32	0	0	0	0	-0.57	-0.4	-0.34	-0.4	0	-0.9	0	0	0	0	-0.2	0	0	0	0	0	0	0	0	-0.47	-0.27	-0.38	-0.38	-0.5	0	-0.38	0	0	0	-0.28	0	0	0	0	0	-0.31	0	-0.64	-0.56	0
SIN3B	19	18	1	17	0	0	0	-0.56	0	0	-0.46	-0.4	-0.4	0	-0.44	0	0	0	0	0	0	-0.23	0	0	0	0	-0.2	-0.28	-0.44	0	0	0	0	0	-0.5	-0.39	0	0	-0.35	0	-0.16	0	0	0	-0.27	0	0	-0.3	0
SMCR7	17	18	1	17	-0.52	0	0	-0.56	0	-0.51	0	-0.39	-0.28	0	-0.88	-0.5	0	0	0	0	0	0	0	0	0	0	0	-0.8	-0.3	0	0	0	0	0	0	-0.29	0	0	-0.65	0	-0.46	0	0	0	-0.37	0	-0.79	-0.64	0
SMCR8	17	18	1	17	-0.52	0	0	-0.56	0	-0.51	0	-0.39	-0.28	0	-0.88	-0.5	0	0	0	0	0	0	0	0	0	0	0	-0.8	-0.3	0	0	0	0	0	0	-0.29	0	0	-0.65	0	-0.46	0	0	0	-0.37	0	-0.79	-0.64	0
THAP11	16	18	1	17	0	0	0	0	0	0	-0.55	-0.4	-0.85	0	-0.52	-0.5	-0.6	0	0	0	0	-0.92	0	0	0	0	0	-0.8	-0.32	0	-0.46	0	0	0	-0.76	-0.35	0	0.24	-0.72	0	0	0	0	0	-0.39	-0.48	0	-0.56	0
TMEM107	17	18	1	17	0	0	0	-0.62	0	-0.59	-0.39	-0.42	-0.28	0	-0.92	-0.49	0	0	0	0	0	0	0	0	0	0	-0.47	-0.67	-0.28	0	0	0	0	0	-0.55	0	0	0	-0.54	0	-0.46	0	0	0	0	0	-0.72	-0.61	0
TOM1L2	17	18	1	17	-0.52	0	0	-0.56	0	-0.51	0	-0.39	-0.28	0	-0.88	-0.5	0	0	0	0	0	0	0	0	0	0	0	-0.8	0	0	0	0	0	0	-0.47	-0.29	0	0	-0.65	0	-0.46	0	0	0	-0.37	0	-0.79	-0.64	0
TOP3A	17	18	1	17	-0.52	0	0	-0.56	0	-0.51	0	-0.39	-0.28	0	-0.88	-0.5	0	0	0	0	0	0	0	0	0	0	0	-0.8	-0.3	0	0	0	0	0	0	-0.29	0	0	-0.65	0	-0.46	0	0	0	-0.37	0	-0.79	-0.64	0
TSNAXIP1	16	18	1	17	0	0	0	0	0	0	-0.55	-0.4	-0.85	0	-0.52	-0.5	-0.6	0	0	0	0	-0.92	0	0	0	0	0	-0.8	-0.32	0	-0.46	0	0	0	-0.76	-0.35	0	0.24	-0.72	0	0	0	0	0	-0.39	-0.48	0	-0.56	0
ZNF287	17	18	1	17	0	0	0	-0.51	0	-0.67	-0.39	-0.37	0	0	0	-0.46	0	0	0	-0.49	0	-0.79	-0.33	-0.37	0	0	-0.41	-0.74	0	0	0	0	0	0	-0.58	0	0	0	-0.52	0	-0.49	0	-0.7	0	0	0	-0.58	-0.53	0
ZNF624	17	18	1	17	0	0	0	-0.51	0	-0.67	-0.39	-0.37	0	0	0	-0.46	0	0	0	-0.49	0	-0.79	-0.33	-0.37	0	0	-0.41	-0.74	0	0	0	0	0	0	-0.58	0	0	0	-0.52	0	-0.49	0	-0.7	0	0	0	-0.58	-0.53	0
ACTL8	1	18	0	18	-0.45	0	0	0	0	0	0	0	0	0	-0.78	-0.44	-0.29	0	0	0	0	0	0	0	0	0	-0.38	0	0	0	-0.35	-0.29	-0.26	-0.36	-0.54	-0.31	0	0	-0.56	0	-0.46	-0.3	-0.3	0	-0.23	0	0	0	0
AGMAT	1	18	0	18	0	0	0	-0.46	-0.28	0	0	0	-0.3	0	-0.82	-0.5	0	0	0	-0.26	0	0	0	0	0	-0.25	0	0	-0.34	0	-0.38	0	-0.42	0	-0.6	0	0	0	-0.56	0	-0.43	-0.32	-0.34	0	-0.29	0	0	0	0
ATPIF1	1	18	0	18	0	0	0	0	-0.43	0	0	0	-0.41	0	-0.91	-0.45	0	0	0	-0.38	0	0	0	0	0	-0.36	-0.43	0	-0.42	0	-0.37	-0.45	-0.49	-0.38	-0.51	0	0	0	0	-0.63	-0.46	0	-0.33	0	-0.32	0	0	0	0
C16orf74	16	18	0	18	-0.35	0	0	0	0	0	-0.42	-0.4	-0.68	0	-0.39	-0.45	-0.63	0	0	0	0	-0.74	0	0	0	0	0	-0.69	0	0	-0.37	0	0	0	-0.51	-0.35	0	0	0	0	-0.46	0	0	0	-0.27	-0.44	0	-0.56	0
C1QA	1	18	0	18	-0.52	0	0	0	-0.29	0	0	0	-0.18	0	-0.83	-0.44	-0.3	0	0	0	0	0	0	0	0	0	-0.38	0	-0.24	0	-0.37	0	0	0	-0.58	-0.3	0	0	-0.58	0	-0.47	-0.31	-0.33	0	-0.32	0	0	0	0
C1QC	1	18	0	18	-0.52	0	0	0	-0.29	0	0	0	-0.18	0	-0.83	-0.44	-0.3	0	0	0	0	0	0	0	0	0	-0.38	0	-0.24	0	-0.37	0	0	0	-0.58	-0.3	0	0	-0.58	0	-0.47	-0.31	-0.33	0	-0.32	0	0	0	0
C22orf46	22	18	0	18	0	0	0	-0.49	0	-0.56	-0.44	-0.38	-0.37	0	-1	-0.49	0	0	0	0	0	-0.23	0	0	0	0	-0.74	0	-0.54	0	-0.45	0	0	0	-0.35	-0.36	0	0	-0.3	0	0	0	0	0	-0.35	0	-0.74	-0.56	0
CCDC134	22	18	0	18	0	0	0	-0.49	0	-0.56	-0.44	-0.38	-0.37	0	-1	-0.49	0	0	0	0	0	-0.23	0	0	0	0	-0.74	0	-0.54	0	-0.45	0	0	0	-0.35	-0.36	0	0	-0.3	0	0	0	0	0	-0.35	0	-0.74	-0.56	0
CLEC3A	16	18	0	18	0	0	0	0	0	0	0	0	-0.61	0	0	-0.41	-0.6	-0.65	0	-0.48	0	-0.66	0	-0.37	0	0	-0.41	-0.63	0	0	0	0	-0.8	-0.36	-0.45	0	-0.58	-0.54	-0.4	0	0	0	0	0	0	-0.46	0	-0.56	0
CLIC4	1	18	0	18	0	0	0	0	-0.36	0	0	0	0	0	0	-0.46	0	0	0	-0.37	0	0	0	0	0	-0.28	-0.36	0	-0.25	0	-0.37	-0.37	-0.4	-0.36	-0.53	0	0	0	-0.5	-0.51	-0.46	-0.26	-0.32	0	-0.28	0	0	0	0
CTNNBIP1	1	18	0	18	0	0	0	-0.48	-0.42	0	0	0	-0.35	0	-0.94	-0.49	-0.25	0	0	-0.39	0	-0.25	0	0	0	0	0	0	-0.36	0	-0.43	0	0	0	-0.64	0	0	0	-0.59	0	-0.46	-0.29	-0.35	0	-0.28	0	0	0	0
DDI2	1	18	0	18	0	0	0	-0.46	-0.28	0	0	0	-0.3	0	-0.82	-0.5	0	0	0	-0.26	0	0	0	0	0	-0.25	0	0	-0.34	0	-0.38	0	-0.42	0	-0.6	0	0	0	-0.56	0	-0.43	-0.32	-0.34	0	-0.29	0	0	0	0
DNAJC16	1	18	0	18	0	0	0	-0.46	-0.28	0	0	0	-0.3	0	-0.82	-0.5	0	0	0	-0.26	0	0	0	0	0	-0.25	0	0	-0.34	0	-0.38	0	-0.42	0	-0.6	0	0	0	-0.56	0	-0.43	-0.32	-0.34	0	-0.29	0	0	0	0
DNAJC8	1	18	0	18	0	0	0	0	-0.43	0	0	0	-0.41	0	-0.91	-0.45	0	0	0	-0.38	0	0	0	0	0	-0.36	-0.43	0	-0.42	0	-0.37	-0.45	-0.49	-0.38	-0.51	0	0	0	0	-0.63	-0.46	0	-0.33	0	-0.32	0	0	0	0
ERRFI1	1	18	0	18	0	0	0	0	-0.35	0	0	0	-0.34	0	-0.74	-0.49	0	0	0	-0.34	0	0	0	0	0	-0.34	0	0	0	0	-0.38	-0.41	-0.43	-0.36	-0.59	0	0	0	-0.55	-0.53	-0.46	-0.26	-0.33	0	-0.28	0	0	0	0
FTSJD1	16	18	0	18	0	0	0	0	0	0	-0.49	-0.38	-0.63	0	0	-0.46	-0.6	-0.68	0	-0.55	0	-0.71	0	-0.34	0	0	-0.47	-0.68	0	0	0	0	-0.84	-0.37	0	0	-0.6	0	0	-0.48	0	0	0	0	0	-0.49	0	-0.52	0
GINS2	16	18	0	18	-0.35	0	0	0	0	0	-0.42	-0.4	-0.68	0	-0.39	-0.45	-0.63	0	0	0	0	-0.74	0	0	0	0	0	-0.69	0	0	-0.37	0	0	0	-0.51	-0.35	0	0	0	0	-0.46	0	0	0	-0.27	-0.44	0	-0.56	0
GPR157	1	18	0	18	0	0	0	-0.48	-0.37	0	0	0	-0.35	0	-0.94	-0.49	-0.25	0	0	-0.35	0	-0.2	0	0	0	0	0	0	-0.36	0	-0.43	0	0	0	-0.69	-0.32	0	0	-0.55	0	-0.46	0	-0.33	0	-0.33	0	0	0	0
KHDRBS1	1	18	0	18	0	0	0	-0.46	-0.42	0	0	0	-0.32	0	-0.73	-0.45	0	0	0	-0.39	0	0	0	0	0	-0.28	-0.38	0	-0.31	0	-0.4	-0.49	-0.49	-0.39	-0.59	0	0	0	0	0	-0.43	0	-0.35	0	-0.29	0	0	0	0
KPNA6	1	18	0	18	0	0	0	-0.46	-0.42	0	0	0	-0.32	0	-0.73	-0.45	0	0	0	-0.39	0	0	0	0	0	-0.28	-0.38	0	-0.31	0	-0.4	-0.49	-0.49	-0.39	-0.59	0	0	0	0	0	-0.43	0	-0.35	0	-0.29	0	0	0	0
MACF1	1	18	0	18	0	0	0	-0.51	-0.33	0	0	0	-0.42	0	-0.75	-0.45	0	0	0	-0.36	0	0	0	0	0	0	-0.45	0	-0.43	0	-0.38	-0.39	-0.41	-0.35	-0.51	0	0	0	0	-0.41	-0.43	0	-0.34	0	-0.3	0	0	0	0
MECR	1	18	0	18	-0.44	0	0	0	-0.43	0	0	0	0	0	-0.69	-0.45	-0.31	0	0	-0.38	0	0	0	0	0	-0.28	-0.43	0	0	0	-0.37	-0.3	-0.3	-0.36	-0.51	-0.3	0	0	0	0	-0.46	0	-0.33	0	-0.28	0	0	0	0
MED18	1	18	0	18	0	0	0	-0.52	-0.43	0	0	0	-0.41	0	0	-0.45	0	0	0	-0.38	0	0	0	0	0	-0.36	-0.43	0	-0.42	0	-0.37	-0.45	-0.49	-0.38	-0.51	0	0	0	0	-0.63	-0.46	0	-0.33	0	-0.32	0	0	0	0
MEI1	22	18	0	18	0	0	0	-0.49	0	-0.56	-0.44	-0.38	-0.37	0	-1	-0.49	0	0	0	0	0	-0.23	0	0	0	0	-0.74	0	-0.54	0	-0.45	0	0	0	-0.35	-0.36	0	0	-0.3	0	0	0	0	0	-0.35	0	-0.74	-0.56	0
MIR1910	16	18	0	18	-0.35	0	0	0	0	0	-0.42	-0.4	-0.68	0	-0.39	-0.45	-0.63	0	0	0	0	-0.74	0	0	0	0	0	-0.69	0	0	-0.37	0	0	0	-0.51	-0.35	0	0	0	0	-0.46	0	0	0	-0.27	-0.44	0	-0.56	0
MLYCD	16	18	0	18	-0.35	0	0	0	0	0	-0.3	-0.37	-0.61	0	-0.39	-0.45	-0.6	0	0	0	0	0	0	0	0	0	0	-0.63	0	0	0	0	0	0	-0.58	-0.35	0	0	-0.57	0	-0.48	0	0	0	-0.3	-0.46	0	-0.56	0
NHP2L1	22	18	0	18	0	0	0	-0.49	0	-0.56	-0.44	-0.38	-0.37	0	-1	-0.49	0	0	0	0	0	-0.23	0	0	0	0	-0.74	0	-0.54	0	-0.45	0	0	0	-0.35	-0.36	0	0	-0.3	0	0	0	0	0	-0.35	0	-0.74	-0.56	0
OSGIN1	16	18	0	18	-0.35	0	0	0	0	0	-0.3	-0.37	-0.61	0	-0.39	-0.45	-0.6	0	0	0	0	0	0	0	0	0	0	-0.63	0	0	0	0	0	0	-0.58	-0.35	0	0	-0.57	0	-0.48	0	0	0	-0.3	-0.46	0	-0.56	0
PADI1	1	18	0	18	-0.45	0	0	0	-0.28	0	0	0	-0.25	0	-0.78	-0.44	-0.29	0	0	-0.27	0	0	0	0	0	0	-0.41	0	-0.31	0	-0.35	0	0	0	-0.54	-0.31	0	0	-0.56	0	-0.46	0	-0.35	0	-0.33	0	0	0	0
PADI2	1	18	0	18	-0.45	0	0	0	-0.28	0	0	0	-0.25	0	-0.78	-0.44	-0.29	0	0	-0.27	0	0	0	0	0	0	-0.41	0	-0.31	0	-0.35	0	0	0	-0.54	-0.31	0	0	-0.56	0	-0.46	0	-0.35	0	-0.33	0	0	0	0
PADI3	1	18	0	18	-0.45	0	0	0	-0.28	0	0	0	-0.25	0	-0.78	-0.44	-0.29	0	0	-0.27	0	0	0	0	0	0	-0.41	0	-0.31	0	-0.35	0	0	0	-0.54	-0.31	0	0	-0.56	0	-0.46	0	-0.35	0	-0.33	0	0	0	0
PADI4	1	18	0	18	-0.45	0	0	0	-0.28	0	0	0	-0.25	0	-0.78	-0.44	-0.29	0	0	-0.27	0	0	0	0	0	0	-0.41	0	-0.31	0	-0.35	0	0	0	-0.54	-0.31	0	0	-0.56	0	-0.46	0	-0.35	0	-0.33	0	0	0	0
PARK7	1	18	0	18	0	0	0	0	-0.35	0	0	0	-0.34	0	-0.74	-0.49	0	0	0	-0.34	0	0	0	0	0	-0.34	0	0	0	0	-0.38	-0.41	-0.43	-0.36	-0.59	0	0	0	-0.55	-0.53	-0.46	-0.26	-0.33	0	-0.28	0	0	0	0
PPPDE2	22	18	0	18	0	0	0	-0.49	0	-0.56	-0.44	-0.38	-0.37	0	-1	-0.49	0	0	0	0	0	-0.23	0	0	0	0	-0.74	0	-0.54	0	-0.45	0	0	0	-0.35	-0.36	0	0	-0.3	0	0	0	0	0	-0.35	0	-0.74	-0.56	0
PTAFR	1	18	0	18	0	0	0	0	-0.43	0	0	0	-0.41	0	-0.91	-0.45	0	0	0	-0.38	0	0	0	0	0	-0.36	-0.43	0	-0.42	0	-0.37	-0.45	-0.49	-0.38	-0.51	0	0	0	0	-0.63	-0.46	0	-0.33	0	-0.32	0	0	0	0
PTPRU	1	18	0	18	-0.44	0	0	0	-0.43	0	0	0	0	0	-0.69	-0.45	-0.31	0	0	-0.38	0	0	0	0	0	-0.28	-0.43	0	0	0	-0.37	-0.3	-0.3	-0.36	-0.51	-0.3	0	0	0	0	-0.46	0	-0.33	0	-0.28	0	0	0	0
RBX1	22	18	0	18	0	0	0	-0.49	0	-0.56	-0.4	-0.38	-0.37	0	0	-0.49	0	0	0	0	0	0	0	0	0	0	0	0	-0.54	-0.32	-0.4	-0.37	-0.47	0	-0.4	0	0	0	0	-0.55	0	-0.28	0	0	-0.33	0	-0.74	-0.56	0
RSC1A1	1	18	0	18	0	0	0	-0.46	-0.28	0	0	0	-0.3	0	-0.82	-0.5	0	0	0	-0.26	0	0	0	0	0	-0.25	0	0	-0.34	0	-0.38	0	-0.42	0	-0.6	0	0	0	-0.56	0	-0.43	-0.32	-0.34	0	-0.29	0	0	0	0
SDHB	1	18	0	18	-0.45	0	0	0	-0.28	0	0	0	-0.25	0	-0.78	-0.44	-0.29	0	0	-0.27	0	0	0	0	0	0	-0.41	0	-0.31	0	-0.35	0	0	0	-0.54	-0.31	0	0	-0.56	0	-0.46	0	-0.35	0	-0.33	0	0	0	0
SESN2	1	18	0	18	0	0	0	0	-0.43	0	0	0	-0.41	0	-0.91	-0.45	0	0	0	-0.38	0	0	0	0	0	-0.36	-0.43	0	-0.42	0	-0.37	-0.45	-0.49	-0.38	-0.51	0	0	0	0	-0.63	-0.46	0	-0.33	0	-0.32	0	0	0	0
SNORD111	16	18	0	18	0	0	0	0	0	0	-0.6	-0.42	-0.84	0	0	-0.52	-0.62	-0.85	0	0	0	-0.92	0	0	0	0	-0.4	0	-0.38	0	-0.48	0	0	0	-0.78	0	0	0	-0.69	0	0	0	0	0	-0.36	-0.44	0	-0.66	0
SNORD111B	16	18	0	18	0	0	0	0	0	0	-0.6	-0.42	-0.84	0	0	-0.52	-0.62	-0.85	0	0	0	-0.92	0	0	0	0	-0.4	0	-0.38	0	-0.48	0	0	0	-0.78	0	0	0	-0.69	0	0	0	0	0	-0.36	-0.44	0	-0.66	0
SREBF2	22	18	0	18	0	0	0	-0.49	0	-0.56	-0.44	-0.38	-0.37	0	-1	-0.49	0	0	0	0	0	-0.23	0	0	0	0	-0.74	0	-0.54	0	-0.45	0	0	0	-0.35	-0.36	0	0	-0.3	0	0	0	0	0	-0.35	0	-0.74	-0.56	0
SRRM1	1	18	0	18	0	0	0	0	-0.36	0	0	0	0	0	0	-0.46	0	0	0	-0.37	0	0	0	0	0	-0.28	-0.36	0	-0.25	0	-0.37	-0.37	-0.4	-0.36	-0.53	0	0	0	-0.5	-0.51	-0.46	-0.26	-0.32	0	-0.28	0	0	0	0
TMEM39B	1	18	0	18	0	0	0	-0.46	-0.42	0	0	0	-0.32	0	-0.73	-0.45	0	0	0	-0.39	0	0	0	0	0	-0.28	-0.38	0	-0.31	0	-0.4	-0.49	-0.49	-0.39	-0.59	0	0	0	0	0	-0.43	0	-0.35	0	-0.29	0	0	0	0
TNFRSF9	1	18	0	18	0	0	0	0	-0.35	0	0	0	-0.34	0	-0.74	-0.49	0	0	0	-0.34	0	0	0	0	0	-0.34	0	0	0	0	-0.38	-0.41	-0.43	-0.36	-0.59	0	0	0	-0.55	-0.53	-0.46	-0.26	-0.33	0	-0.28	0	0	0	0
VAT1L	16	18	0	18	0	0	0	0	0	0	0	0	-0.61	0	0	-0.41	-0.6	-0.65	0	-0.48	0	-0.66	0	-0.37	0	0	-0.41	-0.63	0	0	0	0	-0.8	-0.36	-0.45	0	-0.58	-0.54	-0.4	0	0	0	0	0	0	-0.46	0	-0.56	0
VWA5B1	1	18	0	18	-0.37	0	0	0	0	0	0	0	0	0	-0.76	-0.44	0	0	0	0	0	0	0	0	0	-0.2	-0.38	0	0	0	-0.35	-0.34	-0.36	-0.38	-0.54	-0.3	0	0	-0.56	-0.42	-0.46	-0.26	-0.3	0	-0.28	0	0	0	0
XPNPEP3	22	18	0	18	0	0	0	-0.49	0	-0.56	-0.4	-0.38	-0.37	0	0	-0.49	0	0	0	0	0	0	0	0	0	0	0	0	-0.54	-0.32	-0.4	-0.37	-0.47	0	-0.4	0	0	0	0	-0.55	0	-0.28	0	0	-0.33	0	-0.74	-0.56	0
XRCC6	22	18	0	18	0	0	0	-0.49	0	-0.56	-0.44	-0.38	-0.37	0	-1	-0.49	0	0	0	0	0	-0.23	0	0	0	0	-0.74	0	-0.54	0	-0.45	0	0	0	-0.35	-0.36	0	0	-0.3	0	0	0	0	0	-0.35	0	-0.74	-0.56	0
ADCY10	1	17	17	0	0	0	0.33	0	0	0	0.62	0	0.67	0	0	0	1.1	0.54	0	0	0	0	0	0.74	0.77	0	0	0	0	0	0	0	0	0.61	0.45	0.42	0.72	0	0	1.04	0.65	0	0	0	0	0	0.47	0.39	0
ARC	8	17	17	0	0	0	0.73	0	1.34	0	0.82	0.99	0.51	0	0	0.7	0	0	0	1.16	0	0	0	0	1.69	0	0	0.49	0	0	0.4	0	0	0	0	0	0	0	0	0	0.8	0.69	0	1.09	0	1.15	0	0	0.43
ARHGAP39	8	17	17	0	0.58	0	0.64	0	0.99	0	0.73	0.98	0	0	0	0.76	0	0	0	0.95	0	0	0	0	1.7	0	0	0.47	0	0	0	0	0	0	0	0	0	0	0	0	0.74	0.86	0	1.15	0	1.06	0	0	0.57
BAT2L2	1	17	17	0	0	0	0.35	0	0	0	0.62	0	0.67	0	0	0	1.1	0.54	0	0	0	0	0	0.74	0.74	0	0.51	0	0	0	0	0	0	0.61	0	0.42	0.72	0	0	1.04	0.65	0	0	0	0	0	0.47	0.36	0
C1orf111	1	17	17	0	0	1.01	0.39	0.3	0	0	0.62	0	0.67	0	0	0	1.1	0.54	0	0	0	0	0	0.74	0.77	0	0	0	0	0	0	0	0	0.61	0	0.41	0.72	0	0	1.04	0.65	0	0	0	0	0	0.47	0	0
C1orf226	1	17	17	0	0	1.01	0.39	0.3	0	0	0.62	0	0.67	0	0	0	1.1	0.54	0	0	0	0	0	0.74	0.77	0	0	0	0	0	0	0	0	0.61	0	0.41	0.72	0	0	1.04	0.65	0	0	0	0	0	0.47	0	0
C8orf30A	8	17	17	0	0.27	0	0	0	1.08	0	0.71	0.92	0.31	0	0	0.71	0	0	0	0.92	0.28	0	0	0	1.69	0	0	0.49	0	0	0	0	0	0	0	0	0	0	0	0	0.69	0.88	0.49	1.11	0	0	0	0	0.53
C8orf51	8	17	17	0	0.27	0	0	0	1.08	0	0.71	0.96	0.4	0	0	0.7	0	0	0	0.92	0	0	0	0	1.69	0	0	0.49	0	0	0	0	0	0	0	0	0	0	0	0	0.69	0.88	0	1.11	0	1.12	0	0	0.53
C8orf73	8	17	17	0	0.27	0	0	0	1.08	0	0.71	0.96	0.4	0	0	0.7	0	0	0	0.92	0	0	0	0	1.69	0	0	0.49	0	0	0	0	0	0	0	0	0	0	0	0	0.69	0.88	0	1.11	0	1.12	0	0	0.53
CACYBP	1	17	17	0	0	0.45	0.42	0	0	0	0.62	0	0.67	0	0	0	1.1	0.54	0	0	0	0	0	0.74	0.74	0	0.51	0	0	0	0	0	0	0.61	0	0.75	0.72	0	0	1.04	0.65	0	0	0	0	0	0.36	0	0
CEP350	1	17	17	0	0	0.82	0	0	0	0	0.62	0	0.57	0	0	0	1.1	0.54	0	0	0	0	0	0.74	0.76	0	0.51	0	0	0	0	0	0	0.61	0.41	0	0.72	0	0	1.04	0.65	0	0	0	0	0	0.46	0.41	0
CHCHD7	8	17	17	0	0	0	0	0	1.23	0	0	1.09	0.7	0	1.95	1.11	0	0	0	0.85	0	0	0	0	1.54	0	0	0.72	0	0	0.5	0	0	0	0	0	0	1.05	0	0.48	0	1.23	0	0.6	0	0.42	0	0	0
CNTN2	1	17	17	0	0	0.7	0.36	0	0	0	0.56	0	0.55	0	0	0.46	1.09	0	0	0	0	0	0	0.75	0.8	0	0.57	0	0	0	0	0	0	0.57	0	0	0.7	0.66	0	1.23	0	0	0	0	0	0	0.24	0.53	0
COX11	17	17	17	0	0	0	0	0	0.47	0	0.42	0.36	0	0	1.33	0.7	0	0	0	0.46	0	0	0	0	0	0.29	0	0.41	0	0	1.39	0	0	0.24	0	0.81	0	0.96	0.47	0	0.44	0.37	1.34	0	0	0	0	0	0
DCAF6	1	17	17	0	0	0	0.37	0	0	0	0.62	0	0.67	0	0	0	1.1	0.54	0	0	0	0	0	0.74	0.77	0	0	0	0	0	0	0	0	0.61	0.45	0.43	0.72	0	0	1.04	0.65	0	0	0	0	0	0.47	0.39	0
DENND3	8	17	17	0	0	0	0	0	1.31	0	1.14	1.1	0	0	0	0.83	0	0	0	0.93	0	0	0	0	1.69	0.46	0	0	0	0	0	0.39	0	0	0	0	0	1.13	0	0	0.89	0.91	0	1.05	0	1	0	0	0
DSTYK	1	17	17	0	0	0.7	0.36	0	0	0	0.56	0	0.55	0	0	0.46	1.09	0	0	0	0	0	0	0.75	0.8	0	0.57	0	0	0	0	0	0	0.57	0	0	0.7	0.66	0	1.24	0	0	0	0	0	0	0.24	0.53	0
EEF1D	8	17	17	0	0.27	0	0	0	1.08	0	0.71	0.96	0.4	0	0	0.7	0	0	0	0.92	0	0	0	0	1.69	0	0	0.49	0	0	0	0	0	0	0	0	0	0	0	0	0.69	0.88	0	1.11	0	1.12	0	0	0.53
FLG	1	17	17	0	0	0.98	0	0.34	0	0	0.56	0	0.63	0	0.37	0	1.02	0.51	0	0	0	0	0	0.76	0.8	0	0	0	0	0	0	0	0	0.61	0.47	0	0.71	0.42	0	0.77	0.5	0	0.65	0	0	0	0	0	0
GLUL	1	17	17	0	0	0	0.39	0	0	0	0.62	0	0.7	0	0.34	0	1.1	0.58	0	0	0	0	0	0.74	0.76	0	0.51	0	0	0	0	0	0	0.64	0	0.4	0.72	0	0	1.18	0.65	0	0	0	0	0	0.46	0	0
GOLT1A	1	17	17	0	0	0.7	0.36	0	0	0	0.56	0	0.55	0	0	0.46	1.09	0	0	0	0	0	0	0.75	0.8	0	0.57	0	0	0	0	0	0	0	0	0	0.7	0.66	0	1.24	0	0	0	0	0	0.48	0.23	0.53	0
GSDMD	8	17	17	0	0.27	0	0	0	1.08	0	0.71	0.96	0.4	0	0	0.7	0	0	0	0.92	0	0	0	0	1.69	0	0	0.49	0	0	0	0	0	0	0	0	0	0	0	0	0.69	0.88	0	1.11	0	1.12	0	0	0.53
IKBKE	1	17	17	0	0	0.5	0.38	0	0	0	0.75	0	0.67	0	0	0.5	1.11	0	0	0	0	0	0	0.74	0.82	0	0.62	0	0	0	0	0	0	0	0	0	0.75	0.71	0	1.22	0.55	0	0.58	0	0	0	0	0.54	0
KLHL20	1	17	17	0	0	0.46	0	0	0	0	0.62	0	0.67	0	0	0	1.1	0.54	0	0	0	0	0	0.74	0.74	0	0.51	0	0	0	0	0	0	0.61	0	0.45	0.72	0	0	1.04	0.65	0	0	0	0	0	0.47	0.4	0
LAPTM4B	8	17	17	0	0.85	0	0.59	0	1.23	0	1.14	1.1	0	0	0	0.83	0	0	0	0.86	0	0	0	0	1.51	0	0	0.72	0	0	0	0	0	0	0	0	0	1.18	0	0	0.89	1.42	0	0.64	0	1	0	0	0
LGR6	1	17	17	0	0	0.7	0	0	0	0	0.58	0	0.58	0	0	0.45	1.09	0	0	0	0	0	0	0.75	0.8	0	0.57	0	0	0	0	0	0	0	0	0	0.68	0	0	1.1	0	0	0.54	0.4	0	0.48	0.23	0.53	0
LOC127841	1	17	17	0	0	0.7	0.36	0	0	0	0.56	0	0.55	0	0	0.46	1.09	0	0	0	0	0	0	0.75	0.8	0	0.57	0	0	0	0	0	0	0.58	0	0	0.7	0.66	0	1.24	0	0	0	0	0	0	0.23	0.53	0
LOR	1	17	17	0	0	0	0.44	0.34	0	0	0.56	0	0.63	0	0	0	1.02	0.51	0	0	0	0	0	0.76	0.8	0	0	0	0	0	0	0	0	0.61	0.47	0.35	0.71	0.42	0	0.77	0.5	0	0.65	0	0	0	0	0	0
LY6H	8	17	17	0	0.27	0	0.73	0	1.15	0	0.71	0.99	0.4	0	0	0.72	0	0	0	0	0	0	0	0	1.69	0	0	0.49	0	0	0	0	0	0	0	0	0	0	0	0	0.84	0.88	0	1.11	0	1.03	0	0	0.53
MAFA	8	17	17	0	0.27	0	0	0	1.08	0	0.71	0.96	0.4	0	0	0.7	0	0	0	0.92	0	0	0	0	1.69	0	0	0.49	0	0	0	0	0	0	0	0	0	0	0	0	0.69	0.88	0	1.11	0	1.12	0	0	0.53
MDM4	1	17	17	0	0	0.7	0.36	0	0	0	0.56	0	0.55	0	0	0.46	1.09	0	0	0	0	0	0	0.75	0.8	0	0.57	0	0	0	0	0	0	0.58	0	0	0.7	0.66	0	1.24	0	0	0	0	0	0	0.23	0.53	0
MIR1204	8	17	17	0	0	0	0.56	0	1.23	0	1.14	1.1	0	0	0	0.83	0	0	0	0.86	0	0	0	0	1.52	0	0	0.72	0	0	0	0	0	0	0	0.29	0	1.18	0	0	0.89	1.42	0	0.64	0	1	0	0	0
MRPS14	1	17	17	0	0	0.45	0.42	0	0	0	0.62	0	0.67	0	0	0	1.1	0.54	0	0	0	0	0	0.74	0.74	0	0.51	0	0	0	0	0	0	0.61	0	0.75	0.72	0	0	1.04	0.65	0	0	0	0	0	0.36	0	0
NAPRT1	8	17	17	0	0.27	0	0	0	1.08	0	0.71	0.96	0.4	0	0	0.7	0	0	0	0.92	0	0	0	0	1.69	0	0	0.49	0	0	0	0	0	0	0	0	0	0	0	0	0.69	0.88	0	1.11	0	1.12	0	0	0.53
NPBWR1	8	17	17	0	0	0	0	0	0.41	0	0	1.09	0.67	0	1.97	1.11	0	0	0	0.85	0	0	0	0	1.54	0	0	0.72	0	0	0.5	0	0.45	0	0	0	0	1.05	0	0.47	0	1.23	0	0	0	0.42	0	0	0
OR2B11	1	17	17	0	0	0.44	0.38	0	0	0	0.49	0	0.56	0	0	0.49	1.04	0	0	1.14	0	0	0	0.72	0.75	0	0	0	0	0	0	0	0	0.58	0	0.53	0.69	0.61	0	1.44	0	0	0.61	0	0	0	0.42	0	0
OR2L8	1	17	17	0	0	0	0	0	0	0	0.49	0	0.56	0	0	0.49	1.04	0.53	0.35	1.14	0	0	0	0.72	0.75	0	0	0	0	0	0	0	0	0.58	0.48	0	0.69	0.61	0	1.44	0	0	0.61	0	0	0	0.42	0	0
OR2T8	1	17	17	0	0	0	0	0	0	0	0.49	0	0.56	0	0	0.49	1.04	0.53	0.35	1.14	0	0	0	0.72	0.75	0	0	0	0	0	0	0	0	0.58	0.48	0	0.69	0.61	0	1.44	0	0	0.61	0	0	0	0.42	0	0
PENK	8	17	17	0	0	0	0	0	1.23	0	0	1.09	0.7	0	1.95	1.11	0	0	0	0.85	0	0	0	0	1.54	0	0	0.72	0	0	0.5	0	0	0	0	0	0	1.05	0	0.48	0	1.23	0	0.6	0	0.42	0	0	0
PI3	20	17	17	0	0.32	0.33	0	0	0	0.63	0.47	0	0	0	0	0.44	0	0	0	0	0	0	0	0	0.35	0	0	0	0	0	0	0	0.43	0	0.44	0.31	0	0	0.39	0	0.64	0.52	0.82	0.5	0	0	0	0	0
PIK3C2B	1	17	17	0	0	0.7	0.36	0	0	0	0.56	0	0.55	0	0	0.46	1.09	0	0	0	0	0	0	0.75	0.8	0	0.57	0	0	0	0	0	0	0.58	0	0	0.7	0.66	0	1.24	0	0	0	0	0	0	0.23	0.53	0
PLAG1	8	17	17	0	0	0	0	0	1.23	0	0	1.09	0.7	0	1.95	1.11	0	0	0	0.85	0	0	0	0	1.54	0	0	0.72	0	0	0.5	0	0	0	0	0	0	1.05	0	0.48	0	1.23	0	0.6	0	0.42	0	0	0
PPP1R15B	1	17	17	0	0	0.7	0.36	0	0	0	0.56	0	0.55	0	0	0.46	1.09	0	0	0	0	0	0	0.75	0.8	0	0.57	0	0	0	0	0	0	0.58	0	0	0.7	0.66	0	1.24	0	0	0	0	0	0	0.23	0.53	0
PYCRL	8	17	17	0	0.27	0	0	0	1.08	0	0.71	0.96	0.4	0	0	0.7	0	0	0	0.92	0	0	0	0	1.69	0	0	0.49	0	0	0	0	0	0	0	0	0	0	0	0	0.69	0.88	0	1.11	0	1.12	0	0	0.53
RALGPS2	1	17	17	0	0	0.65	0	0	0	0	0.62	0	0.67	0	0	0	1.1	0.54	0	0	0	0	0	0.74	0.76	0	0.51	0	0	0	0	0	0	0.61	0	0.4	0.72	0	0	1.04	0.65	0	0	0	0	0	0.46	0.42	0
RBBP5	1	17	17	0	0	0.7	0.36	0	0	0	0.56	0	0.55	0	0	0.46	1.09	0	0	0	0	0	0	0.75	0.8	0	0.57	0	0	0	0	0	0	0.57	0	0	0.7	0.66	0	1.24	0	0	0	0	0	0	0.24	0.53	0
RFWD2	1	17	17	0	0	0	0	0	0	0	0.62	0	0.67	0	0	0	1.1	0.54	0	0	0	0	0	0.74	0.76	0	0.51	0	0	0	0	0	0	0.61	0.42	0	0.72	0.4	0	1.04	0.65	0	0	0	0	0	0.46	0.36	0
RHPN1	8	17	17	0	0.27	0	0	0	1.08	0	0.71	0.96	0.4	0	0	0.7	0	0	0	0.92	0	0	0	0	1.69	0	0	0.49	0	0	0	0	0	0	0	0	0	0	0	0	0.69	0.88	0	1.11	0	1.12	0	0	0.53
S100A10	1	17	17	0	0	0	0.34	0	0	0	0.57	0	0.63	0	0.37	0	1.02	0.51	0	0	0	0	0	0.76	0.8	0	0	0	0	0	0	0	0	0.61	0.43	0.35	0.71	0	0	0.77	0.5	0	0.65	0	0	0	0	0.37	0
SCARNA3	1	17	17	0	0	0	0	0	0	0	0.62	0	0.67	0	0	0	1.1	0.54	0	0	0	0	0	0.74	0.76	0	0.51	0	0	0	0	0	0	0.61	0.42	0	0.72	0.4	0	1.04	0.65	0	0	0	0	0	0.46	0.36	0
SDR16C5	8	17	17	0	0	0	0	0	1.23	0	0	1.09	0.7	0	1.95	1.11	0	0	0	0.85	0	0	0	0	1.54	0	0	0.72	0	0	0.5	0	0	0	0	0	0	1.05	0	0.48	0	1.23	0	0.6	0	0.42	0	0	0
SEMG1	20	17	17	0	0.32	0.33	0	0	0	0.63	0.47	0	0	0	0	0.44	0	0	0	0	0	0	0	0	0.35	0	0	0	0	0	0	0	0.43	0	0.44	0.31	0	0	0.39	0	0.64	0.52	0.82	0.5	0	0	0	0	0
SH2D1B	1	17	17	0	0	1.01	0.39	0	0	0	0.62	0	0.67	0	0.42	0	1.1	0.54	0	0	0	0	0	0.74	0.77	0	0	0	0	0	0	0	0	0.61	0	0.41	0.72	0	0	1.04	0.65	0	0	0	0	0	0.47	0	0
SOX17	8	17	17	0	0	0	0	0	1.23	0	0	1.09	0.63	0	1.95	1.11	0	0	0	0.85	0	0	0	0	1.54	0	0	0.72	0	0	0.47	0	0	0	0	0.28	0	1.05	0	0	0	1.23	0	0.6	0	0.42	0	0	0
SRGAP2	1	17	17	0	0	0.5	0.38	0	0	0	0.75	0	0.67	0	0	0.5	1.11	0	0	0	0	0	0	0.74	0.82	0	0.62	0	0	0	0	0	0	0	0	0	0.75	0.71	0	1.22	0.55	0	0.58	0	0	0	0	0.54	0
SYT2	1	17	17	0	0	0.7	0.36	0	0	0	0.58	0	0.58	0	0	0.45	1.09	0	0	0	0	0	0	0.75	0.8	0	0	0	0	0	0	0	0	0	0	0.37	0.7	0	0	1.24	0	0	0.54	0	0	0.48	0.23	0.53	0
TEDDM1	1	17	17	0	0	0	0.39	0	0	0	0.62	0	0.7	0	0.34	0	1.1	0.58	0	0	0	0	0	0.74	0.76	0	0.51	0	0	0	0	0	0	0.64	0	0.4	0.72	0	0	1.18	0.65	0	0	0	0	0	0.46	0	0
TIGD5	8	17	17	0	0.27	0	0	0	1.08	0	0.71	0.96	0.4	0	0	0.7	0	0	0	0.92	0	0	0	0	1.69	0	0	0.49	0	0	0	0	0	0	0	0	0	0	0	0	0.69	0.88	0	1.11	0	1.12	0	0	0.53
TMEM81	1	17	17	0	0	0.7	0.36	0	0	0	0.56	0	0.55	0	0	0.46	1.09	0	0	0	0	0	0	0.75	0.8	0	0.57	0	0	0	0	0	0	0.57	0	0	0.7	0.66	0	1.24	0	0	0	0	0	0	0.24	0.53	0
TOM1L1	17	17	17	0	0	0	0	0	0.47	0	0.42	0.36	0	0	1.33	0.7	0	0	0	0.46	0	0	0	0	0	0.29	0	0.41	0	0	1.39	0	0	0.24	0	0.81	0	0.96	0.47	0	0.44	0.37	1.34	0	0	0	0	0	0
TOR1AIP1	1	17	17	0	0	0.82	0	0	0	0	0.62	0	0.57	0	0	0	1.1	0.54	0	0	0	0	0	0.74	0.76	0	0.51	0	0	0	0	0	0	0.61	0	0.39	0.72	0	0	1.04	0.65	0	0	0	0	0	0.46	0.41	0
TOR1AIP2	1	17	17	0	0	0.82	0	0	0	0	0.62	0	0.57	0	0	0	1.1	0.54	0	0	0	0	0	0.74	0.76	0	0.51	0	0	0	0	0	0	0.61	0	0.39	0.72	0	0	1.04	0.65	0	0	0	0	0	0.46	0.41	0
UAP1	1	17	17	0	0	1.01	0	0	0	0	0.62	0	0.67	0	0.42	0	1.1	0.54	0	0	0	0	0	0.74	0.77	0	0	0	0	0	0	0	0	0.61	0	0.41	0.72	0	0	1.04	0.65	0	0	0	0	0	0.47	0.42	0
WFDC12	20	17	17	0	0.32	0.33	0	0	0	0.63	0.47	0	0	0	0	0.44	0	0	0	0	0	0	0	0	0.35	0	0	0	0	0	0	0	0.43	0	0.44	0.31	0	0	0.39	0	0.64	0.52	0.82	0.5	0	0	0	0	0
WISP1	8	17	17	0	0	0	0.66	0	1.23	0	1.14	1.1	0.69	0	0	0.83	0	0	0	0.86	0	0	0	0	0	0	0	0.72	0	0	0.52	0	0	0	0	0	0	1.18	0	0	0.89	1.42	0	0.64	0	1	0	0	0
ZC3H3	8	17	17	0	0.27	0	0	0	1.08	0	0.71	0.96	0.4	0	0	0.7	0	0	0	0.92	0	0	0	0	1.69	0	0	0.49	0	0	0	0	0	0	0	0	0	0	0	0	0.69	0.88	0	1.11	0	1.12	0	0	0.53
ABCA9	17	17	16	1	0	0	0	0	0.45	0	0.85	0.4	0	0	2.4	0	0	0	0	0.43	0	0	0	0	0	0.44	0	0.39	0	0	1.22	0	0	0.25	0	0.81	0	0	0.44	0	0.62	0.41	1.46	0	0	0	0	-0.49	0
BRIP1	17	17	16	1	0	0	0	0	0.38	0	0.81	0.43	0	0	1.22	0.67	0	0	0	0.34	0	0	0	0	0	0	-0.46	0.36	0	0	1.74	0	0	0	0	0.82	0	0.64	0.39	0	0.37	0.37	1.61	0	0	0	0	0	0
FLVCR1	1	17	16	1	0	0	0	0	0	0	0.62	0	0.7	0	0	0.5	1.11	0	0	0	0	0	0	0.74	0.76	0	0.52	0	0	0	0	0	0	0.63	0	0.4	0.73	0.71	-0.45	1.22	0.59	0	0.58	0	0	0	0.48	0	0
LIN9	1	17	16	1	0	0.53	0	0	0	0	0	0	0	0	0	0.45	1.12	0	0	1.13	0	0	0	0.76	0.78	0	0.55	0	0	0	0	0	0	0.58	0	0.37	0.69	0.65	-0.5	0.91	0.55	0	0.56	0	0	0	0.36	0	0
MCM4	8	17	16	1	0.32	0	0	-0.57	0.87	0	0.56	1.09	0	0	1.84	1.11	0	0	0	0.85	0	0	0	0	1.54	0	0	0.72	0	0	0	0	0	0	0	0.4	0	1.05	0	0	0	1.23	0	0	0	0.42	0	0	0
MIXL1	1	17	16	1	0	0.53	0	0	0	0	0	0	0	0	0	0.45	1.12	0	0	1.13	0	0	0	0.76	0.78	0	0.55	0	0	0	0	0	0	0.58	0	0.37	0.69	0.65	-0.5	0.91	0.55	0	0.56	0	0	0	0.36	0	0
PSEN2	1	17	16	1	0	0.53	0.39	0	0	0	0.53	0	0	0	0	0	1.12	0	0	1.13	0	0	0	0.76	0.78	0	0.55	0	0	0	0	0	0	0	0	0.36	0.69	0.65	-0.5	0.91	0.55	0	0.56	0	0	0	0.38	0	0
RD3	1	17	16	1	0	0.5	0.36	0	0	0	0.62	0	0	0	0	0.5	1.11	0	0	0	0	0	0	0.74	0.76	0	0.52	0	0	0	0	0	0	0	0	0.4	0.73	0.71	-0.42	1.22	0.59	0	0.58	0	0	0	0.48	0	0
RGS20	8	17	16	1	0	0	0	-0.48	0	0	0	1.09	0.67	0	1.97	1.11	0	0	0	0.85	0	0	0	0	1.54	0	0	0.72	0	0	0.5	0	0	0	0	0.28	0	1.05	0	0	0	1.23	0	0.6	0	0.42	0	0	0
TATDN3	1	17	16	1	0	0.5	0	0	0	0	0.62	0	0	0	0	0.5	1.11	0	0	0	0	0	0	0.74	0.76	0	0.52	0	0	0	0	0	0	0.63	0	0.4	0.73	0.71	-0.45	1.22	0.59	0	0.58	0	0	0	0.48	0	0
TCEA1	8	17	16	1	0	0	0	-0.48	0	0	0	1.09	0.67	0	1.97	1.11	0	0	0	0.85	0	0	0	0	1.54	0	0	0.72	0	0	0.5	0	0	0	0	0.28	0	1.05	0	0	0	1.23	0	0.6	0	0.42	0	0	0
TGS1	8	17	16	1	0	0	0	-0.48	1.23	0	0	1.09	0.63	0	1.95	1.11	0	0	0	0.85	0	0	0	0	1.54	0	0	0.72	0	0	0.47	0	0	0	0	0	0	1.05	0	0	0	1.23	0	0.6	0	0.42	0	0	0
VN1R5	1	17	16	1	0	0.44	0	0	0	0	0.49	0	0.56	0	0	0.49	1.04	0	0	1.14	0	0	0	0.72	0.75	0	0	0	0	0	0	0	0	0.57	0	0.53	0.69	0.61	-0.46	1.44	0	0	0.61	0	0	0	0.42	0	0
ZNF124	1	17	16	1	0	0.44	0	0	0	0	0.49	0	0.56	0	0	0.49	1.04	0	0	1.14	0	0	0	0.72	0.75	0	0	0	0	0	0	0	0	0.57	0	0.53	0.69	0.61	-0.46	1.44	0	0	0.61	0	0	0	0.42	0	0
ZNF496	1	17	16	1	0	0.44	0.38	0	0	0	0.49	0	0.56	0	0	0.49	1.04	0	0	1.14	0	0	0	0.72	0.75	0	0	0	0	0	0	0	0	0	0	0.53	0.69	0.61	-0.46	1.44	0	0	0.61	0	0	0	0.42	0	0
KIF16B	20	17	15	2	0	0.46	0	0	0	0.61	0.33	-0.48	0	0	0.25	0.42	0	0	0	0	0	0	0	-0.76	0.34	0	0	0	0	0	0.58	0.71	0.41	0	0.48	0	0	0	0	0.47	0.49	0	0	0	0	0	1.17	0	0
KIF2B	17	17	15	2	0	0	0	0	0	0	0.42	0.36	0	0	1.33	0.7	0	0	0	0.46	0	0	0	0	0	0	-0.52	0.41	0	0	1.39	0	0	0	0	0.81	0	0.96	0.47	0	0.44	0.37	1.34	0	0	0	0	0	-0.49
HGSNAT	8	17	14	3	0	0	1.59	0	-0.36	0	0	0.97	0	0	1.25	0	0	0	0	0.81	0	0	0	1.88	1.47	0	0.46	-0.62	0	0	-0.37	0	0	0.74	0	0	0	0.64	0	0	0	0	1.59	0.59	0	1.55	0	0	0
TNRC6C	17	17	14	3	0	0	0	0	0.32	0	0.83	0	0	0	0	0	0	0	0	0.42	0	0	0	0.3	0.25	0.51	-0.39	0	0	0	1.21	0	0	0	0	0.73	0	0.62	0	0	-0.35	0.28	0.76	0	0	0	0	-0.64	0
FNTA	8	17	13	4	0	0	1.59	0	-0.36	0	0	0.97	0	0	1.25	0	0	0	0	-0.55	0	0	0	1.88	1.47	0	0.46	-0.62	0	0	-0.37	0	0	0.74	0	0	0	0.64	0	0	0	0	1.59	0.59	0	1.55	0	0	0
HOOK3	8	17	13	4	0	0	1.59	0	-0.36	0	0	0.97	0	0	1.25	0	0	0	0	-0.55	0	0	0	1.88	1.47	0	0.46	-0.62	0	0	-0.37	0	0	0.74	0	0	0	0.64	0	0	0	0	1.59	0.59	0	1.55	0	0	0
PGS1	17	17	13	4	0	0	0	0	0.32	0	0.74	0	0	0	0	0	0	0	0	0.42	0	0	0	0.3	0.25	0.51	0	0	-0.35	0	1.25	0	0	0	0	0	0	0.55	0	0	-0.44	0.28	0.65	0	0	0	0	-0.64	0
RNF170	8	17	13	4	0	0	1.59	0	-0.36	0	0	0.97	0	0	1.25	0	0	0	0	-0.55	0	0	0	1.88	1.47	0	0.46	-0.62	0	0	-0.37	0	0	0.74	0	0	0	0.64	0	0	0	0	1.59	0.59	0	1.55	0	0	0
SGK196	8	17	13	4	0	0	1.59	0	-0.36	0	0	0.97	0	0	1.25	0	0	0	0	-0.55	0	0	0	1.88	1.47	0	0.46	-0.62	0	0	-0.37	0	0	0.74	0	0	0	0.64	0	0	0	0	1.59	0.59	0	1.55	0	0	0
THAP1	8	17	13	4	0	0	1.59	0	-0.36	0	0	0.97	0	0	1.25	0	0	0	0	-0.55	0	0	0	1.88	1.47	0	0.46	-0.62	0	0	-0.37	0	0	0.74	0	0	0	0.64	0	0	0	0	1.59	0.59	0	1.55	0	0	0
C8orf86	8	17	12	5	0	0	2.52	0	-0.48	0	0	0	0	0	0	0	0	0	0	-0.58	0	0	0	1.88	1.49	0	0.93	-0.62	0	0	1.89	0	0	-0.35	0	0	0	0	0	0	0	0	1.22	1.19	0	1.55	0	0	2.43
POLB	8	17	11	6	0	0	1.59	0	-0.36	0	0	0.97	0	0	0	0	0	0	0	-0.55	0	0	0	1.88	-0.58	0	0.53	-0.62	0	0	-0.37	0	0	0.74	0	0	0	0.64	0	0	0	0	1.36	0.59	0	0	0	0	0
UNC5D	8	17	11	6	0	0	0	0	0	0	0	-0.77	0.67	0	-1.09	0	0	0	0	0	0	0	0	2.24	1.49	0	-0.5	-0.62	0	0	-0.7	0	0.42	0	0	0	0	0.72	0	0.47	0	0.3	0	0.71	0	1.55	0	0	-0.47
DHX40	17	17	10	7	0	0	0	0	0	0	0.77	0.45	-0.32	0	1.28	0.7	0	0	0	0	0	0	-0.36	-0.34	0	0	-0.37	0	-0.32	0	1.78	0	0	0	-0.49	0.76	0	0.88	0	-0.22	0	0	1.34	0	0	0	0	0	0
C11orf67	11	17	9	8	0	0	0.5	0.53	-0.51	-0.61	0	0	0	0	2.16	0	0	2.7	0	0	0	0	0	0.5	0	0	0	0	0	0	0	0	-0.4	-0.36	-0.51	0.94	0	0	-0.45	3.15	0	0	-0.59	0	0	-0.47	2.2	0	0
GAB2	11	17	9	8	0	0	0.52	0.74	-0.51	-0.61	0	0	0	0	2.3	0	0	2.7	0	0	0	0	0	0.46	0	0	0	0	0	0	0	0	-0.4	-0.36	-0.51	0.94	0	0	-0.45	3.15	0	0.39	-0.59	0	0	-0.47	0	0	0
KIAA0195	17	17	9	8	0	0	0	0	0	0	0.8	0	-0.4	-0.16	0	0	0	0	0	0.56	0	0	-0.36	0.3	0	0.47	0	0	-0.32	0	1.2	0	0	0	-0.64	0.68	0	0	0	0	0	0.25	1.84	0	-0.39	0	0	-0.64	0
RSF1	11	17	9	8	0	0	0.5	0.53	-0.51	-0.61	0	0	0	0	2.16	0	0	2.7	0	0	0	0	0	0.5	0	0	0	0	0	0	0	0	-0.4	-0.36	-0.51	0.94	0	0	-0.45	3.15	0	0	-0.59	0	0	-0.47	2.2	0	0
INTS4	11	17	7	10	0	0	0.52	0	-0.51	-0.61	0	0	-0.31	0	2.16	0	0	2.7	0	-0.33	0	0	0	0	0	0	0	0	0	0	0	0	-0.4	-0.36	-0.51	0.94	0	0	-0.45	3.15	0	0	-0.59	0	0	-0.47	2.2	0	0
MYO1D	17	17	6	11	0	0	0	0	0.38	0	0.41	0	-0.31	0	0	0	0	0	0	0.34	0	0	-0.35	0	0	-0.25	-0.41	0.37	0	0	0	0	-0.42	0	-0.52	0	0	0	0.4	-0.44	-0.41	-0.34	0	0	0	0	0	-0.5	0
DLC1	8	17	5	12	0	0.36	0	-0.55	0	0	0	-0.77	0.65	0	0	-0.43	0	0	0	-0.52	0	0	0	-0.83	-0.6	0	-0.54	-0.58	0	0	-0.68	0	0	0	0	0	0	0.7	0	0.47	0	0	-0.59	0	0	-0.5	0	0	0
LACE1	6	17	5	12	0.27	0	0	0	0	0	-0.5	0	0	0	0	0.48	-0.6	-0.6	-0.44	0	0	0	-0.33	0.55	0.31	0	0	0	0	0	0	0	0	0	-0.51	0	0	-0.53	-0.43	0	0	0	-0.56	0	0	-0.5	-0.51	-0.48	0
ADRA1A	8	17	4	13	0	0.42	0	0	0	0	0	-0.77	0.59	0	-1.18	0	0	0	0	-0.52	0	0	0	-0.81	-0.53	0	-0.39	-0.62	0	0	-0.7	0	0	0	0	0	0	-0.57	0	0.43	0	-0.54	-0.58	0	0	-0.49	0	0	0
BEND3	6	17	4	13	0.35	1.08	0	0	0	0	-0.5	0	0	0	0	0	-0.6	-0.6	-0.44	0	0	0	-0.38	0	0	0	0	0	-0.45	0	0	0	0	0	-0.56	0	0	-0.53	-0.5	0	0.96	0	-0.56	0	0	-0.5	-0.51	-0.48	0
C6orf203	6	17	4	13	0.35	1.08	0	0	0	0	-0.5	0	0	0	0	0	-0.6	-0.6	-0.44	0	0	0	-0.38	0	0	0	0	0	-0.45	0	0	0	0	0	-0.56	0	0	-0.53	-0.5	0	0.96	0	-0.56	0	0	-0.5	-0.51	-0.48	0
C8orf80	8	17	4	13	0	0.45	0	-0.58	0	0	0	-0.77	0.59	0	-1.34	-0.39	0	0	0	-0.52	0	0	0	-0.81	0	0	-0.39	-0.62	0	0	-0.7	0	0	0	0	0	0	-0.57	0	0	0	-0.54	-0.58	0	0	1.24	0	0	0
CLDN23	8	17	4	13	0	0.43	0	-0.55	-0.38	0	0	-0.77	0.58	0	0	-0.43	0	0	0	-0.47	0	0	0	-0.82	0	0	-0.43	-0.62	0	0	-0.72	-0.3	0	0	0	0	0	0.67	0	0	0	0	-0.62	0	0	-0.48	0	0	0
CSMD1	8	17	4	13	-0.43	0	0	-0.44	0	0	0	-0.8	0.66	0	0	0	0	0	0	-0.47	0	0	0	-0.84	-0.51	0	-0.52	-0.57	0	0	-0.69	0	0	0	0	0	0	0.69	0	0.48	0	0	-0.51	0	0	-0.53	0	0	-0.52
ELP3	8	17	4	13	0	0.45	0	-0.58	0	0	0	-0.77	0.59	0	0	-0.39	0	0	0	-0.52	0	0	0	-0.81	0	0	-0.39	-0.62	0	0	-0.7	0	0	-0.34	0	0	0	-0.57	0	0	0	-0.54	-0.58	0	0	1.24	0	0	0
ERI1	8	17	4	13	0	0.43	0	-0.55	-0.38	0	0	0	0.58	0	0	-0.43	0	0	0	-0.47	0	0	0	-0.82	0	0	-0.43	-0.62	0	0	-0.72	-0.3	0	-0.33	0	0	0	0.67	0	0	0	0	-0.62	0	0	-0.48	0	0	0
PPP1R3B	8	17	4	13	0	0.43	0	-0.55	-0.38	0	0	0	0.58	0	0	-0.43	0	0	0	-0.47	0	0	0	-0.82	0	0	-0.43	-0.62	0	0	-0.72	-0.3	0	-0.33	0	0	0	0.67	0	0	0	0	-0.62	0	0	-0.48	0	0	0
SCARA5	8	17	4	13	0	0.45	0	-0.58	0	0	0	-0.77	0.59	0	-1.34	-0.39	0	0	0	-0.52	0	0	0	-0.81	0	0	-0.39	-0.62	0	0	-0.7	0	0	0	0	0	0	-0.57	0	0	0	-0.54	-0.58	0	0	1.24	0	0	0
CD3D	11	17	3	14	0	0	0	0	-0.36	-0.58	0	-0.37	0	0	0	0	0	-0.6	0	0	0	0	0	0.51	0	-0.32	0	0	0	0	-0.69	0	-0.32	-0.35	-0.5	0	0	-0.6	-0.51	-0.45	0	0	-0.55	0	0	-0.49	0	0	0.55
CD3E	11	17	3	14	0	0	0	0	-0.36	-0.58	0	-0.37	0	0	0	0	0	-0.6	0	0	0	0	0	0.51	0	-0.32	0	0	0	0	-0.69	0	-0.32	-0.35	-0.5	0	0	-0.6	-0.51	-0.45	0	0	-0.55	0	0	-0.49	0	0	0.55
CD3G	11	17	3	14	0	0	0	0	-0.36	-0.58	0	-0.37	0	0	0	0	0	-0.6	0	0	0	0	0	0.51	0	-0.32	0	0	0	0	-0.69	0	-0.32	-0.35	-0.5	0	0	-0.6	-0.51	-0.45	0	0	-0.55	0	0	-0.49	0	0	0.55
HMBOX1	8	17	3	14	0	0.43	0	0	-0.39	0	0	-0.77	0.56	0	-1.3	-0.39	0	0	0	-0.52	0	0	0	-0.81	-0.59	0	0	-0.62	0	0	-0.7	0	0	0	0	0	0	-0.57	0	0	0	-0.54	-0.58	0	0	-0.51	0	0	0
ACAT1	11	17	2	15	0	0	0	-0.44	-0.48	-0.68	0	0	0	0	-0.49	0	0	-0.6	0	0	0	0	0	0.47	0	-0.37	0	0	0	0	-0.69	0	-0.4	-0.41	-0.57	0	0	0	-0.48	-0.43	0	0	-0.55	0	0	-0.49	-0.43	0	0
ADCY7	16	17	2	15	0	0	0	0	0	0	0	-0.35	-0.61	0	0	-0.44	-0.6	-0.66	0	0	0	-0.68	0	0.71	0	0	-0.41	-0.62	0	0	-0.38	0	0	0	-0.5	0	0	0	-0.54	0	0	0	0	0	0	-0.48	0.18	-0.52	0
CUL5	11	17	2	15	0	0	0	-0.44	-0.48	-0.68	0	0	0	0	-0.49	0	0	-0.6	0	0	0	0	0	0.47	0	-0.37	0	0	0	0	-0.69	0	-0.4	-0.41	-0.57	0	0	0	-0.48	-0.43	0	0	-0.55	0	0	-0.49	-0.43	0	0
DCPS	11	17	2	15	0	0	0	-0.56	-0.35	-0.56	0	0	0	0	-0.48	0	0	-0.6	0	0	0	0	0	0	0	0	0	0	0	0	-0.69	0	0	0	-0.52	-0.57	0	-0.53	-0.48	-0.35	0	0	-0.56	0	0	-0.49	-0.57	0	0.48
FLJ36000	17	17	2	15	0	0	0	0	0	-0.61	0.36	0	0	0	-0.82	-0.39	0	0	0	-0.39	0	0	-0.37	0	0	0	-0.5	0	0	0	0	0	-0.34	-0.42	-0.43	0	0	0	0	-0.4	-0.34	0	-0.57	0	0	0	0	-0.57	-0.49
FOXRED1	11	17	2	15	0	0	0	-0.56	-0.35	-0.56	0	0	0	0	-0.48	0	0	-0.6	0	0	0	0	0	0	0	0	0	0	0	0	-0.69	0	0	0	-0.52	-0.57	0	-0.53	-0.48	-0.35	0	0	-0.56	0	0	-0.49	-0.57	0	0.48
FXYD6	11	17	2	15	0	0	0	0	-0.36	0	0	-0.37	0	0	-0.56	0	0	-0.6	0	0	0	0	0	0	0	-0.18	0	0	0	0	-0.69	0	-0.32	-0.35	-0.5	0	0	-0.6	-0.51	-0.45	0	0	-0.55	0	0	-0.49	0	0	0.55
GFRA2	8	17	2	15	-0.38	0	0	-0.68	0	0	-0.38	-0.77	0.65	0	-0.23	-0.44	0	0	0	-0.46	0	0	0	-0.83	0	0	-0.43	-0.58	0	0	-0.68	0	0	0	0	0	0	0	0	0	-0.28	0	-0.55	0	0	-0.5	0	0	0
IL10RA	11	17	2	15	0	0	0	0	-0.36	0	0	-0.37	0	0	-0.56	0	0	-0.6	0	0	0	0	0	0	0	-0.18	0	0	0	0	-0.69	0	-0.32	-0.35	-0.5	0	0	-0.6	-0.51	-0.45	0	0	-0.55	0	0	-0.49	0	0	0.55
POU2F3	11	17	2	15	0	0	0	0	-0.28	0	0	-0.37	0	0	-0.55	0	0	-0.6	0	0	0	0	0	0	0	0	0	0	0	-0.21	-0.69	0	-0.21	-0.33	-0.5	0	0	-0.53	-0.51	-0.37	0	0	-0.56	0	0	-0.49	0	0	0.44
SCN2B	11	17	2	15	0	0	0	0	-0.36	0	0	-0.37	0	0	-0.56	0	0	-0.6	0	0	0	0	0	0	0	-0.18	0	0	0	0	-0.69	0	-0.32	-0.35	-0.5	0	0	-0.6	-0.51	-0.45	0	0	-0.55	0	0	-0.49	0	0	0.55
SCN4B	11	17	2	15	0	0	0	0	-0.36	0	0	-0.37	0	0	-0.56	0	0	-0.6	0	0	0	0	0	0	0	-0.18	0	0	0	0	-0.69	0	-0.32	-0.35	-0.5	0	0	-0.6	-0.51	-0.45	0	0	-0.55	0	0	-0.49	0	0	0.55
SRPR	11	17	2	15	0	0	0	-0.56	-0.35	-0.56	0	0	0	0	-0.48	0	0	-0.6	0	0	0	0	0	0	0	0	0	0	0	0	-0.69	0	0	0	-0.52	-0.57	0	-0.53	-0.48	-0.35	0	0	-0.56	0	0	-0.49	-0.57	0	0.48
TIRAP	11	17	2	15	0	0	0	-0.56	-0.35	-0.56	0	0	0	0	-0.48	0	0	-0.6	0	0	0	0	0	0	0	0	0	0	0	0	-0.69	0	0	0	-0.52	-0.57	0	-0.53	-0.48	-0.35	0	0	-0.56	0	0	-0.49	-0.57	0	0.48
TMPRSS13	11	17	2	15	0	0	0	0	-0.36	0	0	-0.37	0	0	-0.56	0	0	-0.6	0	0	0	0	0	0	0	-0.18	0	0	0	0	-0.69	0	-0.32	-0.35	-0.5	0	0	-0.6	-0.51	-0.45	0	0	-0.55	0	0	-0.49	0	0	0.55
TMPRSS4	11	17	2	15	0	0	0	0	-0.36	0	0	-0.37	0	0	-0.56	0	0	-0.6	0	0	0	0	0	0	0	-0.18	0	0	0	0	-0.69	0	-0.32	-0.35	-0.5	0	0	-0.6	-0.51	-0.45	0	0	-0.55	0	0	-0.49	0	0	0.55
AGRP	16	17	1	16	0	0	0	0	0	0	0	-0.4	-0.85	0	-0.52	-0.5	-0.6	0	0	0	0	-0.92	0	0	0	0	0	-0.8	-0.32	0	-0.46	0	0	0	-0.76	-0.35	0	0.24	-0.72	0	-0.41	0	0	0	0	-0.48	0	-0.56	0
ALDH3A1	17	17	1	16	0	0	0	-0.54	0	0	-0.41	0	0	0	0	-0.47	0	0	0	-0.48	0	0	-0.35	0	0	0	-0.46	0	-0.28	0	0	0	0	-0.37	-0.54	0	0	0	0	0	-0.42	-0.32	-0.68	0	-0.3	0	-0.62	-0.55	0
AP1M1	19	17	1	16	0	0	0	-0.56	0	0	-0.46	-0.4	-0.4	0	-0.44	0	0	0	0	0	0	-0.23	0	0	0	0	-0.2	-0.28	-0.44	0	0	0	0	0	-0.5	-0.39	0	0	-0.35	0	-0.16	0	0	0	-0.27	0	0	0	0
APOA5	11	17	1	16	0	0	0	0	-0.36	-0.62	0	-0.37	0	0	-0.45	0	0	-0.6	0	0	0	0	0	0	0	0	0	0	0	0	-0.69	0	-0.32	-0.34	-0.43	0	0	-0.52	-0.51	-0.38	0	0	-0.55	0	0	-0.49	-0.62	0	0
ATP6V0D1	16	17	1	16	0	0	0	0	0	0	0	-0.4	-0.85	0	-0.52	-0.5	-0.6	0	0	0	0	-0.92	0	0	0	0	0	-0.8	-0.32	0	-0.46	0	0	0	-0.76	-0.35	0	0.24	-0.72	0	-0.41	0	0	0	0	-0.48	0	-0.56	0
BUD13	11	17	1	16	0	0	0	0	-0.36	-0.62	0	-0.37	0	0	-0.45	0	0	-0.6	0	0	0	0	0	0	0	0	0	0	0	0	-0.69	0	-0.32	-0.34	-0.43	0	0	-0.52	-0.51	-0.38	0	0	-0.55	0	0	-0.49	-0.62	0	0
C17orf48	17	17	1	16	0	0	0	0	0	-0.59	0	-0.42	0	0	0	-0.43	0	0	0	-0.39	0	0	-0.34	-0.35	0	0	-0.47	-0.67	0	0	0	0	0	-0.37	-0.48	0	0	-0.55	-0.48	0	-0.46	0	-0.61	0	0	0	0	-0.5	0
C19orf42	19	17	1	16	0	0	0	-0.56	0	0	-0.46	-0.4	-0.4	0	-0.44	0	0	0	0	0	0	-0.23	0	0	0	0	-0.2	-0.28	-0.44	0	0	0	0	0	-0.5	-0.39	0	0	-0.35	0	-0.16	0	0	0	-0.27	0	0	0	0
C19orf44	19	17	1	16	0	0	0	-0.56	0	0	-0.46	-0.4	-0.4	0	-0.44	0	0	0	0	0	0	-0.23	0	0	0	0	-0.2	-0.28	-0.44	0	0	0	0	0	-0.5	-0.39	0	0	-0.35	0	-0.16	0	0	0	-0.27	0	0	0	0
C22orf24	22	17	1	16	0.32	0	0	0	0	-0.57	-0.4	-0.34	-0.4	0	-0.9	0	0	0	0	0	0	0	0	0	0	0	0	0	-0.47	-0.29	-0.38	-0.32	-0.37	0	-0.38	0	0	0	0	-0.43	0	0	0	0	-0.31	0	-0.64	-0.56	0
C3P1	19	17	1	16	0	0	0	-0.57	0	0	-0.47	-0.38	-0.44	0	-0.44	0	0	0	0	0	0	0	0	0	0	0	0	-0.31	-0.43	0	0	0	0	0	-0.5	-0.39	0	0	-0.39	0	-0.51	0	-0.32	0	-0.29	0	0	-0.3	0
C6orf150	6	17	1	16	0	0.39	0	0	-0.36	0	-0.5	0	-0.39	0	0	0	0	-0.56	0	0	0	0	-0.35	0	0	0	0	0	-0.41	0	0	-0.34	-0.37	0	-0.65	0	0	-0.53	0	0	0	-0.38	-0.54	0	0	-0.5	-0.3	-0.49	0
CALR3	19	17	1	16	0	0	0	-0.56	0	0	-0.46	-0.4	-0.4	0	-0.44	0	0	0	0	0	0	-0.23	0	0	0	0	-0.2	-0.28	-0.44	0	0	0	0	0	-0.5	-0.39	0	0	-0.35	0	-0.16	0	0	0	-0.27	0	0	0	0
CECR2	22	17	1	16	0	0	0	0	0	-0.58	-0.41	-0.37	-0.34	0	-0.92	-0.45	0	0	0	0	0	0	0	0	0	-0.38	0	0	-0.52	-0.31	-0.41	0	-0.79	0	-0.41	0	0	0	0.63	0	0	0	0	0	-0.31	0	-0.67	-0.58	0
CHERP	19	17	1	16	0	0	0	-0.56	0	0	-0.46	-0.4	-0.4	0	-0.44	0	0	0	0	0	0	-0.23	0	0	0	0	-0.2	-0.28	-0.44	0	0	0	0	0	-0.5	-0.39	0	0	-0.35	0	-0.16	0	0	0	-0.27	0	0	0	0
CIB3	19	17	1	16	0	0	0	-0.56	0	0	-0.46	-0.4	-0.4	0	-0.44	0	0	0	0	0	0	-0.23	0	0	0	0	-0.2	-0.28	-0.44	0	0	0	0	0	-0.5	-0.39	0	0	-0.35	0	-0.16	0	0	0	-0.27	0	0	0	0
COL5A3	19	17	1	16	0	0	0	-0.57	0	0	-0.47	-0.38	-0.44	0	-0.44	0	0	0	0	0	0	0	0	0	0	0	0	-0.31	-0.43	0	0	0	0	0	-0.5	-0.39	0	0	-0.39	0	-0.51	0	-0.32	0	-0.29	0	0	-0.3	0
CRYBB2	22	17	1	16	0	0	0	0	0	-0.56	0	-0.33	-0.3	0	-1.05	-0.46	0	0	0	0	0	-0.16	0	0	0	-0.16	0	0	-0.53	0	-0.4	0	-0.65	0	-0.35	0	0	0	1.2	0	0	0	0	-0.15	-0.28	0	-0.69	-0.56	0
EDC4	16	17	1	16	0	0	0	0	0	0	-0.55	-0.4	-0.85	0	-0.52	-0.5	-0.6	0	0	0	0	0	0	0	0	0	0	-0.8	-0.32	0	-0.46	0	0	0	-0.76	-0.35	0	0.24	-0.72	0	0	0	0	0	-0.39	-0.48	0	-0.56	0
EEF1A1	6	17	1	16	0	0.39	0	0	-0.36	0	-0.5	0	-0.39	0	0	0	0	-0.56	0	0	0	0	-0.35	0	0	0	0	0	-0.41	0	0	-0.34	-0.37	0	-0.65	0	0	-0.53	0	0	0	-0.38	-0.54	0	0	-0.5	-0.3	-0.49	0
EPS15L1	19	17	1	16	0	0	0	-0.56	0	0	-0.46	-0.4	-0.4	0	-0.44	0	0	0	0	0	0	-0.23	0	0	0	0	-0.2	-0.28	-0.44	0	0	0	0	0	-0.5	-0.39	0	0	-0.35	0	-0.16	0	0	0	-0.27	0	0	0	0
FAM101B	17	17	1	16	0	0	0	-0.63	0	-0.63	0	-0.42	-0.41	0	-0.82	-0.52	0	0	0	0	0	0	0	0	0	0	0	-0.83	-0.36	0	0	0	0	0	-0.66	0	0	0	-0.67	0	-0.49	0	0	0	0	0	-0.72	-0.61	-0.14
FAM32A	19	17	1	16	0	0	0	-0.56	0	0	-0.46	-0.4	-0.4	0	-0.44	0	0	0	0	0	0	-0.23	0	0	0	0	-0.2	-0.28	-0.44	0	0	0	0	0	-0.5	-0.39	0	0	-0.35	0	-0.16	0	0	0	-0.27	0	0	0	0
FAM65A	16	17	1	16	0	0	0	0	0	0	0	-0.4	-0.85	0	-0.52	-0.5	-0.6	0	0	0	0	-0.92	0	0	0	0	0	-0.8	-0.32	0	-0.46	0	0	0	-0.76	-0.35	0	0.24	-0.72	0	-0.41	0	0	0	0	-0.48	0	-0.56	0
FBXL12	19	17	1	16	0	0	0	-0.57	0	0	-0.47	-0.38	-0.44	0	-0.44	0	0	0	0	0	0	0	0	0	0	0	0	-0.31	-0.43	0	0	0	0	0	-0.5	-0.39	0	0	-0.39	0	-0.51	0	-0.32	0	-0.29	0	0	-0.3	0
HSH2D	19	17	1	16	0	0	0	-0.56	0	0	-0.46	-0.4	-0.4	0	-0.44	0	0	0	0	0	0	-0.23	0	0	0	0	-0.2	-0.28	-0.44	0	0	0	0	0	-0.5	-0.39	0	0	-0.35	0	-0.16	0	0	0	-0.27	0	0	0	0
INA	10	17	1	16	0	0	0	-0.47	0	0	-0.52	0	-0.28	0	0	0	-0.57	0	-0.54	0	0	0	0	0	0	0	-0.39	0	-0.3	0	-0.38	0	0	0	-0.33	0	0	0	0	-0.56	-0.33	-0.62	-0.3	0	-0.32	-0.49	0	0	0.53
KLF2	19	17	1	16	0	0	0	-0.56	0	0	-0.46	-0.4	-0.4	0	-0.44	0	0	0	0	0	0	-0.23	0	0	0	0	-0.2	-0.28	-0.44	0	0	0	0	0	-0.5	-0.39	0	0	-0.35	0	-0.16	0	0	0	-0.27	0	0	0	0
LOC729020	10	17	1	16	0	0	0	-0.47	0	0	-0.52	0	-0.28	0	0	0	-0.57	0	-0.54	0	0	0	0	0	0	0	-0.39	0	-0.3	0	-0.38	0	0	0	-0.33	0	0	0	0	-0.56	-0.33	-0.62	-0.3	0	-0.32	-0.49	0	0	0.53
MED26	19	17	1	16	0	0	0	-0.56	0	0	-0.46	-0.4	-0.4	0	-0.44	0	0	0	0	0	0	-0.23	0	0	0	0	-0.2	-0.28	-0.44	0	0	0	0	0	-0.5	-0.39	0	0	-0.35	0	-0.16	0	0	0	-0.27	0	0	0	0
MED9	17	17	1	16	-0.52	0	0	-0.56	0	-0.51	0	-0.4	-0.28	0	-0.88	-0.5	0	0	0	0	0	0	0	0	0	0	0	-0.76	-0.29	0	0	0	0	0	0	-0.29	0	0	0	0	-0.47	0	0	0	-0.32	0	-0.79	-0.64	0
MTO1	6	17	1	16	0	0.39	0	0	-0.36	0	-0.5	0	-0.39	0	0	0	0	-0.56	0	0	0	0	-0.35	0	0	0	0	0	-0.41	0	0	-0.34	-0.37	0	-0.65	0	0	-0.53	0	0	0	-0.38	-0.54	0	0	-0.5	-0.3	-0.49	0
MYH3	17	17	1	16	0	0	0	0	0	-0.59	0	-0.42	0	0	0	-0.43	0	0	0	-0.39	0	0	-0.34	-0.35	0	0	-0.47	-0.67	0	0	0	0	0	-0.37	-0.48	0	0	-0.55	-0.48	0	-0.46	0	-0.61	0	0	0	0	-0.5	0
NRN1L	16	17	1	16	0	0	0	0	0	0	-0.55	-0.4	-0.85	0	-0.52	-0.5	-0.6	0	0	0	0	0	0	0	0	0	0	-0.8	-0.32	0	-0.46	0	0	0	-0.76	-0.35	0	0.24	-0.72	0	0	0	0	0	-0.39	-0.48	0	-0.56	0
NWD1	19	17	1	16	0	0	0	-0.56	0	0	-0.46	-0.4	-0.4	0	-0.44	0	0	0	0	0	0	-0.23	0	0	0	0	-0.2	-0.28	-0.44	0	0	0	0	0	-0.5	-0.39	0	0	-0.35	0	-0.16	0	0	0	-0.27	0	0	0	0
OLFM2	19	17	1	16	0	0	0	-0.57	0	0	-0.47	-0.38	-0.44	0	-0.44	0	0	0	0	0	0	0	0	0	0	0	0	-0.31	-0.43	0	0	0	0	0	-0.5	-0.39	0	0	-0.39	0	-0.51	0	-0.32	0	-0.29	0	0	-0.3	0
PCGF6	10	17	1	16	0	0	0	-0.47	0	0	-0.52	0	-0.28	0	0	0	-0.57	0	-0.54	0	0	0	0	0	0	0	-0.39	0	-0.3	0	-0.38	0	0	0	-0.33	0	0	0	0	-0.56	-0.33	-0.62	-0.3	0	-0.32	-0.49	0	0	0.53
PDCD11	10	17	1	16	0	0	0	0	0	0	-0.52	0	-0.28	0	-0.26	0	-0.57	0	-0.54	0	0	0	0	0	0	0	-0.39	0	-0.3	0	-0.38	0	0	0	-0.33	0	0	0	0	-0.56	-0.33	-0.62	-0.3	0	-0.32	-0.49	0	0	0.53
PIN1	19	17	1	16	0	0	0	-0.57	0	0	-0.47	-0.38	-0.44	0	-0.44	0	0	0	0	0	0	0	0	0	0	0	0	-0.31	-0.43	0	0	0	0	0	-0.5	-0.39	0	0	-0.39	0	-0.51	0	-0.32	0	-0.29	0	0	-0.3	0
PIRT	17	17	1	16	0	0	0	0	0	0	0	-0.42	0	0	-0.77	-0.43	0	0	0	-0.39	0	0	-0.34	-0.35	0	0	-0.47	-0.67	0	0	0	0	0	-0.37	-0.48	0	0	-0.55	-0.48	0	-0.46	0	-0.61	0	0	0	0	-0.5	0
PSKH1	16	17	1	16	0	0	0	0	0	0	-0.55	-0.4	-0.85	0	-0.52	-0.5	-0.6	0	0	0	0	0	0	0	0	0	0	-0.8	-0.32	0	-0.46	0	0	0	-0.76	-0.35	0	0.24	-0.72	0	0	0	0	0	-0.39	-0.48	0	-0.56	0
R3HCC1	8	17	1	16	0	0	0	-0.68	-0.35	0	-0.38	-0.77	0	0	0	-0.44	0	0	0	0	0	0	0	-0.81	0	0	-0.36	-0.62	0	0	-0.7	0	0	0	0	0	0	0	0	0	-0.26	0	-0.58	0	-0.27	-0.49	0	0	0
RDH8	19	17	1	16	0	0	0	-0.57	0	0	-0.47	-0.38	-0.44	0	-0.44	0	0	0	0	0	0	0	0	0	0	0	0	-0.31	-0.43	0	0	0	0	0	-0.5	-0.39	0	0	-0.39	0	-0.51	0	-0.32	0	-0.29	0	0	-0.3	0
SCO1	17	17	1	16	0	0	0	0	0	-0.59	0	-0.42	0	0	0	-0.43	0	0	0	-0.39	0	0	-0.34	-0.35	0	0	-0.47	-0.67	0	0	0	0	0	-0.37	-0.48	0	0	-0.55	-0.48	0	-0.46	0	-0.61	0	0	0	0	-0.5	0
SHMT1	17	17	1	16	0	0	0	-0.56	0	-0.51	0	-0.39	-0.28	0	-0.88	-0.5	0	0	0	0	0	0	0	0	0	0	0	-0.8	-0.3	0	0	0	0	0	0	-0.29	0	0	-0.65	0	-0.46	0	0	0	-0.37	0	-0.79	-0.64	0
SLC17A5	6	17	1	16	0	0.39	0	0	-0.36	0	-0.5	0	-0.39	0	0	0	0	-0.56	0	0	0	0	-0.35	0	0	0	0	0	-0.41	0	0	-0.34	-0.37	0	-0.65	0	0	-0.53	0	0	0	-0.38	-0.54	0	0	-0.5	-0.3	-0.49	0
SLC35E1	19	17	1	16	0	0	0	-0.56	0	0	-0.46	-0.4	-0.4	0	-0.44	0	0	0	0	0	0	-0.23	0	0	0	0	-0.2	-0.28	-0.44	0	0	0	0	0	-0.5	-0.39	0	0	-0.35	0	-0.16	0	0	0	-0.27	0	0	0	0
TAF5	10	17	1	16	0	0	0	-0.47	0	0	-0.52	0	-0.28	0	0	0	-0.57	0	-0.54	0	0	0	0	0	0	0	-0.39	0	-0.3	0	-0.38	0	0	0	-0.33	0	0	0	0	-0.56	-0.33	-0.62	-0.3	0	-0.32	-0.49	0	0	0.53
TMEM220	17	17	1	16	0	0	0	0	0	-0.59	0	-0.42	0	0	0	-0.43	0	0	0	-0.39	0	0	-0.34	-0.35	0	0	-0.47	-0.67	0	0	0	0	0	-0.37	-0.48	0	0	-0.55	-0.48	0	-0.46	0	-0.61	0	0	0	0	-0.5	0
TMEM38A	19	17	1	16	0	0	0	-0.56	0	0	-0.46	-0.4	-0.4	0	-0.44	0	0	0	0	0	0	-0.23	0	0	0	0	-0.2	-0.28	-0.44	0	0	0	0	0	-0.5	-0.39	0	0	-0.35	0	-0.16	0	0	0	-0.27	0	0	0	0
UBL5	19	17	1	16	0	0	0	-0.57	0	0	-0.47	-0.38	-0.44	0	-0.44	0	0	0	0	0	0	0	0	0	0	0	0	-0.31	-0.43	0	0	0	0	0	-0.5	-0.39	0	0	-0.39	0	-0.51	0	-0.32	0	-0.29	0	0	-0.3	0
YWHAH	22	17	1	16	0.32	0	0	0	0	-0.57	-0.4	-0.34	-0.4	0	-0.9	0	0	0	0	0	0	0	0	0	0	0	0	0	-0.47	-0.29	-0.38	-0.32	-0.37	0	-0.38	0	0	0	0	-0.43	0	0	0	0	-0.31	0	-0.64	-0.56	0
ZNF259	11	17	1	16	0	0	0	0	-0.36	-0.62	0	-0.37	0	0	-0.45	0	0	-0.6	0	0	0	0	0	0	0	0	0	0	0	0	-0.69	0	-0.32	-0.34	-0.43	0	0	-0.52	-0.51	-0.38	0	0	-0.55	0	0	-0.49	-0.62	0	0
AKIRIN1	1	17	0	17	0	0	0	-0.51	-0.33	0	0	0	-0.42	0	-0.75	-0.45	0	0	0	-0.4	0	0	0	0	0	0	-0.45	0	-0.43	0	-0.38	-0.39	-0.41	-0.35	-0.51	0	0	0	0	-0.41	-0.43	0	-0.34	0	0	0	0	0	0
ARHGEF10L	1	17	0	17	-0.45	0	0	0	-0.28	0	0	0	-0.25	0	-0.78	-0.44	-0.29	0	0	-0.27	0	0	0	0	0	0	-0.41	0	0	0	-0.35	0	0	0	-0.54	-0.31	0	0	-0.56	0	-0.46	0	-0.35	0	-0.33	0	0	0	0
BSDC1	1	17	0	17	0	0	0	-0.46	-0.42	0	0	0	-0.32	0	-0.73	-0.45	0	0	0	-0.39	0	0	0	0	0	0	-0.38	0	-0.31	0	-0.4	-0.5	-0.49	-0.43	-0.59	0	0	0	0	0	-0.43	0	-0.35	0	-0.29	0	0	0	0
C1orf126	1	17	0	17	-0.38	0	0	0	-0.28	0	0	0	0	0	-0.82	-0.5	0	0	0	-0.26	0	0	0	0	0	-0.25	0	0	0	0	-0.38	0	-0.42	0	-0.6	-0.31	0	0	-0.56	0	-0.43	-0.32	-0.34	0	-0.29	0	0	0	0
C1orf151	1	17	0	17	0	0	0	0	-0.32	0	0	0	-0.3	0	-0.78	-0.44	0	0	0	-0.26	0	0	0	0	0	0	-0.38	0	0	0	-0.35	0	-0.36	-0.38	-0.54	-0.29	0	0	-0.56	0	-0.46	-0.26	-0.3	0	-0.28	0	0	0	0
C1orf172	1	17	0	17	0	0	0	-0.47	-0.42	0	0	0	-0.34	0	-0.9	-0.45	-0.25	0	0	0	0	-0.22	0	0	0	0	-0.37	0	-0.32	0	-0.41	0	0	0	-0.58	0	0	0	-0.31	0	-0.48	0	-0.33	0	-0.34	0	0	0	0
CAPZB	1	17	0	17	0	0	0	0	-0.32	0	0	0	-0.3	0	-0.78	-0.44	0	0	0	-0.26	0	0	0	0	0	0	-0.38	0	0	0	-0.35	0	-0.36	-0.38	-0.54	-0.29	0	0	-0.56	0	-0.46	-0.26	-0.3	0	-0.28	0	0	0	0
CCDC135	16	17	0	17	-0.44	0	0	0	0	0	-0.48	-0.39	-0.61	0	-0.45	-0.47	-0.6	0	0	0	0	-0.68	0	0	0	0	0	-0.62	-0.28	0	0	0	0	0	-0.53	-0.33	0	0	-0.54	0	0	0	0	0	-0.34	-0.48	0	-0.54	0
DDOST	1	17	0	17	-0.37	0	0	0	0	0	0	0	-0.33	0	-0.76	-0.44	-0.26	0	0	-0.29	0	0	0	0	0	0	-0.38	0	-0.33	0	-0.35	0	0	0	-0.54	-0.3	0	0	-0.56	0	-0.46	0	-0.3	0	-0.28	0	0	0	0
DHDDS	1	17	0	17	0	0	0	-0.47	-0.42	0	0	0	-0.27	0	-0.84	-0.45	-0.25	0	0	0	0	-0.23	0	0	0	0	-0.37	0	-0.31	0	-0.41	0	0	0	-0.58	0	0	0	-0.28	0	-0.48	0	-0.33	0	-0.34	0	0	0	0
EP300	22	17	0	17	0	0	0	-0.49	0	-0.56	-0.4	-0.38	-0.37	0	0	-0.49	0	0	0	0	0	0	0	0	0	0	0	0	-0.54	-0.32	-0.4	0	-0.47	0	-0.4	0	0	0	0	-0.55	0	-0.28	0	0	-0.33	0	-0.74	-0.56	0
EPHA10	1	17	0	17	0	0	0	0	-0.31	0	0	0	-0.28	0	-0.71	-0.45	0	0	0	-0.29	0	0	0	0	0	0	-0.39	0	-0.28	0	-0.35	-0.25	-0.29	-0.36	-0.45	-0.28	0	0	0	0	-0.43	0	-0.29	0	-0.28	0	0	0	0
GPATCH3	1	17	0	17	0	0	0	-0.47	-0.42	0	0	0	-0.34	0	-0.9	-0.45	-0.25	0	0	0	0	-0.22	0	0	0	0	-0.37	0	-0.32	0	-0.41	0	0	0	-0.58	0	0	0	-0.31	0	-0.48	0	-0.33	0	-0.34	0	0	0	0
GPN2	1	17	0	17	0	0	0	-0.47	-0.42	0	0	0	-0.34	0	-0.9	-0.45	-0.25	0	0	0	0	-0.22	0	0	0	0	-0.37	0	-0.32	0	-0.41	0	0	0	-0.58	0	0	0	-0.31	0	-0.48	0	-0.33	0	-0.34	0	0	0	0
GPR56	16	17	0	17	-0.44	0	0	0	0	0	-0.48	-0.39	-0.61	0	-0.45	-0.47	-0.6	0	0	0	0	-0.68	0	0	0	0	0	-0.62	-0.28	0	0	0	0	0	-0.53	-0.33	0	0	-0.54	0	0	0	0	0	-0.34	-0.48	0	-0.54	0
GPR97	16	17	0	17	-0.44	0	0	0	0	0	-0.48	-0.39	-0.61	0	-0.45	-0.47	-0.6	0	0	0	0	-0.68	0	0	0	0	0	-0.62	-0.28	0	0	0	0	0	-0.53	-0.33	0	0	-0.54	0	0	0	0	0	-0.34	-0.48	0	-0.54	0
H6PD	1	17	0	17	-0.4	0	0	-0.48	0	0	0	0	-0.35	0	-0.94	-0.49	-0.25	0	0	0	0	-0.2	0	0	0	0	0	0	-0.36	0	-0.43	0	0	0	-0.69	-0.32	0	0	-0.55	0	-0.46	0	-0.33	0	-0.33	0	0	0	0
HMGN2	1	17	0	17	0	0	0	-0.47	-0.42	0	0	0	-0.27	0	-0.84	-0.45	-0.25	0	0	0	0	-0.23	0	0	0	0	-0.37	0	-0.31	0	-0.41	0	0	0	-0.58	0	0	0	-0.28	0	-0.48	0	-0.33	0	-0.34	0	0	0	0
HTR6	1	17	0	17	0	0	0	0	-0.32	0	0	0	-0.3	0	-0.78	-0.44	0	0	0	-0.26	0	0	0	0	0	0	-0.38	0	0	0	-0.35	0	-0.36	-0.38	-0.54	-0.29	0	0	-0.56	0	-0.46	-0.26	-0.3	0	-0.28	0	0	0	0
KIF17	1	17	0	17	-0.37	0	0	0	0	0	0	0	-0.33	0	-0.76	-0.44	-0.26	0	0	-0.29	0	0	0	0	0	0	-0.38	0	-0.33	0	-0.35	0	0	0	-0.54	-0.3	0	0	-0.56	0	-0.46	0	-0.3	0	-0.28	0	0	0	0
LIN28A	1	17	0	17	0	0	0	-0.47	-0.42	0	0	0	-0.27	0	-0.84	-0.45	-0.25	0	0	0	0	-0.23	0	0	0	0	-0.37	0	-0.31	0	-0.41	0	0	0	-0.58	0	0	0	-0.28	0	-0.48	0	-0.33	0	-0.34	0	0	0	0
LOC653566	1	17	0	17	0	0	0	0	-0.43	0	0	0	-0.41	0	0	-0.45	0	0	0	-0.38	0	0	0	0	0	-0.36	-0.43	0	-0.42	0	-0.37	-0.45	-0.49	-0.38	-0.51	0	0	0	0	-0.63	-0.46	0	-0.33	0	-0.32	0	0	0	0
MIR1281	22	17	0	17	0	0	0	-0.49	0	-0.56	-0.4	-0.38	-0.37	0	0	-0.49	0	0	0	0	0	0	0	0	0	0	0	0	-0.54	-0.32	-0.4	0	-0.47	0	-0.4	0	0	0	0	-0.55	0	-0.28	0	0	-0.33	0	-0.74	-0.56	0
MIR1976	1	17	0	17	0	0	0	-0.47	-0.42	0	0	0	-0.27	0	-0.84	-0.45	-0.25	0	0	0	0	-0.23	0	0	0	0	-0.37	0	-0.31	0	-0.41	0	0	0	-0.58	0	0	0	-0.28	0	-0.48	0	-0.33	0	-0.34	0	0	0	0
NBL1	1	17	0	17	0	0	0	0	-0.32	0	0	0	-0.3	0	-0.78	-0.44	0	0	0	-0.26	0	0	0	0	0	0	-0.38	0	0	0	-0.35	0	-0.36	-0.38	-0.54	-0.29	0	0	-0.56	0	-0.46	-0.26	-0.3	0	-0.28	0	0	0	0
NDUFS5	1	17	0	17	0	0	0	-0.51	-0.33	0	0	0	-0.42	0	-0.75	-0.45	0	0	0	-0.4	0	0	0	0	0	0	-0.45	0	-0.43	0	-0.38	-0.39	-0.41	-0.35	-0.51	0	0	0	0	-0.41	-0.43	0	-0.34	0	0	0	0	0	0
NIPAL3	1	17	0	17	0	0	0	0	-0.36	0	0	0	0	0	-0.77	-0.46	0	0	0	-0.37	0	0	0	0	0	-0.28	-0.36	0	0	0	-0.37	-0.37	-0.4	-0.36	-0.53	0	0	0	-0.5	-0.51	-0.46	-0.26	-0.32	0	0	0	0	0	0
NR0B2	1	17	0	17	0	0	0	-0.47	-0.42	0	0	0	-0.34	0	-0.9	-0.45	-0.25	0	0	0	0	-0.22	0	0	0	0	-0.37	0	-0.32	0	-0.41	0	0	0	-0.58	0	0	0	-0.31	0	-0.48	0	-0.33	0	-0.34	0	0	0	0
NUDC	1	17	0	17	0	0	0	-0.47	-0.42	0	0	0	-0.34	0	-0.9	-0.45	-0.25	0	0	0	0	-0.22	0	0	0	0	-0.37	0	-0.32	0	-0.41	0	0	0	-0.58	0	0	0	-0.31	0	-0.48	0	-0.33	0	-0.34	0	0	0	0
OSCP1	1	17	0	17	-0.39	0	0	0	0	0	0	0	-0.28	0	-0.71	-0.45	-0.28	0	0	-0.27	0	0	0	0	0	0	0	0	0	0	-0.35	-0.25	-0.29	-0.36	-0.45	-0.26	0	0	-0.25	0	-0.43	0	-0.29	0	-0.25	0	0	0	0
PEX14	1	17	0	17	0	0	0	-0.42	-0.42	0	0	0	0	0	-0.85	-0.49	0	0	0	-0.39	0	0	0	0	0	-0.33	0	0	0	0	-0.43	-0.46	-0.46	-0.39	-0.64	0	0	0	-0.59	-0.6	-0.46	-0.29	-0.35	0	0	0	0	0	0
PIWIL3	22	17	0	17	0	0	0	0	0	-0.56	-0.41	-0.33	-0.3	0	0	-0.46	0	0	0	0	0	0	0	0	0	-0.16	0	0	-0.53	-0.3	-0.4	0	-0.65	0	-0.35	0	0	0	-0.55	0	0	0	0	-0.15	-0.28	0	-0.69	-0.56	0
PLA2G2C	1	17	0	17	-0.37	0	0	0	0	0	0	0	0	0	-0.76	-0.44	0	0	0	0	0	0	0	0	0	-0.2	-0.38	0	0	0	-0.35	-0.34	-0.36	-0.38	-0.54	-0.3	0	0	-0.56	-0.42	-0.46	-0.26	-0.3	0	-0.28	0	0	0	0
PLA2G2D	1	17	0	17	-0.37	0	0	0	0	0	0	0	0	0	-0.76	-0.44	0	0	0	0	0	0	0	0	0	-0.2	-0.38	0	0	0	-0.35	-0.34	-0.36	-0.38	-0.54	-0.3	0	0	-0.56	-0.42	-0.46	-0.26	-0.3	0	-0.28	0	0	0	0
PLA2G2F	1	17	0	17	-0.37	0	0	0	0	0	0	0	0	0	-0.76	-0.44	0	0	0	0	0	0	0	0	0	-0.2	-0.38	0	0	0	-0.35	-0.34	-0.36	-0.38	-0.54	-0.3	0	0	-0.56	-0.42	-0.46	-0.26	-0.3	0	-0.28	0	0	0	0
PSMD7	16	17	0	17	0	0	0	0	0	0	-0.45	0	-0.63	0	0	-0.48	-0.6	-0.68	0	-0.49	0	-0.71	0	0	0	0	-0.47	-0.68	0	0	0	0	-0.84	0	0	0	-0.6	-0.55	-0.55	0	0	0	0	0	0	-0.49	0	-0.53	-0.43
PTCHD2	1	17	0	17	-0.45	0	0	0	0	0	0	0	-0.26	0	-0.87	-0.48	-0.28	0	0	-0.25	0	0	0	0	0	0	0	0	-0.32	0	-0.4	0	0	0	-0.68	-0.31	0	0	-0.62	0	-0.47	-0.38	-0.3	0	-0.32	0	0	0	0
PTP4A2	1	17	0	17	0	0	0	-0.46	-0.42	0	0	0	-0.32	0	0	-0.45	0	0	0	-0.39	0	0	0	0	0	-0.28	-0.38	0	-0.31	0	-0.4	-0.49	-0.49	-0.39	-0.59	0	0	0	0	0	-0.43	0	-0.35	0	-0.29	0	0	0	0
RAB42	1	17	0	17	0	0	0	-0.52	-0.43	0	0	0	-0.41	0	-0.94	-0.45	0	0	0	-0.38	0	-0.25	0	0	0	0	-0.43	0	-0.42	0	-0.37	0	0	0	-0.51	0	0	0	-0.3	0	-0.46	0	-0.33	0	-0.32	0	0	0	0
RCAN3	1	17	0	17	0	0	0	0	-0.36	0	0	0	0	0	-0.77	-0.46	0	0	0	-0.37	0	0	0	0	0	-0.28	-0.36	0	0	0	-0.37	-0.37	-0.4	-0.36	-0.53	0	0	0	-0.5	-0.51	-0.46	-0.26	-0.32	0	0	0	0	0	0
RCC1	1	17	0	17	0	0	0	-0.52	-0.43	0	0	0	-0.41	0	-0.94	-0.45	0	0	0	-0.38	0	-0.25	0	0	0	0	-0.43	0	-0.42	0	-0.37	0	0	0	-0.51	0	0	0	-0.3	0	-0.46	0	-0.33	0	-0.32	0	0	0	0
RHBDL2	1	17	0	17	0	0	0	-0.51	-0.33	0	0	0	-0.42	0	-0.75	-0.45	0	0	0	-0.4	0	0	0	0	0	0	-0.45	0	-0.43	0	-0.38	-0.39	-0.41	-0.35	-0.51	0	0	0	0	-0.41	-0.43	0	-0.34	0	0	0	0	0	0
RNU11	1	17	0	17	0	0	0	-0.52	-0.43	0	0	0	-0.41	0	-0.94	-0.45	0	0	0	-0.38	0	-0.25	0	0	0	0	-0.43	0	-0.42	0	-0.37	0	0	0	-0.51	0	0	0	-0.3	0	-0.46	0	-0.33	0	-0.32	0	0	0	0
RPS6KA1	1	17	0	17	0	0	0	-0.47	-0.42	0	0	0	-0.27	0	-0.84	-0.45	-0.25	0	0	0	0	-0.23	0	0	0	0	-0.37	0	-0.31	0	-0.41	0	0	0	-0.58	0	0	0	-0.28	0	-0.48	0	-0.33	0	-0.34	0	0	0	0
SFN	1	17	0	17	0	0	0	-0.47	-0.42	0	0	0	-0.34	0	-0.9	-0.45	-0.25	0	0	0	0	-0.22	0	0	0	0	-0.37	0	-0.32	0	-0.41	0	0	0	-0.58	0	0	0	-0.31	0	-0.48	0	-0.33	0	-0.34	0	0	0	0
SLC45A1	1	17	0	17	0	0	0	-0.48	-0.35	0	0	0	-0.34	0	-0.83	-0.49	0	0	0	-0.34	0	0	0	0	0	-0.34	0	0	0	0	-0.38	0	-0.43	-0.36	-0.59	0	0	0	-0.55	0	-0.46	-0.26	-0.33	0	-0.28	0	0	0	0
SNHG12	1	17	0	17	0	0	0	-0.52	-0.43	0	0	0	-0.41	0	-0.94	-0.45	0	0	0	-0.38	0	-0.25	0	0	0	0	-0.43	0	-0.42	0	-0.37	0	0	0	-0.51	0	0	0	-0.3	0	-0.46	0	-0.33	0	-0.32	0	0	0	0
SNHG3-RCC1	1	17	0	17	0	0	0	-0.52	-0.43	0	0	0	-0.41	0	-0.94	-0.45	0	0	0	-0.38	0	-0.25	0	0	0	0	-0.43	0	-0.42	0	-0.37	0	0	0	-0.51	0	0	0	-0.3	0	-0.46	0	-0.33	0	-0.32	0	0	0	0
SNORA16A	1	17	0	17	0	0	0	-0.52	-0.43	0	0	0	-0.41	0	-0.94	-0.45	0	0	0	-0.38	0	-0.25	0	0	0	0	-0.43	0	-0.42	0	-0.37	0	0	0	-0.51	0	0	0	-0.3	0	-0.46	0	-0.33	0	-0.32	0	0	0	0
SNORA44	1	17	0	17	0	0	0	-0.52	-0.43	0	0	0	-0.41	0	-0.94	-0.45	0	0	0	-0.38	0	-0.25	0	0	0	0	-0.43	0	-0.42	0	-0.37	0	0	0	-0.51	0	0	0	-0.3	0	-0.46	0	-0.33	0	-0.32	0	0	0	0
SNORA61	1	17	0	17	0	0	0	-0.52	-0.43	0	0	0	-0.41	0	-0.94	-0.45	0	0	0	-0.38	0	-0.25	0	0	0	0	-0.43	0	-0.42	0	-0.37	0	0	0	-0.51	0	0	0	-0.3	0	-0.46	0	-0.33	0	-0.32	0	0	0	0
SNORD99	1	17	0	17	0	0	0	-0.52	-0.43	0	0	0	-0.41	0	-0.94	-0.45	0	0	0	-0.38	0	-0.25	0	0	0	0	-0.43	0	-0.42	0	-0.37	0	0	0	-0.51	0	0	0	-0.3	0	-0.46	0	-0.33	0	-0.32	0	0	0	0
TAF12	1	17	0	17	0	0	0	-0.52	-0.43	0	0	0	-0.41	0	-0.94	-0.45	0	0	0	-0.38	0	-0.25	0	0	0	0	-0.43	0	-0.42	0	-0.37	0	0	0	-0.51	0	0	0	-0.3	0	-0.46	0	-0.33	0	-0.32	0	0	0	0
TMEM51	1	17	0	17	-0.38	0	0	0	-0.28	0	0	0	0	0	-0.82	-0.5	0	0	0	-0.26	0	0	0	0	0	-0.25	0	0	0	0	-0.38	0	-0.42	0	-0.6	-0.31	0	0	-0.56	0	-0.43	-0.32	-0.34	0	-0.29	0	0	0	0
TOP1P2	22	17	0	17	0	0	0	0	0	-0.56	-0.41	-0.33	-0.3	0	0	-0.46	0	0	0	0	0	0	0	0	0	-0.16	0	0	-0.53	-0.3	-0.4	0	-0.65	0	-0.35	0	0	0	-0.55	0	0	0	0	-0.15	-0.28	0	-0.69	-0.56	0
TRNAU1AP	1	17	0	17	0	0	0	-0.52	-0.43	0	0	0	-0.41	0	-0.94	-0.45	0	0	0	-0.38	0	-0.25	0	0	0	0	-0.43	0	-0.42	0	-0.37	0	0	0	-0.51	0	0	0	-0.3	0	-0.46	0	-0.33	0	-0.32	0	0	0	0
UBIAD1	1	17	0	17	-0.45	0	0	0	0	0	0	0	-0.26	0	-0.87	-0.48	-0.28	0	0	-0.25	0	0	0	0	0	0	0	0	-0.32	0	-0.4	0	0	0	-0.68	-0.31	0	0	-0.62	0	-0.47	-0.38	-0.3	0	-0.32	0	0	0	0
UBXN10	1	17	0	17	-0.37	0	0	0	0	0	0	0	0	0	-0.76	-0.44	0	0	0	0	0	0	0	0	0	-0.2	-0.38	0	0	0	-0.35	-0.34	-0.36	-0.38	-0.54	-0.3	0	0	-0.56	-0.42	-0.46	-0.26	-0.3	0	-0.28	0	0	0	0
WWOX	16	17	0	17	0	0	0	0	0	0	0	0	-0.61	0	0	-0.41	-0.6	-0.65	0	-0.48	0	-0.66	0	-0.37	0	0	-0.41	-0.63	0	0	0	0	-0.8	-0.36	0	0	-0.58	-0.54	-0.4	0	0	0	0	0	0	-0.46	0	-0.56	0
ZDHHC18	1	17	0	17	0	0	0	-0.47	-0.42	0	0	0	-0.34	0	-0.9	-0.45	-0.25	0	0	0	0	-0.22	0	0	0	0	-0.37	0	-0.32	0	-0.41	0	0	0	-0.58	0	0	0	-0.31	0	-0.48	0	-0.33	0	-0.34	0	0	0	0
ZMYM5	13	17	0	17	0	0	-0.29	-0.43	0	-0.62	-0.3	-0.4	-0.49	0	0	0	0	-0.69	0	0	0	-0.67	0	-0.35	0	0	-0.87	0	-0.39	0	-0.36	0	0	0	0	0	0	0	0	0	-0.38	0	-0.6	0	0	0	-0.52	-0.49	0
ZNF436	1	17	0	17	0	0	0	0	-0.29	0	0	0	0	0	-0.88	-0.44	0	0	0	-0.35	0	0	0	0	0	-0.29	-0.38	0	0	0	-0.37	-0.4	-0.44	-0.39	0	0	0	0	-0.58	-0.52	-0.47	-0.31	-0.33	0	-0.32	0	0	0	0
ABCA10	17	16	16	0	0	0	0	0	0.45	0	0.85	0.4	0	0	2.38	0	0	0	0	0.43	0	0	0	0	0	0.44	0	0.39	0	0	1.22	0	0	0.25	0	0.81	0	0	0.44	0	0.62	0.41	1.46	0	0	0	0	0	0
ABCA5	17	16	16	0	0	0	0	0	0.45	0	0.85	0.4	0	0	1.8	0	0	0	0	0.43	0	0	0	0	0	0.44	0	0.39	0	0	1.22	0	0	0.25	0	0.81	0	0	0.44	0	0.62	0.41	1.46	0	0	0	0	0	0
ABCA6	17	16	16	0	0	0	0	0	0.45	0	0.85	0.4	0	0	2.39	0	0	0	0	0.43	0	0	0	0	0	0.44	0	0.39	0	0	1.22	0	0	0.25	0	0.81	0	0	0.44	0	0.62	0.41	1.46	0	0	0	0	0	0
ABL2	1	16	16	0	0	0.82	0	0	0	0	0.62	0	0.67	0	0	0	1.1	0.54	0	0	0	0	0	0.74	0.76	0	0.51	0	0	0	0	0	0	0.61	0	0.38	0.72	0	0	1.04	0.65	0	0	0	0	0	0.46	0	0
BAI1	8	16	16	0	0	0	0.73	0	1.34	0	0.82	0.99	0.51	0	0	0.7	0	0	0	1.16	0	0	0	0	1.69	0	0	0.49	0	0	0.4	0	0	0	0	0	0	0	0	0	0.8	0.69	0	1.09	0	1.15	0	0	0.43
BEYLA	8	16	16	0	0	0	0	0	1.16	0	0.65	1.09	0.59	0	0	0.97	0	0	0	0.85	0	0	0	0	1.59	0	0	0.65	0	0	0.44	0	0	0.52	0	0.44	0	1.05	0	0	0	0	0	0	0	0.35	0	0	0
BREA2	8	16	16	0	0.27	0	0	0	1.08	0	0.71	0.95	0.31	0	0	0	0	0	0	0.92	0.28	0	0	0	1.69	0	0	0.49	0	0	0	0	0	0	0	0	0	0	0	0	0.69	0.88	0	1.11	0	1.01	0	0	0.53
C1orf220	1	16	16	0	0	0.48	0	0	0	0	0.62	0	0.67	0	0	0	1.1	0.54	0	0	0	0	0	0.74	0.76	0	0.51	0	0	0	0	0	0	0.61	0	0.4	0.72	0	0	1.04	0.65	0	0	0	0	0	0.46	0	0
C1orf49	1	16	16	0	0	0.48	0	0	0	0	0.62	0	0.67	0	0	0	1.1	0.54	0	0	0	0	0	0.74	0.76	0	0.51	0	0	0	0	0	0	0.61	0	0.4	0.72	0	0	1.04	0.65	0	0	0	0	0	0.46	0	0
CENPL	1	16	16	0	0	0.46	0	0	0	0	0.62	0	0.67	0	0	0	1.1	0.54	0	0	0	0	0	0.74	0.74	0	0.51	0	0	0	0	0	0	0.61	0	0.45	0.72	0	0	1.04	0.65	0	0	0	0	0	0.47	0	0
CHD1L	1	16	16	0	0	0.96	0	0	0	0	0.56	0	0.64	0	0	0	1.04	0.52	0	0	0	0	0	0.75	0.78	0	0	0	0	0	0.52	0	0	0.61	0	0	0.72	0.4	0	0.57	0.51	0	0.64	0	0	0	0	0.37	0
DARS2	1	16	16	0	0	0.46	0	0	0	0	0.62	0	0.67	0	0	0	1.1	0.54	0	0	0	0	0	0.74	0.74	0	0.51	0	0	0	0	0	0	0.61	0	0.45	0.72	0	0	1.04	0.65	0	0	0	0	0	0.47	0	0
DUSP12	1	16	16	0	0	1.01	0	0	0	0	0.62	0	0.67	0	0	0	1.1	0.54	0	0	0	0	0	0.74	0.77	0	0	0	0	0	0	0	0	0.61	0	0	0.72	0	0	1.04	0.65	0.39	0	0	0	0	0.47	0.44	0
ELK4	1	16	16	0	0	0.7	0.36	0	0	0	0.54	0	0	0	0	0.47	1.09	0	0	0	0	0	0	0.74	0.8	0	0.56	0	0	0	0	0	0	0	0	0.36	0.7	0	0	1.23	0.64	0	0	0	0	0	0.24	0.55	0
FAM163A	1	16	16	0	0	0.82	0	0	0	0	0.62	0	0.57	0	0	0	1.1	0.54	0	0	0	0	0	0.74	0.76	0	0.51	0	0	0	0	0	0	0.61	0	0.39	0.72	0	0	1.04	0.65	0	0	0	0	0	0.46	0	0
FAM20B	1	16	16	0	0	0.82	0	0	0	0	0.62	0	0.67	0	0	0	1.1	0.54	0	0	0	0	0	0.74	0.76	0	0.51	0	0	0	0	0	0	0.61	0	0.38	0.72	0	0	1.04	0.65	0	0	0	0	0	0.46	0	0
FAM83H	8	16	16	0	0.27	0	0	0	1.08	0	0.71	0.95	0.31	0	0	0	0	0	0	0.92	0.28	0	0	0	1.69	0	0	0.49	0	0	0	0	0	0	0	0	0	0	0	0	0.69	0.88	0	1.11	0	1.01	0	0	0.53
FMO5	1	16	16	0	0	0.96	0	0	0	0	0.56	0	0.64	0	0	0	1.04	0.52	0	0	0	0	0	0.75	0.78	0	0	0	0	0	0.52	0	0	0.61	0	0	0.72	0.4	0	0.57	0.51	0	0.64	0	0	0	0	0.37	0
GAS5	1	16	16	0	0	0.46	0	0	0	0	0.62	0	0.67	0	0	0	1.1	0.54	0	0	0	0	0	0.74	0.74	0	0.51	0	0	0	0	0	0	0.61	0	0.45	0.72	0	0	1.04	0.65	0	0	0	0	0	0.47	0	0
IER5	1	16	16	0	0	0.82	0.39	0	0	0	0.62	0	0.7	0	0	0	1.1	0	0	0	0	0	0	0.74	0.76	0	0.51	0	0	0	0	0	0	0.64	0	0.4	0.72	0	0	1.18	0.65	0	0	0	0	0	0.46	0	0
IPO9	1	16	16	0	0	0	0.37	0	0	0	0.57	0	0.53	0	0	0.46	1.09	0	0	0	0	0	0	0.73	0.8	0	0.65	0	0	0	0	0	0	0.58	0	0	0.7	0	0	1.07	0	0	0.52	0	0	0	0.23	0.47	0
KCNS1	20	16	16	0	0.32	0.33	0	0	0	0.63	0.47	0	0	0	0	0.44	0	0	0	0	0	0	0	0	0.35	0	0	0	0	0	0	0	0.43	0	0	0.31	0	0	0.39	0	0.64	0.52	0.82	0.5	0	0	0	0	0
LHX4	1	16	16	0	0	0.82	0	0	0	0	0.62	0	0.57	0	0	0	1.1	0.54	0	0	0	0	0	0.74	0.76	0	0.52	0	0	0	0	0	0	0.63	0	0	0.72	0	0	0.89	0.65	0	0	0	0	0	0.46	0.42	0
LOC339568	20	16	16	0	0	0	0	1.16	0	0.63	0.51	1.06	0	0	0	0.44	0	0	0	0	0	0	0	0	0.31	0	0	0	0	0	0	0	0.41	0	0.44	0	0	0	0.44	0.47	0.64	0	0.47	0.44	0	0	0.26	0	0
MAPK15	8	16	16	0	0.27	0	0	0	1.08	0	0.71	0.95	0.31	0	0	0	0	0	0	0.92	0.28	0	0	0	1.69	0	0	0.49	0	0	0	0	0	0	0	0	0	0	0	0	0.69	0.88	0	1.11	0	1.01	0	0	0.53
MFSD4	1	16	16	0	0	0.7	0.36	0	0	0	0.54	0	0	0	0	0.47	1.09	0	0	0	0	0	0	0.74	0.8	0	0.56	0	0	0	0	0	0	0	0	0.36	0.7	0	0	1.23	0.64	0	0	0	0	0	0.24	0.55	0
MGST3	1	16	16	0	0	0	0.38	0	0	0	0.62	0	0.67	0	0	0	1.1	0.54	0	0	0	0	0	0.74	0.77	0	0	0	0	0	0	0	0	0.61	0	0.39	0.72	0	0	1.04	0.65	0	0	0	0	0	0.47	0.35	0
MPZL1	1	16	16	0	0	0	0.33	0	0	0	0.62	0	0.67	0	0	0	1.1	0.54	0	0	0	0	0	0.74	0.77	0	0	0	0	0	0	0	0	0.61	0	0.42	0.72	0	0	1.04	0.65	0	0	0	0	0	0.47	0.39	0
MR1	1	16	16	0	0	0.82	0.39	0	0	0	0.62	0	0.7	0	0	0	1.1	0	0	0	0	0	0	0.74	0.76	0	0.51	0	0	0	0	0	0	0.64	0	0.4	0.72	0	0	1.18	0.65	0	0	0	0	0	0.46	0	0
MYOC	1	16	16	0	0	0	0.35	0	0	0	0.62	0	0.67	0	0	0	1.1	0.54	0	0	0	0	0	0.74	0.74	0	0.51	0	0	0	0	0	0	0.61	0	0.42	0.72	0	0	1.04	0.65	0	0	0	0	0	0.47	0	0
OR2T27	1	16	16	0	0	0.38	0.41	0	0	0	0	0	0.57	0	0	0.54	1.07	0	0	1.32	0	0	0	0.65	0.94	0	0.61	0	0	0	0	0	0	0.65	0.55	0.49	0.76	0.63	0	1.47	0	0	0.68	0	0	0	0	0	0
PCTP	17	16	16	0	0	0	0	0	0.56	0	0.42	0.36	0	0	1.33	0.7	0	0	0	0.47	0	0	0	0	0	0.41	0	0.4	0	0	1.23	0	0	0	0	0.81	0	0.96	0.43	0	0.56	0.37	1.34	0	0	0	0	0	0
PDIA3P	1	16	16	0	0	0.96	0	0	0	0	0.56	0	0.64	0	0	0	1.04	0.52	0	0	0	0	0	0.75	0.78	0	0	0	0	0	0.52	0	0	0.61	0	0	0.72	0.4	0	0.57	0.51	0	0.64	0	0	0	0	0.37	0
PRKAB2	1	16	16	0	0	0.96	0	0	0	0	0.56	0	0.64	0	0	0	1.04	0.52	0	0	0	0	0	0.75	0.78	0	0	0	0	0	0.52	0	0	0.61	0	0	0.72	0.4	0	0.57	0.51	0	0.64	0	0	0	0	0.37	0
RC3H1	1	16	16	0	0	0.46	0	0	0	0	0.62	0	0.67	0	0	0	1.1	0.54	0	0	0	0	0	0.74	0.74	0	0.51	0	0	0	0	0	0	0.61	0	0.45	0.72	0	0	1.04	0.65	0	0	0	0	0	0.47	0	0
SERPINC1	1	16	16	0	0	0.46	0	0	0	0	0.62	0	0.67	0	0	0	1.1	0.54	0	0	0	0	0	0.74	0.74	0	0.51	0	0	0	0	0	0	0.61	0	0.45	0.72	0	0	1.04	0.65	0	0	0	0	0	0.47	0	0
SLC45A3	1	16	16	0	0	0.7	0.36	0	0	0	0.54	0	0	0	0	0.47	1.09	0	0	0	0	0	0	0.74	0.8	0	0.56	0	0	0	0	0	0	0	0	0.36	0.7	0	0	1.23	0.64	0	0	0	0	0	0.24	0.55	0
SNORD44	1	16	16	0	0	0.46	0	0	0	0	0.62	0	0.67	0	0	0	1.1	0.54	0	0	0	0	0	0.74	0.74	0	0.51	0	0	0	0	0	0	0.61	0	0.45	0.72	0	0	1.04	0.65	0	0	0	0	0	0.47	0	0
SNORD47	1	16	16	0	0	0.46	0	0	0	0	0.62	0	0.67	0	0	0	1.1	0.54	0	0	0	0	0	0.74	0.74	0	0.51	0	0	0	0	0	0	0.61	0	0.45	0.72	0	0	1.04	0.65	0	0	0	0	0	0.47	0	0
SNORD74	1	16	16	0	0	0.46	0	0	0	0	0.62	0	0.67	0	0	0	1.1	0.54	0	0	0	0	0	0.74	0.74	0	0.51	0	0	0	0	0	0	0.61	0	0.45	0.72	0	0	1.04	0.65	0	0	0	0	0	0.47	0	0
SNORD75	1	16	16	0	0	0.46	0	0	0	0	0.62	0	0.67	0	0	0	1.1	0.54	0	0	0	0	0	0.74	0.74	0	0.51	0	0	0	0	0	0	0.61	0	0.45	0.72	0	0	1.04	0.65	0	0	0	0	0	0.47	0	0
SNORD76	1	16	16	0	0	0.46	0	0	0	0	0.62	0	0.67	0	0	0	1.1	0.54	0	0	0	0	0	0.74	0.74	0	0.51	0	0	0	0	0	0	0.61	0	0.45	0.72	0	0	1.04	0.65	0	0	0	0	0	0.47	0	0
SNORD77	1	16	16	0	0	0.46	0	0	0	0	0.62	0	0.67	0	0	0	1.1	0.54	0	0	0	0	0	0.74	0.74	0	0.51	0	0	0	0	0	0	0.61	0	0.45	0.72	0	0	1.04	0.65	0	0	0	0	0	0.47	0	0
SNORD78	1	16	16	0	0	0.46	0	0	0	0	0.62	0	0.67	0	0	0	1.1	0.54	0	0	0	0	0	0.74	0.74	0	0.51	0	0	0	0	0	0	0.61	0	0.45	0.72	0	0	1.04	0.65	0	0	0	0	0	0.47	0	0
SNORD79	1	16	16	0	0	0.46	0	0	0	0	0.62	0	0.67	0	0	0	1.1	0.54	0	0	0	0	0	0.74	0.74	0	0.51	0	0	0	0	0	0	0.61	0	0.45	0.72	0	0	1.04	0.65	0	0	0	0	0	0.47	0	0
SNORD80	1	16	16	0	0	0.46	0	0	0	0	0.62	0	0.67	0	0	0	1.1	0.54	0	0	0	0	0	0.74	0.74	0	0.51	0	0	0	0	0	0	0.61	0	0.45	0.72	0	0	1.04	0.65	0	0	0	0	0	0.47	0	0
SNORD81	1	16	16	0	0	0.46	0	0	0	0	0.62	0	0.67	0	0	0	1.1	0.54	0	0	0	0	0	0.74	0.74	0	0.51	0	0	0	0	0	0	0.61	0	0.45	0.72	0	0	1.04	0.65	0	0	0	0	0	0.47	0	0
SOAT1	1	16	16	0	0	0.82	0	0	0	0	0.62	0	0.57	0	0	0	1.1	0.54	0	0	0	0	0	0.74	0.76	0	0.51	0	0	0	0	0	0	0.61	0	0.38	0.72	0	0	1.04	0.65	0	0	0	0	0	0.46	0	0
STK4	20	16	16	0	0.32	0.33	0	0	0	0.63	0.47	0	0	0	0	0.44	0	0	0	0	0	0	0	0	0.35	0	0	0	0	0	0	0	0.43	0	0	0.31	0	0	0.39	0	0.64	0.52	0.82	0.5	0	0	0	0	0
STX6	1	16	16	0	0	0.82	0.39	0	0	0	0.62	0	0.7	0	0	0	1.1	0	0	0	0	0	0	0.74	0.76	0	0.51	0	0	0	0	0	0	0.64	0	0.4	0.72	0	0	1.18	0.65	0	0	0	0	0	0.46	0	0
THEM4	1	16	16	0	0	0.65	0	0	0	0	0.57	0	0.63	0	0.37	0	1.02	0.51	0	0	0	0	0	0.76	0.8	0	0	0	0	0	0	0	0	0.61	0	0.35	0.71	0	0	0.77	0.5	0	0.65	0	0	0	0	0.37	0
TMEM100	17	16	16	0	0	0	0	0	0.56	0	0.42	0.36	0	0	1.33	0.7	0	0	0	0.47	0	0	0	0	0	0.41	0	0.4	0	0	1.23	0	0	0	0	0.81	0	0.96	0.43	0	0.56	0.37	1.34	0	0	0	0	0	0
TMEM68	8	16	16	0	0	0	0	0	1.23	0	0	1.09	0.63	0	1.95	1.11	0	0	0	0.85	0	0	0	0	1.54	0	0	0.72	0	0	0.47	0	0	0	0	0	0	1.05	0	0	0	1.23	0	0.6	0	0.42	0	0	0
TOR3A	1	16	16	0	0	0.82	0	0	0	0	0.62	0	0.67	0	0	0	1.1	0.54	0	0	0	0	0	0.74	0.76	0	0.51	0	0	0	0	0	0	0.61	0	0.38	0.72	0	0	1.04	0.65	0	0	0	0	0	0.46	0	0
UHMK1	1	16	16	0	0	1.01	0	0	0	0	0.62	0	0.67	0	0.42	0	1.1	0.54	0	0	0	0	0	0.74	0.77	0	0	0	0	0	0	0	0	0.61	0	0.41	0.72	0	0	1.04	0.65	0	0	0	0	0	0.47	0	0
VANGL2	1	16	16	0	0.21	0.83	0.36	0	0	0	0.57	0	0.67	0	0	0	1.02	0.49	0	0	0	0	0	0.75	0.8	0	0	0	0	0	0	0	0	0.61	0	0.38	0.72	0	0	1.17	0.49	0	0.5	0	0	0	0	0	0
WFDC5	20	16	16	0	0.32	0.33	0	0	0	0.63	0.47	0	0	0	0	0.44	0	0	0	0	0	0	0	0	0.35	0	0	0	0	0	0	0	0.43	0	0	0.31	0	0	0.39	0	0.64	0.52	0.82	0.5	0	0	0	0	0
ZBTB37	1	16	16	0	0	0.46	0	0	0	0	0.62	0	0.67	0	0	0	1.1	0.54	0	0	0	0	0	0.74	0.74	0	0.51	0	0	0	0	0	0	0.61	0	0.45	0.72	0	0	1.04	0.65	0	0	0	0	0	0.47	0	0
ZNF16	8	16	16	0	0.58	0	0.64	0	0.99	0	0.74	1	0	0	0	0.8	0	0	0	0.96	0	0	0	0	1.7	0	0	0.72	0	0	0	0	0	0	0	0	0	0	0	0	0.85	1	0	0.8	0	0.97	0	0	0
ZNF250	8	16	16	0	0.58	0	0.64	0	0.99	0	0.74	1	0	0	0	0.8	0	0	0	0.96	0	0	0	0	1.7	0	0	0.72	0	0	0	0	0	0	0	0	0	0	0	0	0.85	1	0	0.8	0	0.97	0	0	0
ZNF707	8	16	16	0	0.27	0	0	0	1.08	0	0.71	0.95	0.31	0	0	0	0	0	0	0.92	0.28	0	0	0	1.69	0	0	0.49	0	0	0	0	0	0	0	0	0	0	0	0	0.69	0.88	0	1.11	0	1.01	0	0	0.53
ABCA8	17	16	15	1	0	0	0	0	0.45	0	0.85	0.4	0	0	2.4	0	0	0	0	0.43	0	0	0	0	0	0.44	0	0.39	0	0	1.22	0	0	0	0	0.81	0	0	0.44	0	0.62	0.41	1.46	0	0	0	0	-0.49	0
C1orf227	1	16	15	1	0	0	0	0	0	0	0.62	0	0	0	0	0.5	1.11	0	0	0	0	0	0	0.74	0.76	0	0.52	0	0	0	0	0	0	0.63	0	0.4	0.73	0.71	-0.45	1.22	0.59	0	0.58	0	0	0	0.48	0	0
CDH9	5	16	15	1	-0.11	0	0	0	0	0	0	0	0	0	0.28	0	0.66	0	0	0	0	0	0	0.5	0	0	0	0.44	0.27	0	0	0	0.26	0.26	0.57	0	0	0	0	0.25	0.41	0.66	1.17	0	0.23	0	0.67	0	0
CNST	1	16	15	1	0	0.44	0	0	0	0	0.59	0	0	0	0	0.48	1.04	0	0	1.14	0	0	0	0.72	0.75	0	0.48	0	0	0	0	0	0	0.57	0	0.53	0.69	0.63	-0.46	1.44	0	0	0	0	0	0	0.42	0	0
GNG4	1	16	15	1	0	0.49	0	0	0	0	0	0	0.63	0	0	0.48	1.09	0	0	1.17	0	0	0	0.73	0.78	0	0.54	0	0	0	0	0	0	0	0	0.52	0.69	0.6	-0.48	1.12	0.55	0	0	0	0	0	0.44	0	0
HLF	17	16	15	1	0	0	0	0	0.47	0	0.42	0.36	0	0	1.33	0.7	0	0	0	0.46	0	0	0	-0.78	0	0.29	0	0.41	0	0	1.23	0	0	0	0	0.81	0	0.96	0	0	0.44	0.37	1.34	0	0	0	0	0	0
LOC149134	1	16	15	1	0	0.44	0	0	0	0	0.59	0	0.5	0	0	0.48	1.04	0	0	1.14	0	0	0	0.72	0.75	0	0.48	0	0	0	0	0	0	0.57	0	0.53	0.69	0	-0.46	1.44	0	0	0	0	0	0	0.42	0	0
LQK1	1	16	15	1	0	0	0	0	0	0	0.62	0	0	0	0	0.5	1.11	0	0	0	0	0	0	0.74	0.76	0	0.52	0	0	0	0	0	0	0.63	0	0.4	0.73	0.71	-0.45	1.22	0.59	0	0.58	0	0	0	0.48	0	0
LYN	8	16	15	1	0	0	0	-0.48	1.23	0	0	1.09	0.7	0	1.95	1.11	0	0	0	0.85	0	0	0	0	1.54	0	0	0.72	0	0	0	0	0	0	0	0	0	1.05	0	0	0	1.23	0	0.6	0	0.42	0	0	0
MIR320B2	1	16	15	1	0	0.51	0	0	0	0	0	0	0	0	0	0.51	1.12	0	0	1.13	0	0	0	0.76	0.67	0	0.5	0	0	0	0	0	0	0.57	0	0.37	0.69	0.66	-0.45	1.19	0.56	0	0	0	0	0	0.36	0	0
NVL	1	16	15	1	0	0.51	0	0	0	0	0	0	0	0	0	0.51	1.12	0	0	1.13	0	0	0	0.76	0.67	0	0.5	0	0	0	0	0	0	0.57	0	0.37	0.69	0.66	-0.45	1.19	0.56	0	0	0	0	0	0.36	0	0
PLCB1	20	16	15	1	0.22	0.3	0	0.34	0	0.61	0.36	0	0	0	-0.49	0.42	0	0	0	0	0	0	0	0	0.28	0	0	0	0	0	0	0.7	0.41	0.25	0.48	0	0	0	0	0.47	0.3	0	0	0	0	0	0.52	0	0
RPS20	8	16	15	1	0	0	0	-0.48	1.23	0	0	1.09	0.7	0	1.95	1.11	0	0	0	0.85	0	0	0	0	1.54	0	0	0.72	0	0	0	0	0	0	0	0	0	1.05	0	0	0	1.23	0	0.6	0	0.42	0	0	0
SNORD54	8	16	15	1	0	0	0	-0.48	1.23	0	0	1.09	0.7	0	1.95	1.11	0	0	0	0.85	0	0	0	0	1.54	0	0	0.72	0	0	0	0	0	0	0	0	0	1.05	0	0	0	1.23	0	0.6	0	0.42	0	0	0
TFB2M	1	16	15	1	0	0.44	0	0	0	0	0.59	0	0	0	0	0.48	1.04	0	0	1.14	0	0	0	0.72	0.75	0	0.48	0	0	0	0	0	0	0.57	0	0.53	0.69	0.63	-0.46	1.44	0	0	0	0	0	0	0.42	0	0
UBE2V2	8	16	15	1	0	0	0	-0.57	0.87	0	0.56	1.09	0	0	1.84	1.11	0	0	0	0.85	0	0	0	0	1.54	0	0	0.72	0	0	0	0	0	0	0	0.4	0	1.05	0	0	0	1.23	0	0	0	0.42	0	0	0
ZNF670	1	16	15	1	0	0.44	0	0	0	0	0	0	0.56	0	0	0.48	1.04	0	0	1.14	0	0	0	0.72	0.75	0	0	0	0	0	0	0	0	0.57	0	0.53	0.69	0.61	-0.46	1.44	0	0	0.61	0	0	0	0.42	0	0
AFMID	17	16	13	3	0	0	0	0	0.32	0	0.74	0	0	0	0	0	0	0	0	0.42	0	0	0	0.3	0.25	0.51	0	0	-0.35	0	1.25	0	0	0	0	0	0	0.55	0	0	0	0.28	0.65	0	0	0	0	-0.64	0
BIRC5	17	16	13	3	0	0	0	0	0.32	0	0.74	0	0	0	0	0	0	0	0	0.42	0	0	0	0.3	0.25	0.51	0	0	-0.35	0	1.25	0	0	0	0	0	0	0.55	0	0	0	0.28	0.65	0	0	0	0	-0.64	0
EPR1	17	16	13	3	0	0	0	0	0.32	0	0.74	0	0	0	0	0	0	0	0	0.42	0	0	0	0.3	0.25	0.51	0	0	-0.35	0	1.25	0	0	0	0	0	0	0.55	0	0	0	0.28	0.65	0	0	0	0	-0.64	0
LOC283999	17	16	13	3	0	0	0	0	0.32	0	0.74	0	0	0	0	0	0	0	0	0.42	0	0	0	0.3	0.25	0.51	0	0	-0.35	0	1.25	0	0	0	0	0	0	0.55	0	0	0	0.28	0.65	0	0	0	0	-0.64	0
SOCS3	17	16	13	3	0	0	0	0	0.32	0	0.74	0	0	0	0	0	0	0	0	0.42	0	0	0	0.3	0.25	0.51	0	0	-0.35	0	1.25	0	0	0	0	0	0	0.55	0	0	0	0.28	0.65	0	0	0	0	-0.64	0
TK1	17	16	13	3	0	0	0	0	0.32	0	0.74	0	0	0	0	0	0	0	0	0.42	0	0	0	0.3	0.25	0.51	0	0	-0.35	0	1.25	0	0	0	0	0	0	0.55	0	0	0	0.28	0.65	0	0	0	0	-0.64	0
GPR124	8	16	12	4	0	0	2.52	0	0	0	0	0	0	0	0	0	0	0	0	0	0	0	0	1.85	1.49	0	2.19	-0.62	0	0	1.89	0.59	0	0	-0.39	0	0	0	0	0	0	0	1.58	1.4	-0.3	1.55	0	0	2.43
PLEKHA2	8	16	12	4	0	0	2.52	0	-0.48	0	0	0	0.6	0	0	0	0	0	0	-0.58	0	0	0	1.88	1.49	0	0.93	-0.62	0	0	1.89	0	0	-0.35	0	0	0	0.63	0	0	0	0	0	1.19	0	1.55	0	0	2.43
PRKCA	17	16	12	4	0	0	0	0	0	0	0.82	0.41	0	0	2.05	0.65	0	0	0	0.42	0	0	-0.33	0	0	0.46	-0.42	0	0	0	1.28	0	0	0	-0.43	0.78	0	0.66	0	0	0	0	1.43	0	0	0	0	-0.54	0
ANK1	8	16	11	5	-0.56	0	1.59	0	-0.31	0	0	0	0.54	0	0	0	0	0	0	-0.55	0	0	0	1.88	0	0	0	-0.62	0	0	-0.37	0	0	0.74	0	0	0	0.65	0	0	0	0	0	0.74	0	1.55	0	0	2.43
FGFR1	8	16	11	5	0	0	2.52	0	-0.48	0	0	0	0	0	0	0	0	0	0	-0.58	0	0	0	1.88	1.49	0	0.93	-0.62	0	0	1.89	0	0	-0.35	0	0	0	0	0	0	0	0	1.22	1.19	0	1.55	0	0	2.43
PLAT	8	16	11	5	0	0	1.59	0	-0.36	0	0	0.97	0	0	0	0	0	0	0	-0.55	0	0	0	1.88	-0.58	0	0.53	-0.62	0	0	-0.37	0	0	0.74	0	0	0	0	0	0	0	0	1.36	0.59	0	1.55	0	0	0
SKAP1	17	16	11	5	0	0	0	0	0	0	0	0.4	0	0	1.21	0.7	0	0	0	0.38	0	0	-0.32	0	0	0.38	-0.33	0.37	0	0	0	0	0	0	-0.35	0.71	0	0	0.4	-0.39	0.98	0	1.36	0	0	0	0	-0.51	0
DKK4	8	16	10	6	0	0	1.59	0	-0.36	0	0	0.97	0	0	0	0	0	0	0	-0.55	0	0	0	1.88	-0.58	0	0.53	-0.62	0	0	-0.37	0	0	0.74	0	0	0	0.64	0	0	0	0	0	0.59	0	0	0	0	0
GOLGA7	8	16	10	6	0	0	1.59	0	-0.31	0	0	0	0.6	0	0	0	0	0	0	-0.55	0	0	0	1.88	0	0	0.5	-0.62	0	0	-0.37	0	0	-0.36	0	0	0	0.67	0	0	0	0	-0.58	0	0	1.55	0	0	2.43
AGPAT6	8	16	9	7	-0.56	0	1.59	0	-0.31	0	0	0	0	0	0	0	0	0	0	-0.55	0	0	0	1.88	0	0	0.5	-0.62	0	0	-0.37	0	0	-0.36	0	0	0	0	0	0	0	0	-0.58	0.9	0	1.55	0	0	2.43
C17orf71	17	16	9	7	0	0	0	0	0	0	0.77	0	-0.32	0	1.24	0.7	0	0	0	0	0	0	-0.36	-0.34	0	0	-0.37	0	-0.32	0	1.78	0	0	0	-0.49	0.76	0	0.88	0	-0.22	0	0	1.34	0	0	0	0	0	0
GDPD1	17	16	9	7	0	0	0	0	0	0	0.77	0	-0.32	0	1.24	0.7	0	0	0	0	0	0	-0.36	-0.34	0	0	-0.37	0	-0.32	0	1.78	0	0	0	-0.49	0.76	0	0.88	0	-0.22	0	0	1.34	0	0	0	0	0	0
HELZ	17	16	9	7	0	0	0	0	0	0	0.82	0.45	-0.35	0	0	0.65	0	0	0	0	0	0	-0.36	0	0	0	-0.42	0	-0.38	0	1.28	0	0	0	-0.62	0.71	0	0.61	0	-0.25	0	0	1.43	0	0	0	0	-0.54	0
KCNE3	11	16	9	7	0	0	0.5	0	0	-0.61	0	0	0	0	1.22	0	0	2.05	0	0	0	0	0	0.51	0	0	0	0	0	0	0	0	-0.33	-0.34	-0.44	0.76	0	-0.58	-0.45	1.51	0	0.55	0	0	0	-0.47	2.2	0	0
LIPT2	11	16	9	7	0	0	0.5	0	0	-0.61	0	0	0	0	1.22	0	0	2.05	0	0	0	0	0	0.51	0	0	0	0	0	0	0	0	-0.33	-0.34	-0.44	0.76	0	-0.58	-0.45	1.51	0	0.55	0	0	0	-0.47	2.2	0	0
POLD3	11	16	9	7	0	0	0.5	0	0	-0.61	0	0	0	0	1.22	0	0	2.05	0	0	0	0	0	0.51	0	0	0	0	0	0	0	0	-0.33	-0.34	-0.44	0.76	0	-0.58	-0.45	1.51	0	0.55	0	0	0	-0.47	2.2	0	0
PRR11	17	16	9	7	0	0	0	0	0	0	0.77	0	-0.32	0	1.24	0.7	0	0	0	0	0	0	-0.36	-0.34	0	0	-0.37	0	-0.32	0	1.78	0	0	0	-0.49	0.76	0	0.88	0	-0.22	0	0	1.34	0	0	0	0	0	0
RNF169	11	16	9	7	0	0	0.5	0	0	-0.61	0	0	0	0	1.65	0	0	2.05	0	0	0	0	0	0.5	0	0	0	0	0	0	0	0	-0.33	-0.34	-0.44	0.76	0	-0.58	-0.45	1.51	0	0.55	0	0	0	-0.47	2.2	0	0
EFCAB3	17	16	8	8	0	0	0	0	0	0	0.7	0	-0.32	0	1.4	0.67	0	0	0	0	0	0	-0.35	0	0	0	-0.46	0	-0.33	0	1.84	0	0	0	-0.54	0.82	0	0	0	0	0	0	1.61	-0.28	0	0	0	-0.53	0
TLK2	17	16	8	8	0	0	0	0	0	0	0.88	0	-0.32	0	1.4	0.67	0	0	0	0	0	0	-0.35	0	0	0	-0.46	0	-0.33	0	1.84	0	0	0	-0.54	0.82	0	0	0	0	0	0	1.61	-0.28	0	0	0	-0.53	0
NRG1	8	16	7	9	0	0.35	0	0	0	0	0	-0.77	0.65	0	-1.14	0	0	0	0	-0.5	0	0	0	2.24	0	0	-0.5	-0.62	0	0	-0.7	0	0.36	0	0	0	0	0.71	0	0.44	0	0	-0.55	0	0	0	0	0	-0.5
ALG8	11	16	6	10	0	0	0.52	0	-0.51	-0.61	0	0	-0.31	0	0	0	0	2.7	0	-0.33	0	0	0	0	0	0	0	0	0	0	0	0	-0.4	-0.36	-0.51	0.94	0	0	-0.45	3.15	0	0	-0.59	0	0	-0.47	2.2	0	0
HOXB13	17	16	6	10	0	0	0	0	0	0	0	0	-0.3	0	0	0.7	0	0	0	0	0	0	-0.34	-0.36	0	0	-0.38	0	-0.3	0	0.6	0	-0.19	0	-0.5	0.71	0	0	0	0	0.98	0	1.39	0	-0.31	0	0	-0.5	0
KCTD14	11	16	6	10	0	0	0.52	0	-0.51	-0.61	0	0	-0.31	0	0	0	0	2.7	0	-0.33	0	0	0	0	0	0	0	0	0	0	0	0	-0.4	-0.36	-0.51	0.94	0	0	-0.45	3.15	0	0	-0.59	0	0	-0.47	2.2	0	0
NCRNA00253	17	16	6	10	0	0	0	0	0	0	0	0	-0.3	0	0	0.7	0	0	0	0	0	0	-0.34	-0.36	0	0	-0.38	0	-0.3	0	0.6	0	-0.19	0	-0.5	0.71	0	0	0	0	0.98	0	1.39	0	-0.31	0	0	-0.5	0
NDUFC2	11	16	6	10	0	0	0.52	0	-0.51	-0.61	0	0	-0.31	0	0	0	0	2.7	0	-0.33	0	0	0	0	0	0	0	0	0	0	0	0	-0.4	-0.36	-0.51	0.94	0	0	-0.45	3.15	0	0	-0.59	0	0	-0.47	2.2	0	0
PRAC	17	16	6	10	0	0	0	0	0	0	0	0	-0.3	0	0	0.7	0	0	0	0	0	0	-0.34	-0.36	0	0	-0.38	0	-0.3	0	0.6	0	-0.19	0	-0.5	0.71	0	0	0	0	0.98	0	1.39	0	-0.31	0	0	-0.5	0
THRSP	11	16	6	10	0	0	0.52	0	-0.51	-0.61	0	0	-0.31	0	0	0	0	2.7	0	-0.33	0	0	0	0	0	0	0	0	0	0	0	0	-0.4	-0.36	-0.51	0.94	0	0	-0.45	3.15	0	0	-0.59	0	0	-0.47	2.2	0	0
TTLL6	17	16	6	10	0	0	0	0	0	0	0	0	-0.3	0	0	0.7	0	0	0	0	0	0	-0.34	-0.36	0	0	-0.38	0	-0.3	0	0.6	0	-0.19	0	-0.5	0.71	0	0	0	0	0.98	0	1.39	0	-0.31	0	0	-0.5	0
TUSC3	8	16	6	10	0	0	0	0	0	0	0	-0.77	0.65	0	0	0	0	0	0	-0.51	0	0	0	-0.83	-0.6	0	-0.54	-0.58	0.29	0	-0.68	0	0	0	0	0	0	0.7	0	0.47	0	0	1.67	0	0	-0.5	0	0	-0.48
USP35	11	16	6	10	0	0	0.52	0.74	-0.51	-0.61	0	0	-0.31	0	0	0	0	2.7	0	-0.33	0	0	0	0	0	0	0	0	0	0	0	0	-0.4	-0.36	-0.51	0.94	0	0	-0.45	3.15	0	0	-0.59	0	0	-0.47	0	0	0
CHCHD8	11	16	5	11	0	0	0.5	0	0	-0.61	0	0	-0.34	0	1.98	0	0	2.05	0	-0.33	0	0	0	0	0	0	-0.35	0	-0.33	0	0	0	-0.43	-0.38	-0.53	0.76	0	-0.58	-0.5	0	0	0	0	0	0	-0.47	0	0	0
LOC286135	8	16	5	11	0	0.43	0	0	0	0	0	-0.77	0.56	0	-1.28	0	0	0	0	-0.52	0	0	0	-0.81	-0.59	0	0	-0.62	0	0	-0.7	0	0	0	0	0	0	-0.57	0	0	0	-0.54	1.38	0.89	0	-0.51	0	0	0
MRPL48	11	16	5	11	0	0	0.5	0	0	-0.61	0	0	-0.34	0	1.98	0	0	2.05	0	-0.33	0	0	0	0	0	0	-0.35	0	-0.33	0	0	0	-0.43	-0.38	-0.53	0.76	0	-0.58	-0.5	0	0	0	0	0	0	-0.47	0	0	0
PAAF1	11	16	5	11	0	0	0.5	0	0	-0.61	0	0	-0.34	0	1.98	0	0	2.05	0	-0.33	0	0	0	0	0	0	-0.35	0	-0.33	0	0	0	-0.43	-0.38	-0.53	0.76	0	-0.58	-0.5	0	0	0	0	0	0	-0.47	0	0	0
RAB6A	11	16	5	11	0	0	0.5	0	0	-0.61	0	0	-0.34	0	1.98	0	0	2.05	0	-0.33	0	0	0	0	0	0	-0.35	0	-0.33	0	0	0	-0.43	-0.38	-0.53	0	0	-0.58	-0.5	0	0	0	0	0	0	-0.47	1.24	0	0
C8orf75	8	16	4	12	0	0.43	0	0	0	0	0	-0.77	0.56	0	-1.28	-0.39	0	0	0	-0.52	0	0	0	-0.81	-0.59	0	0	-0.62	0	0	-0.7	0	0	0	0	0	0	-0.57	0	0	0	-0.54	1.38	0	0	-0.51	0	0	0
C8orf79	8	16	4	12	0	0.36	0	-0.55	0	0	0	-0.77	0.65	0	0	-0.43	0	0	0	-0.52	0	0	0	-0.83	-0.6	0	-0.54	-0.58	0	0	-0.68	0	0	0	0	0	0	0.7	0	0	0	0	-0.59	0	0	-0.5	0	0	0
ESCO2	8	16	4	12	0	0.45	0	-0.58	0	0	0	-0.77	0.59	0	0	-0.39	0	0	0	-0.52	0	0	0	-0.81	0	0	-0.39	-0.62	0	0	-0.7	0	0	0	0	0	0	-0.57	0	0	0	-0.54	-0.58	0	0	1.24	0	0	0
MYO18A	17	16	4	12	0	0	0	0	0	0	0	0	-0.33	0	-0.88	0	0	0	0	0	0	-0.18	-0.34	0	0.22	-0.25	-0.38	0	-0.29	0	0	0	0	0	-0.58	0.49	0	0	0	0	1.13	0	0	0	-0.33	0	0	-0.53	0
PBK	8	16	4	12	0	0.45	0	-0.58	0	0	0	-0.77	0.59	0	0	-0.39	0	0	0	-0.52	0	0	0	-0.81	0	0	-0.39	-0.62	0	0	-0.7	0	0	0	0	0	0	-0.57	0	0	0	-0.54	-0.58	0	0	1.24	0	0	0
PHKB	16	16	4	12	0	0	0	0	0	0	0	0	-0.61	0	0.48	0	-0.6	-0.66	0	-0.49	0	-0.68	0	0.74	-0.35	0	-0.42	-0.62	0	0	0	0	0	0	0	0	-0.6	0	0	0	0	0.48	0	0	0	-0.48	0.34	-0.52	0
SCML4	6	16	4	12	0.35	0	0	0	0	0	-0.5	0	0	0	0	0.48	-0.6	-0.6	-0.44	0	0	0	-0.33	0.55	0	0	0	0	0	0	0	0	0	0	-0.51	0	0	-0.53	-0.43	0	0	0	-0.56	0	0	-0.5	-0.51	-0.48	0
WRN	8	16	4	12	0	0.38	0	0	0	0	0	-0.77	0.65	0	-1.14	0	0	0	0	-0.52	0	0	0	0	-0.59	0	-0.5	-0.62	0	0	-0.7	0	0	0	0	0	0	-0.57	0	0.44	0	-0.54	-0.55	0	0	-0.51	0	0	0
AMICA1	11	16	3	13	0	0	0	0	-0.36	0	0	-0.37	0	0	-0.56	0	0	-0.6	0	0	0	0	0	0.51	0	0	0	0	0	0	-0.69	0	-0.32	-0.35	-0.5	0	0	-0.6	-0.51	-0.45	0	0	-0.55	0	0	-0.49	0	0	0.55
EI24	11	16	3	13	0	0	0.55	0	0	-0.56	0	0	0	0	0	0	0	-0.6	0	0	0	0	0	0.52	0	0	0	0	0	0	-0.69	0	-0.24	-0.36	-0.43	-0.51	0	-0.53	-0.46	-0.35	0	0	-0.56	0	0	-0.49	-0.57	0	0
KIRREL3	11	16	3	13	0	0	0.52	-0.56	-0.35	0	0	0	0	0	-0.48	0	0	-0.6	0	0	0	0	0	0.54	0	0	0	0	0	0	-0.69	0	0	0	-0.52	-0.57	0	-0.52	-0.48	0	0	0	-0.56	0	0	-0.49	-0.85	0	0
LZTS1	8	16	3	13	-0.37	0	0	0	0	0	0	-0.77	0.65	0	-0.23	-0.43	0	0	0	-0.46	0	0	0	-0.83	0	0	-0.43	-0.58	0	0	-0.68	0	0	-0.39	0	0	0	0.69	0	0	0	0	-0.55	0	0	-0.5	0	0	0
MIR1322	8	16	3	13	-0.56	0	0	0	0	0	0	-0.77	0.61	0	-0.22	-0.44	0	0	0	-0.47	0	0	0	-0.82	0	0	-0.43	-0.62	0	0	-0.72	0	0	-0.36	0	0	0	0.67	0	0	0	0	-0.56	0	0	-0.48	0	0	0
MIR598	8	16	3	13	-0.56	0	0	0	0	0	0	-0.77	0.61	0	-0.22	-0.44	0	0	0	-0.47	0	0	0	-0.82	0	0	-0.43	-0.62	0	0	-0.72	0	0	-0.36	0	0	0	0.67	0	0	0	0	-0.56	0	0	-0.48	0	0	0
MPZL2	11	16	3	13	0	0	0	0	-0.36	-0.58	0	-0.37	0	0	0	0	0	-0.6	0	0	0	0	0	0.51	0	0	0	0	0	0	-0.69	0	-0.32	-0.35	-0.5	0	0	-0.6	-0.51	-0.45	0	0	-0.55	0	0	-0.49	0	0	0.55
MPZL3	11	16	3	13	0	0	0	0	-0.36	-0.58	0	-0.37	0	0	0	0	0	-0.6	0	0	0	0	0	0.51	0	0	0	0	0	0	-0.69	0	-0.32	-0.35	-0.5	0	0	-0.6	-0.51	-0.45	0	0	-0.55	0	0	-0.49	0	0	0.55
NEFL	8	16	3	13	0	0	0	0	0	0	0	-0.77	0.63	0	-1.18	-0.42	0	0	0	-0.52	0	0	0	-0.81	-0.57	0	-0.45	-0.62	0	0	-0.7	0	0	0	0	0	0	-0.57	0	0.46	0	0	-0.58	0	0	-0.49	0	0	0
NEFM	8	16	3	13	0	0	0	0	0	0	0	-0.77	0.63	0	-1.18	-0.42	0	0	0	-0.52	0	0	0	-0.81	-0.57	0	-0.45	-0.62	0	0	-0.7	0	0	0	0	0	0	-0.57	0	0.46	0	0	-0.58	0	0	-0.49	0	0	0
NR2E1	6	16	3	13	0	0	0	0	0	0	-0.5	0	0	0	0	0.48	-0.6	-0.6	-0.44	0	0	0	-0.33	0.55	0	0	0	0	0	0	0	0	-0.31	0	-0.51	0	0	-0.53	-0.43	0	0	0	-0.56	0	0	-0.5	-0.51	-0.48	0
NUFIP2	17	16	3	13	0	0	0	0	0	0	0	0	-0.33	0	-0.75	0	0	0	0	0	0	0	-0.34	0	0	-0.25	-0.38	0	-0.29	0	0	0	-0.5	0	-0.58	0.49	0	0	0	-0.6	1.13	0	0	0	-0.33	0	0	-0.53	0
OSTM1	6	16	3	13	0	0	0	0	0	0	-0.5	0	0	0	0	0.48	-0.6	-0.6	-0.44	0	0	0	-0.33	0.55	0	0	0	0	0	0	0	0	-0.31	0	-0.51	0	0	-0.53	-0.43	0	0	0	-0.56	0	0	-0.5	-0.51	-0.48	0
PINX1	8	16	3	13	-0.56	0	0	0	0	0	0	-0.77	0.61	0	-0.22	-0.44	0	0	0	-0.47	0	0	0	-0.82	0	0	-0.43	-0.62	0	0	-0.72	0	0	-0.36	0	0	0	0.67	0	0	0	0	-0.56	0	0	-0.48	0	0	0
PURG	8	16	3	13	0	0	0	0	0	0	0	-0.77	0.65	0	-1.14	0	0	0	0	-0.52	0	0	0	-0.81	-0.59	0	-0.5	-0.62	0	0	-0.7	0	0	0	0	0	0	-0.57	0	0.44	0	-0.54	-0.55	0	0	-0.51	0	0	0
SEC63	6	16	3	13	0	0	0	0	0	0	-0.5	0	0	0	0	0.48	-0.6	-0.6	-0.44	0	0	0	-0.33	0.55	0	0	0	0	0	0	0	0	-0.31	0	-0.51	0	0	-0.53	-0.43	0	0	0	-0.56	0	0	-0.5	-0.51	-0.48	0
SNX3	6	16	3	13	0	0	0	0	0	0	-0.5	0	0	0	0	0.48	-0.6	-0.6	-0.44	0	0	0	-0.33	0.55	0	0	0	0	0	0	0	0	-0.31	0	-0.51	0	0	-0.53	-0.43	0	0	0	-0.56	0	0	-0.5	-0.51	-0.48	0
TAOK1	17	16	3	13	0	0	0	0	0	0	0	0	-0.33	0	-0.75	0	0	0	0	0	0	0	-0.34	0	0	-0.25	-0.38	0	-0.29	0	0	0	-0.5	0	-0.58	0.49	0	0	0	-0.6	1.13	0	0	0	-0.33	0	0	-0.53	0
TEX15	8	16	3	13	0	0.43	0	0	0	0	0	-0.77	0.65	0	-1.14	0	0	0	0	-0.52	0	0	0	-0.81	-0.59	0	-0.5	-0.62	0	0	-0.7	0	0	0	0	0	0	-0.57	0	0	0	-0.54	-0.55	0	0	-0.51	0	0	0
XKR6	8	16	3	13	-0.56	0	0	0	0	0	0	-0.77	0.61	0	-0.22	-0.44	0	0	0	-0.47	0	0	0	-0.82	0	0	-0.43	-0.62	0	0	-0.72	0	0	-0.36	0	0	0	0.67	0	0	0	0	-0.56	0	0	-0.48	0	0	0
CDCA2	8	16	2	14	0	0	0	-0.51	0	0	0	-0.77	0.63	0	-1.18	-0.42	0	0	0	-0.52	0	0	0	-0.81	-0.57	0	-0.45	-0.62	0	0	-0.7	0	0	0	0	0	0	-0.57	0	0	0	0	-0.58	0	0	-0.49	0	0	0
CDK19	6	16	2	14	0	0	0	0	0	0	-0.5	0	0	0	0	0.48	-0.59	-0.6	-0.46	0	0	0	-0.34	0.55	0	0	0	0	-0.35	0	0	0	-0.35	0	-0.56	0	0	-0.53	-0.52	0	0	0	-0.56	0	0	-0.5	-0.53	-0.45	0
DOCK5	8	16	2	14	0	0	0	-0.51	0	0	0	-0.77	0.63	0	-1.18	-0.42	0	0	0	-0.52	0	0	0	-0.81	-0.57	0	-0.45	-0.62	0	0	-0.7	0	0	0	0	0	0	-0.57	0	0	0	0	-0.58	0	0	-0.49	0	0	0
EBF2	8	16	2	14	0	0	0	-0.61	0	0	0	-0.77	0.63	0	-1.25	-0.43	0	0	0	-0.52	0	0	0	-0.81	0	0	-0.45	-0.62	0	0	-0.7	0	0	-0.37	0	0	0	-0.57	0	0	0	0	-0.58	0	0	-0.49	0	0	0
ENTPD4	8	16	2	14	0	0	0	-0.68	-0.35	0	0	-0.77	0.63	0	0	-0.44	0	0	0	-0.49	0	0	0	-0.81	0	0	-0.36	-0.62	0	0	-0.7	0	0	-0.33	0	0	0	-0.54	0	0	0	0	-0.58	0	0	-0.49	0	0	0
FAM118B	11	16	2	14	0	0	0	-0.56	-0.35	-0.56	0	0	0	0	-0.48	0	0	-0.6	0	0	0	0	0	0	0	0	0	0	0	0	-0.69	0	0	0	-0.52	0	0	-0.53	-0.48	-0.35	0	0	-0.56	0	0	-0.49	-0.57	0	0.48
FEZ1	11	16	2	14	0	0	0.55	0	0	-0.56	0	0	0	0	0	0	0	-0.6	0	0	0	0	0	0	0	0	0	0	0	-0.23	-0.69	0	-0.24	-0.36	-0.43	0	0	-0.53	-0.46	-0.35	0	0	-0.56	0	0	-0.49	-0.57	0	0
GNRH1	8	16	2	14	0	0	0	-0.51	0	0	0	-0.77	0.63	0	-1.18	-0.42	0	0	0	-0.52	0	0	0	-0.81	-0.57	0	-0.45	-0.62	0	0	-0.7	0	0	0	0	0	0	-0.57	0	0	0	0	-0.58	0	0	-0.49	0	0	0
KCTD9	8	16	2	14	0	0	0	-0.51	0	0	0	-0.77	0.63	0	-1.18	-0.42	0	0	0	-0.52	0	0	0	-0.81	-0.57	0	-0.45	-0.62	0	0	-0.7	0	0	0	0	0	0	-0.57	0	0	0	0	-0.58	0	0	-0.49	0	0	0
NXN	17	16	2	14	0	0	0	-0.63	0	-0.63	0	-0.42	-0.41	0	0	-0.52	0	0	0	0	0	0	0	0	0	0	0	-0.83	-0.36	0	0	0	0	0	0	0	0	0	-0.67	0	-0.49	0	0	0	0	0	-0.72	-0.61	-0.14
OAF	11	16	2	14	0	0	0	0	-0.28	0	0	-0.37	0	0	-0.55	0	0	-0.6	0	0	0	0	0	0	0	0	0	0	0	-0.21	-0.69	0	-0.21	-0.33	-0.5	0	0	-0.53	-0.51	0	0	0	-0.56	0	0	-0.49	0	0	0.44
RNMTL1	17	16	2	14	0	0	0	-0.63	0	-0.63	0	-0.42	-0.41	0	0	-0.52	0	0	0	0	0	0	0	0	0	0	0	-0.83	-0.36	0	0	0	0	0	0	0	0	0	-0.67	0	-0.49	0	0	0	0	0	-0.72	-0.61	-0.14
RPF2	6	16	2	14	0	0	0	0	0	0	-0.5	0	0	0	0	0.5	-0.59	-0.6	-0.46	0	0	0	-0.34	0.55	0	0	0	0	-0.35	0	0	0	-0.35	0	-0.56	0	0	-0.53	-0.52	0	0	0	-0.56	0	0	-0.5	-0.53	-0.45	0
RPUSD4	11	16	2	14	0	0	0	-0.56	-0.35	-0.56	0	0	0	0	-0.48	0	0	-0.6	0	0	0	0	0	0	0	0	0	0	0	0	-0.69	0	0	0	-0.52	0	0	-0.53	-0.48	-0.35	0	0	-0.56	0	0	-0.49	-0.57	0	0.48
SLC25A37	8	16	2	14	0	0	0	-0.68	-0.35	0	0	-0.77	0.63	0	0	-0.44	0	0	0	-0.49	0	0	0	-0.81	0	0	-0.36	-0.62	0	0	-0.7	0	0	-0.33	0	0	0	-0.54	0	0	0	0	-0.58	0	0	-0.49	0	0	0
TRIM29	11	16	2	14	0	0	0	0	-0.28	0	0	-0.37	0	0	-0.55	0	0	-0.6	0	0	0	0	0	0	0	0	0	0	0	-0.21	-0.69	0	-0.21	-0.33	-0.5	0	0	-0.53	-0.51	0	0	0	-0.56	0	0	-0.49	0	0	0.44
USP28	11	16	2	14	0	0	0	0	-0.39	-0.59	0	-0.35	0	0	0	0	0	-0.6	0	0	0	0	0	0.47	0	0	0	0	0	0	-0.69	0	-0.31	-0.35	-0.48	0	0	-0.52	-0.44	-0.33	0	0	-0.55	0	0	-0.49	0	0	0
ALOX12B	17	16	1	15	0	0	0	-0.62	0	-0.59	-0.39	-0.42	-0.28	0	-0.92	-0.49	0	0	0	0	0	0	0	0	0	0	0	-0.67	-0.28	0	0	0	0	0	0	0	0	0	0	0	-0.46	0	0	0	-0.37	0	-0.72	-0.61	0
ALOXE3	17	16	1	15	0	0	0	-0.62	0	-0.59	-0.39	-0.42	-0.28	0	-0.92	-0.49	0	0	0	0	0	0	0	0	0	0	0	-0.67	-0.28	0	0	0	0	0	0	0	0	0	0	0	-0.46	0	0	0	-0.37	0	-0.72	-0.61	0
APOA1	11	16	1	15	0	0	0	0	-0.36	-0.62	0	-0.37	0	0	0	0	0	-0.6	0	0	0	0	0	0	0	0	0	0	0	0	-0.69	0	-0.32	-0.34	-0.43	0	0	-0.52	-0.51	-0.38	0	0	-0.55	0	0	-0.49	-0.62	0	0
APOA4	11	16	1	15	0	0	0	0	-0.36	-0.62	0	-0.37	0	0	0	0	0	-0.6	0	0	0	0	0	0	0	0	0	0	0	0	-0.69	0	-0.32	-0.34	-0.43	0	0	-0.52	-0.51	-0.38	0	0	-0.55	0	0	-0.49	-0.62	0	0
APOC3	11	16	1	15	0	0	0	0	-0.36	-0.62	0	-0.37	0	0	0	0	0	-0.6	0	0	0	0	0	0	0	0	0	0	0	0	-0.69	0	-0.32	-0.34	-0.43	0	0	-0.52	-0.51	-0.38	0	0	-0.55	0	0	-0.49	-0.62	0	0
ASAM	11	16	1	15	0	0	0	-0.56	-0.43	-0.61	0	0	0	0	0	0	0	-0.6	0	0	0	0	0	0	0	-0.28	0	0	0	0	-0.69	0	-0.36	-0.37	-0.5	0	0	-0.53	-0.45	-0.42	0	0	-0.56	0	0	-0.49	0	0	0
BSX	11	16	1	15	0	0	0	-0.56	-0.43	-0.61	0	0	0	0	0	0	0	-0.6	0	0	0	0	0	0	0	-0.28	0	0	0	0	-0.69	0	-0.36	-0.37	-0.5	0	0	-0.53	-0.45	-0.42	0	0	-0.56	0	0	-0.49	0	0	0
C17orf103	17	16	1	15	0	0	0	0	0	0	0	0	-0.24	0	-0.89	-0.47	0	0	0	-0.42	0	0	-0.33	0	0	-0.28	-0.42	0	-0.27	0	0	0	0	0	-0.48	0	0	0	0	0	-0.45	0	-0.64	0	-0.32	0	-0.6	-0.54	0
C17orf97	17	16	1	15	0	0	0	-0.63	0	-0.63	0	-0.42	-0.41	0	-0.82	-0.52	0	0	0	0	0	0	0	0	0	0	0	-0.83	-0.36	0	0	0	0	0	-0.66	0	0	0	-0.67	0	-0.49	0	0	0	0	0	-0.72	-0.61	-0.14
C6orf221	6	16	1	15	0	0.39	0	0	-0.36	0	-0.5	0	0	0	0	0	0	-0.56	0	0	0	0	-0.35	0	0	0	0	0	-0.41	0	0	-0.34	-0.37	0	-0.65	0	0	-0.53	0	0	0	-0.38	-0.54	0	0	-0.5	-0.3	-0.49	0
C8orf74	8	16	1	15	-0.56	0	0	-0.62	0	0	0	0	0	0	-0.22	-0.44	0	0	0	-0.47	0	0	0	-0.82	0	0	-0.43	-0.62	0	0	-0.72	0	0	-0.36	0	0	0	0	0	0	0	0	-0.56	0	0	-0.48	0	0	-0.29
CALHM1	10	16	1	15	0	0	0	0	0	0	-0.52	0	-0.28	0	-0.26	0	-0.57	0	-0.54	0	0	0	0	0	0	0	-0.39	0	-0.3	0	-0.38	0	0	0	-0.33	0	0	0	0	0	-0.33	-0.62	-0.3	0	-0.32	-0.49	0	0	0.53
CALHM2	10	16	1	15	0	0	0	0	0	0	-0.52	0	-0.28	0	-0.26	0	-0.57	0	-0.54	0	0	0	0	0	0	0	-0.39	0	-0.3	0	-0.38	0	0	0	-0.33	0	0	0	0	0	-0.33	-0.62	-0.3	0	-0.32	-0.49	0	0	0.53
CCDC144NL	17	16	1	15	0	0	0	0	0	-0.64	0	0	0	0	0	-0.47	0	0	0	-0.42	0	0	-0.33	0	0	-0.28	-0.42	0	0	0	0	-0.33	-0.34	-0.38	-0.48	0	0	0	0	-0.44	-0.45	0	-0.64	0	0	0	-0.6	-0.54	0
DDX43	6	16	1	15	0	0.39	0	0	-0.36	0	-0.5	0	0	0	0	0	0	-0.56	0	0	0	0	-0.35	0	0	0	0	0	-0.41	0	0	-0.34	-0.37	0	-0.65	0	0	-0.53	0	0	0	-0.38	-0.54	0	0	-0.5	-0.3	-0.49	0
DNAH9	17	16	1	15	0	0	0	0	0	-0.57	0	0	0	0	-0.67	-0.43	0	0	0	-0.39	0	0	0	-0.35	0	0	-0.47	-0.67	0	0	0	0	0	-0.37	0	0	0	-0.55	-0.39	0	-0.46	0	-0.61	-0.72	0	0	0	-0.5	-0.39
FAM27L	17	16	1	15	0	0	0	0	0	-0.61	0	0	0	0	-0.82	-0.39	0	0	0	-0.39	0	0	-0.37	0	0	0	-0.5	0	0	0	0	0	-0.34	-0.42	-0.43	0	0	0	0	-0.4	-0.34	0	-0.57	0	0	0	0	-0.57	-0.49
FLJ25328	19	16	1	15	0	0	0	-0.56	0	0	-0.46	-0.4	0	0	-0.44	0	0	0	0	0	0	-0.23	0	0	0	0	-0.2	-0.28	-0.44	0	0	0	0	0	-0.5	-0.39	0	0	-0.35	0	-0.16	0	0	0	-0.27	0	0	0	0
FOXO1	13	16	1	15	0	0	0	-0.45	0	-0.6	0	-0.38	0	0	-0.77	0	-0.59	-0.59	0	-0.29	0	-0.64	0	-0.34	0	0	0	0	0	0	-0.39	0	0	0	0	0	0	0	-0.42	0	0.55	0	-0.55	0	0	0	-0.42	-0.46	0
FTO	16	16	1	15	-0.27	0	0	0	0	0	0	0	-0.61	0	0	-0.39	-0.6	-0.66	0	-0.53	0	-0.68	0	0.77	0	0	0	-0.62	0	0	0	0	0	-0.33	0	0	-0.58	0	-0.42	-0.33	0	0	0	0	0	-0.48	0	-0.51	0
HSPA8	11	16	1	15	0	0	0	-0.56	-0.43	-0.61	0	0	0	0	0	0	0	-0.6	0	0	0	0	0	0	0	-0.28	0	0	0	0	-0.69	0	-0.36	-0.37	-0.5	0	0	-0.53	-0.45	-0.42	0	0	-0.56	0	0	-0.49	0	0	0
IRX3	16	16	1	15	-0.27	0	0	0	0	0	0	0	-0.61	0	0	-0.39	-0.6	-0.66	0	0	0	-0.68	0	0.77	0	0	0	-0.62	0	0	0	0	0	-0.33	-0.46	0	-0.58	0	-0.42	-0.33	0	0	0	0	0	-0.48	0	-0.51	0
LOC341056	11	16	1	15	0	0	0	-0.56	-0.43	-0.61	0	0	0	0	0	0	0	-0.6	0	0	0	0	0	0	0	-0.28	0	0	0	0	-0.69	0	-0.36	-0.37	-0.5	0	0	-0.53	-0.45	-0.42	0	0	-0.56	0	0	-0.49	0	0	0
MCHR1	22	16	1	15	0.27	0	0	-0.49	0	-0.56	-0.4	-0.38	-0.37	0	0	-0.49	0	0	0	0	0	0	0	0	0	0	0	0	-0.54	0	-0.4	-0.37	-0.47	0	0	0	0	0	0	-0.55	0	-0.28	0	0	0	0	-0.74	-0.56	0
MIR1307	10	16	1	15	0	0	0	0	0	0	-0.52	0	-0.28	0	0	0	-0.57	0	-0.54	0	0	0	0	0	0	0	-0.39	0	-0.3	0	-0.38	0	0	0	-0.33	0	0	0	0	-0.56	-0.33	-0.62	-0.3	0	-0.32	-0.49	0	0	0.53
MIR320D1	13	16	1	15	0	0	0	-0.45	0	-0.6	0	-0.38	0	0	-0.77	0	-0.59	-0.59	0	-0.29	0	-0.64	0	-0.34	0	0	0	0	0	0	-0.39	0	0	0	0	0	0	0	-0.42	0	0.55	0	-0.55	0	0	0	-0.42	-0.46	0
MIR621	13	16	1	15	0	0	0	-0.45	0	-0.6	0	-0.38	0	0	-0.77	0	-0.59	-0.59	0	-0.29	0	-0.64	0	-0.34	0	0	0	0	0	0	-0.39	0	0	0	0	0	0	0	-0.42	0	0.55	0	-0.55	0	0	0	-0.42	-0.46	0
MKL1	22	16	1	15	0.27	0	0	-0.49	0	-0.56	-0.4	-0.38	-0.37	0	0	-0.49	0	0	0	0	0	0	0	0	0	0	0	0	-0.54	0	-0.4	-0.37	-0.47	0	0	0	0	0	0	-0.55	0	-0.28	0	0	0	0	-0.74	-0.56	0
MPHOSPH8	13	16	1	15	0	0	-0.29	-0.43	0	-0.62	-0.3	-0.4	0	0	0	0.52	0	-0.69	0	0	0	-0.67	0	-0.35	0	0	-0.87	0	0	0	-0.36	0	0	0	0	0	0	0	0	0	-0.38	0	-0.6	0	0	0	-0.52	-0.49	0
MRPS31	13	16	1	15	0	0	0	-0.45	0	-0.6	0	-0.38	0	0	-0.77	0	-0.59	-0.59	0	-0.29	0	-0.64	0	-0.34	0	0	0	0	0	0	-0.39	0	0	0	0	0	0	0	-0.42	0	0.55	0	-0.55	0	0	0	-0.42	-0.46	0
NEFH	22	16	1	15	0.3	0	0	0	0	-0.57	-0.4	-0.34	-0.3	0	-0.88	0	0	0	0	0	0	0	0	0	0	0	0	0	-0.51	0	-0.4	0	-0.45	0	-0.38	-0.35	0	0	-0.3	0	0	0	0	0	-0.33	0	-0.64	-0.56	0
NIPSNAP1	22	16	1	15	0.3	0	0	0	0	-0.57	-0.4	-0.34	-0.3	0	-0.88	0	0	0	0	0	0	0	0	0	0	0	0	0	-0.51	0	-0.4	0	-0.45	0	-0.38	-0.35	0	0	-0.3	0	0	0	0	0	-0.33	0	-0.64	-0.56	0
NT5C2	10	16	1	15	0	0	0	-0.47	0	0	-0.52	0	-0.28	0	0	0	-0.57	0	-0.54	0	0	0	0	0	0	0	-0.39	0	-0.3	0	-0.38	0	0	0	-0.33	0	0	0	0	-0.56	-0.33	-0.62	-0.3	0	0	-0.49	0	0	0.53
OOEP	6	16	1	15	0	0.39	0	0	-0.36	0	-0.5	0	0	0	0	0	0	-0.56	0	0	0	0	-0.35	0	0	0	0	0	-0.41	0	0	-0.34	-0.37	0	-0.65	0	0	-0.53	0	0	0	-0.38	-0.54	0	0	-0.5	-0.3	-0.49	0
OR1D4	17	16	1	15	0	0	0	-0.63	0	-0.63	-0.4	-0.42	0	0	0	-0.49	0	0	0	0	0	0	0	0	0	0	-0.48	-0.78	-0.39	0	0	0	0	0	-0.44	0	0	0	-0.42	0	0	0	0	0	0	0	-0.72	-0.61	-0.25
OR1D5	17	16	1	15	0	0	0	-0.63	0	-0.63	-0.4	-0.42	0	0	0	-0.49	0	0	0	0	0	0	0	0	0	0	-0.48	-0.78	-0.39	0	0	0	0	0	-0.44	0	0	0	-0.42	0	0	0	0	0	0	0	-0.72	-0.61	-0.25
PCSK7	11	16	1	15	0	0	0	-0.56	-0.36	-0.62	0	-0.37	0	0	-0.56	0	0	-0.6	0	-0.19	0	0	0	0	0	0	0	0	0	0	-0.69	0	-0.32	0	-0.5	0	0	0	-0.51	0	0	0	-0.55	0	0	-0.49	-0.62	0	0
PEMT	17	16	1	15	-0.52	0	0	-0.56	0	-0.51	0	-0.4	-0.28	0	-0.88	-0.5	0	0	0	0	0	0	0	0	0	0	0	-0.76	-0.29	0	0	0	0	0	0	-0.29	0	0	0	0	-0.47	0	0	0	0	0	-0.79	-0.64	0
RAB39	11	16	1	15	0	0	0	-0.44	-0.48	-0.68	0	0	0	0	-0.49	0	0	-0.6	0	0	0	0	0	0	0	-0.37	0	0	0	0	-0.69	0	-0.4	-0.41	-0.57	0	0	0	-0.48	-0.43	0	0	-0.55	0	0	-0.49	-0.43	0	0
RAB8A	19	16	1	15	0	0	0	-0.56	0	0	-0.46	-0.4	0	0	-0.44	0	0	0	0	0	0	-0.23	0	0	0	0	-0.2	-0.28	-0.44	0	0	0	0	0	-0.5	-0.39	0	0	-0.35	0	-0.16	0	0	0	-0.27	0	0	0	0
RAP1GAP2	17	16	1	15	0	0	0	-0.63	0	-0.63	-0.4	-0.42	0	0	0	-0.49	0	0	0	0	0	0	0	0	0	0	-0.48	-0.78	-0.39	0	0	0	0	0	-0.44	0	0	0	-0.42	0	0	0	0	0	0	0	-0.72	-0.61	-0.25
RNF19B	1	16	1	15	0	0	0	0	-0.27	0	0	0	-0.32	0	-0.73	-0.45	0	0	0	-0.26	0	0	0	0	0	0	0.62	0	-0.31	0	-0.4	-0.25	-0.39	-0.33	-0.59	0	0	0	0	0	-0.43	0	-0.35	0	-0.29	0	0	0	0
RP1L1	8	16	1	15	-0.56	0	0	-0.62	0	0	0	0	0	0	-0.22	-0.44	0	0	0	-0.47	0	0	0	-0.82	0	0	-0.43	-0.62	0	0	-0.72	0	0	-0.36	0	0	0	0	0	0	0	0	-0.56	0	0	-0.48	0	0	-0.29
SIDT2	11	16	1	15	0	0	0	-0.56	-0.36	-0.62	0	-0.37	0	0	-0.56	0	0	-0.6	0	-0.19	0	0	0	0	0	0	0	0	0	0	-0.69	0	-0.32	0	-0.5	0	0	0	-0.51	0	0	0	-0.55	0	0	-0.49	-0.62	0	0
SLC25A15	13	16	1	15	0	0	0	-0.45	0	-0.6	0	-0.38	0	0	-0.77	0	-0.59	-0.59	0	-0.29	0	-0.64	0	-0.34	0	0	0	0	0	0	-0.39	0	0	0	0	0	0	0	-0.42	0	0.55	0	-0.55	0	0	0	-0.42	-0.46	0
SLC35E4	22	16	1	15	0.32	0	0	0	0	-0.57	-0.4	-0.34	-0.28	0	-0.9	0	0	0	0	0	0	-0.2	0	0	0	0	0	0	-0.47	0	-0.38	0	0	0	-0.34	-0.32	0	0	-0.27	0	0	0	0	0	-0.31	0	-0.64	-0.56	0
SLC35F2	11	16	1	15	0	0	0	-0.44	-0.48	-0.68	0	0	0	0	-0.49	0	0	-0.6	0	0	0	0	0	0	0	-0.37	0	0	0	0	-0.69	0	-0.4	-0.41	-0.57	0	0	0	-0.48	-0.43	0	0	-0.55	0	0	-0.49	-0.43	0	0
SOX7	8	16	1	15	-0.56	0	0	-0.62	0	0	0	0	0	0	-0.22	-0.44	0	0	0	-0.47	0	0	0	-0.82	0	0	-0.43	-0.62	0	0	-0.72	0	0	-0.36	0	0	0	0	0	0	0	0	-0.56	0	0	-0.48	0	0	-0.29
SUGT1L1	13	16	1	15	0	0	0	-0.45	0	-0.6	0	-0.38	0	0	-0.77	0	-0.59	-0.59	0	-0.29	0	-0.64	0	-0.34	0	0	0	0	0	0	-0.39	0	0	0	0	0	0	0	-0.42	0	0.55	0	-0.55	0	0	0	-0.42	-0.46	0
TAGLN	11	16	1	15	0	0	0	-0.56	-0.36	-0.62	0	-0.37	0	0	-0.56	0	0	-0.6	0	-0.19	0	0	0	0	0	0	0	0	0	0	-0.69	0	-0.32	0	-0.5	0	0	0	-0.51	0	0	0	-0.55	0	0	-0.49	-0.62	0	0
THOC5	22	16	1	15	0.3	0	0	0	0	-0.57	-0.4	-0.34	-0.3	0	-0.88	0	0	0	0	0	0	0	0	0	0	0	0	0	-0.51	0	-0.4	0	-0.45	0	-0.38	-0.35	0	0	-0.3	0	0	0	0	0	-0.33	0	-0.64	-0.56	0
TMEM11	17	16	1	15	0	0	0	0	0	0	0	0	-0.24	0	-0.89	-0.47	0	0	0	-0.42	0	0	-0.33	0	0	-0.28	-0.42	0	-0.27	0	0	0	0	0	-0.48	0	0	0	0	0	-0.45	0	-0.64	0	-0.32	0	-0.6	-0.54	0
TPM4	19	16	1	15	0	0	0	-0.56	0	0	-0.46	-0.4	0	0	-0.44	0	0	0	0	0	0	-0.23	0	0	0	0	-0.2	-0.28	-0.44	0	0	0	0	0	-0.5	-0.39	0	0	-0.35	0	-0.16	0	0	0	-0.27	0	0	0	0
TPTE2	13	16	1	15	0	0	0	-0.43	0	-0.62	-0.3	-0.4	0	0	0	0.52	0	-0.69	0	0	0	-0.67	0	-0.35	0	0	-0.87	0	0	0	-0.36	0	0	0	0	0	0	0	0	0	-0.38	0	-0.6	-0.33	0	0	0	-0.49	-0.41
USMG5	10	16	1	15	0	0	0	0	0	0	-0.52	0	-0.28	0	0	0	-0.57	0	-0.54	0	0	0	0	0	0	0	-0.39	0	-0.3	0	-0.38	0	0	0	-0.33	0	0	0	0	-0.56	-0.33	-0.62	-0.3	0	-0.32	-0.49	0	0	0.53
ZNF136	19	16	1	15	0	0	0	-0.47	0	0	-0.47	-0.38	-0.38	0	0	0	0	0	0	-0.32	0	0	0	0	0	-0.22	0	0	-0.36	0	0	-0.46	-0.48	0	-0.3	0	0	0	0	-0.25	0	-0.33	-0.33	0	0	0	0	0	0
ZNF20	19	16	1	15	0	0	0	-0.47	0	0	-0.47	-0.38	-0.38	0	0	0	0	0	0	-0.32	0	0	0	0	0	-0.22	0	0	-0.36	0	0	-0.46	-0.48	0	-0.3	0	0	0	0	-0.25	0	-0.33	-0.33	0	0	0	0	0	0
ZNF433	19	16	1	15	0	0	0	-0.47	0	0	-0.47	-0.38	-0.38	0	0	0	0	0	0	-0.32	0	0	0	0	0	-0.22	0	0	-0.36	0	0	-0.46	-0.48	0	-0.3	0	0	0	0	-0.25	0	-0.33	-0.33	0	0	0	0	0	0
[truncated: 17,635 more rows]
[truncated: 5 more columns]
