# Supplementary material for: Prioritizing Potentially Druggable Mutations with dGene: An Annotation Tool for Cancer Genome Sequencing Data
Source: PLoS One. 2013 Jun 27;8(6):e67980. doi: 10.1371/journal.pone.0067980 (PMC3694871; doi:10.1371/journal.pone.0067980)
Supplement: Table S6 — (XLS) [file pone.0067980.s007.xls]

## Sheet: druggable_cnvs_1984
X.Gene	Chr	Events	Gains	Loss	BRC10	BRC11	BRC12	BRC13	BRC14	BRC15	BRC16	BRC17	BRC18	BRC19	BRC20	BRC21	BRC22	BRC23	BRC24	BRC25	BRC26	BRC28	BRC29	BRC3	BRC30	BRC31	BRC32	BRC33	BRC34	BRC35	BRC36	BRC37	BRC38	BRC39	BRC4	BRC40	BRC41	BRC42	BRC44	BRC47	BRC48	BRC49	BRC5	BRC50	BRC51	BRC52	BRC6	BRC7	BRC8
WFDC1	16	31	0	31	-0.35	0	0	0	-0.44	0	-0.3	-0.37	-0.61	0	-0.45	-0.6	-0.78	0	-0.51	0	-0.83	0	-0.35	0	-0.23	-0.21	-0.63	-0.28	-0.24	-0.39	0	-0.88	-0.37	-0.58	-0.35	-0.6	0	-0.57	-0.48	0	-0.3	-0.46	0	-0.56	0	0	-0.4	0	-0.48
NEK7	1	30	30	0	0	0	0	0.51	0	0	0.68	0	0.75	0	0.54	1.11	0.61	0.37	0.4	0	0	0.28	0.74	0.73	0.39	0.53	0	0.32	0.24	0	0	0.26	0.66	0.61	0.51	0.72	0.42	0	0.65	0	0	0	0.65	0.45	0	0	0.41	0.62	0
ESRRG	1	29	29	0	0	0.45	0.35	0.46	0	0	0.62	0	0.7	0	0.5	1.11	0.55	0.36	0.3	0	0	0	0.74	0.76	0.38	0.52	0	0	0	0	0	0.29	0.63	0.55	0.45	0.73	0.71	0	0.59	0	0	0	0.48	0.4	0	0	0.32	0.71	0
PTPRC	1	29	29	0	0	0	0	0.51	0	0	0.68	0	0.75	0	0.54	1.11	0.61	0.37	0.4	0	0	0.28	0.74	0.73	0.39	0.53	0	0.32	0.24	0	0	0.26	0.66	0.61	0	0.72	0.42	0	0.65	0	0	0	0.65	0.45	0	0	0.41	0.62	0
MBTPS1	16	29	0	29	-0.35	0	0	0	-0.44	0	-0.3	-0.37	-0.61	0	-0.45	-0.6	-0.78	0	-0.51	0	-0.83	0	-0.35	0	-0.23	-0.21	-0.63	0	-0.24	-0.39	0	-0.88	0	-0.58	-0.35	-0.6	0	-0.57	-0.48	0	-0.3	-0.46	0	-0.56	0	0	-0.4	0	-0.48
DUSP10	1	28	28	0	0	0.48	0.38	0.38	0	0	0.62	0	0.66	0	0.5	1.11	0.55	0.36	1.18	0	0	0	0.74	0.76	0.42	0.52	0	0.32	0	0	0	0	0.63	0.5	0.43	0.73	0.71	0	0.59	0	0	0	0.48	0.38	0	0	0	0.71	0
PIK3R5	17	28	1	27	0	0	0	-0.54	-0.42	-0.59	-0.39	-0.42	0	0	-0.49	0	0	0	-0.46	0	0	-0.36	-0.38	0	-0.28	-0.47	-0.67	0	0	0	-0.36	-0.35	-0.39	-0.6	0	0	-0.58	-0.54	-0.46	0	-0.28	0	-0.72	-0.61	0	0	-0.48	0.71	0
PIK3R6	17	28	1	27	0	0	0	-0.54	-0.42	-0.59	-0.39	-0.42	0	0	-0.49	0	0	0	-0.46	0	0	-0.36	-0.38	0	-0.28	-0.47	-0.67	0	0	0	-0.36	-0.35	-0.39	-0.6	0	0	-0.58	-0.54	-0.46	0	-0.28	0	-0.72	-0.61	0	0	-0.48	0.71	0
MLKL	16	28	0	28	0	0	0	0	-0.54	0	-0.54	-0.39	-0.82	0	-0.48	-0.6	-0.79	0	-0.66	0	-0.71	0	-0.36	0	-0.32	-0.32	-0.68	-0.33	-0.25	-0.44	0	-1	-0.4	-0.61	0	-0.68	-0.67	-0.55	0	0	-0.27	-0.46	0	-0.53	0	0	-0.38	0	-0.39
FZD6	8	27	27	0	0.87	0	0.57	0	1.23	0	1.14	1.1	0.71	0	0.83	0	0	0.35	0.86	0.35	0	0	0	1.51	0.37	0	0.72	0	0	0.53	0.57	0.57	0	0	0	0	1.18	0	0.89	0.64	0	1	0	0	0	0.36	0	0.68	1.03
MARK1	1	27	27	0	0	0.48	0.38	0.38	0	0	0.62	0	0.66	0	0.5	1.11	0.55	0.34	1.18	0	0	0	0.74	0.76	0.35	0.52	0	0	0	0	0	0	0.63	0.42	0.43	0.73	0.71	0	0.59	0	0	0	0.48	0.38	0	0	0	0.71	0
MMP16	8	27	27	0	0.85	0	0.56	0	1.23	0	1.14	1.1	0.7	0	0.83	0	0	0	0.86	0.33	0	0	0	1.51	0.4	0	0.72	0	0	0.52	0.64	0.47	0.26	0	0	0	0.74	0	0.89	0.64	0	1	0	0	0	0	0.36	0.68	1.03
PI15	8	27	27	0	0.88	0	0.58	0	1.23	0	0.64	1.09	0.7	0	1.11	0	0	0	0.85	0.36	0	0	0	1.54	0.35	0	0.72	0.28	0	0.53	0.36	0.49	0	0	0	0	1.05	0	0.67	0.48	0	0.62	0	0	0	0	0.31	0.66	1
TRHR	8	27	27	0	0.87	0	0.58	0	1.23	0	1.14	1.1	0.71	0	0.83	0	0	0.38	0.86	0.33	0	0	0	1.51	0.37	0	0.72	0	0	0.53	0.57	0.57	0.28	0	0	0	1.18	0	0.89	0.64	0	1	0	0	0	0.29	0	0.68	1.03
YOD1	1	27	27	0	0	0.5	0.38	0.33	0	0	0.75	0	0.67	0	0.5	1.11	0.55	0	0.43	0	0	0	0.74	0.82	0.53	0.62	0	0	0	0	0	0	0.65	0.48	0.47	0.75	0.71	0	0.55	0	0	0	0.55	0.43	0	0	0	0.71	0
CSNK2A2	16	27	1	26	0	0	0	0	-0.48	0	-0.48	-0.39	-0.61	0	-0.47	-0.6	-0.59	0	-0.51	0	-0.62	0	0.74	0	-0.33	-0.46	-0.62	0	0	-0.4	0	-0.41	-0.39	-0.59	0	-0.64	0	-0.54	-0.46	0	0	-0.48	0	-0.54	0	0	0	0	-0.56
USP6	17	27	1	26	0	0	0	-0.63	0	-0.63	-0.4	-0.42	-0.37	0	-0.49	0	0	0	-0.43	0	0	-0.35	-0.35	0	-0.28	-0.44	-0.74	-0.35	0	0	0	-0.35	-0.4	-0.53	0	0	-0.58	-0.53	-0.48	0	0	0	-0.72	-0.61	0	0	-0.5	0.71	0
HP	16	27	0	27	0	0	0	0	-0.45	0	-0.49	-0.38	-0.63	0	-0.46	-0.6	-0.68	0	-0.55	0	-0.71	0	-0.34	0	-0.3	-0.47	-0.68	0	-0.24	-0.4	0	-0.84	-0.37	-0.52	0	-0.6	-0.55	-0.5	-0.44	0	0	-0.49	0	-0.52	0	0	0	0	-0.5
HPR	16	27	0	27	0	0	0	0	-0.45	0	-0.49	-0.38	-0.63	0	-0.46	-0.6	-0.68	0	-0.55	0	-0.71	0	-0.34	0	-0.3	-0.47	-0.68	0	-0.24	-0.4	0	-0.84	-0.37	-0.52	0	-0.6	-0.55	-0.5	-0.44	0	0	-0.49	0	-0.52	0	0	0	0	-0.5
USP10	16	27	0	27	-0.35	0	0	0	-0.44	0	-0.3	-0.37	-0.61	0	-0.45	-0.6	-0.78	0	-0.51	0	-0.83	0	-0.35	0	-0.23	0	-0.63	0	-0.24	-0.39	0	0	-0.37	-0.58	-0.35	-0.6	0	-0.57	-0.48	0	-0.3	-0.46	0	-0.56	0	0	0	0	-0.48
CHRM3	1	26	26	0	0	0.41	0.34	0.4	0	0	0.54	0	0.63	0	0.48	1.09	0.5	0.35	1.17	0	0	0	0.73	0.78	0.36	0.39	0	0	0	0	0	0	0.59	0.49	0.52	0.69	0.67	0	0.55	0	0	0	0.44	0.38	0	0	0	0.69	0
KIAA1804	1	26	26	0	0	0.49	0.37	0	0	0	0.58	0	0.62	0	0.47	1.09	0.5	0.32	1.17	0	0	0	0.73	0.78	0.39	0.54	0	0	0	0	0	0	0.61	0.39	0.37	0.69	0.66	0	0.55	0	0	0	0.36	0.36	0	0	0	0.69	0
PTPN14	1	26	26	0	0	0.45	0.39	0.34	0	0	0.62	0	0.7	0	0.5	1.11	0.55	0	0.43	0	0	0	0.74	0.76	0.4	0.52	0	0	0	0	0	0	0.63	0.42	0.42	0.73	0.71	0	0.59	0	0	0	0.48	0.4	0	0	0	0.71	0
RIPK2	8	26	26	0	0.85	0	0.59	0	1.23	0	1.14	1.1	0.7	0	0.83	0	0	0.38	0.86	0.37	0	0	0	1.51	0.4	0	0.72	0	0	0.52	0.64	0.47	0	0	0	0	0.74	0	0.89	0.64	0	1	0	0	0	0	0	0.68	1.03
CDC42BPA	1	26	25	1	0	0.53	0.4	0	0	0	0.53	0	0.6	0	0.5	1.12	0.51	0.3	1.13	0	0	0	0.76	0.78	0.35	0.42	0	0	0	0	0	0	0.61	0.49	0.37	0.69	0.65	-0.42	0.55	0	0	0	0.38	0.45	0	0	0	0.71	0
GLP2R	17	26	1	25	-0.45	0	0	0	0	0	-0.39	-0.42	0	0	-0.49	0	0	0	-0.46	0	0	-0.36	-0.38	0	-0.32	-0.47	-0.67	0	0	0	-0.38	-0.41	-0.39	-0.6	-0.32	0	-0.55	-0.54	-0.46	0	0	0	-0.72	-0.61	0	0	-0.48	0.71	0
OR1A1	17	26	1	25	0	0	0	-0.63	0	-0.63	-0.4	-0.42	0	0	-0.49	0	0	0	-0.42	0	0	-0.36	-0.29	0	-0.29	-0.48	-0.78	0	0	0	0	-0.33	-0.35	-0.44	0	0	-0.52	-0.42	0	-0.31	0	0	-0.72	-0.61	-0.25	0	-0.46	0.67	0
OR1A2	17	26	1	25	0	0	0	-0.63	0	-0.63	-0.4	-0.42	0	0	-0.49	0	0	0	-0.42	0	0	-0.36	-0.29	0	-0.29	-0.48	-0.78	0	0	0	0	-0.33	-0.35	-0.44	0	0	-0.52	-0.42	0	-0.31	0	0	-0.72	-0.61	-0.25	0	-0.46	0.67	0
OR1D2	17	26	1	25	0	0	0	-0.63	0	-0.63	-0.4	-0.42	0	0	-0.49	0	0	0	-0.42	0	0	-0.36	-0.29	0	-0.29	-0.48	-0.78	0	0	0	0	-0.33	-0.35	-0.44	0	0	-0.52	-0.42	0	-0.31	0	0	-0.72	-0.61	-0.25	0	-0.46	0.67	0
OR1G1	17	26	1	25	0	0	0	-0.63	0	-0.63	-0.4	-0.42	0	0	-0.49	0	0	0	-0.42	0	0	-0.36	-0.29	0	-0.29	-0.48	-0.78	0	0	0	0	-0.33	-0.35	-0.44	0	0	-0.52	-0.42	0	-0.31	0	0	-0.72	-0.61	-0.25	0	-0.46	0.67	0
OR3A1	17	26	1	25	0	0	0	-0.63	0	-0.63	-0.4	-0.42	0	0	-0.49	0	0	0	-0.42	0	0	-0.36	-0.29	0	-0.29	-0.48	-0.78	0	0	0	0	-0.33	-0.35	-0.44	0	0	-0.52	-0.42	0	-0.31	0	0	-0.72	-0.61	-0.25	0	-0.46	0.67	0
OR3A2	17	26	1	25	0	0	0	-0.63	0	-0.63	-0.4	-0.42	0	0	-0.49	0	0	0	-0.42	0	0	-0.36	-0.29	0	-0.29	-0.48	-0.78	0	0	0	0	-0.33	-0.35	-0.44	0	0	-0.52	-0.42	0	-0.31	0	0	-0.72	-0.61	-0.25	0	-0.46	0.67	0
PRSS54	16	26	1	25	0	0	0	0	-0.48	0	-0.48	-0.39	-0.61	0	-0.47	-0.6	-0.59	0	-0.51	0	-0.62	0	0.74	0	-0.33	-0.46	-0.62	0	0	-0.4	0	-0.41	-0.39	-0.59	0	-0.64	0	-0.54	-0.46	0	0	-0.48	0	-0.54	0	0	0	0	-0.56
USP43	17	26	1	25	0	0	0	-0.54	0	-0.59	-0.39	-0.42	0	0	-0.49	0	0	0	-0.46	0	0	-0.36	-0.38	0	-0.32	-0.47	-0.67	0	0	0	-0.38	-0.41	-0.39	-0.6	0	0	-0.55	-0.54	-0.46	0	0	0	-0.72	-0.61	0	0	-0.48	0.71	0
HNF4G	8	25	25	0	0.88	0	0	0	1.23	0	0.64	1.09	0.7	0	1.11	0	0	0	0.85	0.35	0	0	0	1.54	0.34	0	0.72	0	0	0.53	0.4	0.49	0.28	0	0	0	1.05	0	0.67	0.48	0	0.62	0	0	0	0	0	0.66	1
PAPPA2	1	25	25	0	0	0.42	0.42	0.4	0	0	0.62	0	0.67	0	0	1.1	0.54	0.35	0.38	0	0	0.27	0.74	0.76	0.35	0.51	0	0	0	0	0	0	0.61	0.48	0.39	0.72	0.4	0	0.65	0	0	0	0.46	0.36	0	0	0	0.63	0
PSKH2	8	25	25	0	0.84	0	0.56	0	1.23	0	1.14	1.1	0.7	0	0.83	0	0	0	0.86	0.35	0	0	0	1.46	0.4	0	0.72	0	0	0.52	0.64	0.47	0	0	0	0	0.74	0	0.89	0.64	0	1	0	0	0	0	0	0.68	1.03
RPS6KC1	1	25	25	0	0	0.48	0.39	0.34	0	0	0.62	0	0.7	0	0.5	1.11	0.55	0	0.43	0	0	0	0.74	0.76	0.4	0.52	0	0	0	0	0	0	0.63	0.42	0.41	0.73	0.71	0	0.59	0	0	0	0.48	0.42	0	0	0	0.71	0
SCYL3	1	25	25	0	0	0	0.38	0.42	0	0	0.62	0	0.67	0	0	1.1	0.54	0.36	0.35	0	0	0.31	0.74	0.77	0.33	0.51	0	0	0	0	0	0	0.61	0.51	0.47	0.72	0.43	0	0.65	0	0	0	0.47	0.4	0	0	0	0.7	0
STK3	8	25	25	0	0.99	0	0	0.34	1.23	0	1.14	1.1	0.61	0	0.83	0	0	0	0.86	0.37	0	0	0	1.51	0.42	0	0.72	0	0	0.5	0.58	0.47	0	0	0	0	1.18	0	0.89	0.64	0	1	0	0	0	0	0	0.68	1.03
UCHL5	1	25	25	0	0	0	0	0.45	0	0	0.62	0	0.7	0	0.53	1.1	0.58	0.39	0.36	0	0	0.26	0.74	0.78	0.38	0.42	0	0	0	0	0	0	0.64	0.62	0	0.72	0.41	0	0.65	0	0	0	0.66	0.45	0	0	0	0.63	0
BLK	8	25	3	22	-0.46	0	0	-0.6	-0.28	0	-0.29	-0.77	0.61	0	-0.44	0	0	0	-0.47	0	0	0	-0.82	0	-0.2	-0.43	-0.62	0	0	-0.72	-0.28	0	-0.33	0	0	0	0.67	0	-0.25	0	-0.24	-0.48	0	0	0	0	-0.39	0.71	-0.42
OR1E1	17	25	1	24	0	0	0	-0.63	0	-0.63	-0.4	-0.42	0	0	-0.49	0	0	0	-0.42	0	0	-0.36	-0.29	0	-0.29	-0.48	-0.78	0	0	0	0	-0.33	-0.35	-0.44	0	0	-0.52	-0.42	0	-0.31	0	0	-0.72	-0.61	-0.25	0	-0.46	0.67	0
OR1E2	17	25	1	24	0	0	0	-0.63	0	-0.63	-0.4	-0.42	0	0	-0.49	0	0	0	-0.42	0	0	-0.36	-0.29	0	-0.29	-0.48	-0.78	0	0	0	0	-0.33	-0.35	-0.44	0	0	-0.52	-0.42	0	-0.31	0	0	-0.72	-0.61	-0.25	0	-0.46	0.67	0
OR3A3	17	25	1	24	0	0	0	-0.63	0	-0.63	-0.4	-0.42	0	0	-0.49	0	0	0	-0.42	0	0	-0.36	-0.29	0	-0.29	-0.48	-0.78	0	0	0	0	-0.33	-0.35	-0.44	0	0	-0.52	-0.42	0	-0.31	0	0	-0.72	-0.61	-0.25	0	-0.46	0.67	0
AKT3	1	24	24	0	0	0.47	0	0.39	0	0	0.61	0	0.63	0	0.48	1.04	0.52	0.35	1.14	0	0	0	0.72	0.75	0.4	0.52	0	0	0	0	0	0	0.64	0.47	0.53	0.69	0.67	0	0	0	0	0	0.42	0.41	0	0	0	0.69	0
OPN3	1	24	24	0	0	0	0.34	0.34	0	0	0.54	0	0.63	0	0.48	1.09	0.5	0.32	1.17	0	0	0	0.73	0.78	0.33	0.39	0	0	0	0	0	0	0.59	0.4	0.52	0.69	0.67	0	0	0	0	0	0.44	0.35	0	0	0	0.69	0
OR2C3	1	24	24	0	0	0.44	0.38	0	0	0	0.49	0	0.56	0	0.49	1.04	0.53	0.34	1.14	0	0	0	0.72	0.75	0.34	0.39	0	0	0	0	0	0	0.58	0.47	0.53	0.69	0.61	0	0	0	0	0	0.42	0.4	0	0	0	0.69	0
OR2G2	1	24	24	0	0	0.44	0.38	0	0	0	0.49	0	0.56	0	0.49	1.04	0.53	0.34	1.14	0	0	0	0.72	0.75	0.34	0.39	0	0	0	0	0	0	0.58	0.47	0.53	0.69	0.61	0	0	0	0	0	0.42	0.4	0	0	0	0.69	0
OR2G3	1	24	24	0	0	0.44	0.38	0	0	0	0.49	0	0.56	0	0.49	1.04	0.53	0.34	1.14	0	0	0	0.72	0.75	0.34	0.39	0	0	0	0	0	0	0.58	0.47	0.53	0.69	0.61	0	0	0	0	0	0.42	0.4	0	0	0	0.69	0
OR2W5	1	24	24	0	0	0.44	0.38	0	0	0	0.49	0	0.56	0	0.49	1.04	0.53	0.34	1.14	0	0	0	0.72	0.75	0.34	0.39	0	0	0	0	0	0	0.58	0.47	0.53	0.69	0.61	0	0	0	0	0	0.42	0.4	0	0	0	0.69	0
ADAM9	8	24	20	4	0	0	2.52	0	-0.48	0	0.45	0.34	0.6	0	0	0	0	0	-0.58	0	0	0	1.88	1.49	0	0.93	-0.62	0	0	1.89	0.58	0.42	0	0	0	0	0.63	0	0	1.19	0	1.55	0	0	2.43	0	0.47	0.71	0.99
CTSB	8	24	2	22	-0.46	0.46	0	-0.6	-0.28	0	-0.29	-0.77	0	0	-0.44	0	0	0	-0.47	0	0	0	-0.82	0	-0.2	-0.43	-0.62	0	0	-0.72	-0.28	0	-0.33	0	0	0	0	0	-0.25	0	-0.24	-0.48	0	0	0	0	-0.39	0.71	-0.42
MYLK3	16	24	2	22	0	0	0	0	-0.71	0	0	-0.33	-0.61	0	-0.45	-0.6	-0.66	0	-0.49	0	-0.68	0	0.74	0	-0.3	-0.46	-0.62	0	0	-0.4	0	-0.96	-0.4	-0.6	0	-0.6	0	-0.51	-0.41	0	0	-0.48	0.34	-0.52	0	0	0	0	-0.52
OR10K1	1	23	23	0	0	0	0	0.51	0	0	0.57	0	0.67	0	0	1.02	0.54	0.37	0.38	0	0	0.27	0.75	0.8	0.24	0	0	0.3	0	0	0	0.23	0.61	0.54	0	0.72	0.46	0	0.5	0	0	0	0	0.42	0	0	0	0.71	0
OR10K2	1	23	23	0	0	0	0	0.51	0	0	0.57	0	0.67	0	0	1.02	0.54	0.37	0.38	0	0	0.27	0.75	0.8	0.24	0	0	0.3	0	0	0	0.23	0.61	0.54	0	0.72	0.46	0	0.5	0	0	0	0	0.42	0	0	0	0.71	0
OR10R2	1	23	23	0	0	0	0	0.51	0	0	0.57	0	0.67	0	0	1.02	0.54	0.37	0.38	0	0	0.27	0.75	0.8	0.24	0	0	0.3	0	0	0	0.23	0.61	0.54	0	0.72	0.46	0	0.5	0	0	0	0	0.42	0	0	0	0.71	0
OR10T2	1	23	23	0	0	0	0	0.51	0	0	0.57	0	0.67	0	0	1.02	0.54	0.37	0.38	0	0	0.27	0.75	0.8	0.24	0	0	0.3	0	0	0	0.23	0.61	0.54	0	0.72	0.46	0	0.5	0	0	0	0	0.42	0	0	0	0.71	0
OR10X1	1	23	23	0	0	0	0	0.51	0	0	0.57	0	0.67	0	0	1.02	0.54	0.37	0.38	0	0	0.27	0.75	0.8	0.24	0	0	0.3	0	0	0	0.23	0.61	0.54	0	0.72	0.46	0	0.5	0	0	0	0	0.42	0	0	0	0.71	0
OR10Z1	1	23	23	0	0	0	0	0.51	0	0	0.57	0	0.67	0	0	1.02	0.54	0.37	0.38	0	0	0.27	0.75	0.8	0.24	0	0	0.3	0	0	0	0.23	0.61	0.54	0	0.72	0.46	0	0.5	0	0	0	0	0.42	0	0	0	0.71	0
OR6K2	1	23	23	0	0	0	0	0.51	0	0	0.57	0	0.67	0	0	1.02	0.54	0.37	0.38	0	0	0.27	0.75	0.8	0.24	0	0	0.3	0	0	0	0.23	0.61	0.54	0	0.72	0.46	0	0.5	0	0	0	0	0.42	0	0	0	0.71	0
OR6K3	1	23	23	0	0	0	0	0.51	0	0	0.57	0	0.67	0	0	1.02	0.54	0.37	0.38	0	0	0.27	0.75	0.8	0.24	0	0	0.3	0	0	0	0.23	0.61	0.54	0	0.72	0.46	0	0.5	0	0	0	0	0.42	0	0	0	0.71	0
OR6P1	1	23	23	0	0	0	0	0.51	0	0	0.57	0	0.67	0	0	1.02	0.54	0.37	0.38	0	0	0.27	0.75	0.8	0.24	0	0	0.3	0	0	0	0.23	0.61	0.54	0	0.72	0.46	0	0.5	0	0	0	0	0.42	0	0	0	0.71	0
OR6Y1	1	23	23	0	0	0	0	0.51	0	0	0.57	0	0.67	0	0	1.02	0.54	0.37	0.38	0	0	0.27	0.75	0.8	0.24	0	0	0.3	0	0	0	0.23	0.61	0.54	0	0.72	0.46	0	0.5	0	0	0	0	0.42	0	0	0	0.71	0
DUSP26	8	23	5	18	0	0.35	0	-0.69	-0.55	0	-0.47	-0.77	0	0	-0.49	0	0	0	-0.5	0	0	0	2.24	1.49	0	-0.5	-0.62	0	0	-0.7	-0.43	0	-0.41	-0.42	0	0	0	0	0	0	0	1.55	0	0	-0.47	0	-0.49	0.71	-0.47
CPA6	8	22	22	0	0.88	0	0	0	1.23	0	0.62	1.09	0.64	0	1.11	0	0	0	0.85	0.35	0	0	0	1.54	0	0	0.72	0	0	0.5	0	0.42	0	0	0	0	1.05	0	0	0.6	0	0.42	0	0	0	0	0.48	0.66	1
GGH	8	22	22	0	0.88	0	0	0	1.23	0	0.62	1.09	0.7	0	1.11	0	0	0	0.85	0.35	0	0	0	1.54	0	0	0.72	0	0	0.5	0	0.47	0	0	0	0	1.05	0	0	0.6	0	0.42	0	0	0	0	0.39	0.66	1
PM20D1	1	22	22	0	0	0.7	0.36	0	0	0	0.54	0	0.57	0	0.47	1.09	0	0	0.48	0	0	0	0.74	0.8	0.5	0.56	0	0	0	0	0	0	0.6	0	0.36	0.7	0.69	0	0.64	0	0	0	0.24	0.55	0	0	0	0.73	0
PTK2	8	22	22	0	0.8	0	0	0	1.08	0	1.14	1.1	0.58	0	0.83	0	0	0	0.79	0.4	0	0	0	1.69	0	0	0.66	0	0	0.5	0.45	0	0	0	0	0	1.15	0	0.89	0.73	0	1	0	0	0	0.4	0	0.68	1.03
AGT	1	22	21	1	0	0.49	0.38	0	0	0	0.58	0	0.62	0	0.47	1.09	0.5	0	1.17	0	0	0	0.73	0.78	0	0.54	0	0	0	0	0	0	0.61	0	0.37	0.69	0.66	-0.43	0.55	0	0	0	0.36	0	0	0	0	0.69	0
CAPN9	1	22	21	1	0	0.49	0.38	0	0	0	0.58	0	0.62	0	0.47	1.09	0.5	0	1.17	0	0	0	0.73	0.78	0	0.54	0	0	0	0	0	0	0.61	0	0.37	0.69	0.66	-0.43	0.55	0	0	0	0.36	0	0	0	0	0.69	0
ADAM32	8	22	19	3	0	0	2.52	0	0	0	0.45	0.34	0.6	0	0	0	0	0	-0.58	0	0	0	1.88	1.49	0	0.93	-0.62	0	0	0	0.58	0.42	0	0	0	0	0.63	0	0	1.19	0	1.55	0	0	2.43	0	0.47	0.71	0.99
MMP15	16	22	1	21	-0.44	0	0	0	0	0	-0.48	-0.39	-0.61	0	-0.47	-0.6	0	0	0	0	-0.62	0	0.76	0	0	-0.46	-0.62	-0.28	0	-0.4	0	0	0	-0.59	-0.33	0	0	-0.54	-0.46	0	-0.34	-0.48	0	-0.54	0	0	0	0	-0.56
CAMK1G	1	21	21	0	0	0.51	0.4	0.32	0	0	0.62	0	0.64	0	0.5	1.11	0.52	0	0.44	0	0	0	0.74	0.76	0.49	0.52	0	0	0	0	0	0	0.61	0	0	0.73	0.71	0	0.59	0	0	0	0	0	0	0	0	0.71	0
DARC	1	21	21	0	0	0.47	0.38	0.43	0	0	0.57	0	0.67	0	0	1.02	0.54	0	0.37	0	0	0	0.75	0.8	0	0	0	0	0	0	0	0	0.61	0.54	0.46	0.72	0.46	0	0.5	0	0	0	0	0.38	0	0	0	0.71	0
OPRK1	8	21	21	0	0	0	0	0	0.41	0	0.37	1.09	0.67	0	1.11	0	0	0	0.85	0.32	0	0	0	1.54	0	0	0.72	0	0	0.5	0.34	0.45	0	0	0	0	1.05	0	0	0.6	0	0.42	0	0	0	0	0	0.66	1
OR6K6	1	21	21	0	0	0	0	0.51	0	0	0.57	0	0.67	0	0	1.02	0.54	0.37	0.38	0	0	0.27	0.75	0.8	0	0	0	0	0	0	0	0.23	0.61	0.54	0	0.72	0.46	0	0.5	0	0	0	0	0.42	0	0	0	0.71	0
OR6N1	1	21	21	0	0	0	0	0.51	0	0	0.57	0	0.67	0	0	1.02	0.54	0.37	0.38	0	0	0.27	0.75	0.8	0	0	0	0	0	0	0	0.23	0.61	0.54	0	0.72	0.46	0	0.5	0	0	0	0	0.42	0	0	0	0.71	0
OR6N2	1	21	21	0	0	0	0	0.51	0	0	0.57	0	0.67	0	0	1.02	0.54	0.37	0.38	0	0	0.27	0.75	0.8	0	0	0	0	0	0	0	0.23	0.61	0.54	0	0.72	0.46	0	0.5	0	0	0	0	0.42	0	0	0	0.71	0
RNASEL	1	21	21	0	0	0	0.39	0.27	0	0	0.62	0	0.7	0	0	1.1	0.58	0	0	0	0	0	0.74	0.76	0.4	0.51	0	0	0	0	0	0	0.64	0.38	0.4	0.72	0	0	0.65	0	0	0	0.46	0.34	0	0	0	0.63	0
ADAM18	8	21	18	3	0	0	1.59	0	0	0	0.45	0.34	0.6	0	0	0	0	0	0	0	0	0	1.88	-0.61	0	0.5	-0.62	0	0	0	0.58	0.42	0	0	0	0	0.67	0	0	0.79	0	1.55	0	0	2.43	0	0.62	0.71	1.05
BACE1	11	21	1	20	0	0	0	-0.56	-0.36	-0.62	0	-0.37	0	0	0	0	-0.6	0	-0.19	0	0	0	0	0	-0.18	0	0	0	-0.26	-0.69	0	-0.32	-0.35	-0.5	0	0	-0.6	-0.51	0	0	0	-0.49	-0.62	0	0	0	-0.45	0.68	0
ULK2	17	21	1	20	0	0	0	-0.54	0	-0.63	-0.41	0	0	0	-0.47	0	0	0	-0.48	0	0	-0.35	0	0	-0.37	-0.46	0	-0.28	0	0	0	-0.41	-0.37	-0.54	0	0	0	0	-0.42	0	0	0	-0.62	-0.55	0	0	-0.46	0.73	0
USP22	17	21	1	20	0	0	0	0	0	-0.64	0	0	-0.24	0	-0.47	0	0	0	-0.42	0	0	-0.33	0	0	-0.28	-0.42	0	-0.27	0	0	-0.33	-0.34	-0.38	-0.48	0	0	0	0	-0.45	0	-0.32	0	-0.6	-0.54	0	0	-0.52	0.69	0
CNR2	1	21	0	21	0	0	0	-0.46	-0.29	0	0	0	-0.34	0	-0.44	0	0	0	-0.35	0	-0.21	0	0	0	-0.29	-0.38	0	-0.31	0	-0.37	0	-0.44	-0.39	-0.66	0	0	0	-0.58	-0.47	0	-0.32	0	0	0	0	0	-0.33	0	0
EPHB2	1	21	0	21	-0.52	0	0	0	-0.29	0	0	0	-0.18	0	-0.44	-0.3	0	0	0	0	0	0	0	0	-0.29	-0.38	0	-0.24	0	-0.37	0	-0.44	-0.39	-0.58	-0.3	0	0	-0.58	-0.47	0	-0.32	0	0	0	0	0	-0.33	0	0
PINK1	1	21	0	21	-0.37	0	0	0	0	0	0	0	-0.33	0	-0.44	-0.26	0	0	-0.29	0	0	0	0	0	-0.2	-0.38	0	-0.33	0	-0.35	0	-0.36	-0.38	-0.54	-0.3	0	0	-0.56	-0.46	0	-0.28	0	0	0	0	0	-0.43	0	0
DDR2	1	20	20	0	0	1.01	0.38	0.44	0	0	0.62	0	0.67	0	0	1.1	0.54	0	0	0	0	0	0.74	0.77	0	0	0	0	0	0	0	0	0.61	0.53	0.41	0.72	0	0	0.65	0	0	0	0.47	0.42	0	0	0	0.7	0
DYRK3	1	20	20	0	0	0.5	0.38	0	0	0	0.75	0	0.67	0	0.5	1.11	0	0	0	0	0	0	0.74	0.82	0.53	0.62	0	0	0	0	0	0	0.65	0	0.42	0.75	0.71	0	0.55	0	0	0	0	0.54	0	0	0	0.71	0
NR5A2	1	20	20	0	0	0	0.3	0	0	0	0.54	0	0.52	0	0.46	1.09	0.46	0	0	0	0	0	0.73	0.8	0	0.53	0	0	0	0	0	0	0.58	0	0.39	0.65	0	0	0.64	0	0	0	0.29	0.55	0	0	0	0.73	0
OR10J1	1	20	20	0	0	0.47	0	0.43	0	0	0.57	0	0.67	0	0	1.02	0.54	0.36	0.37	0	0	0	0.75	0.8	0	0	0	0	0	0	0	0	0.61	0.54	0	0.72	0.46	0	0.5	0	0	0	0	0.38	0	0	0	0.71	0
OR10J3	1	20	20	0	0	0.47	0	0.43	0	0	0.57	0	0.67	0	0	1.02	0.54	0.36	0.37	0	0	0	0.75	0.8	0	0	0	0	0	0	0	0	0.61	0.54	0	0.72	0.46	0	0.5	0	0	0	0	0.38	0	0	0	0.71	0
OR13G1	1	20	20	0	0	0	0	0	0	0	0.49	0	0.56	0	0.49	1.04	0.53	0.34	1.14	0	0	0	0.72	0.75	0.34	0.39	0	0	0	0	0	0	0.58	0.47	0	0.69	0.61	0	0	0	0	0	0.42	0.4	0	0	0	0.69	0
OR14C36	1	20	20	0	0	0	0	0	0	0	0.49	0	0.56	0	0.49	1.04	0.53	0.35	1.14	0	0	0	0.72	0.75	0.29	0.37	0	0	0	0	0	0	0.58	0.48	0	0.69	0.61	0	0	0	0	0	0.42	0.41	0	0	0	0.69	0
OR1C1	1	20	20	0	0	0	0	0	0	0	0.49	0	0.56	0	0.49	1.04	0.53	0.34	1.14	0	0	0	0.72	0.75	0.34	0.39	0	0	0	0	0	0	0.58	0.47	0	0.69	0.61	0	0	0	0	0	0.42	0.4	0	0	0	0.69	0
OR2M3	1	20	20	0	0	0	0	0	0	0	0.49	0	0.56	0	0.49	1.04	0.53	0.35	1.14	0	0	0	0.72	0.75	0.29	0.37	0	0	0	0	0	0	0.58	0.48	0	0.69	0.61	0	0	0	0	0	0.42	0.41	0	0	0	0.69	0
OR2M4	1	20	20	0	0	0	0	0	0	0	0.49	0	0.56	0	0.49	1.04	0.53	0.35	1.14	0	0	0	0.72	0.75	0.29	0.37	0	0	0	0	0	0	0.58	0.48	0	0.69	0.61	0	0	0	0	0	0.42	0.41	0	0	0	0.69	0
OR2M7	1	20	20	0	0	0	0	0	0	0	0.49	0	0.56	0	0.49	1.04	0.53	0.35	1.14	0	0	0	0.72	0.75	0.29	0.37	0	0	0	0	0	0	0.58	0.48	0	0.69	0.61	0	0	0	0	0	0.42	0.41	0	0	0	0.69	0
OR2T1	1	20	20	0	0	0	0	0	0	0	0.49	0	0.56	0	0.49	1.04	0.53	0.35	1.14	0	0	0	0.72	0.75	0.29	0.37	0	0	0	0	0	0	0.58	0.48	0	0.69	0.61	0	0	0	0	0	0.42	0.41	0	0	0	0.69	0
OR2T12	1	20	20	0	0	0	0	0	0	0	0.49	0	0.56	0	0.49	1.04	0.53	0.35	1.14	0	0	0	0.72	0.75	0.29	0.37	0	0	0	0	0	0	0.58	0.48	0	0.69	0.61	0	0	0	0	0	0.42	0.41	0	0	0	0.69	0
OR2T33	1	20	20	0	0	0	0	0	0	0	0.49	0	0.56	0	0.49	1.04	0.53	0.35	1.14	0	0	0	0.72	0.75	0.29	0.37	0	0	0	0	0	0	0.58	0.48	0	0.69	0.61	0	0	0	0	0	0.42	0.41	0	0	0	0.69	0
OR2T4	1	20	20	0	0	0	0	0	0	0	0.49	0	0.56	0	0.49	1.04	0.53	0.35	1.14	0	0	0	0.72	0.75	0.29	0.37	0	0	0	0	0	0	0.58	0.48	0	0.69	0.61	0	0	0	0	0	0.42	0.41	0	0	0	0.69	0
OR2T6	1	20	20	0	0	0	0	0	0	0	0.49	0	0.56	0	0.49	1.04	0.53	0.35	1.14	0	0	0	0.72	0.75	0.29	0.37	0	0	0	0	0	0	0.58	0.48	0	0.69	0.61	0	0	0	0	0	0.42	0.41	0	0	0	0.69	0
OR6F1	1	20	20	0	0	0	0	0	0	0	0.49	0	0.56	0	0.49	1.04	0.53	0.34	1.14	0	0	0	0.72	0.75	0.34	0.39	0	0	0	0	0	0	0.58	0.47	0	0.69	0.61	0	0	0	0	0	0.42	0.4	0	0	0	0.69	0
RXRG	1	20	20	0	0	0	0.38	0.34	0	0	0.62	0	0.67	0	0	1.1	0.54	0	0.37	0	0	0	0.74	0.77	0	0	0	0	0	0	0	0	0.61	0.44	0.39	0.72	0.41	0	0.65	0	0	0	0.47	0.35	0	0	0	0.7	0
CAPN2	1	20	19	1	0	0.48	0.4	0	0	0	0.62	0	0.66	0	0.5	1.11	0	0	1.18	0	0	0	0.74	0.76	0	0.55	0	0	0	0	0	0	0.63	0	0	0.73	0.64	-0.41	0.59	0	0	0	0.48	0.38	0	0	0	0.71	0
CAPN8	1	20	19	1	0	0.48	0.4	0	0	0	0.62	0	0.66	0	0.5	1.11	0	0	1.18	0	0	0	0.74	0.76	0	0.55	0	0	0	0	0	0	0.63	0	0.37	0.73	0.64	-0.41	0.59	0	0	0	0.48	0	0	0	0	0.71	0
PRKDC	8	20	19	1	0.32	0	0	-0.57	0.87	0	0.56	1.09	0.52	0	1.11	0	0	0	0.85	0	0	0	0	1.54	0	0	0.72	0	0	0.44	0	0	0.57	0	0.4	0	1.05	0	0	0	0	0.42	0	0	0	0	0	0.66	1
VCPIP1	8	20	19	1	0.88	0	0	-0.39	1.23	0	0.62	1.09	0.65	0	1.11	0	0	0	0.85	0.39	0	0	0	1.54	0	0	0.72	0	0	0.5	0	0	0	0	0	0	1.05	0	0	0.6	0	0.42	0	0	0	0	0	0.66	1
ADAM2	8	20	17	3	0	0	1.59	0	0	0	0	0.34	0.6	0	0	0	0	0	0	0	0	0	1.88	-0.61	0	0.5	-0.62	0	0	0	0.58	0.42	0	0	0	0	0.67	0	0	0.79	0	1.55	0	0	2.43	0	0.62	0.71	1.05
PTK2B	8	20	3	17	-0.41	0.45	0	-0.58	-0.3	0	0	-0.77	0.59	0	-0.39	0	0	0	-0.52	0	0	0	-0.81	0	0	-0.39	-0.62	0	0	-0.7	0	0	-0.33	0	0	0	-0.57	0	0	0	0	-0.49	0	0	0	0	0	0.71	-0.47
SIK3	11	20	3	17	0	0	0	-0.56	-0.36	-0.62	0	-0.37	0	0	0	0	-0.6	0	-0.19	0	0	0	0.48	0	0	0	0	0	0	-0.69	0	-0.32	-0.34	-0.47	0	0	-0.52	-0.51	0	0	0	-0.49	-0.62	0	0.44	0	-0.44	0.68	0
LONP2	16	20	2	18	0	0	0	0	-0.44	0	0	-0.35	-0.61	0	-0.43	-0.6	-0.66	0	-0.49	0	-0.68	0	0.74	0	0	0	-0.62	0	0	0	0	-0.38	-0.34	-0.49	0	-0.6	0	-0.44	0	0	0	-0.48	0.3	-0.52	0	0	0	0	-0.52
MAPK7	17	20	1	19	0	0	0	-0.54	0	0	-0.41	0	-0.26	0	-0.47	0	0	0	-0.48	0	0	-0.35	0	0	-0.27	-0.46	0	-0.28	0	0	0	-0.42	-0.37	-0.54	0	0	0	0	-0.42	0	-0.3	0	-0.62	-0.55	0	0	-0.46	0.73	0
MT3	16	20	1	19	0	0	0	0	-0.42	0	0	-0.39	-0.61	0	-0.47	-0.6	-0.66	0	-0.47	0	-0.68	0	0.77	0	0	0	-0.62	0	0	-0.36	0	-0.33	-0.33	-0.53	0	-0.58	0	-0.54	0	0	0	-0.48	0	-0.54	0	0	0	0	-0.52
GPR114	16	20	0	20	-0.44	0	0	0	0	0	-0.48	-0.39	-0.61	0	-0.47	-0.6	-0.66	0	0	0	-0.68	0	0	0	0	-0.33	-0.62	-0.28	0	-0.36	0	0	0	-0.53	0	0	0	-0.54	0	0	-0.34	-0.48	0	-0.54	0	0	0	0	-0.52
OPRD1	1	20	0	20	0	0	0	-0.52	-0.43	0	0	0	-0.41	0	-0.45	0	0	0	-0.38	0	-0.25	0	0	0	-0.28	-0.43	0	-0.42	0	-0.37	0	-0.3	-0.36	-0.51	0	0	0	-0.3	-0.46	0	-0.32	0	0	0	0	0	-0.37	0	0
PDIK1L	1	20	0	20	0	0	0	0	-0.32	0	0	0	-0.27	0	-0.45	-0.25	0	0	-0.27	0	-0.23	0	0	0	-0.28	-0.37	0	-0.31	0	-0.41	0	-0.43	-0.41	-0.58	0	0	0	-0.28	-0.48	0	-0.34	0	0	0	0	0	-0.31	0	0
ADORA1	1	19	19	0	0	0.7	0.36	0	0	0	0.58	0	0.57	0	0.45	1.09	0	0	0	0	0	0	0.75	0.8	0.6	0.58	0	0	0	0	0	0	0	0	0.37	0.7	0.71	0	0	0	0	0.48	0.23	0.53	0	0	0	0.73	0
AVPR1B	1	19	19	0	0	0.46	0	0	0	0	0.58	0	0.59	0	0.49	1.04	0.48	0	0.46	0	0	0	0.74	0	0.52	0.49	0	0	0	0	0	0	0.6	0	0	0.71	0.7	0	0.75	0	0	0	0	0.56	0	0	0	0.76	0
CTSE	1	19	19	0	0	0.46	0	0	0	0	0.58	0	0.59	0	0.49	1.04	0.48	0	0.46	0	0	0	0.74	0	0.52	0.49	0	0	0	0	0	0	0.6	0	0	0.71	0.7	0	0.75	0	0	0	0	0.56	0	0	0	0.76	0
MAPKAPK2	1	19	19	0	0	0.5	0.38	0	0	0	0.75	0	0.67	0	0.5	1.11	0	0	0	0	0	0	0.74	0.82	0.53	0.62	0	0	0	0	0	0	0.65	0	0.42	0.75	0.71	0	0.55	0	0	0	0	0	0	0	0	0.71	0
OR2L13	1	19	19	0	0	0	0	0	0	0	0.49	0	0.56	0	0.49	1.04	0.53	0.35	1.14	0	0	0	0.72	0.75	0.29	0	0	0	0	0	0	0	0.58	0.48	0	0.69	0.61	0	0	0	0	0	0.42	0.4	0	0	0	0.69	0
OR2L2	1	19	19	0	0	0	0	0	0	0	0.49	0	0.56	0	0.49	1.04	0.53	0.35	1.14	0	0	0	0.72	0.75	0.29	0	0	0	0	0	0	0	0.58	0.48	0	0.69	0.61	0	0	0	0	0	0.42	0.4	0	0	0	0.69	0
PTPRT	20	19	19	0	0.23	0.29	0	1.16	0	0.63	0.53	0.48	0	0	0.43	0	0	0	0	0	0	0	0	0.33	0	0	0	0	0	0	0.32	0.47	0	0.37	0.29	0	0	0.38	0.64	0.44	0	0	0	0	0	0.41	0	0.72	0
SLPI	20	19	19	0	0.32	0.33	0	0.56	0	0.63	0.47	0.97	0	0	0.44	0	0	0	0	0	0	0	0	0.35	0	0	0	0	0	0	0	0.43	0	0.44	0.31	0	0	0.39	0.64	0.5	0	0	0	0	0	0.34	0.42	0.72	0
NEK2	1	19	18	1	0	0.5	0.36	0	0	0	0.62	0	0.56	0	0.5	1.11	0	0	0	0	0	0	0.74	0.76	0	0.52	0	0	0	0	0	0	0.63	0	0.4	0.73	0.71	-0.42	0.59	0	0	0	0.48	0	0	0	0	0.71	0
SGK3	8	19	18	1	0.88	0	0	-0.39	1.23	0	0.62	1.09	0.64	0	1.11	0	0	0	0.85	0	0	0	0	1.54	0	0	0.72	0	0	0.5	0	0	0	0	0	0	1.05	0	0	0.6	0	0.42	0	0	0	0	0	0.66	1
HTRA4	8	19	14	5	0	0	2.52	0	-0.48	0	0	0	0.6	0	0	0	0	0	-0.58	0	0	0	1.88	1.49	0	0.93	-0.62	0	0	1.89	0.58	0	-0.35	0	0	0	0.63	0	0	1.19	0	1.55	0	0	2.43	0	0	0.71	0.99
ADRB3	8	19	12	7	0	0	2.52	0	-0.48	0	0	0	0	0	0	0	0	0	-0.58	0	0	0	1.88	1.49	0	0.93	-0.62	0	0	1.89	0.59	0	-0.35	-0.39	0	0	0	0	0	1.4	-0.3	1.55	0	0	2.43	0	0	0.71	0.99
ADORA2B	17	19	1	18	0	0	0	0	0	-0.67	-0.39	-0.37	0	0	-0.46	0	0	0	-0.54	0	-0.79	0	-0.37	0	0	-0.41	-0.74	0	0	0	0	-0.45	-0.39	0	0	0	-0.68	-0.52	-0.49	0	0	0	-0.58	-0.53	0	0	0	0.71	0
AURKB	17	19	1	18	0	0	0	-0.62	0	-0.59	-0.39	-0.42	-0.28	0	-0.49	0	0	0	0	0	0	-0.34	0	0	0	-0.47	-0.67	-0.28	0	0	0	0	0	-0.55	0	0	0	-0.54	-0.46	0	0	0	-0.72	-0.61	0	0	-0.5	0.71	0
SENP3	17	19	1	18	0	0	0	-0.62	0	-0.59	0	-0.42	-0.32	0	-0.49	0	0	0	0	0	0	-0.34	0	0	0	-0.38	-0.67	-0.28	0	0	0	0	0	-0.59	0	0	0	-0.68	-0.46	0	-0.37	0	-0.72	-0.61	0	0	-0.5	0.71	0
CASP9	1	19	0	19	-0.38	0	0	0	-0.28	0	0	0	-0.3	0	-0.5	0	0	0	-0.26	0	0	0	0	0	-0.25	0	0	-0.34	0	-0.38	0	-0.42	0	-0.6	-0.31	0	0	-0.56	-0.43	0	-0.29	0	0	0	0	0	-0.4	0	0
CELA2A	1	19	0	19	-0.38	0	0	0	-0.28	0	0	0	-0.3	0	-0.5	0	0	0	-0.26	0	0	0	0	0	-0.25	0	0	-0.34	0	-0.38	0	-0.42	0	-0.6	-0.31	0	0	-0.56	-0.43	0	-0.29	0	0	0	0	0	-0.4	0	0
CELA2B	1	19	0	19	-0.38	0	0	0	-0.28	0	0	0	-0.3	0	-0.5	0	0	0	-0.26	0	0	0	0	0	-0.25	0	0	-0.34	0	-0.38	0	-0.42	0	-0.6	-0.31	0	0	-0.56	-0.43	0	-0.29	0	0	0	0	0	-0.4	0	0
CTRC	1	19	0	19	-0.38	0	0	0	-0.28	0	0	0	-0.3	0	-0.5	0	0	0	-0.26	0	0	0	0	0	-0.25	0	0	-0.34	0	-0.38	0	-0.42	0	-0.6	-0.31	0	0	-0.56	-0.43	0	-0.29	0	0	0	0	0	-0.4	0	0
COPS5	8	18	18	0	0.88	0	0	0	1.23	0	0.62	1.09	0.64	0	1.11	0	0	0	0.85	0	0	0	0	1.54	0	0	0.72	0	0	0.5	0	0	0	0	0	0	1.05	0	0	0.6	0	0.42	0	0	0	0	0	0.66	1
GPR52	1	18	18	0	0	0	0	0	0	0	0.62	0	0.67	0	0	1.1	0.54	0.33	0	0	0	0	0.74	0.74	0	0.51	0	0	0	0	0	0	0.61	0.46	0	0.72	0.36	0	0.65	0	0	0	0.47	0.44	0	0	0	0.7	0
NRBP2	8	18	18	0	0.27	0	0	0	1.08	0	0.71	0.94	0.31	0	0.71	0	0	0	0.92	0.28	0	0	0	1.69	0	0	0.49	0	0	0	0	0	0	0	0	0	0	0	0.69	1.11	0	1.12	0	0	0.53	0	0	0.52	1.29
OR10J5	1	18	18	0	0	0	0	0.43	0	0	0.57	0	0.67	0	0	1.02	0.54	0.36	0.37	0	0	0	0.75	0.8	0	0	0	0	0	0	0	0	0.61	0.54	0	0.72	0.46	0	0.5	0	0	0	0	0	0	0	0	0.71	0
OR14I1	1	18	18	0	0	0.38	0.41	0	0	0	0	0	0.57	0	0.54	1.07	0.63	0	1.32	0	0	0	0.65	0.94	0	0.61	0	0	0	0	0	0	0.65	0.55	0.49	0.76	0.63	0	0	0	0	0	0	0	0	0	0	0.66	0
OR2AK2	1	18	18	0	0	0	0	0	0	0	0.49	0	0.56	0	0.49	1.04	0.53	0.35	1.14	0	0	0	0.72	0.75	0	0	0	0	0	0	0	0	0.58	0.48	0	0.69	0.61	0	0	0	0	0	0.42	0.4	0	0	0	0.69	0
OR2L3	1	18	18	0	0	0	0	0	0	0	0.49	0	0.56	0	0.49	1.04	0.53	0.35	1.14	0	0	0	0.72	0.75	0.29	0	0	0	0	0	0	0	0.58	0.48	0	0.69	0.61	0	0	0	0	0	0.42	0	0	0	0	0.69	0
OR2M2	1	18	18	0	0	0	0	0	0	0	0.49	0	0.56	0	0.49	1.04	0.53	0.35	1.14	0	0	0	0.72	0.75	0.29	0	0	0	0	0	0	0	0.58	0.48	0	0.69	0.61	0	0	0	0	0	0.42	0	0	0	0	0.69	0
OR2M5	1	18	18	0	0	0	0	0	0	0	0.49	0	0.56	0	0.49	1.04	0.53	0.35	1.14	0	0	0	0.72	0.75	0.29	0	0	0	0	0	0	0	0.58	0.48	0	0.69	0.61	0	0	0	0	0	0.42	0	0	0	0	0.69	0
TRIB1	8	18	18	0	0	0	0.56	0	1.23	0	1.14	1.1	0	0	0.83	0	0	0	0.86	0	0	0	0	1.52	0	0	0.72	0	0	0	0.79	0	0	0	0.79	0	1.18	0	0.89	0.64	0	1	0	0	0	0	0	0.68	1.03
PAK1	11	18	10	8	0	0	0.5	0.53	-0.51	-0.61	0	0	0	0	0	0	2.7	0	0	0	0	0	0.5	0	0	0	0	0	0	0	0	-0.4	-0.36	-0.51	0.94	0	0	-0.45	0	0	0	-0.47	2.2	0	0	0	0	0.7	0
DUSP4	8	18	3	15	0	0.43	0	0	-0.39	0	0	-0.77	0.56	0	-0.39	0	0	0	-0.52	0	0	0	-0.81	-0.59	0	0	-0.62	0	0	-0.7	-0.3	0	0	0	0	0	-0.57	0	0	0	0	-0.51	0	0	0	0	0	0.71	-0.47
PRSS55	8	18	3	15	-0.56	0	0	-0.62	0	0	0	0	0.58	0	-0.44	0	0	0	-0.47	0	0	0	-0.82	0	0	-0.43	-0.62	0	0	-0.72	0	0	-0.36	0	0	0	0.67	0	0	0	0	-0.48	0	0	-0.29	0	-0.47	0.71	-0.42
FZD3	8	18	2	16	0	0	0	0	-0.39	0	-0.36	-0.77	0.57	0	-0.39	0	0	0	-0.52	0	0	0	-0.81	-0.59	0	-0.39	-0.62	0	0	-0.7	0	0	0	0	0	0	-0.57	0	0	0	0	-0.51	0	0	0	0	0	0.71	-0.47
CPAMD8	19	18	1	17	0	0	0	-0.56	0	0	-0.46	-0.4	-0.4	0	0	0	0	0	0	0	-0.23	0	0	0	0	-0.2	-0.28	-0.44	0	0	0	0	0	-0.5	-0.39	0	0	-0.35	-0.16	0	-0.27	0	0	-0.3	0	0	-0.4	0.68	0
DUSP18	22	18	1	17	0.32	0	0	0	0	-0.57	-0.4	-0.34	-0.28	0	0	0	0	0	0	0	-0.2	0	0	0	0	0	0	-0.47	-0.3	-0.38	0	-0.43	0	-0.34	-0.32	0	0	-0.27	0	0	-0.31	0	-0.64	-0.56	0	0	0	0	-0.41
F2RL3	19	18	1	17	0	0	0	-0.56	0	0	-0.46	-0.4	-0.4	0	0	0	0	0	0	0	-0.23	0	0	0	0	-0.2	-0.28	-0.44	0	0	0	0	0	-0.5	-0.39	0	0	-0.35	-0.16	0	-0.27	0	0	-0.3	0	0	-0.4	0.68	0
GPR157	1	18	0	18	0	0	0	-0.48	-0.37	0	0	0	-0.35	0	-0.49	-0.25	0	0	-0.35	0	-0.2	0	0	0	0	0	0	-0.36	0	-0.43	0	0	0	-0.69	-0.32	0	0	-0.55	-0.46	0	-0.33	0	0	0	0	0	-0.45	0	0
PARK7	1	18	0	18	0	0	0	0	-0.35	0	0	0	-0.34	0	-0.49	0	0	0	-0.34	0	0	0	0	0	-0.34	0	0	0	0	-0.38	-0.41	-0.43	-0.36	-0.59	0	0	0	-0.55	-0.46	0	-0.28	0	0	0	0	0	0	0	0
PTAFR	1	18	0	18	0	0	0	0	-0.43	0	0	0	-0.41	0	-0.45	0	0	0	-0.38	0	0	0	0	0	-0.36	-0.43	0	-0.42	0	-0.37	-0.45	-0.49	-0.38	-0.51	0	0	0	0	-0.46	0	-0.32	0	0	0	0	0	0	0	0
PTPRU	1	18	0	18	-0.44	0	0	0	-0.43	0	0	0	0	0	-0.45	-0.31	0	0	-0.38	0	0	0	0	0	-0.28	-0.43	0	0	0	-0.37	-0.3	-0.3	-0.36	-0.51	-0.3	0	0	0	-0.46	0	-0.28	0	0	0	0	0	0	0	0
XPNPEP3	22	18	0	18	0	0	0	-0.49	0	-0.56	-0.4	-0.38	-0.37	0	-0.49	0	0	0	0	0	0	0	0	0	0	0	0	-0.54	-0.32	-0.4	-0.37	-0.47	0	-0.4	0	0	0	0	0	0	-0.33	0	-0.74	-0.56	0	0	0	0	-0.37
DSTYK	1	17	17	0	0	0.7	0.36	0	0	0	0.56	0	0.55	0	0.46	1.09	0	0	0	0	0	0	0.75	0.8	0	0.57	0	0	0	0	0	0	0.57	0	0	0.7	0.66	0	0	0	0	0	0.24	0.53	0	0	0	0.73	0
IKBKE	1	17	17	0	0	0.5	0.38	0	0	0	0.75	0	0.67	0	0.5	1.11	0	0	0	0	0	0	0.74	0.82	0	0.62	0	0	0	0	0	0	0	0	0	0.75	0.71	0	0.55	0	0	0	0	0.54	0	0	0	0.71	0
LGR6	1	17	17	0	0	0.7	0	0	0	0	0.58	0	0.58	0	0.45	1.09	0	0	0	0	0	0	0.75	0.8	0	0.57	0	0	0	0	0	0	0	0	0	0.68	0	0	0	0.4	0	0.48	0.23	0.53	0	0	0	0.73	0
NPBWR1	8	17	17	0	0	0	0	0	0.41	0	0	1.09	0.67	0	1.11	0	0	0	0.85	0	0	0	0	1.54	0	0	0.72	0	0	0.5	0	0.45	0	0	0	0	1.05	0	0	0	0	0.42	0	0	0	0	0	0.66	1
OR2B11	1	17	17	0	0	0.44	0.38	0	0	0	0.49	0	0.56	0	0.49	1.04	0	0	1.14	0	0	0	0.72	0.75	0	0	0	0	0	0	0	0	0.58	0	0.53	0.69	0.61	0	0	0	0	0	0.42	0	0	0	0	0.69	0
OR2L8	1	17	17	0	0	0	0	0	0	0	0.49	0	0.56	0	0.49	1.04	0.53	0.35	1.14	0	0	0	0.72	0.75	0	0	0	0	0	0	0	0	0.58	0.48	0	0.69	0.61	0	0	0	0	0	0.42	0	0	0	0	0.69	0
OR2T8	1	17	17	0	0	0	0	0	0	0	0.49	0	0.56	0	0.49	1.04	0.53	0.35	1.14	0	0	0	0.72	0.75	0	0	0	0	0	0	0	0	0.58	0.48	0	0.69	0.61	0	0	0	0	0	0.42	0	0	0	0	0.69	0
PI3	20	17	17	0	0.32	0.33	0	0	0	0.63	0.47	0	0	0	0.44	0	0	0	0	0	0	0	0	0.35	0	0	0	0	0	0	0	0.43	0	0.44	0.31	0	0	0.39	0.64	0.5	0	0	0	0	0	0.34	0.42	0.72	0
PIK3C2B	1	17	17	0	0	0.7	0.36	0	0	0	0.56	0	0.55	0	0.46	1.09	0	0	0	0	0	0	0.75	0.8	0	0.57	0	0	0	0	0	0	0.58	0	0	0.7	0.66	0	0	0	0	0	0.23	0.53	0	0	0	0.73	0
WFDC12	20	17	17	0	0.32	0.33	0	0	0	0.63	0.47	0	0	0	0.44	0	0	0	0	0	0	0	0	0.35	0	0	0	0	0	0	0	0.43	0	0.44	0.31	0	0	0.39	0.64	0.5	0	0	0	0	0	0.34	0.42	0.72	0
PSEN2	1	17	16	1	0	0.53	0.39	0	0	0	0.53	0	0	0	0	1.12	0	0	1.13	0	0	0	0.76	0.78	0	0.55	0	0	0	0	0	0	0	0	0.36	0.69	0.65	-0.5	0.55	0	0	0	0.38	0	0	0	0	0.71	0
VN1R5	1	17	16	1	0	0.44	0	0	0	0	0.49	0	0.56	0	0.49	1.04	0	0	1.14	0	0	0	0.72	0.75	0	0	0	0	0	0	0	0	0.57	0	0.53	0.69	0.61	-0.46	0	0	0	0	0.42	0	0	0	0	0.69	0
SGK196	8	17	13	4	0	0	1.59	0	-0.36	0	0	0.97	0	0	0	0	0	0	-0.55	0	0	0	1.88	1.47	0	0.46	-0.62	0	0	-0.37	0	0	0.74	0	0	0	0.64	0	0	0.59	0	1.55	0	0	0	0	0	0.71	1.05
ADRA1A	8	17	4	13	0	0.42	0	0	0	0	0	-0.77	0.59	0	0	0	0	0	-0.52	0	0	0	-0.81	-0.53	0	-0.39	-0.62	0	0	-0.7	0	0	0	0	0	0	-0.57	0	0	0	0	-0.49	0	0	0	0	0	0.71	-0.47
TMPRSS13	11	17	2	15	0	0	0	0	-0.36	0	0	-0.37	0	0	0	0	-0.6	0	0	0	0	0	0	0	-0.18	0	0	0	0	-0.69	0	-0.32	-0.35	-0.5	0	0	-0.6	-0.51	0	0	0	-0.49	0	0	0.55	0	-0.45	0.68	0
TMPRSS4	11	17	2	15	0	0	0	0	-0.36	0	0	-0.37	0	0	0	0	-0.6	0	0	0	0	0	0	0	-0.18	0	0	0	0	-0.69	0	-0.32	-0.35	-0.5	0	0	-0.6	-0.51	0	0	0	-0.49	0	0	0.55	0	-0.45	0.68	0
PSKH1	16	17	1	16	0	0	0	0	0	0	-0.55	-0.4	-0.85	0	-0.5	-0.6	0	0	0	0	0	0	0	0	0	0	-0.8	-0.32	0	-0.46	0	0	0	-0.76	-0.35	0	0.24	-0.72	0	0	-0.39	-0.48	0	-0.56	0	0	0	0	0
EPHA10	1	17	0	17	0	0	0	0	-0.31	0	0	0	-0.28	0	-0.45	0	0	0	-0.29	0	0	0	0	0	0	-0.39	0	-0.28	0	-0.35	-0.25	-0.29	-0.36	-0.45	-0.28	0	0	0	-0.43	0	-0.28	0	0	0	0	0	0	0	0
GPR56	16	17	0	17	-0.44	0	0	0	0	0	-0.48	-0.39	-0.61	0	-0.47	-0.6	0	0	0	0	-0.68	0	0	0	0	0	-0.62	-0.28	0	0	0	0	0	-0.53	-0.33	0	0	-0.54	0	0	-0.34	-0.48	0	-0.54	0	0	0	0	0
GPR97	16	17	0	17	-0.44	0	0	0	0	0	-0.48	-0.39	-0.61	0	-0.47	-0.6	0	0	0	0	-0.68	0	0	0	0	0	-0.62	-0.28	0	0	0	0	0	-0.53	-0.33	0	0	-0.54	0	0	-0.34	-0.48	0	-0.54	0	0	0	0	0
HTR6	1	17	0	17	0	0	0	0	-0.32	0	0	0	-0.3	0	-0.44	0	0	0	-0.26	0	0	0	0	0	0	-0.38	0	0	0	-0.35	0	-0.36	-0.38	-0.54	-0.29	0	0	-0.56	-0.46	0	-0.28	0	0	0	0	0	0	0	0
NR0B2	1	17	0	17	0	0	0	-0.47	-0.42	0	0	0	-0.34	0	-0.45	-0.25	0	0	0	0	-0.22	0	0	0	0	-0.37	0	-0.32	0	-0.41	0	0	0	-0.58	0	0	0	-0.31	-0.48	0	-0.34	0	0	0	0	0	-0.34	0	0
PSMD7	16	17	0	17	0	0	0	0	0	0	-0.45	0	-0.63	0	-0.48	-0.6	-0.68	0	-0.49	0	-0.71	0	0	0	0	-0.47	-0.68	0	0	0	0	-0.84	0	0	0	-0.6	-0.55	-0.55	0	0	0	-0.49	0	-0.53	-0.43	0	0	0	-0.5
PTP4A2	1	17	0	17	0	0	0	-0.46	-0.42	0	0	0	-0.32	0	-0.45	0	0	0	-0.39	0	0	0	0	0	-0.28	-0.38	0	-0.31	0	-0.4	-0.49	-0.49	-0.39	-0.59	0	0	0	0	-0.43	0	-0.29	0	0	0	0	0	0	0	0
RHBDL2	1	17	0	17	0	0	0	-0.51	-0.33	0	0	0	-0.42	0	-0.45	0	0	0	-0.4	0	0	0	0	0	0	-0.45	0	-0.43	0	-0.38	-0.39	-0.41	-0.35	-0.51	0	0	0	0	-0.43	0	0	0	0	0	0	0	0	0	0
RPS6KA1	1	17	0	17	0	0	0	-0.47	-0.42	0	0	0	-0.27	0	-0.45	-0.25	0	0	0	0	-0.23	0	0	0	0	-0.37	0	-0.31	0	-0.41	0	0	0	-0.58	0	0	0	-0.28	-0.48	0	-0.34	0	0	0	0	0	-0.31	0	0
ABL2	1	16	16	0	0	0.82	0	0	0	0	0.62	0	0.67	0	0	1.1	0.54	0	0	0	0	0	0.74	0.76	0	0.51	0	0	0	0	0	0	0.61	0	0.38	0.72	0	0	0.65	0	0	0	0.46	0	0	0	0	0.63	0
BAI1	8	16	16	0	0	0	0.73	0	1.34	0	0.82	0.99	0.51	0	0.7	0	0	0	1.16	0	0	0	0	1.69	0	0	0.49	0	0	0.4	0	0	0	0	0	0	0	0	0.8	1.09	0	1.15	0	0	0.43	0	0	0	1.24
DUSP12	1	16	16	0	0	1.01	0	0	0	0	0.62	0	0.67	0	0	1.1	0.54	0	0	0	0	0	0.74	0.77	0	0	0	0	0	0	0	0	0.61	0	0	0.72	0	0	0.65	0	0	0	0.47	0.44	0	0	0	0.7	0
MAPK15	8	16	16	0	0.27	0	0	0	1.08	0	0.71	0.95	0.31	0	0	0	0	0	0.92	0.28	0	0	0	1.69	0	0	0.49	0	0	0	0	0	0	0	0	0	0	0	0.69	1.11	0	1.01	0	0	0.53	0	0	0	1.29
OR2T27	1	16	16	0	0	0.38	0.41	0	0	0	0	0	0.57	0	0.54	1.07	0	0	1.32	0	0	0	0.65	0.94	0	0.61	0	0	0	0	0	0	0.65	0.55	0.49	0.76	0.63	0	0	0	0	0	0	0	0	0	0	0	0
SERPINC1	1	16	16	0	0	0.46	0	0	0	0	0.62	0	0.67	0	0	1.1	0.54	0	0	0	0	0	0.74	0.74	0	0.51	0	0	0	0	0	0	0.61	0	0.45	0.72	0	0	0.65	0	0	0	0.47	0	0	0	0	0.7	0
STK4	20	16	16	0	0.32	0.33	0	0	0	0.63	0.47	0	0	0	0.44	0	0	0	0	0	0	0	0	0.35	0	0	0	0	0	0	0	0.43	0	0	0.31	0	0	0.39	0.64	0.5	0	0	0	0	0	0.34	0.42	0.72	0
UHMK1	1	16	16	0	0	1.01	0	0	0	0	0.62	0	0.67	0	0	1.1	0.54	0	0	0	0	0	0.74	0.77	0	0	0	0	0	0	0	0	0.61	0	0.41	0.72	0	0	0.65	0	0	0	0.47	0	0	0	0	0.7	0
WFDC5	20	16	16	0	0.32	0.33	0	0	0	0.63	0.47	0	0	0	0.44	0	0	0	0	0	0	0	0	0.35	0	0	0	0	0	0	0	0.43	0	0	0.31	0	0	0.39	0.64	0.5	0	0	0	0	0	0.34	0.42	0.72	0
LYN	8	16	15	1	0	0	0	-0.48	1.23	0	0	1.09	0.7	0	1.11	0	0	0	0.85	0	0	0	0	1.54	0	0	0.72	0	0	0	0	0	0	0	0	0	1.05	0	0	0.6	0	0.42	0	0	0	0	0	0.66	1
BIRC5	17	16	13	3	0	0	0	0	0.32	0	0.74	0	0	0	0	0	0	0	0.42	0	0	0	0.3	0.25	0.51	0	0	-0.35	0	1.25	0	0	0	0	0	0	0.55	0	0	0	0	0	0	-0.64	0	0.28	0	0.69	0.27
GPR124	8	16	12	4	0	0	2.52	0	0	0	0	0	0	0	0	0	0	0	0	0	0	0	1.85	1.49	0	2.19	-0.62	0	0	1.89	0.59	0	0	-0.39	0	0	0	0	0	1.4	-0.3	1.55	0	0	2.43	0	0	0.71	0.99
PRKCA	17	16	12	4	0	0	0	0	0	0	0.82	0.41	0	0	0.65	0	0	0	0.42	0	0	-0.33	0	0	0.46	-0.42	0	0	0	1.28	0	0	0	-0.43	0.78	0	0.66	0	0	0	0	0	0	-0.54	0	0	0.57	0.7	0
FGFR1	8	16	11	5	0	0	2.52	0	-0.48	0	0	0	0	0	0	0	0	0	-0.58	0	0	0	1.88	1.49	0	0.93	-0.62	0	0	1.89	0	0	-0.35	0	0	0	0	0	0	1.19	0	1.55	0	0	2.43	0	0	0.71	0.99
PLAT	8	16	11	5	0	0	1.59	0	-0.36	0	0	0.97	0	0	0	0	0	0	-0.55	0	0	0	1.88	-0.58	0	0.53	-0.62	0	0	-0.37	0	0	0.74	0	0	0	0	0	0	0.59	0	1.55	0	0	0	0	0	0.71	1.05
TLK2	17	16	8	8	0	0	0	0	0	0	0.88	0	-0.32	0	0.67	0	0	0	0	0	0	-0.35	0	0	0	-0.46	0	-0.33	0	1.84	0	0	0	-0.54	0.82	0	0	0	0	-0.28	0	0	0	-0.53	0	0	1.07	0.72	0
USP35	11	16	6	10	0	0	0.52	0.74	-0.51	-0.61	0	0	-0.31	0	0	0	2.7	0	-0.33	0	0	0	0	0	0	0	0	0	0	0	0	-0.4	-0.36	-0.51	0.94	0	0	-0.45	0	0	0	-0.47	0	0	0	0	0	0.7	0
PBK	8	16	4	12	0	0.45	0	-0.58	0	0	0	-0.77	0.59	0	-0.39	0	0	0	-0.52	0	0	0	-0.81	0	0	-0.39	-0.62	0	0	-0.7	0	0	0	0	0	0	-0.57	0	0	0	0	1.24	0	0	0	0	0	0.71	-0.47
NR2E1	6	16	3	13	0	0	0	0	0	0	-0.5	0	0	0	0.48	-0.6	-0.6	-0.44	0	0	0	-0.33	0.55	0	0	0	0	0	0	0	0	-0.31	0	-0.51	0	0	-0.53	-0.43	0	0	0	-0.5	-0.51	-0.48	0	0	0.94	0	0
TAOK1	17	16	3	13	0	0	0	0	0	0	0	0	-0.33	0	0	0	0	0	0	0	0	-0.34	0	0	-0.25	-0.38	0	-0.29	0	0	0	-0.5	0	-0.58	0.49	0	0	0	1.13	0	-0.33	0	0	-0.53	0	0	-0.48	0.71	0
CDK19	6	16	2	14	0	0	0	0	0	0	-0.5	0	0	0	0.48	-0.59	-0.6	-0.46	0	0	0	-0.34	0.55	0	0	0	0	-0.35	0	0	0	-0.35	0	-0.56	0	0	-0.53	-0.52	0	0	0	-0.5	-0.53	-0.45	0	0	0	0	0
USP28	11	16	2	14	0	0	0	0	-0.39	-0.59	0	-0.35	0	0	0	0	-0.6	0	0	0	0	0	0.47	0	0	0	0	0	0	-0.69	0	-0.31	-0.35	-0.48	0	0	-0.52	-0.44	0	0	0	-0.49	0	0	0	0	-0.49	0.68	0
MCHR1	22	16	1	15	0.27	0	0	-0.49	0	-0.56	-0.4	-0.38	-0.37	0	-0.49	0	0	0	0	0	0	0	0	0	0	0	0	-0.54	0	-0.4	-0.37	-0.47	0	0	0	0	0	0	0	0	0	0	-0.74	-0.56	0	0	0	0	-0.37
OR1D4	17	16	1	15	0	0	0	-0.63	0	-0.63	-0.4	-0.42	0	0	-0.49	0	0	0	0	0	0	0	0	0	0	-0.48	-0.78	-0.39	0	0	0	0	0	-0.44	0	0	0	-0.42	0	0	0	0	-0.72	-0.61	-0.25	0	-0.46	0.67	0
OR1D5	17	16	1	15	0	0	0	-0.63	0	-0.63	-0.4	-0.42	0	0	-0.49	0	0	0	0	0	0	0	0	0	0	-0.48	-0.78	-0.39	0	0	0	0	0	-0.44	0	0	0	-0.42	0	0	0	0	-0.72	-0.61	-0.25	0	-0.46	0.67	0
PCSK7	11	16	1	15	0	0	0	-0.56	-0.36	-0.62	0	-0.37	0	0	0	0	-0.6	0	-0.19	0	0	0	0	0	0	0	0	0	0	-0.69	0	-0.32	0	-0.5	0	0	0	-0.51	0	0	0	-0.49	-0.62	0	0	0	-0.45	0.68	0
TPTE2	13	16	1	15	0	0	0	-0.43	0	-0.62	-0.3	-0.4	0	0	0.52	0	-0.69	0	0	0	-0.67	0	-0.35	0	0	-0.87	0	0	0	-0.36	0	0	0	0	0	0	0	0	-0.38	-0.33	0	0	0	-0.49	-0.41	0	-0.31	0	0
HTR1D	1	16	0	16	0	0	0	0	-0.29	0	0	0	0	0	-0.44	0	0	0	-0.35	0	0	0	0	0	-0.29	-0.38	0	0	0	-0.37	-0.4	-0.44	-0.39	-0.58	0	0	0	-0.58	-0.47	0	0	0	0	0	0	0	0	0	0
STK40	1	16	0	16	-0.39	0	0	0	0	0	0	0	-0.28	0	-0.45	-0.28	0	0	-0.27	0	0	0	0	0	0	0	0	0	0	-0.35	0	-0.29	0	-0.45	-0.26	0	0	-0.25	-0.43	0	-0.25	0	0	0	0	0	-0.3	0	0
ADCK5	8	15	15	0	0	0	0	0	1.16	0	0.73	0.96	0	0	0.72	0	0	0	1.01	0	0	0	0	1.7	0	0	0.47	0	0	0	0	0	0	0	0	0	0	0	0.63	1.15	0	1.16	0	0	0.57	0	0	0.49	1.37
DUSP23	1	15	15	0	0	0.83	0.36	0	0	0	0.57	0	0.67	0	0	1.02	0.54	0	0	0	0	0	0.75	0.8	0	0	0	0	0	0	0	0	0.61	0.54	0	0.72	0	0	0.5	0	0	0	0	0	0	0	0	0.71	0
GPR161	1	15	15	0	0	0	0.37	0	0	0	0.62	0	0.67	0	0	1.1	0.54	0	0	0	0	0	0.74	0.77	0	0	0	0	0	0	0	0	0.61	0	0.43	0.72	0	0	0.65	0	0	0	0.47	0	0	0	0	0.7	0
GPR25	1	15	15	0	0	0.77	0.37	0	0	0	0.54	0	0.52	0	0	1.09	0	0	0	0	0	0	0.73	0.8	0	0	0	0	0	0	0	0	0	0	0.39	0.65	0	0	0.64	0	0	0	0.29	0.55	0	0	0	0.73	0
MOS	8	15	15	0	0	0	0	0	1.23	0	0	1.09	0.7	0	1.11	0	0	0	0.85	0	0	0	0	1.54	0	0	0.72	0	0	0	0	0	0	0	0	0	1.05	0	0	0.6	0	0.42	0	0	0	0	0	0.66	1
OBSCN	1	15	15	0	0	0.49	0.38	0	0	0	0	0	0	0	0	1.09	0	0	1.27	0	0	0	0.69	0.78	0.49	0.49	0	0	0	0	0	0	0.56	0	0.37	0.71	0.62	0	0	0	0	0	0.36	0	0	0	0	0.69	0
OR11L1	1	15	15	0	0	0	0	0	0	0	0.49	0	0.56	0	0.49	1.04	0.53	0	1.14	0	0	0	0.72	0.75	0	0	0	0	0	0	0	0	0.58	0	0	0.69	0.61	0	0	0	0	0	0.42	0	0	0	0	0.69	0
OR14A16	1	15	15	0	0	0	0	0	0	0	0.49	0	0.56	0	0.49	1.04	0.53	0	1.14	0	0	0	0.72	0.75	0	0	0	0	0	0	0	0	0.58	0	0	0.69	0.61	0	0	0	0	0	0.42	0	0	0	0	0.69	0
OR2W3	1	15	15	0	0	0	0	0	0	0	0.49	0	0.56	0	0.49	1.04	0.53	0	1.14	0	0	0	0.72	0.75	0	0	0	0	0	0	0	0	0.58	0	0	0.69	0.61	0	0	0	0	0	0.42	0	0	0	0	0.69	0
OTUD7B	1	15	15	0	0	0.65	0	0	0	0	0.5	0	0.47	0	0	1.02	0.47	0	0	0	0	0	0.76	0.8	0	0	0	0	0	0	0	0	0.59	0	0.35	0.64	0	0	0.47	0	0	0	0	0	0	0	1.19	0.71	0
SPINLW1	20	15	15	0	0.32	0.33	0	0.56	0	0.63	0.47	0.97	0	0	0.42	0	0	0	0	0	0	0	0	0.35	0	0	0	0	0	0	0	0	0	0	0.31	0	0	0	0.64	0.5	0	0	0	0.36	0	0	0	0.72	0
SPINT3	20	15	15	0	0.32	0.33	0	0.56	0	0.63	0.47	0.97	0	0	0.42	0	0	0	0	0	0	0	0	0.35	0	0	0	0	0	0	0	0	0	0	0.31	0	0	0	0.64	0.5	0	0	0	0.36	0	0	0	0.72	0
WFDC6	20	15	15	0	0.32	0.33	0	0.56	0	0.63	0.47	0.97	0	0	0.42	0	0	0	0	0	0	0	0	0.35	0	0	0	0	0	0	0	0	0	0	0.31	0	0	0	0.64	0.5	0	0	0	0.36	0	0	0	0.72	0
WFDC8	20	15	15	0	0.32	0.33	0	0.56	0	0.63	0.47	0.97	0	0	0.42	0	0	0	0	0	0	0	0	0.35	0	0	0	0	0	0	0	0	0	0	0.31	0	0	0	0.64	0.5	0	0	0	0.36	0	0	0	0.72	0
GPR20	8	15	14	1	0	0	0	0	1.31	0	0	1.05	0.54	0	0	0	0	0	1.2	0	0	0	0	1.69	0.46	0	0	0	0	0.43	0	0	0	0	0	0	0	0	0	1.32	0	1.2	0	-0.28	0.54	0.42	0	0	1.31
PTP4A3	8	15	14	1	0	0	0	0	1.31	0	0	1.05	0.54	0	0	0	0	0	1.2	0	0	0	0	1.69	0.46	0	0	0	0	0.43	0	0	0	0	0	0	0	0	0	1.32	0	1.2	0	-0.28	0.54	0.42	0	0	1.31
PCSK2	20	15	12	3	0	0.46	0	0	0	0.61	0	-0.48	0	0	0.42	0	0	0	0	0	0	0	-0.76	0.34	0	0	0	0	0	0	0.71	0.41	0	0.43	0	0	0	-0.43	0	0	0	0	1.17	0	0	0.32	0	0.71	0
IKBKB	8	15	10	5	0	0	1.59	0	-0.36	0	0	0.97	0	0	0	0	0	0	-0.55	0	0	0	1.88	-0.58	0	0.53	-0.62	0	0	-0.37	0	0	0.74	0	0	0	0	0	0	0.59	0	0	0	0	0	0	0	0.71	1.05
APLP2	11	15	4	11	0	0	0	0	-0.37	-0.58	0	0	0	0	0	0	-0.6	0	0	0	0	0	0.54	0	-0.25	0	0	0	0	-0.69	0	1.09	-0.32	-0.43	0	0	-0.52	0	0	0	0	-0.49	0	0	0.42	0	0	0.68	0
SGK223	8	15	4	11	0	0.43	0	-0.55	-0.38	0	0	-0.77	0.58	0	-0.43	0	0	0	-0.47	0	0	0	-0.82	0	0	0	-0.62	0	0	-0.72	0	0	0	0	0	0	0.67	0	0	0	0	-0.48	0	0	0	0	0	0.71	-0.42
ATM	11	15	2	13	0	0	0	-0.44	-0.48	-0.68	0	0	0	0	0	0	-0.6	0	0	0	0	0	0.47	0	0	0	0	0	0	-0.69	0	-0.4	0	-0.44	0	0	0	-0.4	0	0	0	-0.49	-0.43	0	0	0	0	0.68	0
CDK12	17	15	1	14	0	0	0	0	0	0	0	0	-0.37	0	0	0	0	0	0	0	-0.24	-0.38	0	0	0	-0.47	0	-0.36	0	0	-0.49	-0.53	0	-0.69	0	0	0	0	-0.41	0	-0.31	0	0	-0.63	0	0	-0.52	0.72	0
CYLD	16	15	1	14	-0.38	0	0	0	0	0	0	-0.35	-0.61	0	-0.44	-0.6	-0.66	0	-0.43	0	-0.68	0	0.77	0	0	-0.41	-0.62	0	0	0	0	0	0	0	0	-0.58	0	0	0	0	0	-0.48	0	-0.52	0	0	0	0	-0.52
LIMK2	22	15	1	14	0.32	0	0	0	0	-0.57	-0.4	-0.34	0	0	0	0	0	0	0	0	0	0	0	0	0	0	0	-0.47	-0.27	-0.38	-0.38	-0.5	0	-0.38	0	0	0	0	0	0	-0.31	0	-0.64	-0.56	0	0	0	0	-0.41
OR7G1	19	15	1	14	0	0	0	-0.61	0	0	-0.47	-0.38	-0.43	0	0	0	0	0	0	0	0	0	0	0	0	-0.3	0	-0.49	0	0	-0.4	-1.01	0	-0.53	0	0	0	0	0	0	0	0	0	0	-0.29	0	-0.45	0.7	0
OR7G3	19	15	1	14	0	0	0	-0.61	0	0	-0.47	-0.38	-0.43	0	0	0	0	0	0	0	0	0	0	0	0	-0.3	0	-0.49	0	0	-0.4	-1.01	0	-0.53	0	0	0	0	0	0	0	0	0	0	-0.29	0	-0.45	0.7	0
P2RY11	19	15	1	14	0	0	0	-0.57	0	0	0	-0.38	-0.44	0	0	0	0	0	0	0	0	0	0	0	0	0	-0.31	-0.43	0	0	0	0	0	-0.5	-0.39	0	0	-0.39	-0.51	0	-0.29	0	0	-0.3	0	0	-0.51	0.7	0
PGA3	11	15	1	14	0	0	0	-0.58	0	-0.57	0	0	-0.27	0	0	0	-0.63	0	0	0	0	0	0	0	0	0	0	-0.27	0	-0.34	0	0	-0.38	-0.56	0	0	0	-0.2	0	0	-0.23	-0.49	0	0	0	0	-0.52	0.68	0
PGA4	11	15	1	14	0	0	0	-0.58	0	-0.57	0	0	-0.27	0	0	0	-0.63	0	0	0	0	0	0	0	0	0	0	-0.27	0	-0.34	0	0	-0.38	-0.56	0	0	0	-0.2	0	0	-0.23	-0.49	0	0	0	0	-0.52	0.68	0
PGA5	11	15	1	14	0	0	0	-0.58	0	-0.57	0	0	-0.27	0	0	0	-0.63	0	0	0	0	0	0	0	0	0	0	-0.27	0	-0.34	0	0	-0.38	-0.56	0	0	0	-0.2	0	0	-0.23	-0.49	0	0	0	0	-0.52	0.68	0
WNK4	17	15	1	14	0	0	0	0	0	0	0	0	-0.33	0	0	0	0	-0.17	0	0	-0.22	-0.37	0	0	-0.25	-0.39	0	-0.34	0	0	0	0	0	-0.65	0	0	0	0	-0.42	0	-0.36	0	0	-0.6	0	0	0	0.72	0
LATS2	13	15	0	15	0	0	0	-0.56	0	-0.62	0	-0.4	-0.34	0	0	0	-0.69	0	-0.28	0	-0.67	0	-0.35	0	0	0	0	0	0	-0.36	0	0	0	-0.35	0	0	-0.55	0	0	0	0	0	-0.52	-0.49	0	0	-0.43	0	0
MTOR	1	15	0	15	0	0	0	0	0	0	0	0	-0.29	0	-0.48	-0.28	0	0	-0.25	0	0	0	0	0	0	0	0	-0.32	0	-0.4	0	0	0	-0.68	0	0	0	-0.62	-0.47	0	-0.32	0	0	0	0	0	-0.42	0	0
ADAM15	1	14	14	0	0	0.65	0	0	0	0	0.52	0	0	0	0	1.02	0	0	0.38	0	0	0.26	0.71	0.8	0	0	0	0	0.29	0	0	0	0.56	0	0.34	0.7	0.42	0	0	0	0	0	0	0	0	0	0.78	0.71	0
MC3R	20	14	14	0	0.23	0	1.12	1.6	0	0.63	0.46	0	0	0	0.44	0	0	0	0	0	0	0	0	0.43	0	0	0	0	0	0	0	0.5	0	0	0.28	0	0	0.42	0.81	0	0	0	2.6	0	0	0	0	0.72	0
NTSR1	20	14	14	0	0	0.65	0	0	0	0.74	0.47	0.3	0	0	0.32	0	0	0	0	0	0	0	0	0.49	0	0	0	0	0	0	0.69	0.47	0	0	0.18	0	0.79	0	0.68	0.75	0	0	0	0	0	0	0	0	0.36
REN	1	14	14	0	0	0.7	0.36	0	0	0	0.56	0	0.55	0	0	1.09	0	0	0	0	0	0	0.75	0.8	0	0.57	0	0	0	0	0	0	0	0	0	0.7	0	0	0	0	0	0.48	0.23	0.53	0	0	0	0.73	0
WFDC2	20	14	14	0	0.32	0.33	0	0.56	0	0.63	0.47	0.97	0	0	0.42	0	0	0	0	0	0	0	0	0.35	0	0	0	0	0	0	0	0	0	0	0.31	0	0	0	0.64	0.5	0	0	0	0	0	0	0	0.72	0
WFDC9	20	14	14	0	0.32	0	0	0.56	0	0.63	0.47	0.97	0	0	0.42	0	0	0	0	0	0	0	0	0.35	0	0	0	0	0	0	0	0	0	0	0.31	0	0	0	0.64	0.5	0	0	0	0.36	0	0	0	0.72	0
MAP2K6	17	14	13	1	0	0	0	0	0.45	0	0.85	0.4	0	0	0	0	0	0	0.43	0	0	0	0	0	0.44	0	0	0	0	1.22	0	0	0	0	0.81	0	0	0.44	0.62	0	0	0	0	-0.48	0	0	0.96	0.69	0
PHKG2	16	14	12	2	0	0	0.5	0	0	0	0	0	0	0	0	0	0	0	0.28	0	-0.24	0	0.49	0.82	0.42	0	0	0	0	0	0	0	0	0	0	0.34	0.33	-0.33	0	0.43	0	0	0	0	0	0	0	0.68	1.24
MAP3K3	17	14	9	5	0	0	0	0	0	0	0.82	0	0	0	0.67	0	0	0	0	0	0	-0.32	0	0.2	0	-0.32	0	0	0	1.5	0	0	0	-0.39	0.82	0	0.67	0	0	0	-0.27	0	0	-0.56	0	0	1.04	0.72	0
PSMC5	17	14	9	5	0	0	0	0	0	0	0.82	0	0	0	0.67	0	0	0	0	0	0	-0.32	0	0.2	0.57	-0.32	0	0	0	1.5	0	0	0	-0.39	0.82	0	0	0	0	0	-0.27	0	0	-0.56	0	0	1.04	0.72	0
USP32	17	14	9	5	0	0	0	0	0	0	0.81	0	-0.35	0	0.67	0	0	0	0	0	0	-0.35	-0.31	0	0	-0.46	0	0	0	1.74	0	0	0	-0.47	0.82	0	0.71	0	0	0	0	0	0	0	0	0	1.27	0.69	0
GPRC5C	17	14	7	7	0	0	0	0	0	0	0.85	0	0	0	0	0	0	0	0.45	0	0	-0.35	0	0.26	0.48	-0.43	0	-0.32	0	0.89	0	0	0	-0.55	0	0	0	0	0	0	-0.34	0	0	-0.64	0	0	0	0.69	0
CAPN1	11	14	5	9	0	0	0.43	0	0	-0.57	0	0	-0.35	0	-0.19	0	0	0	0	0	0	0	0.22	0	0	0	0	-0.32	0	0	0	0.35	0	-0.63	0.14	0	0	-0.31	0	0	-0.33	-0.45	0	0	0	0	0	0.7	0
NEK8	17	14	3	11	0	0	0	0	0	0	0	0	-0.3	0	0	0	0	0	0	0	-0.18	-0.34	0	0.22	0	-0.38	0	-0.29	0	0	0	0	0	-0.58	0	0	0	0	1.13	0	-0.33	0	0	-0.53	0	0	-0.48	0.71	0
SIK2	11	14	3	11	0	0	0	0	-0.45	-0.63	0	0	0	0	0	0	-0.6	0	0	0	0	0	0.47	0	0	0	0	0	0	-0.69	0	-0.38	-0.35	-0.45	0	0	0	-0.42	0	0	0	-0.49	0	0	0.34	0	0	0.68	0
CCR10	17	14	1	13	0	0	0	0	0	0	0	0	-0.33	0	0	0	0	-0.17	0	0	-0.22	-0.37	0	0	0	-0.39	0	-0.34	0	0	0	0	0	-0.65	0	0	0	0	-0.42	0	-0.36	0	0	-0.6	0	0	0	0.72	0
CHEK2	22	14	1	13	0.3	0	0	0	0	-0.57	-0.4	-0.34	-0.41	0	0	0	0	0	0	0	0	0	0	0	0	0	0	-0.51	0	-0.4	-0.39	-0.45	0	0	0	0	0	0	0	0	0	0	-0.64	-0.56	0	0	0	0	-0.41
CHRM1	11	14	1	13	0	0	0	-0.57	0	-0.57	0	0	-0.3	0	0	0	-0.8	0	0	0	0	0	0	0	0	0	0	-0.28	0	-0.4	0	0	0	-0.55	0	0	0	-0.32	0	0	-0.31	-0.49	0	0	0	0	-0.49	0.73	0
DUSP3	17	14	1	13	0	0	0	0	0	0	0	0	-0.33	0	0	0	0	0	0	0	-0.18	-0.37	0	0	0	-0.39	0	-0.32	0	0	0	0	0	-0.63	-0.33	0	0	0	-0.39	0	-0.35	0	0	-0.62	0	0	0	0.71	0
MINK1	17	14	1	13	0	0	0	-0.63	0	-0.63	0	-0.42	-0.37	0	-0.49	0	0	0	0	0	0	0	0	0	0	0	-0.74	-0.35	0	0	0	0	0	-0.77	-0.32	0	0	0	0	0	0	0	-0.72	-0.61	0	0	-0.5	0.71	0
OR1M1	19	14	1	13	0	0	0	-0.61	0	0	-0.47	-0.38	-0.43	0	0	0	0	0	0	0	0	0	0	0	0	-0.3	0	-0.49	0	0	0	-1.01	0	-0.53	0	0	0	0	0	0	0	0	0	0	-0.29	0	-0.45	0.7	0
OR7G2	19	14	1	13	0	0	0	-0.61	0	0	-0.47	-0.38	-0.43	0	0	0	0	0	0	0	0	0	0	0	0	-0.3	0	-0.49	0	0	0	-1.01	0	-0.53	0	0	0	0	0	0	0	0	0	0	-0.29	0	-0.45	0.7	0
PAPLN	14	14	1	13	0	0	0	0	-0.41	0	0	0	-0.34	0	-0.47	-0.61	0	0	0	0	0	0	-0.35	0	0	0	0	-0.34	0	0	0	0.81	-0.39	0	0	0	-0.56	0	-0.43	0	0	-0.49	0	0	0	0	0	0	-0.47
PSEN1	14	14	1	13	0	0	0	0	-0.41	0	0	0	-0.34	0	-0.47	-0.61	0	0	0	0	0	0	-0.35	0	0	0	0	-0.34	0	0	0	0.81	-0.39	0	0	0	-0.56	0	-0.43	0	0	-0.49	0	0	0	0	0	0	-0.47
PSMB6	17	14	1	13	0	0	0	-0.63	0	-0.63	0	-0.42	-0.37	0	-0.49	0	0	0	0	0	0	0	0	0	0	0	-0.74	-0.35	0	0	0	0	0	-0.77	-0.32	0	0	0	0	0	0	0	-0.72	-0.61	0	0	-0.5	0.71	0
ECE1	1	14	0	14	0	0	0	0	0	0	0	0	-0.25	0	-0.44	-0.28	0	0	-0.33	0	0	0	0	0	0	-0.38	0	-0.26	0	-0.36	0	0	0	-0.57	0	0	0	-0.55	-0.46	0	-0.33	0	0	0	0	0	-0.29	0	0
JOSD1	22	14	0	14	0	0	0	-0.46	0	-0.56	-0.4	-0.38	-0.28	0	-0.49	0	0	0	0	0	0	0	0	0	0	0	0	-0.56	0	-0.42	0	0	0	-0.25	0	0	0	0	0	0	-0.32	0	-0.74	-0.56	0	0	0	0	-0.33
LCK	1	14	0	14	0	0	0	-0.46	-0.42	0	0	0	-0.32	0	-0.45	0	0	0	-0.39	0	0	0	0	0	0	-0.38	0	-0.31	0	-0.4	0	0	0	-0.59	0	0	0	0	-0.43	0	-0.29	0	0	0	0	0	0	0	0
PSMB2	1	14	0	14	0	0	0	0	-0.34	0	0	0	0	0	-0.45	0	0	0	-0.33	0	0	0	0	0	0	-0.4	0	0	0	-0.35	-0.37	-0.39	-0.36	-0.45	0	0	0	0	-0.43	0	0	0	0	0	0	0	0	0	0
TAS1R2	1	14	0	14	-0.45	0	0	0	0	0	0	0	0	0	-0.44	0	0	0	0	0	0	0	0	0	0	-0.38	0	0	0	-0.35	0	0	0	-0.54	-0.31	0	0	-0.56	-0.46	0	-0.29	0	0	0	0	0	-0.42	0	0
TSSK3	1	14	0	14	0	0	0	-0.46	-0.42	0	0	0	-0.32	0	-0.45	0	0	0	-0.39	0	0	0	0	0	0	-0.38	0	-0.31	0	-0.4	0	0	0	-0.59	0	0	0	0	-0.43	0	-0.29	0	0	0	0	0	0	0	0
CLK2	1	13	13	0	0	0.65	0	0	0	0	0.52	0	0	0	0	1.02	0	0	0.38	0	0	0.26	0.71	0.8	0	0	0	0	0.29	0	0	0	0.56	0	0.34	0.7	0.42	0	0	0	0	0	0	0	0	0	0	0.71	0
OR2T11	1	13	13	0	0	0	0	0	0	0	0	0	0.57	0	0.54	1.07	0	0	1.32	0	0	0	0.65	0.94	0	0.61	0	0	0	0	0	0	0.65	0.55	0	0.76	0.63	0	0	0	0	0	0	0	0	0	0	0	0
OR2T35	1	13	13	0	0	0	0	0	0	0	0	0	0.57	0	0.54	1.07	0	0	1.32	0	0	0	0.65	0.94	0	0.61	0	0	0	0	0	0	0.65	0.55	0	0.76	0.63	0	0	0	0	0	0	0	0	0	0	0	0
PAK7	20	13	13	0	0.22	0.29	0	0	0	0.61	0.36	0	0	0	0.42	0	0	0	0	0	0	0	0	0.28	0	0	0	0	0	0	0.7	0.41	0	0.48	0	0	0	0	0	0	0	0	0.52	0	0	0	0	0.71	0
AURKA	20	13	12	1	0.23	0	1.12	1.6	0	0.63	0.46	0	0	0	0.44	0	0	0	0	0	0	0	0	0.43	0	0	0	0	0	0	0	0	0	0	0.28	0	0	0	0.81	0	0	0	2.6	0	0	0	0	0.72	0
HRH3	20	13	12	1	0	0.6	0	1.54	0	0.74	0	0	0	0	0	0	0	0	0	0	0	0	0	0.49	0	0	0	0	0	0	0.79	0.5	0	0	0	0	0.79	0	0.68	0.75	0	0	0	-0.23	0	0.28	0	0.62	0
NAALADL2	3	13	12	1	0	0	0	0	0	0	0.55	0	0	0	0.63	0	0	0	0	0	0	0	0.3	-0.24	0.2	0	0	0	0	0	0.23	0.46	0	0	0	0	0	0	0.53	0	0	0	0	0	0	0	0	0	0.33
PSMA7	20	13	12	1	0	0.6	0	1.54	0	0.74	0	0	0	0	0	0	0	0	0	0	0	0	0	0.49	0	0	0	0	0	0	0.79	0.5	0	0	0	0	0.79	0	0.68	0.75	0	0	0	-0.23	0	0.28	0	0.62	0
ERN1	17	13	9	4	0	0	0	0	0	0	0.79	0	0	0	0.67	0	0	0	0	0	0	-0.33	0	0.2	0	0	0	0	0	1.24	0	0	0	-0.48	0.82	0	0.66	0	0	0	0	0	0	-0.56	0	0	0.67	0.72	0
SCPEP1	17	13	8	5	0	0	0	0	0	0	0	0	0	0	0.7	0	0	0	0	0	0	-0.31	-0.34	0.21	0	-0.37	0	0	0	1	0	0	0	-0.38	0.74	0	0.96	0	0.56	0	0	0	0	0	0	0	0	0.7	0
STRADA	17	13	8	5	0	0	0	0	0	0	0.82	0	0	0	0.67	0	0	0	0	0	0	-0.32	0	0.2	0	-0.32	0	0	0	1.5	0	0	0	-0.39	0.82	0	0	0	0	0	-0.27	0	0	-0.56	0	0	1.04	0.72	0
TIMP2	17	13	8	5	0	0	0	0	0.44	0	0.75	0	0	0	0	0	0	0	0.56	0	0	-0.36	0.28	0.25	0.56	-0.38	0	0	0	0	0	0	0	-0.62	0	0	0.6	0	-0.44	0	0	0	0	-0.64	0	0	0	0.69	0
AMZ2	17	13	7	6	0	0	0	0	0	0	0.85	0	-0.25	0	0.64	0	0	0	0	0	0	-0.32	0	0	0	0	0	-0.24	0	1.22	0	0	0	-0.51	0.81	0	0	0	0	0	-0.3	0	0	-0.49	0	0	0.96	0.69	0
CAPN5	11	13	7	6	0	0	0.5	0.53	-0.33	-0.61	0	0	0	0	0	0	2.14	0	0	0	0	0	0	0	0	0	0	0	0	0	0	0	0	-0.44	0.94	0	0	-0.46	0	0	0	-0.47	2.2	0	0	0	0	0.7	0
TMPRSS15	21	13	6	7	0	0	-0.26	0	0	0	0.46	0	0	0	-0.72	0	0	0	0	0	0	0	0	-0.15	0	0	0	0	0	0	0	0.24	0.25	0	0	0	0	0	-1.18	0	0	0	0	0	-0.51	0	0	0	-0.5
MTMR7	8	13	5	8	0	0	0	0	0	0	0	-0.77	0.65	0	0	0	0	0	-0.46	0	0	0	-0.83	-0.6	0	0	-0.58	0	0	-0.68	0	0	0	0	0	0	0.69	0	0	0	0	-0.5	0	0	0	0	0	0.66	-0.51
ADAMTS15	11	13	4	9	0	0	0	0	-0.37	0	0	0	0	0.43	0	0	-0.6	0	0	0	0	0	0.49	0	-0.25	0	0	0	0	-0.69	0	0	-0.32	-0.43	0	0	-0.52	0	0	0	0	-0.49	0	0	0.42	0	0	0.68	0
AGBL2	11	13	3	10	0.25	0	0	-0.58	0	-0.61	-0.43	0	-0.35	0	0	0	0	0	-0.37	0	0	0	-0.39	0	0	0	0	-0.36	0	0	-0.28	0	0	-0.66	0	0	0	0	0	0	0	0	0	0.49	0	0	0	0.68	0
DUSP14	17	13	3	10	0.31	0	0	0.7	0	0	0	0	0	0	0	0	0	0	0	0	0	-0.33	0	0	0	-0.44	0	0	0	0	-0.3	-0.38	0	-0.53	0	0	0	0	-0.43	0	0	0	0	-0.53	0	0	-0.48	0.73	0
MTMR9	8	13	3	10	0	0	0	0	0	0	0	-0.77	0.61	0	-0.44	0	0	0	-0.47	0	0	0	-0.82	0	0	-0.43	-0.62	0	0	-0.72	0	0	0	0	0	0	0.67	0	0	0	0	-0.48	0	0	0	0	0	0.71	-0.42
SGK494	17	13	3	10	0	0	0	0	0	0	0	0	-0.3	0	0	0	0	0	0	0	-0.18	-0.34	0	0.22	0	-0.38	0	-0.29	0	0	0	0	0	-0.58	0	0	0	0	1.13	0	-0.33	0	0	-0.53	0	0	-0.48	0.71	0
ADAM11	17	13	2	11	0	0	0	0	0	0	0	0	-0.31	0	0	0	0	0	0	0	0	-0.37	0	0	-0.23	-0.44	0	-0.33	0	0	0	0	0	-0.6	0	0	0	0	-0.38	0	-0.34	0	0	-0.62	0	0	0	0.71	0
CXCR5	11	13	2	11	0	0	0	-0.56	0	-0.58	0	-0.37	0	0	0	0	-0.6	0	0	0	0	0	0	0	0	0	0	0	0	-0.69	0	0	0	-0.5	0	0	0	-0.51	0	0	0	-0.49	-0.7	0	0.55	0	-0.46	0.68	0
MARK2	11	13	2	11	0	0	0	0	0	-0.57	0	0	-0.34	0	0	0	0	0	-0.33	0	0	0	0	0	0	0	0	-0.32	0	-0.39	0	0	0	-0.56	0	0	0	0	0	0	0	-0.49	-0.65	-0.28	0	0	0	0.73	0.29
PSMB3	17	13	2	11	0	0	0	0	0	0	0	0	-0.37	0	0	0	0	0	0.44	0	0	-0.35	0	0	0	-0.4	0	-0.36	0	0	0	0	0	-0.69	0	0	0	0	-0.41	0	-0.38	0	0	-0.63	0	0	-0.52	0.72	0
RNGTT	6	13	2	11	0	0	0	0	0	0	-0.5	0	0	0	0.34	0	-0.58	-0.46	0	0	0	-0.34	0.54	0	0	0	0	0	0	0	0	0	0	-0.42	0	0	-0.53	-0.43	0	0	0	-0.5	-0.42	-0.48	0	0	0	0	0
WEE1	11	13	2	11	0	0	0	-0.54	0	-0.62	0	0	0	0	-0.4	0	0	0	-0.37	0	0	0	-0.35	0	-0.36	0	0	0	0	0	-0.27	0	0	-0.5	0	0	0	0	-0.43	0	0	0.44	0	0	0	0	-0.43	0.68	0
DDR1	6	13	1	12	0	0	0	0	0	0	0	-0.3	-0.25	0	0	0	-0.67	0	0	0	0	-0.33	-0.38	0.3	0	0	0	0	0	0	0	0	0	-0.48	-0.31	0	0	0	0	0	-0.31	-0.49	0	0	0	0	-0.47	0	0
PTK7	6	13	1	12	0	0	0	0	0	0	0	-0.28	0	0	0	0	-0.59	0	0	0	0	-0.33	0	0.33	0	0	-0.25	-0.3	0	0	0	0	0	-0.51	0	0	0	0	0	0	-0.32	-0.48	0	0	0	0	-0.49	0	0
RHBDL3	17	13	1	12	0	0	0	0	0	0	0	0	-0.31	0	0	0	0	0	0	0	0	-0.35	0	0	-0.25	-0.43	0	-0.3	0	0	0	-0.42	0	-0.52	0	0	0	0	-0.41	0	0	0	0	-0.5	0	0	-0.45	0.73	0
TESK2	1	13	1	12	0	0	0	0	-0.37	0	0	0	-0.32	0	0	0	0	0	-0.35	0	0	0	0	0	0	0.54	0	0	0	-0.36	-0.27	-0.43	-0.37	-0.5	0	0	0	0	-0.43	0	0	0	0	0	0	0	0	0	0
USP2	11	13	1	12	0	0	0	-0.56	0	-0.58	0	-0.37	0	0	0	0	-0.6	0	0	0	0	0	0	0	0	0	0	0	0	-0.69	0	0	0	-0.5	0	0	0	-0.51	0	0	0	-0.49	-0.7	0	0	0	-0.46	0.68	0
ZMPSTE24	1	13	1	12	0	0	0	0	-0.33	0	0	0	0	0	-0.45	0	0	0	-0.32	0	0	0	0	0	0	0.57	0	0	0	-0.38	0	-0.41	-0.35	-0.51	0	0	0	0	-0.43	0	0	0	0	0	0	0	0	0	0
MAP2K3	17	13	0	13	0	0	0	0	0	0	0	0	0	0	-0.47	0	0	0	-0.42	0	0	-0.33	0	0	-0.28	-0.42	0	-0.27	0	0	0	0	0	-0.54	0	0	0	0	-0.45	0	-0.32	0	0	-0.63	0	0	-0.54	0	0
MASP2	1	13	0	13	0	0	0	-0.42	0	0	0	0	-0.31	0	-0.48	0	0	0	0	0	0	0	0	0	0	0	0	-0.33	0	-0.4	0	0	0	-0.68	0	0	0	-0.62	-0.47	0	0	0	0	0	0	0	-0.42	0	0
CTSK	1	12	12	0	0	0.65	0	0	0	0	0	0	0	0	0	1.02	0	0	0	0	0	0	0.76	0.8	0	0	0	0	0	0	0	0	0.61	0	0.35	0.61	0	0	0.48	0	0	0	0	0	0	0	1.19	0.71	0
CTSS	1	12	12	0	0	0.65	0	0	0	0	0	0	0	0	0	1.02	0	0	0	0	0	0	0.76	0.8	0	0	0	0	0	0	0	0	0.61	0	0.35	0.61	0	0	0.48	0	0	0	0	0	0	0	1.19	0.71	0
MTMR11	1	12	12	0	0	0.65	0	0	0	0	0.5	0	0.47	0	0	1.02	0	0	0	0	0	0	0.76	0.8	0	0	0	0	0	0	0	0	0	0	0.35	0.64	0	0	0	0	0	0	0	0	0	0	1.19	0.71	0
NUAK2	1	12	12	0	0	0.7	0.36	0	0	0	0	0	0	0	0	1.09	0	0	0.95	0	0	0	0.75	0.8	0	0	0	0	0	0	0	0	0	0	0	0.7	0	0	0	0	0	0	0.24	0.53	0	0	0	0.73	0
ADAM3A	8	12	11	1	0	0	0	0	0	0	0.45	0.34	0.6	0	0	0	0	0	0	0	0	0	1.88	0	0	0	-0.62	0	0	0	0.58	0.42	0	0	0	0	0	0	0	0	0	0	0	0	0	0	0.72	0.71	1.47
RPS6KB1	17	12	9	3	0	0	0	0	0	0	0.77	0	0	0	0.7	0	0	0	0	0	0	0	-0.34	0	0	0	0	0	0	1.78	0	0	0	-0.52	0.76	0	0.88	0	0	0	0	0	0	0	0	0	1.59	0.7	0
SPCS2	11	12	9	3	0	0	0.5	0	0	-0.61	0	0	0	0	0	0	2.05	0	0	0	0	0	0.5	0	0	0	0	0	0	0	0	0	0	0	0.76	0	-0.58	0	0	0	0	-0.47	2.2	0	0	0	0	0.7	0
OR2AT4	11	12	8	4	0	0	0.5	0	0	-0.61	0	0	0	0	0	0	2.05	0	0	0	0	0	0.5	0	0	-0.31	0	0	0	0	0	0	0	0	0.76	0	-0.58	0	0	0	0	-0.47	2.2	0	0	0	0	0.7	0
GPR142	17	12	6	6	0	0	0	0	0	0	0.85	0	0	0	0	0	0	0	0.45	0	0	-0.35	0	0.26	0.48	0	0	-0.32	0	0	0	0	0	-0.55	0	0	0	0	0	0	-0.34	0	0	-0.64	0	0	0	0.69	0
WFIKKN2	17	12	6	6	0	0	0	0	0	0	0	0	-0.24	0	0.7	0	0	0	0	0	0	-0.33	-0.37	0	0	-0.37	0	0	0	1.39	0	0	0	-0.5	0.81	0	0.96	0	0	0	-0.33	0	0	0	0	0	0	0.7	0
CTSF	11	12	5	7	0	0	0.44	0	0	-0.57	0	0	-0.36	0	-0.2	0	0	0	0	0	0	0	0.34	0	0	0	0	-0.35	0	0	0	0.34	0	-0.63	0	0	0	0	0	0	-0.29	-0.49	0.44	0	0	0	0	0.7	0
DPP3	11	12	5	7	0	0	0.44	0	0	-0.57	0	0	-0.36	0	-0.2	0	0	0	0	0	0	0	0.34	0	0	0	0	-0.35	0	0	0	0.34	0	-0.63	0	0	0	0	0	0	-0.29	-0.49	0.44	0	0	0	0	0.7	0
SSTR2	17	12	5	7	0	0	0	0	0	0	0.85	0	-0.29	0	0	0	0	0	0	0	0	-0.35	0	0.26	0	-0.41	0	-0.29	0	1.22	0	0	0	-0.55	0	0	0	0	0	0	-0.33	0	0	-0.64	0	0	0	0.69	0
NAALADL1	11	12	4	8	0	0	0.43	0	0	-0.57	0	0	-0.35	0	-0.19	0	0	0	0	0	0	0	0.22	0	0	0	0	-0.32	0	0	0	0.35	0	0	0	0	0	-0.31	0	0	-0.33	-0.45	0	0	0	0	0	0.7	0
STK33	11	12	4	8	0	0	0	0	0	-0.67	0	0	0	0	-0.4	0	0	0	0	0	0	0	-0.39	0	0	0	0	0	0	0	0	0.45	0	-0.38	0	0	0	0.43	-0.43	0	0	0.44	0	0	0	0	-0.46	0.68	0
ADAMTS8	11	12	3	9	0	0	0	0	-0.37	0	0	0	0	0	0	0	-0.6	0	0	0	0	0	0.49	0	-0.25	0	0	0	0	-0.69	0	0	-0.32	-0.43	0	0	-0.52	0	0	0	0	-0.49	0	0	0.42	0	0	0.68	0
CHEK1	11	12	3	9	0	0	0.55	0	0	-0.56	0	0	0	0	0	0	-0.6	0	0	0	0	0	0.52	0	0	0	0	0	0	-0.69	0	0	0	0	-0.51	0	-0.53	0	0	0	0	-0.49	-0.57	0	0	0	0	0.68	0
EMR1	19	12	3	9	0	0	0	0	0	0	-0.51	0.89	-0.37	0	0	0	0	0	-0.28	0	0	0	0	0	0	0	0	-0.38	0	0	0	0	0	-0.36	0	0	0	0	-0.42	0	0	0	0	0	0	1.17	-0.46	0.7	0
MTMR3	22	12	3	9	0.53	0	0	0	0.57	-0.57	-0.4	-0.34	0	0	0.4	0	0	0	0	0	0	0	0	0	0	0	0	-0.51	0	0	0	-0.39	0	0	0	0	0	0	0	0	0	0	-0.64	-0.56	0	0	0	0	-0.41
PTPRA	20	12	3	9	0	0	0	0	0	0.61	0	-0.5	-0.36	0	0	0	0	0	0	0	0	0	-0.36	0.34	0	0	0	-0.38	0	-0.34	0	0	0	0	0	0	0	-0.48	0	0	0	0	-0.65	0	0	0	0	0.71	0
PTPRJ	11	12	3	9	0.25	0	0	-0.58	0	-0.61	-0.43	0	-0.35	0	0	0	0	0	-0.37	0	0	0	-0.39	0	0	0	0	0	0	0	-0.28	0	0	-0.66	0	0	0	0	0	0	0	0.41	0	0	0	0	0	0.68	0
PTPRS	19	12	3	9	0	0	0	-0.55	0	0	0	0.83	-0.4	0	0	0	0	0	0	0	0	0	0	0	0	0	-0.31	-0.47	0	0	0	0	0	0	-0.42	0	0	0	0	0	0	0	0	-0.28	0	0	-0.55	0.65	0.22
SCRN2	17	12	3	9	0	0	0	0	0	0	0	0	-0.25	0	0	0	0	0	0	0	0	-0.32	0	0	0.55	-0.33	0	-0.21	0	0	0	0	0	-0.35	0	0	0	0	-0.37	0	-0.32	0	0	-0.52	0	0	0	0.7	0
FZD2	17	12	2	10	0	0	0	0	0	0	0	0	-0.31	0	0	0	0	0	0	0	0	-0.37	0	0	-0.23	-0.44	0	-0.33	0	0	0	0	0	-0.6	0	0	0	0	-0.38	0	-0.34	0	0	-0.62	0	0	0	0.71	0
LATS1	6	12	2	10	0	0	0	0	0	0	-0.28	0	0	0	0.51	-0.57	-0.57	0	0	0	0	-0.32	0.56	0	0	0	0	0	0	0	0	-0.31	0	-0.51	0	0	0	-0.45	0	0	0	-0.49	0	-0.53	0	0	0	0	0
LGMN	14	12	2	10	-0.51	0	0	0	0	0	0	0	0	0	-0.45	-0.61	0	0	0	0	0	0	-0.34	0.36	0	0	0	0	0	-0.72	0	0.84	0	0	0	0	-0.58	0	-0.42	0	0	-0.49	0	0	0	0	0	0	-0.47
MMP2	16	12	2	10	-0.33	0	0	0	0	0	0	0	-0.61	0	0	-0.6	-0.66	0	0.44	0	-0.68	0	0.77	0	0	0	-0.62	0	0	0	0	0	0	0	0	-0.58	0	0	0	0	0	-0.48	0	-0.51	0	0	0	0	-0.52
PSMC1	14	12	2	10	0	0	0	0	0	0	0	0	0	0	-0.42	-0.61	0	0	0	0	0	0	-0.35	0.3	0	0	0	0	0	-0.72	0	0.7	-0.37	0	0	0	-0.56	0	-0.42	0	0	-0.49	0	0	0	0	0	0	-0.47
RPS6KA2	6	12	2	10	0	0	0	0	0	0	0	0	0	0	0	0	-0.63	-0.43	0	0	0	-0.3	0.54	0.39	0	0	0	0	0	0	0	0	0	-0.32	0	0	0	-0.43	-0.29	0	0	-0.49	0	0	0	0	-0.45	0	0
RPS6KA5	14	12	2	10	0	0	0	0	-0.35	0	0	0	0	0	-0.42	-0.61	0	0	0	0	0	0	-0.35	0	0	0	0.37	0	0	-0.72	0	0.71	0	0	0	0	-0.56	0	-0.42	0	0	-0.49	0	0	0	0	0	0	-0.47
SERPINA12	14	12	2	10	-0.56	0	0	0	0	0	0	0	0	0	-0.4	0	0	0	0	0	0	0	-0.35	0.35	0	0	0	0	0	-0.72	0	1.55	-0.34	0	0	0	-0.53	0	-0.42	0	0	-0.49	0	0	0	0	0	0	-0.47
SERPINA13	14	12	2	10	-0.56	0	0	0	0	0	0	0	0	0	-0.4	0	0	0	0	0	0	0	-0.35	0.35	0	0	0	0	0	-0.72	0	1.55	-0.34	0	0	0	-0.53	0	-0.42	0	0	-0.49	0	0	0	0	0	0	-0.47
SERPINA3	14	12	2	10	-0.56	0	0	0	0	0	0	0	0	0	-0.4	0	0	0	0	0	0	0	-0.35	0.35	0	0	0	0	0	-0.72	0	1.55	-0.34	0	0	0	-0.53	0	-0.42	0	0	-0.49	0	0	0	0	0	0	-0.47
SERPINA4	14	12	2	10	-0.56	0	0	0	0	0	0	0	0	0	-0.4	0	0	0	0	0	0	0	-0.35	0.35	0	0	0	0	0	-0.72	0	1.55	-0.34	0	0	0	-0.53	0	-0.42	0	0	-0.49	0	0	0	0	0	0	-0.47
SERPINA5	14	12	2	10	-0.56	0	0	0	0	0	0	0	0	0	-0.4	0	0	0	0	0	0	0	-0.35	0.35	0	0	0	0	0	-0.72	0	1.55	-0.34	0	0	0	-0.53	0	-0.42	0	0	-0.49	0	0	0	0	0	0	-0.47
SERPINA9	14	12	2	10	-0.56	0	0	0	0	0	0	0	0	0	-0.4	0	0	0	0	0	0	0	-0.35	0.35	0	0	0	0	0	-0.72	0	1.55	-0.34	0	0	0	-0.53	0	-0.42	0	0	-0.49	0	0	0	0	0	0	-0.47
ST14	11	12	2	10	0	0	0	0	-0.37	-0.58	0	0	0	0	0	0	-0.6	0	0	0	0	0	0	0	-0.25	0	0	0	0	-0.69	0	0	-0.32	-0.43	0	0	-0.52	0	0	0	0	-0.49	0	0	0.42	0	0	0.68	0
TMPRSS5	11	12	2	10	0	0	0	0	0	-0.59	0	-0.35	0	0	0	0	-0.6	0	0	0	0	0	0.47	0	0	0	0	0	0	-0.69	0	0	-0.35	0	0	0	-0.52	-0.44	0	0	0	-0.49	0	0	0	0	0	0.68	0
ADCK1	14	12	1	11	0	0	0	0	-0.29	0	0	0	0	0	-0.44	-0.61	0	0	0	0	0	0	-0.36	0.33	0	0	0	0	0	0	0	0	-0.36	0	0	0	-0.57	0	-0.44	0	0	-0.49	0	0	0	0	0	0	-0.47
CSNK1E	22	12	1	11	0	0	-0.34	-0.46	0	-0.56	0	-0.38	-0.36	0	-0.49	0	0	0	0	0	0	0	0	0	0	0.34	0	-0.56	0	0	0	0	0	0	-0.34	0	0	0	0	0	0	0	-0.74	-0.56	0	0	0	0	0
DPEP2	16	12	1	11	0	0	0	0	0	0	0	-0.4	-0.85	0	-0.5	-0.6	0	0	0	0	0	0	0	0	0	0	-0.8	-0.32	0	0	0	0	0	0	-0.35	0	0.24	0	0	0	0	-0.48	0	-0.56	0	0	0	0	0
DPEP3	16	12	1	11	0	0	0	0	0	0	0	-0.4	-0.85	0	-0.5	-0.6	0	0	0	0	0	0	0	0	0	0	-0.8	-0.32	0	0	0	0	0	0	-0.35	0	0.24	0	0	0	0	-0.48	0	-0.56	0	0	0	0	0
EMR3	19	12	1	11	0	0	0	-0.52	0	0	-0.48	-0.43	0	0	0	0	0	0	0	0	0	0	0	0	0	-0.28	0	-0.42	0	0	-0.43	-0.43	0	0	0	0	0	0	0	0	0	0	0	0	-0.27	0	0	0.68	0
FFAR1	19	12	1	11	0	0	0	-0.43	0	0	-0.34	-0.38	-0.31	0	0	0	0	0	0	0	0	0	0	0	0	0	-0.25	-0.33	0	0	0	0	0	0	-0.17	0	0	0	-0.17	0	0	0	0	0	0	0	-0.37	0.67	0
FFAR2	19	12	1	11	0	0	0	-0.43	0	0	-0.34	-0.38	-0.31	0	0	0	0	0	0	0	0	0	0	0	0	0	-0.25	-0.33	0	0	0	0	0	0	-0.17	0	0	0	-0.17	0	0	0	0	0	0	0	-0.37	0.67	0
FFAR3	19	12	1	11	0	0	0	-0.43	0	0	-0.34	-0.38	-0.31	0	0	0	0	0	0	0	0	0	0	0	0	0	-0.25	-0.33	0	0	0	0	0	0	-0.17	0	0	0	-0.17	0	0	0	0	0	0	0	-0.37	0.67	0
GPR68	14	12	1	11	-0.48	0	0	0	-0.35	0	0	0	-0.26	0	-0.42	-0.61	0	0	0	0	0	0	-0.35	0	0	0	0	-0.25	0	-0.72	0	0.67	0	0	0	0	0	0	-0.42	0	0	-0.49	0	0	0	0	0	0	-0.47
GRK5	10	12	1	11	0	0	0	0	0	0	-0.5	0	-0.21	0	0	-0.6	0	0	0	0	0	0	0	0	0	0	0	0	0	-0.37	0	0	0	-0.32	0	0	0	0	-0.32	0	-0.29	-0.49	0	0	0.57	0	0	0	-0.43
MAPK1	22	12	1	11	0	0	0	0	0	-0.54	-0.38	-0.36	-0.35	0	-0.46	0	0	0	0	0	0	0	0	0	0	0	0	-0.49	0	-0.32	0	0	0	0	0	0	0	0.59	0	0	0	0	-0.68	-0.58	0	0	0	0	-0.4
OR1I1	19	12	1	11	0	0	0	-0.48	0	0	-0.48	-0.4	-0.35	0	0	0	0	0	0	0	0	0	0	0	0	-0.28	-0.23	-0.41	0	0	0	-0.43	0	0	0	0	0	0	0	0	0	0	0	0	-0.27	0	0	0.68	0
PI16	6	12	1	11	0	0	0	0	0	0	0	-0.29	0	0	0	0	-0.68	0	0	0	0	-0.33	-0.35	0.3	0	0	0	-0.32	0	0	0	0	0	-0.54	0	0	0	0	0	0	-0.31	-0.48	0	0	0	0	-0.47	0	0
PIM1	6	12	1	11	0	0	0	0	0	0	0	-0.29	0	0	0	0	-0.68	0	0	0	0	-0.33	-0.35	0.3	0	0	0	-0.32	0	0	0	0	0	-0.54	0	0	0	0	0	0	-0.31	-0.48	0	0	0	0	-0.47	0	0
PM20D2	6	12	1	11	0	0	0	0	0	0	-0.5	0	0	0	0	0	-0.58	-0.46	0	0	0	-0.34	0.54	0	0	0	0	0	0	0	0	0	0	-0.42	0	0	-0.53	-0.43	0	0	0	-0.5	-0.42	-0.48	0	0	0	0	0
TTBK1	6	12	1	11	0	0	0	0	0	0	0	-0.28	0	0	0	0	-0.59	0	0	0	0	-0.33	0	0.33	0	0	-0.25	-0.3	0	0	0	0	0	-0.51	0	0	0	0	0	0	-0.32	-0.48	0	0	0	0	-0.49	0	0
USP49	6	12	1	11	0	0	0	0	0	0	0	-0.29	0	0	0	0	-0.59	0	0	0	0	-0.33	-0.33	0.33	0	0	0	-0.26	0	0	0	0	0	-0.51	0	0	0	0	0	0	-0.33	-0.48	0	0	0	0	-0.49	0	0
WNK2	9	12	1	11	0	0	0	0	-0.27	-0.53	0	-0.34	-0.19	0	0	0	0	0	0	0	0	0	0	0	0	-0.4	0	-0.21	0	-0.35	0	0	0	0	0	0	0	0	0	0	0	0	-0.57	0	0	0	-0.55	0	0
ADAMTS18	16	12	0	12	0	0	0	0	0	0	0	0	-0.61	0	0	-0.6	-0.65	0	-0.48	0	-0.66	0	0	0	0	0	-0.63	0	0	0	0	-0.8	0	0	0	-0.58	-0.54	0	0	0	0	-0.46	0	-0.56	0	0	0	0	-0.48
ADORA2A	22	12	0	12	0	0	0	0	0	-0.52	-0.35	-0.32	0	0	-0.47	0	0	0	0	0	0	0	0	0	0	0	0	-0.44	0	-0.33	0	-0.72	0	0	0	0	0	-0.53	0	0	0	0	-0.68	-0.58	0	0	0	0	-0.34
EPHA8	1	12	0	12	-0.52	0	0	0	0	0	0	0	-0.18	0	-0.44	-0.3	0	0	0	0	0	0	0	0	0	0	0	-0.24	0	0	0	0	0	0	-0.3	0	0	-0.58	-0.47	0	-0.32	0	0	0	0	0	-0.33	0	0
PIK3CD	1	12	0	12	0	0	0	-0.48	0	0	0	0	-0.35	0	-0.49	-0.25	0	0	0	0	-0.25	0	0	0	0	0	0	-0.36	0	0	0	0	0	-0.64	0	0	0	-0.59	-0.46	0	0	0	0	0	0	0	-0.45	0	0
PTPN23	3	12	0	12	0	0	0	-0.61	-0.4	0	0	0	-0.39	0	-0.48	0	0	0	0	0	0	0	0	0	0	0	0	-0.38	-0.28	0	-0.29	-0.21	-0.39	-0.63	0	0	0	-0.57	0	0	-0.31	0	0	0	0	0	0	0	0
ADAMTS12	5	11	11	0	0	0	0	0	0	0	0	0	0	0	0	0.66	0	0	0	0	0	0	0.5	0.34	0	0	0.4	0	0	0	0	0	0	0.43	0	0	0	0	0.41	0	0	0	0.49	0	0	0	0	0.59	0.33
ADAMTS16	5	11	11	0	0	0	0	0	0	0	0.41	0	0	0	0	0.67	0	0	0	0	0	0	0.51	0.44	0	0	0.4	0	0	0	0	0	0	0.42	0	0	0	0	0	0	0	0	0.3	0	0	0	0	0.65	0
BCKDK	16	11	11	0	0	0	0.5	0	0	0	0	0	0	0	0	0	0	0	0.29	0	0	0	0.49	0.82	0.42	0	0	0	0	0	0	0	0	0	0	0.34	0.33	0	0	0	0	0	0	0	0	0	0	0.68	1.3
COL28A1	7	11	11	0	0.52	0.34	0	0	0	0	0.46	0	0.43	0	0	0	0	0	0	0	0.54	0	0.31	0	0.38	0	0	0	0	0	0	0	0	0	0	0	0.42	0	0	0.38	0	0	0	0	0	0	0	0	0
CSNK1G3	5	11	11	0	0	0	0	0	0	0	0	0.27	0	0	0	0	0	0	0	0	0	0	0	0	0	0	0.42	0.27	0	0.33	0	0	0	0.48	0	0	0	0	0	0	0	0	0.54	0	0	0	0	0.7	0.32
PRSS36	16	11	11	0	0	0	0.5	0	0	0	0	0	0	0	0	0	0	0	0.29	0	0	0	0.49	0.82	0.42	0	0	0	0	0	0	0	0	0	0	0.34	0.33	0	0	0	0	0	0	0	0	0	0	0.68	1.3
PRSS53	16	11	11	0	0	0	0.5	0	0	0	0	0	0	0	0	0	0	0	0.29	0	0	0	0.49	0.82	0.42	0	0	0	0	0	0	0	0	0	0	0.34	0.33	0	0	0	0	0	0	0	0	0	0	0.68	1.3
PRSS8	16	11	11	0	0	0	0.5	0	0	0	0	0	0	0	0	0	0	0	0.29	0	0	0	0.49	0.82	0.42	0	0	0	0	0	0	0	0	0	0	0.34	0.33	0	0	0	0	0	0	0	0	0	0	0.68	1.3
PTK6	20	11	11	0	0	0.66	0	0	0	0.79	0	0.38	0	0	0.52	0	0	0	0	0	0	0	0	0.49	0	0	0	0	0	0	0	0	0	0	0.18	0	0.79	0	0.69	0.75	0	0	0	0	0	0	0	0.4	0
RNPEP	1	11	11	0	0	0	0	0	0	0	0	0	0	0	0	1.09	0	0	0	0	0	0	0.73	0.8	0	0.65	0	0	0	0	0	0	0	0	0	0.7	0	0	0	0.4	0	0	0.23	0.47	0	0	0	0.73	0
RXFP3	5	11	11	0	0	0	0	0	0	0	0	0	0	0	0	0.66	0	0	0	0	0	0	0.5	0.34	0	0	0.4	0	0	0	0	0	0	0.43	0	0	0	0	0.41	0	0	0	0.49	0	0	0	0	0.59	0.33
SRMS	20	11	11	0	0	0.66	0	0	0	0.79	0	0.38	0	0	0.52	0	0	0	0	0	0	0	0	0.49	0	0	0	0	0	0	0	0	0	0	0.18	0	0.79	0	0.69	0.75	0	0	0	0	0	0	0	0.4	0
TAS2R1	5	11	11	0	0	0	0	0	0	0	0.43	0	0	0	0	0.67	0	0	0	0	0	0	0.51	0.37	0	0	0.42	0	0	0	0	0	0	0.46	0	0	0	0	0	0	0	0	0.45	0	0	0	0	0.65	0
TP53RK	20	11	11	0	0	0	0	0.56	0	0.63	0.47	0	0	0	0.4	0	0	0	0	0	0	0	0	0.35	0	0	0	0	0	0	0	0	0	0	0.3	0	0	0	0.61	0.49	0	0	0	0	0	0	0	0.72	0
CTSZ	20	11	10	1	0	0	1.12	0	0	0.63	0	0	0	0	0	0	0	0	0	0	0	0	0	0.43	0	0	0	0	0	0	0.92	0	0	0	0.29	0	0.97	0	0.81	0	0	0	1.79	0	0	0	0	0.72	0
NPBWR2	20	11	10	1	0	0	0	-0.43	0	0.66	0.31	0	0	0	0	0	0	0	0	0	0	0	0	0.49	0	0	0	0	0	0	0	0	0	0	0.18	0	0.79	0	0.69	0.75	0	0	0	0	0	0	0	0	0.29
OPRL1	20	11	10	1	0	0	0	-0.43	0	0.66	0.31	0	0	0	0	0	0	0	0	0	0	0	0	0.49	0	0	0	0	0	0	0	0	0	0	0.18	0	0.79	0	0.69	0.75	0	0	0	0	0	0	0	0	0.29
TASP1	20	11	10	1	0	0.41	0	0	0	0.61	0	0	0	0	0.42	0	0	0	0	0	0	0	0	0.33	0	0	0	0	0	0	0.7	0.41	0	0.48	0	0	0	0	0	0	0	0	1.17	0	0	0	0	0.71	0
CDK3	17	11	7	4	0	0	0	0	0	0	0	0	-0.34	0	0	0	0	0	0	0	0	0	0.3	0	0.47	0	0	-0.33	0	1.11	0	0	0	0	0.68	0	0	0	0	0	0	0	0	-0.64	0	0	0	0.69	0
GALR2	17	11	7	4	0	0	0	0	0	0	0	0	-0.34	0	0	0	0	0	0	0	0	0	0.3	0	0.47	0	0	-0.33	0	1.25	0	0	0	0	0.68	0	0	0	0	0	0	0	0	-0.64	0	0	0	0.69	0
OR4D1	17	11	7	4	0	0	0	0	0	0	0	0	0	0	0.7	0	0	0	0	0	0	-0.31	-0.34	0.21	0	-0.37	0	0	0	1	0	0	0	-0.38	0.76	0	0.88	0	0	0	0	0	0	0	0	0	0	0.7	0
OR4D2	17	11	7	4	0	0	0	0	0	0	0	0	0	0	0.7	0	0	0	0	0	0	-0.31	-0.34	0.21	0	-0.37	0	0	0	1	0	0	0	-0.38	0.76	0	0.88	0	0	0	0	0	0	0	0	0	0	0.7	0
PSMF1	20	11	7	4	0	0.27	0	0	0	0.61	0	-0.5	0	0	0.41	0	0	0	0	0	0	0	0	0.34	0	0	0	0	0	-0.34	0.68	0	0	0	0	0	0	-0.53	0.62	0	0	0	0	0	0	0	0	0.71	0
PROKR2	20	11	6	5	0	0	0	0	0	0.61	0	-0.5	0	0	0.41	0	0	0	0	0	0	0	0	0.34	0	0	0	0	0	-0.37	0.64	0	0	0	0	0	0	-0.45	0	0	0	0	0.63	0	0	0	0	0.71	0
SERPINH1	11	11	6	5	0	0	0.5	0.53	0	0	0	0	0	0	0	0	2.05	0	0	0	0	0	0	0	0	-0.31	0	0	0	0	0	0	0	-0.52	0	0	0	-0.55	0	0	-0.26	-0.47	2.2	0	0	0	0	0.7	0
TEX14	17	11	6	5	0	0	0	0	0	0	0	0	0	0	0.7	0	0	0	0	0	0	-0.36	-0.34	0	0	-0.37	0	-0.37	0	1	0	0	0	-0.49	0.76	0	0.88	0	0	0	0	0	0	0	0	0	0	0.7	0
CSNK2A1	20	11	5	6	0	0.27	0	0	0	0.61	0	0	0	0	0	0	0	0	0	0	0	0	0	0.34	0	0	0	0	0	-0.34	0	0	0	0	0	0	-0.23	-0.53	0.62	0	0	0	-0.63	0	0	0	0	0.71	0
MMP20	11	11	4	7	0	0	0	0	0	-0.68	0	0	0	0	0	0	-0.6	0	0	0	0	0	0.44	0	0	0	0	0	0	-0.69	0	0.52	0	0	0	0	-0.59	0	0	0	0	-0.49	0	0	0.38	0	0	0.68	0
MMP7	11	11	4	7	0	0	0	0	0	-0.68	0	0	0	0	0	0	-0.6	0	0	0	0	0	0.44	0	0	0	0	0	0	-0.69	0	0.52	0	0	0	0	-0.59	0	0	0	0	-0.49	0	0	0.38	0	0	0.68	0
ADAM28	8	11	3	8	0	0	0	0	0	0	0	-0.77	0.63	0	0	0	0	0	0	0	0	0	-0.81	-0.57	0	0	-0.62	0	0	-0.7	0	0	0	0	0	0	0	0	0	0	0	-0.49	0	0	0	0	0	0.71	-0.47
ADAM7	8	11	3	8	0	0	0	0	0	0	0	-0.77	0.63	0	0	0	0	0	0	0	0	0	-0.81	-0.57	0	0	-0.62	0	0	-0.7	0	0	0	0	0	0	0	0	0	0	0	-0.49	0	0	0	0	0	0.71	-0.47
ADAMDEC1	8	11	3	8	0	0	0	0	0	0	0	-0.77	0.63	0	0	0	0	0	0	0	0	0	-0.81	-0.57	0	0	-0.62	0	0	-0.7	0	0	0	0	0	0	0	0	0	0	0	-0.49	0	0	0	0	0	0.71	-0.47
ANKK1	11	11	3	8	0	0	0	0	0	0	0	0	0	0	0	0	-0.6	0	0	0	0	0	0.47	0	0	0	0	0	0	-0.69	0	0	-0.35	0	0	0	-0.52	-0.44	0	0	0	-0.49	0	0	0.45	0	0	0.68	0
AVP	20	11	3	8	0	0	0	0	0	0.61	0	-0.5	-0.36	0	0	0	0	0	0	0	0	0	0	0.34	0	0	0	-0.38	0	-0.34	0	0	0	0	0	0	0	-0.48	0	0	0	0	-0.65	0	0	0	0	0.71	0
CAMK2G	10	11	3	8	0	0.62	0	0	0	0	0	0	-0.27	0	0	0	0	0	0	0	0	0	0	0	0	0	0	-0.27	0	-0.39	0	0	0	-0.31	0	0	0	0	-0.33	0	-0.32	-0.49	0	0	0.47	0	0	0	-0.44
DRD2	11	11	3	8	0	0	0	0	0	0	0	0	0	0	0	0	-0.6	0	0	0	0	0	0.47	0	0	0	0	0	0	-0.69	0	0	-0.35	0	0	0	-0.52	-0.44	0	0	0	-0.49	0	0	0.45	0	0	0.68	0
EMR4P	19	11	3	8	0	0	0	0	0	0	-0.51	0.89	-0.37	0	0	0	0	0	-0.28	0	0	0	0	0	0	0	0	-0.38	0	0	0	0	0	-0.36	0	0	0	0	-0.42	0	0	0	0	0	0	1.17	-0.46	0.7	0
FYN	6	11	3	8	0	0.58	0	0	0	0	-0.5	0	0	0	0.5	-0.59	-0.6	-0.46	0	0	0	0	0.55	0	0	0	0	0	0	0	0	0	0	0	0	0	-0.53	0	0	0	0	-0.5	0	-0.48	0	0	0	0	0
GPR6	6	11	3	8	0	0	0	0	0	0	-0.5	0	0	0	0.48	-0.59	-0.6	-0.44	0	0	0	0	0.55	0	0	0	0	0	0	0	0	0	0	0	0	0	-0.53	0	0	0	0	-0.5	0	-0.45	0	0	0.94	0	0
MMP28	17	11	3	8	0.22	0	0	0	0	0	0	0	0	0	0	0	0	0	0	0	0	-0.32	0	0	0	-0.37	0	0	0	0	0	-0.32	0	-0.51	0.51	0	0	0	-0.41	0	0	0	0	-0.5	0	0	-0.36	0.73	0
PLAU	10	11	3	8	0	0.62	0	0	0	0	0	0	-0.27	0	0	0	0	0	0	0	0	0	0	0	0	0	0	-0.27	0	-0.39	0	0	0	-0.31	0	0	0	0	-0.33	0	-0.32	-0.49	0	0	0.47	0	0	0	-0.44
PREP	6	11	3	8	0	0	0	0	0	0	-0.5	0	0	0	0	-0.58	-0.6	-0.44	0	0	0	0	0.54	0.27	0	0	0	0	0	0	0	0	0	0	0	0	-0.53	0	0	0	0	-0.5	0	-0.45	0	0	0.94	0	0
BDKRB1	14	11	2	9	-0.52	0	0	0	0	0	0	0	0	0	-0.4	0	0	0	0	0	0	0	-0.35	0.35	0	0	0	0	0	-0.72	0	1.55	-0.32	0	0	0	0	0	-0.42	0	0	-0.49	0	0	0	0	0	0	-0.47
BDKRB2	14	11	2	9	-0.52	0	0	0	0	0	0	0	0	0	-0.4	0	0	0	0	0	0	0	-0.35	0.35	0	0	0	0	0	-0.72	0	1.55	-0.32	0	0	0	0	0	-0.42	0	0	-0.49	0	0	0	0	0	0	-0.47
CAMK1D	10	11	2	9	0	0	0	0.8	0	0	-0.33	0	-0.39	0	0	0	0	0	0	0	0	0	0	0	0	0	0	-0.36	0	0	0	0	0	-0.37	0	0	0	-0.49	0.86	0	-0.27	0	0	0	0	0	0	0	-0.47
CCR6	6	11	2	9	0	0	0	0	0	0	0	0	0	0	0	0	-0.63	-0.43	0	0	0	0	0.54	0.39	0	0	0	0	0	0	0	0	0	-0.32	0	0	0	-0.43	-0.29	0	0	-0.49	0	0	0	0	-0.45	0	0
CD109	6	11	2	9	0	0.39	0	0	0	0	-0.5	0	0	0	0	0	-0.56	0	0	0	0	0	0.54	0	0	0	0	0	0	0	0	-0.37	0	-0.65	0	0	-0.53	0	0	0	0	-0.5	-0.3	-0.49	0	0	0	0	0
CPN1	10	11	2	9	0	0	0	0	0	0	-0.52	0	-0.33	0	0	0	0	-0.49	0	0	0	0	0	0	0	2.52	0	0	0	-0.36	0	0	0	0	0	0	0	0	0	0	0	-0.49	0	0	0.47	0	0	0	-0.44
INSR	19	11	2	9	0	0	0	-0.55	0	0	-0.51	0.89	-0.37	0	0	0	0	0	-0.28	0	0	0	0	0	0	0	0	-0.38	0	0	0	0	0	0	0	0	0	0	-0.42	0	0	0	0	0	0	0	-0.46	0.7	0
JAK3	19	11	2	9	0	0	0	-0.56	0	0	0	-0.45	-0.45	0	0	0	0	0	0	0	0	0	0	0	0	0	-0.32	-0.51	0	0	0	0	0	0	-0.39	0	0	0	0	0	0	0	0	-0.3	0	0	0	0.68	0.21
KSR1	17	11	2	9	0	0	0	0	0	0	0	0	0	0	0	0	0	0	0	0	0	-0.32	0	0	-0.22	-0.5	0	0	0	0	0	-0.3	0	-0.48	0	0	0	0	1.13	0	0	0	0	-0.53	0	0	-0.45	0.71	0
MARK3	14	11	2	9	0	0	0	0	0	0	-0.17	0	-0.33	0	-0.46	0	0	0	0	0	0	0	0	0.32	0	0	0	-0.31	0	0	0	1.54	-0.4	-0.33	0	0	0	0	-0.47	0	0	-0.51	0	0	0	0	0	0	-0.37
NPEPPS	17	11	2	9	0	0	0	0	0	0	0	0	-0.25	0	0	0	0	0	0	0	0	-0.32	0	0	0	-0.33	0	-0.21	0	0	0	0	0	-0.35	0	0	0	0	-0.37	0	-0.32	0	0	-0.52	0	0	0	0.7	0
OTUB2	14	11	2	9	-0.68	0	0	0	0	0	0	0	0	0	-0.43	0	0	0	0	0	0	0	-0.38	0.38	0	0	0	0	0	-0.72	0	1.55	-0.33	0	0	0	-0.53	0	-0.42	0	0	-0.49	0	0	0	0	0	0	-0.47
S1PR2	19	11	2	9	0	0	0	-0.57	0	0	0	-0.38	0	0	0	0	0	0	0	0	0	0	0	0	0	0	-0.31	-0.43	0	0	0	0	0	0	-0.39	0	0	0	-0.51	0	0	0	0	-0.3	0	0	-0.51	0.7	0.2
SERPING1	11	11	2	9	0	0	0.55	-0.56	0	-0.58	0	0	0	0	0	0	-0.63	0	0	0	0	0	0	0	0	0	0	0	0	-0.38	0	-0.35	0	-0.47	0	0	0	0	0	0	0	-0.49	0	0	0	0	-0.53	0.68	0
ATXN3	14	11	1	10	0	0	0	0	0	0	0	0	0	0	-0.45	-0.61	0	0	0	0	0	0	-0.34	0	0	0	0	0	0	-0.72	0	0.84	-0.33	0	0	0	-0.58	0	-0.42	0	0	-0.49	0	0	0	0	0	0	-0.47
CAPN11	6	11	1	10	0	0	0	0	0	0	0	-0.28	0	0	0	0	-0.59	0	0	0	0	-0.33	-0.37	0.33	0	0	0	0	0	0	0	0	0	-0.51	-0.32	0	0	0	0	0	0	-0.48	0	0	0	0	-0.49	0	0
CTRL	16	11	1	10	0	0	0	0	0	0	0	-0.4	-0.85	0	-0.5	-0.6	0	0	0	0	0	0	0	0	0	0	-0.8	-0.32	0	0	0	0	0	0	0	0	0.24	0	0	0	0	-0.48	0	-0.56	0	0	0	0	0
EMR2	19	11	1	10	0	0	0	0	0	0	-0.48	-0.43	0	0	0	0	0	0	0	0	0	0	0	0	0	-0.28	0	-0.42	0	0	-0.43	-0.43	0	0	0	0	0	0	0	0	0	0	0	0	-0.27	0	0	0.68	0
ESRRB	14	11	1	10	0	0	0	0	0	0	0	0	0	0	-0.44	-0.61	0	0	0	0	0	0	-0.34	0.31	0	0	0	0	0	0	0	0	-0.36	0	0	0	-0.57	0	-0.44	0	0	-0.49	0	0	0	0	0	0	-0.47
GGTLC2	22	11	1	10	0	0	0	0	0	0	-0.34	-0.36	0	0	-0.46	0	0	0	0	0	0	0	0	0	0	0	0	-0.46	0	-0.32	0	-0.6	0	0	0	0	0	0.66	0	0	0	0	-0.68	-0.58	0	0	0	0	-0.4
HSPA5	9	11	1	10	0	0	0	0	0	-0.62	-0.31	-0.31	-0.35	0	0	0	0	0	0	0	0	0	0	0	0	0	0	-0.37	0	-0.41	0	-0.45	0	0	0	0	0	0	0	0	0	0	-0.61	0	0	0.99	0	0	0
MAST2	1	11	1	10	0	0	0	0	-0.37	0	0	0	0	0	0	0	0	0	-0.35	0	0	0	0	0	0	0.54	0	0	0	-0.36	0	-0.43	-0.37	-0.5	0	0	0	0	-0.43	0	0	0	0	0	0	0	0	0	0
NEK9	14	11	1	10	0	0	0	0	-0.32	0	0	0	0	0	-0.46	-0.61	0	0	0	0	0	0	-0.33	0.26	0	0	0	0	0	0	0	0	-0.31	0	0	0	-0.57	0	-0.44	0	0	-0.49	0	0	0	0	0	0	-0.47
PAK4	19	11	1	10	0	0	0	-0.54	0	0	0	0	-0.39	0	0	0	0	0	0	0	0	0	0	0	0	0	-0.29	-0.4	0	0	0	0	0	-0.4	-0.41	0	0	0	-0.2	0	0	0	0	0	0	0	-0.38	0.7	0
PSMB10	16	11	1	10	0	0	0	0	0	0	0	-0.4	-0.85	0	-0.5	-0.6	0	0	0	0	0	0	0	0	0	0	-0.8	-0.32	0	0	0	0	0	0	0	0	0.24	0	0	0	0	-0.48	0	-0.56	0	0	0	0	0
TIMP3	22	11	1	10	0	0	0	0	0.66	0	0	-0.34	0	0	0	0	0	0	0	0	0	0	0	0	0	0	0	-0.47	0	0	-0.32	-0.37	0	0	-0.33	0	0	0	0	0	0	0	0	-0.56	0	0	0	0	-0.41
FGR	1	11	0	11	0	0	0	0	0	0	0	0	-0.28	0	-0.45	-0.25	0	0	0	0	0	0	0	0	0	-0.43	0	-0.32	0	-0.37	0	0	0	-0.51	0	0	0	0	-0.46	0	-0.28	0	0	0	0	0	0	0	0
GRK1	13	11	0	11	0	-0.27	0	-0.46	0	-0.5	-0.89	-0.44	0	0	-0.23	0	0	0	0	0	-0.8	0	0	0	0	0	0	0	0	0	0	0	0	0	0	0	0	-0.58	0	0	0	0	-0.69	-0.56	0	0	0	0	0
HCRTR1	1	11	0	11	0	0	0	0	-0.28	0	0	0	0	0	-0.45	0	0	0	-0.32	0	0	0	0	0	-0.3	0	0	0	0	-0.37	0	-0.4	-0.39	-0.51	0	0	0	0	-0.46	0	0	0	0	0	0	0	0	0	0
MELK	9	11	0	11	0	0	0	0	0	-0.59	-0.36	0	-0.43	0	0	0	0	0	0	0	0	0	-0.34	0	0	0	0	-0.44	0	-0.37	0	-0.43	0	0	0	0	0	0	-0.42	0	0	0	-0.59	0	0	0	0	0	0
STK24	13	11	0	11	0	0	0	0	0	-0.61	-0.81	-0.38	0	0	0	0	-0.59	0	0	0	-0.58	0	-0.35	0	-0.27	-0.8	0	0	0	-0.34	0	0	0	0	0	0	0	-0.47	0	0	0	0	0	-0.5	0	0	0	0	0
TINAGL1	1	11	0	11	0	0	0	0	-0.28	0	0	0	0	0	-0.45	0	0	0	-0.32	0	0	0	0	0	-0.3	0	0	0	0	-0.37	0	-0.4	-0.39	-0.51	0	0	0	0	-0.46	0	0	0	0	0	0	0	0	0	0
BIRC7	20	10	10	0	0	0	0	0	0	0.74	0.43	0.38	0	0	0.52	0	0	0	0	0	0	0	0	0.49	0	0	0	0	0	0	0	0	0	0	0.18	0	0.79	0	0.69	0.75	0	0	0	0	0	0	0	0	0
CPVL	7	10	10	0	0.28	0.38	0	0	0	0	0	0	0.4	0	0	0	0	0	0	0	0.47	0	0	0	0.53	0.36	0	0	0	0	0	0	0	0	0	0	0.42	0	0	0.44	0	0	0	0	0	0	0	0	0
GPR139	16	10	10	0	0	0	0	0	0	0	0	0	0	0	0	0	0	0	0	0	0	0	0.54	0.74	0.58	0	0.61	0	0	0	0	0	0	0	0	0.4	0	0	0	0	0	0	0.22	0	0	0	0	0.78	1.13
PAMR1	11	10	10	0	0.28	0	0	1	0	0	0	0.36	0	0	0.65	0	0	0	0	0	0	0	0	0	0	0	0	0	0	0	0	0.51	0	0	0	0	0	0.4	1.71	0	0	0.43	0	0	0	0	0	0.68	0
PSMB4	1	10	10	0	0	0.65	0	0	0	0	0	0	0	0	0	1.02	0	0	0	0	0	0	0.76	0.8	0	0	0	0	0	0	0	0	0.57	0	0.35	0.71	0	0	0	0	0	0	0	0	0	0	0	0.71	0
RORC	1	10	10	0	0	0.65	0	0	0	0	0.57	0	0.63	0	0	1.02	0	0	0	0	0	0	0.76	0.8	0	0	0	0	0	0	0	0	0	0	0.35	0.71	0	0	0	0	0	0	0	0	0	0	0	0.71	0
SERPINI2	3	10	10	0	0	0	0	0	0	0	0.54	0	0	0	0.63	0	0	0	0	0	0	0	0.29	0	0.21	0	0	0	0	0	0.23	0.25	0	0	0	0	0	0	0.53	0	0	0	0	0	0	0	0	0	0.3
TRHDE	12	10	10	0	0	0	0	0.38	0	0	0.5	0	0	0	0	0	0	0	0	0	0	0	0	0	0	0	0	0	0	0	0	0.43	0.26	0.55	0	0	0	0	0.3	0	0	1.11	0	0	0	0	0.39	0.69	0
TRIO	5	10	10	0	0	0	0	0	0	0	0	0	0	0	0	0.68	0	0	0	0	0	0	0.54	0.32	0	0	0.4	0	0	0	0	0	0	0.44	0	0	0	0	0	0	0	0	0.39	0	0	0	0	0.73	0.37
USP31	16	10	10	0	0	0	0	0	0	0	0	0.5	0	0	0	0	0	0	0.4	0	0	0	0.54	0.81	0.58	0	0.62	0	0	0	0	0	0	0	0	0	0	0	0	0	0	0	0.23	0	0	0	0	0.71	1.02
GRM7	3	10	9	1	0	0	0	0	0	0	0	0	0	0	0	0	0	0	0	0	0	0	0.31	0	0	0.28	0	0	0	0	0	0.24	0.26	0.31	0	0	0	0.27	0.31	0	0	0	0	0	-0.48	0	0	0	0
NPEPL1	20	10	9	1	0	0	1.12	0	0	0.63	0	0	0	0	0	0	0	0	0	0	0	0	0	0.43	0	0	0	0	0	0	0	0	0	0	0.29	0	0.97	0	0.81	0	0	0	1.79	0	0	0	0	0.72	0
PTPN1	20	10	8	2	0	0	1.12	0	0	0.63	0	1.27	-0.38	0	0	0	0	0	0	0	0	0	0	0.32	0	0	0	0	0	0	0	0	0	0	0	0	0	0	0.81	0.61	0	0	0	0	0	0	0	0.72	0
EPHA3	3	10	7	3	-0.29	0	0	0	0	0	0.42	0	0	0	0	0	0	0	0	0	0	0	0.26	-0.23	0	0	0	0	0	0	0	0.23	0	0.36	0	0	0	0	0	0	0	0	0	0	-0.51	0	0	0	0.31
GPR126	6	10	7	3	0	0	0	0	0	0	0	0	0	0	0.51	0	-0.57	0	0	0	0	0	0.56	0	0	0	0	0	0	0	0	0	0.27	0	0	0	0.76	0	0.33	0	0	-0.49	0.34	0	0	0	0.52	0	0
SSTR4	20	10	7	3	0	0.3	0	0	0	0.61	0.39	0	0	0	0.42	0	0	0	0	0	0	0	-0.36	0.43	0	0	0	0	0	0	0.79	0	0	0	0	0	0	-0.39	-0.89	0	0	0	0	0	0	0	0	0.71	0
EPM2A	6	10	6	4	0	0	0	0	0	0	0	0	0	0	0.51	-0.57	-0.57	0	0	0	0	0	0.56	0	0	0	0	0	0	0	0	0	0	0	0	0	0.76	0	0.32	0	0	-0.49	0.34	0	0	0	0.52	0	0
GRM1	6	10	6	4	0	0	0	0	0	0	0	0	0	0	0.51	-0.57	-0.57	0	0	0	0	0	0.56	0	0	0	0	0	0	0	0	0	0.27	0	0	0	0.76	0	0.32	0	0	-0.49	0	0	0	0	0.33	0	0
MRGPRD	11	10	6	4	0	0	0.5	0	0	-0.54	0	0	-0.28	0	-0.19	0	1.62	0	0	0	0	0	0	0	0	0.81	0	0	0	0	0	1.4	0	-0.65	0	0	0	0	0	0	0	0	0.71	0	0	0	0	0.66	0
MTMR4	17	10	6	4	0	0	0	0	0	0	0	0	0	0	0.7	0	0	0	0	0	0	-0.36	-0.34	0	0	-0.37	0	0	0	1	0	0	0	-0.49	0.76	0	0.88	0	0	0	0	0	0	0	0	0	0	0.7	0
TAAR1	6	10	6	4	0	0	0	0	0	0	0	0	0	0	0.51	-0.58	-0.57	0	0	0	0	0	0.56	0	0	0	0	0	0	0	0	0	0.26	0	0	0	0.42	0	0.31	0	0	-0.49	0	0.4	0	0	0	0	0
TAAR2	6	10	6	4	0	0	0	0	0	0	0	0	0	0	0.51	-0.58	-0.57	0	0	0	0	0	0.56	0	0	0	0	0	0	0	0	0	0.26	0	0	0	0.42	0	0.31	0	0	-0.49	0	0.4	0	0	0	0	0
TAAR3	6	10	6	4	0	0	0	0	0	0	0	0	0	0	0.51	-0.58	-0.57	0	0	0	0	0	0.56	0	0	0	0	0	0	0	0	0	0.26	0	0	0	0.42	0	0.31	0	0	-0.49	0	0.4	0	0	0	0	0
TAAR5	6	10	6	4	0	0	0	0	0	0	0	0	0	0	0.51	-0.58	-0.57	0	0	0	0	0	0.56	0	0	0	0	0	0	0	0	0	0.26	0	0	0	0.42	0	0.31	0	0	-0.49	0	0.4	0	0	0	0	0
TAAR6	6	10	6	4	0	0	0	0	0	0	0	0	0	0	0.51	-0.58	-0.57	0	0	0	0	0	0.56	0	0	0	0	0	0	0	0	0	0.26	0	0	0	0.42	0	0.31	0	0	-0.49	0	0.4	0	0	0	0	0
TAAR8	6	10	6	4	0	0	0	0	0	0	0	0	0	0	0.51	-0.58	-0.57	0	0	0	0	0	0.56	0	0	0	0	0	0	0	0	0	0.26	0	0	0	0.42	0	0.31	0	0	-0.49	0	0.4	0	0	0	0	0
TAAR9	6	10	6	4	0	0	0	0	0	0	0	0	0	0	0.51	-0.58	-0.57	0	0	0	0	0	0.56	0	0	0	0	0	0	0	0	0	0.26	0	0	0	0.42	0	0.31	0	0	-0.49	0	0.4	0	0	0	0	0
BAI3	6	10	5	5	0	0	0	0	0	0	0	0	0	0	0.36	0	-0.56	0	0	0	0	0	0.52	0	0	0	0	0	0	0	0	0	0.27	0	-0.11	0	0	0.29	0	0	0	-0.5	-0.2	0	0	0	0	0	0
PRCP	11	10	5	5	0	0	0	0	0	-0.67	0	0	0	0	0	0	-0.55	0	0	0	0	0	0.46	0	0	0	0	0	0	-0.66	0	0	0	0	0	0	0	0	0	0	0	-0.5	0	0	0.38	0	0	0.7	0
SBF2	11	10	5	5	0	0	0	0	0	-0.62	0	0.39	0	0	-0.41	0	0	0	0	0	0	0	-0.35	0	0	0	0	0	0	0	0	0.47	0	0	0	0	0	0.4	-0.41	0	0	0.44	0	0	0	0	0	0.68	0
STK35	20	10	5	5	0	0.27	0	0	0	0.61	0	-0.5	0	0	0	0	0	0	0	0	0	0	0	0.34	0	0	0	0	0	-0.34	0.62	0	0	0	0	0	0	-0.48	0	0	0	0	0	0	0	0	0	0.71	0
TNFAIP3	6	10	5	5	0	0	0	0	0	0	0	0	0	0	0.51	-0.55	-0.57	-0.45	0	0	0	0	0.56	0.28	0	0	0	0	0	0	0	0	0	0	0	0	0	0	0	0	0	-0.49	0.28	0	0	0	0.52	0	0
TRIB3	20	10	5	5	0	0.27	0	0	0	0.61	0	0	0	0	0	0	0	0	0	0	0	0	0	0.34	0	0	0	0	0	-0.34	0	0	0	0	0	0	-0.23	-0.53	0.62	0	0	0	-0.63	0	0	0	0	0.71	0
USP36	17	10	5	5	0	0	0	0	0	0	0.75	0	0	0	0	0	0	0	0	0	0	-0.36	0.28	0.25	0	-0.38	0	0	0	0	0	0	0	-0.62	0	0	0.6	0	-0.44	0	0	0	0	-0.64	0	0	0	0.69	0
OR6M1	11	10	4	6	0	0	0.55	0	0	-0.59	0	0	0	0	0	0	-0.6	0	0	0	0	0	0.47	0	0	0	0	0	0	-0.69	0	0	0	0	0	0	-0.53	0	0	0	0	-0.49	0	0.38	0	0	0	0.68	0
OR6X1	11	10	4	6	0	0	0.55	0	0	-0.59	0	0	0	0	0	0	-0.6	0	0	0	0	0	0.47	0	0	0	0	0	0	-0.69	0	0	0	0	0	0	-0.53	0	0	0	0	-0.49	0	0.38	0	0	0	0.68	0
OR8D4	11	10	4	6	0	0	0.55	0	0	-0.59	0	0	0	0	0	0	-0.6	0	0	0	0	0	0.47	0	0	0	0	0	0	-0.69	0	0	0	0	0	0	-0.53	0	0	0	0	-0.49	0	0.38	0	0	0	0.68	0
OR9Q1	11	10	4	6	0	0	0.55	0	0	-0.58	0.47	0	0	0	0	0	-0.63	0	0	0	0	0	0	0	0	0	0	0	0	-0.38	0	-0.35	0	-0.47	0	0	0	0	0	0	0	-0.49	0	0	0	0	0	0.68	0
C3	19	10	3	7	0	0	0	-0.55	0	0	0	0.89	0	0	0	0	0	0	0	0	0	0	0	0	0	0	-0.27	-0.38	0	0	0	0	0	0	0	0	0	0	-0.42	0	0	0	0	0	0	1.25	-0.46	0.7	0
CPXM1	20	10	3	7	0	0	0	0	0	0.61	0	-0.5	0	0	0	0	0	0	0	0	0	0	-0.36	0.34	0	0	0	0	0	-0.34	0	0	0	0	0	0	0	-0.48	0	0	0	0	-0.65	0	0	0	0	0.71	0
CPXM2	10	10	3	7	0	0	0	0	0	0	-0.5	0	0	0	0	-0.6	0	0	0	0	0	0	0	0	0	1.91	0	0	0	-0.33	0	0	0	0	0	0	-0.55	0	0	0	0	-0.49	0	0	0.59	0	0	0	-0.43
SGK1	6	10	3	7	0	0	0	0	0	0	0	0	0	0	0.51	-0.58	-0.57	-0.44	0	0	0	0	0.56	0	0	0	0	0	0	0	0	0	0	-0.55	0	0	0	-0.44	0	0	0	-0.49	0	0.36	0	0	0	0	0
ULK4	3	10	3	7	0	0	0	-0.47	-0.34	0	0	0	0	0	-0.41	0	0	0	0	0	0	0	0	0	0	0	0	0	0	0	0	0	-0.34	-0.48	0	0	0	-0.42	0	0	0	0	0	0	-0.41	0	0	0	0.39
ADRBK2	22	10	2	8	0	0	0	0	0.73	-0.56	0	-0.33	0	0	-0.46	0	0	0	0	0	0	0	0	0	0	0	0	0	0	0	0	-0.35	0	0	0	0	0	1.2	0	0	0	0	-0.69	-0.56	0	0	0	0	-0.41
ATG4D	19	10	2	8	0	0	0	-0.57	0	0	0	-0.38	0	0	0	0	0	0	0	0	0	0	0	0	0	0	-0.32	0	0	0	0	0	0	0	-0.39	0	0	0	0	0	0	0	0	-0.3	0	0	-0.54	0.7	0.2
CHUK	10	10	2	8	0	0	0	0	0	0	-0.52	0	0	0	0	0	0	-0.49	0	0	0	0	0	0	0	2.52	0	0	0	-0.36	0	0	0	0	0	0	0	0	0	0	0	-0.49	0	0	0.52	0	0	0	-0.44
FLT3	13	10	2	8	0	0	0	-0.52	0	-0.57	0	-0.35	0	0	0.69	0	2.05	0	0	0	0	0	-0.36	0	0	0	0	0	0	-0.38	0	0	0	0	0	0	-0.55	0	0	0	0	0	0	-0.48	0	0	-0.44	0	0
HTRA1	10	10	2	8	0	0	0	0	0	0	-0.5	0	0	0	0	-0.6	0	0	0	0	0	0	0	0	0	1.91	0	0	0	-0.36	0	0	0	0	0	0	-0.55	0	0	0	0	-0.49	0	0	0.5	0	0	0	-0.43
KSR2	12	10	2	8	0	0	0	0	-0.54	0	0	0	-0.38	0	0	0	-0.66	0	0	0	0	0	-0.36	0	0	0	0	-0.41	0	0	0	0	0	0	0	0	-0.57	0	0.68	0	0	0	0	0	0	0	0	0.69	0
PIK3C2A	11	10	2	8	0	0	0	-0.48	0	-0.76	0	0	0	0	-0.44	0	0	0	-0.35	0	0	0	-0.36	0	0	0	0	0	0	0	0	0	0	-0.43	0	0	0	0	-0.45	0	0	0.43	0	0	0	0	0	0.68	0
PTPRN2	7	10	2	8	0	0	0	0	-0.2	0	0	-0.26	0	0	-0.19	0	-0.7	0	0	0	-0.75	0	0.28	0	-0.25	0	0	0	0	0	0	0.22	0	0	0	0	0	0	0	0	0	0	0	0	0	0	0	0	0
RXRB	6	10	2	8	0.19	0	0	0	0	0	0	-0.29	0	0	0	0	0	0	0	0	0	-0.35	0	0.35	0	0	-0.22	0	0	0	0	0	0	-0.51	0	0	0	0	0	0	-0.35	-0.48	0	0	0	0	-0.49	0	0
SERPINA1	14	10	2	8	-0.56	0	0	0	0	0	0	0	0	0	0	0	0	0	0	0	0	0	-0.35	0.35	0	0	0	0	0	-0.72	0	1.55	0	0	0	0	-0.53	0	-0.42	0	0	-0.49	0	0	0	0	0	0	-0.47
SERPINA11	14	10	2	8	-0.56	0	0	0	0	0	0	0	0	0	0	0	0	0	0	0	0	0	-0.35	0.35	0	0	0	0	0	-0.72	0	1.55	0	0	0	0	-0.53	0	-0.42	0	0	-0.49	0	0	0	0	0	0	-0.47
SPOCK2	10	10	2	8	0	0.62	0	0	0	0	0	0	-0.16	0	0	0	0	0	0	0	0	0	0	0	0	0	0	0	0	-0.37	0	0	0	-0.23	0	0	0	-0.23	-0.29	0	-0.32	-0.49	0	0	0	0	0	0	-0.44
YES1	18	10	2	8	0	0	0	0	-0.48	0	0.64	0	0	0	-0.44	0	0	0	0	0	0	0	-0.81	0	0	0	0	0	0	0	0	-0.35	0	-0.52	0	0	-0.51	0	0	0	0	0	0	-0.5	0	0	0	0.64	0
CAMKK2	12	10	1	9	0	0	0	-0.49	-0.54	0	0	0	-0.38	0	0	0	0	0	0	0	-0.25	0	-0.36	0	0	0	-0.28	-0.4	0	0	0	0	0	0	0	0	0	-0.29	0	0	0	0	0	0	0	0	0	0.69	0
CASP14	19	10	1	9	0	0	0	0	0	0	-0.48	0	-0.35	0	0	0	0	0	0	0	0	0	0	0	0	-0.28	0	-0.41	0	0	-0.43	-0.43	0	0	0	0	0	0	0	0	0	0	0	0	-0.27	0	0	0.68	0
CRHR1	17	10	1	9	0	0	0	0	0	0	0	0	0	0	0	0	0	0	0	0	0	-0.35	0	0	0	-0.4	0	0	0	0	0	0	0	-0.51	-0.28	0	0	0	-0.35	0	-0.31	0	0	-0.58	0	0	0	0.71	0
GABBR2	9	10	1	9	-0.25	0	0	0	-0.44	0	0	-0.37	0	0	0	0	0	0	0	0	0	0	0	0	0	-0.43	0	0	0	-0.33	0	0	0	0	0	0	-0.57	0	0	0	0	0	0	0	0	0	-0.49	0	0
GALR3	22	10	1	9	0	0	-0.34	-0.46	0	-0.56	0	-0.38	0	0	-0.49	0	0	0	0	0	0	0	0	0	0	0.38	0	0	0	0	0	0	0	0	-0.34	0	0	0	0	0	0	0	-0.74	-0.56	0	0	0	0	0
GSG2	17	10	1	9	0	0	0	-0.63	0	-0.63	0	-0.42	-0.38	0	-0.49	0	0	0	0	0	0	0	0	0	0	0	-0.78	0	0	0	0	0	0	0	0	0	0	0	0	0	0	0	-0.72	-0.61	0	0	-0.46	0.67	0
MAP2K1	15	10	1	9	0	0	0	-0.57	0	0	0	0	-0.28	0	0	-0.6	0	0	0	0	0	0	0	0	0	0	0	0	0	0	0	-0.21	-0.37	-0.51	0	0	0	0	1.28	0	-0.26	0	0	0	0	0	0	0	0
MAP2K4	17	10	1	9	0	0	0	0	0	-0.57	0	0	0	0	-0.43	0	0	0	0	0	0	0	0	0	0	0	-0.67	0	0	0	0	0	0	0	0	0	-0.55	0	-0.46	-0.72	0	0	0	-0.5	0	0	0	0.71	0
NR6A1	9	10	1	9	-0.37	0	0	0	0	-0.62	-0.31	-0.31	-0.35	0	0	0	0	0	0	0	0	0	0	0	0	0	0	0	0	-0.41	0	-0.37	0	0	0	0	0	0	0.45	0	0	0	-0.61	0	0	0	0	0	0
OR2Z1	19	10	1	9	0	0	0	-0.55	0	0	-0.47	-0.38	0	0	0	0	0	0	0	0	0	0	0	0	0	-0.3	0	0	0	0	0	-1.01	0	0	0	0	0	0	0	0	0	0	0	0	-0.29	0	-0.45	0.7	0
OR7C2	19	10	1	9	0	0	0	0	0	0	-0.48	0	-0.35	0	0	0	0	0	0	0	0	0	0	0	0	-0.28	0	-0.41	0	0	-0.43	-0.43	0	0	0	0	0	0	0	0	0	0	0	0	-0.27	0	0	0.68	0
TRIAP1	12	10	1	9	0	0	0	-0.48	-0.54	0	0	0	-0.36	0	0	0	0	-0.16	0	0	-0.2	0	0	0	0	0	-0.27	-0.34	0	0	0	0	0	0	0	0	0	-0.3	0	0	0	0	0	0	0	0	0	0.69	0
TYRO3	15	10	1	9	0	0	0	-0.54	0	0	-0.25	0	-0.42	0	0	-0.6	0	0	0	0	0	0	0	0	0	-0.25	0	0	0	0	0	0	0	-0.58	0	0	0	0	1.07	0	-0.33	0	0	0	0	0	-0.52	0	0
USP45	6	10	1	9	0	0	0	0	0	0	-0.52	0	0	0	0	-0.58	-0.54	-0.44	0	0	0	0	0.54	0	0	0	0	0	0	0	0	0	0	0	0	0	-0.55	0	0	0	0	-0.5	-0.23	-0.44	0	0	0	0	0
CDC14B	9	10	0	10	0	0	0	0	-0.45	-0.66	0	-0.35	0	0	0	0	0	0	0	0	0	0	0	0	0	-0.42	0	0	0	-0.38	0	0	0	0	0	0	-0.57	0	0	0	0	0	-0.54	0	0	0	-0.42	0	0
CDC25A	3	10	0	10	0	0	0	-0.61	-0.4	0	0	0	-0.37	0	-0.48	0	0	0	0	0	0	0	0	0	0	0	0	-0.41	-0.3	0	0	-0.21	-0.39	-0.63	0	0	0	-0.57	0	0	0	0	0	0	0	0	0	0	0
CDK20	9	10	0	10	0	0	0	0	-0.45	-0.58	0	-0.33	0	0	0	0	0	0	0	0	0	0	0	0	0	-0.48	0	0	0	-0.38	0	-0.33	0	0	0	0	0	0	0	0	0	0	-0.61	0	0	0	-0.43	0	0
F10	13	10	0	10	-0.99	0	0	-0.46	0	-0.5	-0.89	-0.44	0	0	-0.23	0	0	0	0	0	-0.8	0	0	0	0	0	0	0	0	0	0	0	0	0	0	0	0	0	0	0	0	0	-0.69	-0.56	0	0	0	0	0
GPX1	3	10	0	10	0	0	0	-0.61	0	0	-0.1	0	-0.38	0	-0.48	0	0	0	0	0	-0.23	0	0	0	0	0	0	-0.37	-0.3	0	0	0	0	-0.73	0	0	0	-0.67	0	0	-0.38	0	0	0	0	0	0	0	0
LTK	15	10	0	10	0	0	0	-0.54	0	0	-0.25	0	-0.42	0	0	-0.6	0	0	0	0	0	0	0	0	0	-0.25	0	0	0	0	0	0	0	-0.58	0	0	0	0	-0.5	0	-0.33	0	0	0	0	0	-0.52	0	0
NEK3	13	10	0	10	0	0	0	0	0	-0.63	-0.8	-0.36	0	0	0	-0.57	-0.59	0	0	0	-0.64	0	-0.31	0	0	-0.71	0	0	0	0	0	0	0	0	0	0	0	-0.38	0	0	0	0	0	-0.47	0	0	0	0	0
NEK5	13	10	0	10	0	0	0	0	0	-0.63	-0.8	-0.36	0	0	0	-0.57	-0.59	0	0	0	-0.64	0	-0.31	0	0	-0.71	0	0	0	0	0	0	0	0	0	0	0	-0.38	0	0	0	0	0	-0.47	0	0	0	0	0
PLK3	1	10	0	10	0	0	0	-0.53	-0.37	0	0	0	-0.31	0	0	0	0	0	-0.35	0	0	0	0	0	0	0	0	0	0	-0.36	0	0	0	-0.5	0	0	0	0	-0.43	0	-0.33	0	0	0	0	0	0	0	0
PRSS3	9	10	0	10	0	0	0	0	0	-0.66	-0.38	0	0	0	0	0	0	0	0	0	0	0	-0.34	0	0	0	0	0	0	-0.38	0	-0.5	0	0	0	0	0	-0.49	-0.42	0	0	0	-0.59	0	0	0	0	0	0
USP4	3	10	0	10	0	0	0	-0.61	0	0	-0.1	0	-0.38	0	-0.48	0	0	0	0	0	-0.23	0	0	0	0	0	0	-0.37	-0.3	0	0	0	0	-0.73	0	0	0	-0.67	0	0	-0.38	0	0	0	0	0	0	0	0
ADAMTS4	1	9	9	0	0	0.83	0	0	0	0	0	0	0	0	0	1.02	0	0	0	0	0	0	0.75	0.8	0	0	0	0	0	0	0	0	0	0	0.38	0.72	0	0	0	0	0	0	0	0	0	0	0	0.71	0
AGTR1	3	9	9	0	0	0	0	0	0	0	0.52	0	0	0	0.63	0	0	0	0	0	0	0	0.33	0	0.24	0	0	0	0	0	0.23	0.6	0	0	0	0	0	0	0	0	0	0	0	0	0.38	0	0	0	0.36
CDK18	1	9	9	0	0	0.7	0.36	0	0	0	0	0	0	0	0	1.09	0	0	0	0	0	0	0.74	0.8	0	0	0	0	0	0	0	0	0	0	0	0	0	0	0	0	0	0	0.24	0	0	0	0	0.73	0
CPB1	3	9	9	0	0	0	0	0	0	0	0.52	0	0	0	0.63	0	0	0	0	0	0	0	0.33	0	0.24	0	0	0	0	0	0.23	0.6	0	0	0	0	0	0	0	0	0	0	0	0	0.38	0	0	0	0.36
GPR141	7	9	9	0	0	0.4	0	0	0	0	0	0	0.4	0	0	0	0	0	0	0	0.51	0	0.34	0	0.44	0	0	0	0	0	0	0	0	0	0	0	0.43	0	0	0.33	0	0	0	0	0	0	0	0	0
GPR37L1	1	9	9	0	0	0.7	0	0	0	0	0	0	0	0	0	1.09	0	0	0	0	0	0	0	0.8	0	0	0	0	0	0	0	0	0	0	0	0.66	0	0	0	0.4	0	0	0.23	0	0	0	0	0.73	0
NPSR1	7	9	9	0	0	0.35	0	0	0	0	0	0	0.41	0	0	0	0	0	0	0	0.52	0	0.3	0	0.42	0	0	0	0	0	0	0	0	0	0	0	0.41	0	0	0.39	0	0	0	0	0	0	0	0	0
PRSS38	1	9	9	0	0	0.47	0.41	0	0	0	0	0	0	0	0	1.12	0	0	1.1	0	0	0	0.76	0.78	0	0	0	0	0	0	0	0	0	0	0.37	0	0	0	0	0	0	0	0.38	0	0	0	0	0.71	0
PSMA2	7	9	9	0	0	0.36	0	0	0	0	0	0	0.42	0	0	0	0	0	0	0	0.48	0	0	0	0.42	0	0	0	0	0	0	0	0	0	0.74	0	0.43	0	0	0.37	0	0	0	0	0	0	0	0	0
PTPN7	1	9	9	0	0	0.7	0	0	0	0	0	0	0	0	0	1.09	0	0	0	0	0	0	0	0.8	0	0	0	0	0	0	0	0	0	0	0	0.66	0	0	0	0.4	0	0	0.23	0	0	0	0	0.73	0
PTPRVP	1	9	9	0	0	0.7	0	0	0	0	0	0	0	0	0	1.09	0	0	0	0	0	0	0	0.8	0	0	0	0	0	0	0	0	0	0	0	0.66	0	0	0	0.4	0	0	0.23	0	0	0	0	0.73	0
SERPINI1	3	9	9	0	0	0	0	0	0	0	0.54	0	0	0	0.63	0	0	0	0	0	0	0	0.29	0	0.21	0	0	0	0	0	0.23	0	0	0	0	0	0	0	0.53	0	0	0	0	0	0	0	0	0	0.3
SPINT4	20	9	9	0	0	0	0	0.56	0	0.63	0	0.97	0	0	0.42	0	0	0	0	0	0	0	0	0.35	0	0	0	0	0	0	0	0	0	0	0	0	0	0	0.64	0	0	0	0	0	0	0	0	0.72	0
USP21	1	9	9	0	0	0.83	0	0	0	0	0	0	0	0	0	1.02	0	0	0	0	0	0	0.75	0.8	0	0	0	0	0	0	0	0	0	0	0.38	0.72	0	0	0	0	0	0	0	0	0	0	0	0.71	0
WFDC10A	20	9	9	0	0	0	0	0.56	0	0.63	0	0.97	0	0	0.42	0	0	0	0	0	0	0	0	0.35	0	0	0	0	0	0	0	0	0	0	0	0	0	0	0.64	0	0	0	0	0	0	0	0	0.72	0
WFDC10B	20	9	9	0	0	0	0	0.56	0	0.63	0	0.97	0	0	0.42	0	0	0	0	0	0	0	0	0.35	0	0	0	0	0	0	0	0	0	0	0	0	0	0	0.64	0	0	0	0	0	0	0	0	0.72	0
WFDC11	20	9	9	0	0	0	0	0.56	0	0.63	0	0.97	0	0	0.42	0	0	0	0	0	0	0	0	0.35	0	0	0	0	0	0	0	0	0	0	0	0	0	0	0.64	0	0	0	0	0	0	0	0	0.72	0
WFDC13	20	9	9	0	0	0	0	0.56	0	0.63	0	0.97	0	0	0.42	0	0	0	0	0	0	0	0	0.35	0	0	0	0	0	0	0	0	0	0	0	0	0	0	0.64	0	0	0	0	0	0	0	0	0.72	0
ACE	17	9	8	1	0	0	0	0	0	0	0.8	0	0	0	0.67	0	0	0	0	0	0	0	0	0.2	0	0	0	0	0	1.47	0	0	0	0	0.82	0	0	0	0	0	0	0	0	-0.56	0	0	1.04	0.72	0
IMMP1L	11	9	8	1	0	0	0	1	0	-0.68	0	0.33	0	0	0.42	0	0	0	0	0	0	0	0	0	0	0	0	0	0	0	0	0.51	0	0	0	0	0	0.49	1.71	0	0	0.43	0	0	0	0	0	0.68	0
PDK2	17	9	8	1	0	0	0	0	0	0	0	0	0	0	0.7	0	0	0	0.49	0	0	0	0	0.24	0.46	0	0	-0.25	0	1.22	0	0	0	0	0	0	0	0	0.9	0	0	0	0	0	0	0	0	0.7	0
SPOCK1	5	9	8	1	-0.38	0	0	0.23	0	0	0	0	0	0	0	0	0	0	0	0	0	0	0	0.37	0	0	0.4	0	0	0	0	0	0	0.42	0	0	0	0	0	0	0	0	0.31	0	0	0	0	0.7	0.34
EPHA6	3	9	7	2	-0.16	0	0	0	0	0	0.47	0	0	0	0.62	0	0	0	0	0	0	0	0.26	-0.2	0	0	0	0	0	0	0	0	0	0	0	0	0	0	0	0	0	0	0	0	0	0	0	0	0.32
ESR1	6	9	7	2	0.65	0	0	0	0	0	0	0	0	0	0.48	0	-0.57	0	0	0	0	0	0.56	0	0	0	0	0	0	0	0	0	0	0	0	0	0	0	0.39	0	0	0	0.34	0	0	0	0.46	0	0
FOLH1	11	9	7	2	0.5	0	0	0	0	-0.65	0	0	0	0	0	0	0	0	0	0	0	0	0	0	0	0	0	0	0	0	0	0	0	0	-0.24	0	0	0.49	0	0	0	0.42	0.31	0	0	0	0	0.59	0
GRM8	7	9	7	2	0	0	0	0	0	0	0	0	0.42	0	0	0	-0.57	0	0	0	-0.6	0	0.28	0	0	0	0	0.3	0	0	0	0.28	0	0	0	0	0	0	0	0	0	0	0	0.37	0	0	0.42	0	0
OR5M3	11	9	7	2	0	0	0.55	0.84	0	-0.72	0.42	0	0	0	0	0	-0.63	0	0	0	0	0	0	0	0	0	0	0	0	0	0	0	0	0	0	0	0	0	0	0	0	0.37	0	0	0	0	0	0.68	0
OR5M9	11	9	7	2	0	0	0.55	0.84	0	-0.72	0.42	0	0	0	0	0	-0.63	0	0	0	0	0	0	0	0	0	0	0	0	0	0	0	0	0	0	0	0	0	0	0	0	0.37	0	0	0	0	0	0.68	0
OR8U8	11	9	7	2	0	0	0.55	0.84	0	-0.72	0.42	0	0	0	0	0	-0.63	0	0	0	0	0	0	0	0	0	0	0	0	0	0	0	0	0	0	0	0	0	0	0	0	0.37	0	0	0	0	0	0.68	0
HIPK3	11	9	6	3	0	0	0	1	0	-0.66	0	0	0	0	0.65	0	0	0	0	0	0	0	-0.33	0	0	0	0	0	0	0	0	0.43	0	0	0	0	0	0	1.71	0	0	0.43	0	0	0	0	0	0.68	0
NMBR	6	9	6	3	0	0	0	0	0	0	0	0	0	0	0.51	0	-0.57	0	0	0	0	0	0.56	0	0	0	0	0	0	0	0	0	0.27	0	0	0	0.76	0	0.33	0	0	-0.49	0	0	0	0	0.52	0	0
OPRM1	6	9	6	3	0.65	0	0	0	0	0	0	0	0	0	0.48	0	-0.57	0	0	0	0	0	0.56	0	0	0	0	0	0	0	0.29	0	0.26	0	0	0	0	0	0	0	0	-0.51	0	0	0	0	0.31	0	0
PTPRK	6	9	6	3	0	0	0	0	0	0	0	0	0	0	0.51	0	-0.57	0	0	0	0	0	0.56	0	0	0	0	0	0	0	0	0	0.28	0	0	0	0.42	0	0.32	0	0	-0.49	0	0	0	0	0	0	0
CST7	20	9	5	4	0	0.37	0	0	0	0.61	0	-0.33	0	0	0	0	0	0	0	0	0	0	-0.34	0.43	0	0	0	0	0	0	0.79	0	0	0	0	0	0	0	-0.42	0	0	0	-0.62	0	0	0	0	0.71	0
FRK	6	9	5	4	0	0	0	0	0	0	0	0	0	0	0.51	-0.58	-0.57	0	0	0	0	0	0.56	0	0	0	0	0	0	0	0	0	0.28	0	0	0	0	0	0.32	0	0	-0.49	0	0	0	0	0	0	0
HTR1B	6	9	5	4	0	0	0	0	0	0	0	0	0	0	0.34	0	-0.56	0	0	0	0	0	0.54	0	0	0	0	0	0	0	0	0	0.27	0	0	0	0	0.28	0	0	0	-0.5	-0.23	0	0	0	0	0	0
MAK	6	9	5	4	0.65	0.27	0	0	0	0	0	0	0	0	0	0	0	0	0	0	0	-0.33	-0.36	0.27	0	0	0	0	0	0	0	0	0	-0.5	0.67	0	0	0	0	0	0	-0.5	0	0	0.93	0	0	0	0
NLK	17	9	5	4	0	0	0	0	0	0	0.4	0	0	0	0	0	0	0	0.38	0	0	0	0	0	0	-0.38	0	0	0	0	0	0	0	-0.58	0	0	0	0.41	1.13	0	0	0	0	-0.53	0	0	0	0.71	0
USP25	21	9	5	4	0	0	-0.27	0	0	0	0.49	0	0	0	0.44	0	0	0	0	0	0	0	0	0	0	0	0	0	0	0	0	0	0.27	0	0	0	0	0	-1.18	0	0	0	0	0	0	0	0	0	-0.5
CARD16	11	9	4	5	0	0	0	0	0	-0.68	0	0	0	0	0	0	-0.6	0	0	0	0	0	0.44	0	0	0	0	0	0	-0.69	0	0.52	0	0	0	0	0	0	0.28	0	0	-0.49	0	0	0	0	0	0.68	0
CARD17	11	9	4	5	0	0	0	0	0	-0.68	0	0	0	0	0	0	-0.6	0	0	0	0	0	0.44	0	0	0	0	0	0	-0.69	0	0.52	0	0	0	0	0	0	0.28	0	0	-0.49	0	0	0	0	0	0.68	0
CARD18	11	9	4	5	0	0	0	0	0	-0.68	0	0	0	0	0	0	-0.6	0	0	0	0	0	0.44	0	0	0	0	0	0	-0.69	0	0.52	0	0	0	0	0	0	0.28	0	0	-0.49	0	0	0	0	0	0.68	0
CASP1	11	9	4	5	0	0	0	0	0	-0.68	0	0	0	0	0	0	-0.6	0	0	0	0	0	0.44	0	0	0	0	0	0	-0.69	0	0.52	0	0	0	0	0	0	0.28	0	0	-0.49	0	0	0	0	0	0.68	0
CASP12	11	9	4	5	0	0	0	0	0	-0.68	0	0	0	0	0	0	-0.6	0	0	0	0	0	0.44	0	0	0	0	0	0	-0.69	0	0.52	0	0	0	0	0	0	0.28	0	0	-0.49	0	0	0	0	0	0.68	0
CASP4	11	9	4	5	0	0	0	0	0	-0.68	0	0	0	0	0	0	-0.6	0	0	0	0	0	0.44	0	0	0	0	0	0	-0.69	0	0.52	0	0	0	0	0	0	0.28	0	0	-0.49	0	0	0	0	0	0.68	0
CASP5	11	9	4	5	0	0	0	0	0	-0.68	0	0	0	0	0	0	-0.6	0	0	0	0	0	0.44	0	0	0	0	0	0	-0.69	0	0.52	0	0	0	0	0	0	0.28	0	0	-0.49	0	0	0	0	0	0.68	0
CDK2	12	9	4	5	0	0	0	0	0	0	0	0	-0.32	0	-0.47	0	0	0	0	0	0	0	-0.38	0	0	0	0	-0.29	0	0	0	0	0	0	0.2	0	0	-0.24	0	0	0	0.48	0	0	0	0	0	0.69	0
ERBB3	12	9	4	5	0	0	0	0	0	0	0	0	-0.32	0	-0.47	0	0	0	0	0	0	0	-0.38	0	0	0	0	-0.29	0	0	0	0	0	0	0.2	0	0	-0.24	0	0	0	0.48	0	0	0	0	0	0.69	0
GPR65	14	9	4	5	0	0	0	0.25	0	0	0	0	0	0	0	-0.61	0	0	0	0	0	0	0	0.29	0	0	0.42	0	0	-0.69	0	0	0	0.34	0	0	-0.56	0	0	0	0	-0.49	0	0	0	0	0	0	-0.47
PTPRD	9	9	4	5	-0.23	0	0	0	0	-0.71	0	0	0	0	0	0	0	0	0	0	0	0	0	-0.36	0	0	0	0	0	0	0	0	0.25	0.53	0	0	0.45	0	0	0	0	0	-0.14	0	0	0	0	0	0
RXFP2	13	9	4	5	0	0	0	0	0	-0.62	0.54	0	0	0	0	0	-0.59	0	0	0	-0.64	0	0	0	0	0.43	0	0	0	0	0	0	0	0	0	0	-0.55	0.37	0.55	0	0	0	0	0	0	0	0	0	0
SCYL1	11	9	4	5	0	0	0	0	0	-0.57	0	0	-0.35	0	0	0	0	0	0	0	0	0	0.22	0	0	0	0	-0.32	0	0	0	0.35	0	0	0.14	0	0	0	0	0	0	-0.45	0	0	0	0	0	0.7	0
ADRA1D	20	9	3	6	0	0	0	0	0	0.61	0	-0.5	0	0	0	0	0	0	0	0	0	0	-0.55	0.34	0	0	0	0	0	-0.4	0	0	0	0	0	0	0	-0.53	0	0	0	0	-0.65	0	0	0	0	0.71	0
CTSC	11	9	3	6	0	0	0	0	0	-0.61	0	0	0	0	0	0	-0.55	0	0	0	0	0	0.46	0	0	0	0	0	0	-0.66	0	0	0	0	0	0	0	0	0	0	0	-0.5	0	0	0.33	0	0	0.7	0
DCLK1	13	9	3	6	0	0	0	0	0	-0.66	0	0	0	0	0	0	-0.59	0	0	0	-0.64	0	0	0	0	0.73	0	0	0	0	0	0	0	0	0	0	0	0.4	0.55	0	0	0	0	-0.48	0	0	0	0	0
F2	11	9	3	6	0	0	0	-0.58	0	-0.61	-0.39	0	0	0	0	0	0	0	-0.31	0	0	0	-0.31	0	0	0	0	0	0	0	0	0	0	-0.56	0	0	0	0	0	0	0	0.42	0	0.59	0	0	0	0.68	0
KLK10	19	9	3	6	0	0	0	0	0	0	0	1.28	-0.31	0	0	0	0	0	0	0	0	0	0	0	0	-0.2	0	-0.32	0	0	0	0	0	-0.37	0	0	0	0	0	0.8	0	0	0	0	0	0	0	0.7	0
KLK11	19	9	3	6	0	0	0	0	0	0	0	1.28	-0.31	0	0	0	0	0	0	0	0	0	0	0	0	-0.2	0	-0.32	0	0	0	0	0	-0.37	0	0	0	0	0	0.8	0	0	0	0	0	0	0	0.7	0
KLK13	19	9	3	6	0	0	0	0	0	0	0	1.28	-0.31	0	0	0	0	0	0	0	0	0	0	0	0	-0.2	0	-0.32	0	0	0	0	0	-0.37	0	0	0	0	0	0.73	0	0	0	0	0	0	0	0.7	0
KLK14	19	9	3	6	0	0	0	0	0	0	0	1.28	-0.31	0	0	0	0	0	0	0	0	0	0	0	0	-0.2	0	-0.32	0	0	0	0	0	-0.37	0	0	0	0	0	0.73	0	0	0	0	0	0	0	0.7	0
KLK2	19	9	3	6	0	0	0	0	0	0	0	1.28	-0.31	0	0	0	0	0	0	0	0	0	0	0	0	-0.2	0	-0.32	0	0	0	0	0	-0.37	0	0	0	0	0	0.8	0	0	0	0	0	0	0	0.7	0
KLK3	19	9	3	6	0	0	0	0	0	0	0	1.28	-0.31	0	0	0	0	0	0	0	0	0	0	0	0	-0.2	0	-0.32	0	0	0	0	0	-0.37	0	0	0	0	0	0.8	0	0	0	0	0	0	0	0.7	0
KLK4	19	9	3	6	0	0	0	0	0	0	0	1.28	-0.31	0	0	0	0	0	0	0	0	0	0	0	0	-0.2	0	-0.32	0	0	0	0	0	-0.37	0	0	0	0	0	0.8	0	0	0	0	0	0	0	0.7	0
KLK5	19	9	3	6	0	0	0	0	0	0	0	1.28	-0.31	0	0	0	0	0	0	0	0	0	0	0	0	-0.2	0	-0.32	0	0	0	0	0	-0.37	0	0	0	0	0	0.8	0	0	0	0	0	0	0	0.7	0
KLK6	19	9	3	6	0	0	0	0	0	0	0	1.28	-0.31	0	0	0	0	0	0	0	0	0	0	0	0	-0.2	0	-0.32	0	0	0	0	0	-0.37	0	0	0	0	0	0.8	0	0	0	0	0	0	0	0.7	0
KLK7	19	9	3	6	0	0	0	0	0	0	0	1.28	-0.31	0	0	0	0	0	0	0	0	0	0	0	0	-0.2	0	-0.32	0	0	0	0	0	-0.37	0	0	0	0	0	0.8	0	0	0	0	0	0	0	0.7	0
KLK8	19	9	3	6	0	0	0	0	0	0	0	1.28	-0.31	0	0	0	0	0	0	0	0	0	0	0	0	-0.2	0	-0.32	0	0	0	0	0	-0.37	0	0	0	0	0	0.8	0	0	0	0	0	0	0	0.7	0
KLK9	19	9	3	6	0	0	0	0	0	0	0	1.28	-0.31	0	0	0	0	0	0	0	0	0	0	0	0	-0.2	0	-0.32	0	0	0	0	0	-0.37	0	0	0	0	0	0.8	0	0	0	0	0	0	0	0.7	0
KLKP1	19	9	3	6	0	0	0	0	0	0	0	1.28	-0.31	0	0	0	0	0	0	0	0	0	0	0	0	-0.2	0	-0.32	0	0	0	0	0	-0.37	0	0	0	0	0	0.8	0	0	0	0	0	0	0	0.7	0
MAP3K14	17	9	3	6	0	0	0	0	0	0	0	0	-0.31	0	0	0	0	0	0.41	0	0	0	0	0.22	0	0	0	-0.33	0	0	0	0	0	0	-0.29	0	0	0	0	0	0	0	0	-0.62	0	0	0	0.71	0
MIP	12	9	3	6	0	0	0	0	0	0	0	0	-0.32	0	-0.47	0	0	0	0	0	0	0	-0.38	0	0	0	0	-0.29	0	0	0	0	0	0	0.2	0	0	-0.24	0	0	0	0.48	0	0	0	0	0	0.69	0
MMP1	11	9	3	6	0	0	0	0	0	-0.68	0	0	0	0	0	0	-0.6	0	0	0	0	0	0.44	0	0	0	0	0	0	-0.69	0	0.52	0	0	0	0	0	0	0	0	0	-0.49	0	0	0	0	0	0.68	0
MMP10	11	9	3	6	0	0	0	0	0	-0.68	0	0	0	0	0	0	-0.6	0	0	0	0	0	0.44	0	0	0	0	0	0	-0.69	0	0.52	0	0	0	0	0	0	0	0	0	-0.49	0	0	0	0	0	0.68	0
MMP12	11	9	3	6	0	0	0	0	0	-0.68	0	0	0	0	0	0	-0.6	0	0	0	0	0	0.44	0	0	0	0	0	0	-0.69	0	0.52	0	0	0	0	0	0	0	0	0	-0.49	0	0	0	0	0	0.68	0
MMP13	11	9	3	6	0	0	0	0	0	-0.68	0	0	0	0	0	0	-0.6	0	0	0	0	0	0.44	0	0	0	0	0	0	-0.69	0	0.52	0	0	0	0	0	0	0	0	0	-0.49	0	0	0	0	0	0.68	0
MMP27	11	9	3	6	0	0	0	0	0	-0.68	0	0	0	0	0	0	-0.6	0	0	0	0	0	0.44	0	0	0	0	0	0	-0.69	0	0.52	0	0	0	0	0	0	0	0	0	-0.49	0	0	0	0	0	0.68	0
MMP3	11	9	3	6	0	0	0	0	0	-0.68	0	0	0	0	0	0	-0.6	0	0	0	0	0	0.44	0	0	0	0	0	0	-0.69	0	0.52	0	0	0	0	0	0	0	0	0	-0.49	0	0	0	0	0	0.68	0
MMP8	11	9	3	6	0	0	0	0	0	-0.68	0	0	0	0	0	0	-0.6	0	0	0	0	0	0.44	0	0	0	0	0	0	-0.69	0	0.52	0	0	0	0	0	0	0	0	0	-0.49	0	0	0	0	0	0.68	0
MTMR2	11	9	3	6	0	0	0	0.75	0	-0.68	0	0	0	0	0	0	-0.6	0	0	0	0	0	0.44	0	0	0	0	0	0	-0.69	0	0	0	0	0	0	-0.5	0	0	0	0	-0.49	0	0	0	0	0	0.68	0
NAALAD2	11	9	3	6	0	0	-0.22	0	0	-0.66	0	0	0.42	0	0	0	-0.6	0	0	0	0	0	0.44	0	0	0	0	0	0	-0.69	0	0	0	0	0	0	0	0	0	0	0	-0.49	0	0	0	0	0	0.68	0
NTRK3	15	9	3	6	-0.42	0	0	0	0	0	0	0	0	0	0	-0.61	0	0	0	0	0	0	0	0	0	0	0	0	0	0	0	0	-0.35	-0.51	0	0	0	0.42	1.3	0	0	0	0	0	0	0	0.55	0	0
OR10G4	11	9	3	6	0	0	0.55	0	0	-0.59	0	0	0	0	0	0	-0.6	0	0	0	0	0	0.47	0	0	0	0	0	0	-0.69	0	0	0	0	0	0	-0.53	0	0	0	0	-0.49	0	0	0	0	0	0.68	0
OR10G7	11	9	3	6	0	0	0.55	0	0	-0.59	0	0	0	0	0	0	-0.6	0	0	0	0	0	0.47	0	0	0	0	0	0	-0.69	0	0	0	0	0	0	-0.53	0	0	0	0	-0.49	0	0	0	0	0	0.68	0
OR10G8	11	9	3	6	0	0	0.55	0	0	-0.59	0	0	0	0	0	0	-0.6	0	0	0	0	0	0.47	0	0	0	0	0	0	-0.69	0	0	0	0	0	0	-0.53	0	0	0	0	-0.49	0	0	0	0	0	0.68	0
OR10G9	11	9	3	6	0	0	0.55	0	0	-0.59	0	0	0	0	0	0	-0.6	0	0	0	0	0	0.47	0	0	0	0	0	0	-0.69	0	0	0	0	0	0	-0.53	0	0	0	0	-0.49	0	0	0	0	0	0.68	0
OR10S1	11	9	3	6	0	0	0.55	0	0	-0.59	0	0	0	0	0	0	-0.6	0	0	0	0	0	0.47	0	0	0	0	0	0	-0.69	0	0	0	0	0	0	-0.53	0	0	0	0	-0.49	0	0	0	0	0	0.68	0
OR4D5	11	9	3	6	0	0	0.55	0	0	-0.59	0	0	0	0	0	0	-0.6	0	0	0	0	0	0.47	0	0	0	0	0	0	-0.69	0	0	0	0	0	0	-0.53	0	0	0	0	-0.49	0	0	0	0	0	0.68	0
OR6T1	11	9	3	6	0	0	0.55	0	0	-0.59	0	0	0	0	0	0	-0.6	0	0	0	0	0	0.47	0	0	0	0	0	0	-0.69	0	0	0	0	0	0	-0.53	0	0	0	0	-0.49	0	0	0	0	0	0.68	0
OR8A1	11	9	3	6	0	0	0.55	0	0	-0.59	0	0	0	0	0	0	-0.6	0	0	0	0	0	0.47	0	0	0	0	0	0	-0.69	0	0	0	0	0	0	-0.53	0	0	0	0	-0.49	0	0	0	0	0	0.68	0
OR8B12	11	9	3	6	0	0	0.55	0	0	-0.59	0	0	0	0	0	0	-0.6	0	0	0	0	0	0.47	0	0	0	0	0	0	-0.69	0	0	0	0	0	0	-0.53	0	0	0	0	-0.49	0	0	0	0	0	0.68	0
OR8B2	11	9	3	6	0	0	0.55	0	0	-0.59	0	0	0	0	0	0	-0.6	0	0	0	0	0	0.47	0	0	0	0	0	0	-0.69	0	0	0	0	0	0	-0.53	0	0	0	0	-0.49	0	0	0	0	0	0.68	0
OR8B3	11	9	3	6	0	0	0.55	0	0	-0.59	0	0	0	0	0	0	-0.6	0	0	0	0	0	0.47	0	0	0	0	0	0	-0.69	0	0	0	0	0	0	-0.53	0	0	0	0	-0.49	0	0	0	0	0	0.68	0
OR8B4	11	9	3	6	0	0	0.55	0	0	-0.59	0	0	0	0	0	0	-0.6	0	0	0	0	0	0.47	0	0	0	0	0	0	-0.69	0	0	0	0	0	0	-0.53	0	0	0	0	-0.49	0	0	0	0	0	0.68	0
OR8B8	11	9	3	6	0	0	0.55	0	0	-0.59	0	0	0	0	0	0	-0.6	0	0	0	0	0	0.47	0	0	0	0	0	0	-0.69	0	0	0	0	0	0	-0.53	0	0	0	0	-0.49	0	0	0	0	0	0.68	0
OR8D1	11	9	3	6	0	0	0.55	0	0	-0.59	0	0	0	0	0	0	-0.6	0	0	0	0	0	0.47	0	0	0	0	0	0	-0.69	0	0	0	0	0	0	-0.53	0	0	0	0	-0.49	0	0	0	0	0	0.68	0
OR8D2	11	9	3	6	0	0	0.55	0	0	-0.59	0	0	0	0	0	0	-0.6	0	0	0	0	0	0.47	0	0	0	0	0	0	-0.69	0	0	0	0	0	0	-0.53	0	0	0	0	-0.49	0	0	0	0	0	0.68	0
OR8G1	11	9	3	6	0	0	0.55	0	0	-0.59	0	0	0	0	0	0	-0.6	0	0	0	0	0	0.47	0	0	0	0	0	0	-0.69	0	0	0	0	0	0	-0.53	0	0	0	0	-0.49	0	0	0	0	0	0.68	0
OR8G2	11	9	3	6	0	0	0.55	0	0	-0.59	0	0	0	0	0	0	-0.6	0	0	0	0	0	0.47	0	0	0	0	0	0	-0.69	0	0	0	0	0	0	-0.53	0	0	0	0	-0.49	0	0	0	0	0	0.68	0
OR8G5	11	9	3	6	0	0	0.55	0	0	-0.59	0	0	0	0	0	0	-0.6	0	0	0	0	0	0.47	0	0	0	0	0	0	-0.69	0	0	0	0	0	0	-0.53	0	0	0	0	-0.49	0	0	0	0	0	0.68	0
PAK2	3	9	3	6	0.25	0	0	-0.54	0	0	0	0	-0.37	0	0.54	0	0	0	0	0	0	0	0	0	0	0	0	-0.34	0	0	0	0	0	-0.34	0	0	-0.2	0	0.64	0	-0.3	0	0	0	0	0	0	0	0
PAN2	12	9	3	6	0	0	0	0	0	0	0	0	-0.32	0	-0.47	0	0	0	0	0	0	0	-0.38	0	0	0	0	-0.29	0	0	0	0	0	0	0.2	0	0	-0.24	0	0	0	0.48	0	0	0	0	0	0.69	0
SSH2	17	9	3	6	0	0	0	0	0	0	0	0	0	0	0	0	0	0	0	0	0	0	0	0	0	-0.38	0	0	0	0	0	-0.38	0	-0.42	0.49	0	0	0	1.08	0	0	0	0	-0.53	0	0	0	0.71	0
AMHR2	12	9	2	7	0	0	0	0	0	0	0	0	-0.3	0	0	0	0	0	0	0	0	0	-0.37	0	0	0	-0.24	-0.29	0	0	0	0	0	0	0.21	0	0	-0.3	0	0	0	-0.49	0	0	0	0	0	0.69	0
ANPEP	15	9	2	7	0	0	0	-0.55	0	0	0	0	-0.28	0	0	-0.61	0	0	0	0	0	0	0	0	0	-0.16	0	0	0	0	0	0	0	-0.51	0.14	0	0	0	1.3	0	-0.31	0	0	0	0	0	0	0	0
CIT	12	9	2	7	0	0	0	0	-0.54	0	0	0	-0.36	0	0	0	-0.66	0	0	0	0	0	-0.36	0	0	0	0	0	0	0	0	0	0	0	0.2	0	-0.57	0	0	0	0	0	0	0	0	0	0	0.69	0
DHH	12	9	2	7	0	0	0	0	0	0	0	0	-0.33	0	0	0	0	0	0	0	-0.19	0	-0.36	0	0	0	-0.24	-0.3	0	0	0	0	0	0	0	0	0	-0.29	0	0	0	0.47	0	0	0	0	-0.32	0.69	0
FGFR2	10	9	2	7	0	0	0	0	0	0	-0.5	0	0	0	0	-0.6	0	0	0	0	0	0	0	0	0	1.91	0	0	0	-0.36	0	0	0	0	0	0	-0.55	0	0	0	0	-0.49	0	0	0.39	0	0	0	-0.43
GIPR	19	9	2	7	0	0	0	-0.57	0	0	0	-0.41	0	0	0	0	0	0	0	0	0	0	0	0	0	0	-0.31	-0.4	0	0	0	0	0	0	-0.41	0	0	0	0	0	0	0	0	-0.24	0	0	0	0.69	0.23
GPR32	19	9	2	7	0	0	0	-0.51	0	0	0	0	-0.31	0	0	0	0	0	0	0	0	0	0	0	0	0	0	-0.32	0	0	0	0	0	-0.37	0	0	0	0	0	0.8	0	0	0	-0.27	0	0	0	0.7	0
GPR4	19	9	2	7	0	0	0	-0.57	0	0	0	-0.41	0	0	0	0	0	0	0	0	0	0	0	0	0	0	-0.31	-0.4	0	0	0	0	0	0	-0.41	0	0	0	0	0	0	0	0	-0.24	0	0	0	0.69	0.23
GRM4	6	9	2	7	0	0	0	0	0	0	0	-0.29	0	0	0	0	0	0	0	0	0	-0.34	0	0.35	0.32	0	0	-0.25	0	0	0	0	0	0	-0.32	0	0	0	0	0	0	-0.48	0	0	0	0	-0.49	0	0
KLK1	19	9	2	7	0	0	0	-0.51	0	0	0	0	-0.31	0	0	0	0	0	0	0	0	0	0	0	0	0	0	-0.32	0	0	0	0	0	-0.37	0	0	0	0	0	0.8	0	0	0	-0.27	0	0	0	0.7	0
MARK4	19	9	2	7	0	0	0	-0.57	0	0	0	-0.41	0	0	0	0	0	0	0	0	0	0	0	0	0	0	-0.31	-0.4	0	0	0	0	0	0	-0.41	0	0	0	0	0	0	0	0	-0.24	0	0	0	0.69	0.23
MCHR2	6	9	2	7	0	0	0	0	0	0	-0.52	0	0	0	0	-0.58	-0.54	0	0	0	0	0	0.54	0	0	0	0	0	0	0	0	0	0	0	0	0	-0.55	0	0	0	0	-0.5	-0.23	0	0	0	0.94	0	0
MTMR6	13	9	2	7	0	0	0	0	0	-0.57	0	0	0	0	0.78	0	-0.67	0	0	0	-0.67	0	-0.36	0	0	0	0	0	0	0	0	0.44	0	0	0	0	-0.55	0	0	0	0	0	-0.5	-0.49	0	0	0	0	0
PSMA4	15	9	2	7	0	0	0	-0.47	0	0	0	0	0	0	0	-0.62	0	0	0	0	0	0	0	0	0	0	0	0	0	0	0	-0.26	-0.34	-0.5	0	0	0	0	1.36	0	0	0	0	0	0	0	0.48	0	0
TACR2	10	9	2	7	0	0.62	0	0	0	0	0	0	0	0	0	0	0	0	0	0	0	0	0	0	0	0	0	0	0	-0.37	-0.25	0	0	0	0	0	0	0	-0.29	0	-0.33	-0.49	0	0	0.56	0	0	0	-0.44
TENC1	12	9	2	7	0	0	0	0	0	0	0	0	-0.3	0	0	0	0	0	0	0	0	0	-0.37	0	0	0	-0.24	-0.29	0	0	0	0	0	0	0.21	0	0	-0.3	0	0	0	-0.49	0	0	0	0	0	0.69	0
USP29	19	9	2	7	0	0	0	0	0	0	0	1.62	-0.37	0	0	0	0	0	0	0	0	0	-0.34	0	0	-0.36	0	-0.37	0	0	-0.37	0	0	-0.34	0	0	0	0	0	0	0	0	0	0	0	0	0	0.7	0
AKT2	19	9	1	8	0	0	0	-0.48	0	0	-0.33	-0.32	-0.42	0	0	0	0	0	0	0	0	0	0	0	0	0	-0.3	-0.4	0	0	0	0	0	0	0	0	0	0	0	0	0	0	0	0	0	0	-0.41	0.7	0
C5AR1	19	9	1	8	0	0	0	-0.58	0	0	0	-0.41	0	0	0	0	0	0	0	0	0	0	0	0	0	0	-0.3	-0.42	0	0	0	0	0	0	-0.31	0	0	0	0	0	0	0	0	-0.26	0	0	0	0.71	0
CARD8	19	9	1	8	0	0	0	-0.54	0	0	-0.41	0	-0.37	0	0	0	0	0	0	0	0	0	0	0	0	0	-0.23	-0.42	0	0	0	0	0	-0.39	0	0	0	0	0	0	0	0	0	0	0	0	0	0.68	0
CSNK1G1	15	9	1	8	0	0	0	-0.56	0	0	0	0	-0.29	0	0	-0.6	0	0	0	0	0	0	0	0	-0.27	0	0	0	0	0	0	-0.34	-0.36	-0.58	0	0	0	0	1.03	0	0	0	0	0	0	0	0	0	0
GGT6	17	9	1	8	0	0	0	-0.63	0	-0.63	0	-0.42	0	0	-0.49	0	0	0	0	0	0	0	0	0	0	0	0	0	0	0	0	0	0	0	-0.32	0	0	0	0	0	0	0	-0.72	-0.61	0	0	0	0.71	0
GPR77	19	9	1	8	0	0	0	-0.58	0	0	0	-0.41	0	0	0	0	0	0	0	0	0	0	0	0	0	0	-0.3	-0.42	0	0	0	0	0	0	-0.31	0	0	0	0	0	0	0	0	-0.26	0	0	0	0.71	0
HIPK4	19	9	1	8	0	0	0	-0.48	0	0	0	-0.32	-0.42	0	0	0	0	0	0	0	0	0	0	0	0	0	-0.3	-0.4	0	0	0	0	0	0	0	0	0	0	0	0	0	0	0	-0.24	0	0	-0.41	0.7	0
HPN	19	9	1	8	0	0	0	-0.43	0	0	0	-0.38	-0.31	0	0	0	0	0	0	0	0	0	0	0	0	0	0	-0.33	0	0	0	0	0	0	-0.17	0	0	0	-0.17	0	0	0	0	0	0	0	0	0.67	0
MAP3K10	19	9	1	8	0	0	0	-0.48	0	0	-0.33	-0.32	-0.42	0	0	0	0	0	0	0	0	0	0	0	0	0	-0.3	-0.4	0	0	0	0	0	0	0	0	0	0	0	0	0	0	0	0	0	0	-0.41	0.7	0
MAP4K1	19	9	1	8	0	0	0	-0.54	0	0	0	0	-0.36	0	0	0	0	0	0	0	0	0	0	0	0	0	-0.29	-0.4	0	0	0	0	0	0	-0.26	0	0	0	0	0	0	0	0	-0.25	0	0	-0.4	0.7	0
NR1D1	17	9	1	8	0	0	0	0	0	0	0	0	-0.33	0	0	0	0	0	0	0	0	0	0	0	0	0	0	-0.33	0	0	0	0	0	-0.56	0	0	0	0	-0.39	0	0	0	0	-0.63	0	0	-0.52	0.72	0
OR7D2	19	9	1	8	0	0	0	0	0	0	-0.47	-0.38	0	0	0	0	0	0	0	0	0	0	0	0	0	-0.3	0	0	0	0	-0.4	-1.01	0	0	0	0	0	0	0	0	0	0	0	0	-0.29	0	0	0.7	0
PEBP1	12	9	1	8	0	0	0	0	-0.54	0	0	0	-0.38	0	0	0	-0.66	0	0	0	0	0	-0.36	0	0	0	0	-0.41	0	0	0	0	0	0	0	0	-0.57	0	0	0	0	0	0	0	0	0	0	0.69	0
PGC	6	9	1	8	0	0	0	0	0	0	0	-0.29	0	0	0	0	0	0	0	0	0	-0.33	0	0.33	0	0	0	0	0	0	0	0	0	-0.51	-0.35	0	0	0	0	0	-0.33	-0.48	0	0	0	0	-0.49	0	0
PIK3R3	1	9	1	8	0	0	0	0	0	0	0	0	0	0	0	0	0	0	-0.35	0	0	0	0	0	0	0.54	0	0	0	-0.36	0	-0.43	-0.37	-0.5	0	0	0	0	-0.43	0	0	0	0	0	0	0	0	0	0
PPARD	6	9	1	8	0	0	0	0	0	0	0	0	0	0	0	0	-0.68	0	0	0	0	-0.33	-0.35	0.28	0	0	0	0	0	0	0	0	0	-0.54	0	0	0	0	-0.44	0	-0.33	-0.48	0	0	0	0	-0.45	0	0
PRKD2	19	9	1	8	0	0	0	-0.53	0	0	0	-0.41	-0.38	0	0	0	0	0	0	0	0	0	0	0	0	0	-0.28	-0.36	0	0	0	0	0	0	-0.31	0	0	0	0	0	0	0	0	0	0	0	0	0.71	0
PRSS35	6	9	1	8	0	0	0	0	0	0	-0.5	0	0	0	0	0	-0.58	-0.42	0	0	0	0	0.54	0	0	0	0	0	0	0	0	0	0	0	0	0	-0.52	0	0	0	0	-0.5	-0.28	-0.41	0	0	0	0	0
RIOK3	18	9	1	8	0	0	0	0	0	0	0	0	0	0	-0.42	0	0	0	0	0	0	0	0	0	-0.3	0	0	0	0	0	-0.25	-0.38	0	-0.56	0	0	0	0	-0.43	0	0	0	0	-0.49	0	0	0	0.63	0
RIPK1	6	9	1	8	0	0	0	0	0	0	0	0	0	0	0	0	0	0	0	0	0	-0.28	-0.37	0.32	0	-0.41	0	0	0	0	0	0	0	-0.43	0	0	0	0	-0.31	0	-0.3	-0.49	0	0	0	0	0	0	0
RPS6KL1	14	9	1	8	0	0	0	0	-0.32	0	0	0	0	0	-0.46	-0.61	0	0	0	0	0	0	-0.33	0.26	0	0	0	0	0	0	0	0	0	0	0	0	0	0	-0.44	0	0	-0.49	0	0	0	0	0	0	-0.47
SPINT2	19	9	1	8	0	0	0	-0.54	0	0	0	0	-0.36	0	0	0	0	0	0	0	0	0	0	0	0	0	-0.29	-0.4	0	0	0	0	0	0	-0.26	0	0	0	0	0	0	0	0	-0.25	0	0	-0.4	0.7	0
SPPL3	12	9	1	8	0	0	0	-0.49	-0.54	0	0	0	-0.38	0	0	0	0	0	0	0	0	0	-0.36	0	0	0	0	-0.4	0	0	0	0	0	0	0	0	-0.64	-0.29	0	0	0	0	0	0	0	0	0	0.69	0
SSTR3	22	9	1	8	0	0	0	0	0	0	-0.34	-0.38	0	0	-0.49	0	0	0	0	0	0	0	0	0	0	0.38	0	-0.45	0	0	0	0	0	0	-0.34	0	0	0	0	0	0	0	-0.74	-0.56	0	0	0	0	0
TAS1R1	1	9	1	8	0	0	0	-0.48	0	0	0	0	-0.35	0	-0.49	0	0	0	0	0	0	0	0	0	0	0	0	-0.34	0	0	0	0	0	0	-0.32	0	0	0	0	0	0	0	0	0	0	0	-0.44	0	0.21
THRA	17	9	1	8	0	0	0	0	0	0	0	0	-0.33	0	0	0	0	0	0	0	0	0	0	0	0	0	0	-0.33	0	0	0	0	0	-0.56	0	0	0	0	-0.39	0	0	0	0	-0.63	0	0	-0.52	0.72	0
TMPRSS6	22	9	1	8	0	0	0	0	0	0	-0.34	-0.38	0	0	-0.49	0	0	0	0	0	0	0	0	0	0	0.38	0	-0.45	0	0	0	0	0	0	-0.34	0	0	0	0	0	0	0	-0.74	-0.56	0	0	0	0	0
ZRANB1	10	9	1	8	0	0	0	0	0	0	-0.48	0	0	0	0	-0.6	0	0	0	0	0	0	0	0	-0.2	0	0	0	0	-0.36	0	0	0	0	0	0	-0.53	0	0	0	0	-0.49	0	0	0.43	0	0	0	-0.47
MLNR	13	9	0	9	0	0	0	0	0	-0.6	-0.8	0	0	0	0	-0.57	-0.59	0	0	0	-0.64	0	0	0	0	-0.71	0	0	0	0	0	0	0	0	0	0	0	0	0	0	0	0	-0.41	-0.44	0	0	0	0	0
NMUR1	2	9	0	9	0	0	0	-0.56	0	0	-0.36	-0.4	-0.31	0	0	0	0	0	0	0	-0.76	0	0	0	0	0	0	-0.29	0	0	0	0	0	0	0	0	0	0	-0.43	0	0	0	-0.63	0	0	0	-0.42	0	0
PROZ	13	9	0	9	0	0	0	-0.46	0	-0.5	-0.89	-0.44	0	0	-0.23	0	0	0	0	0	-0.8	0	0	0	0	0	0	0	0	0	0	0	0	0	0	0	0	0	0	0	0	0	-0.69	-0.56	0	0	0	0	0
ROR2	9	9	0	9	0	0	0	0	-0.38	-0.53	0	-0.34	0	0	0	0	0	0	0	0	0	0	0	0	0	-0.48	0	0	0	-0.37	0	-0.24	0	0	0	0	0	0	0	0	0	0	0	0	0	0	-0.4	0	0
SPINK4	9	9	0	9	0	0	0	0	0	-0.66	-0.38	0	0	0	0	0	0	0	0	0	0	0	-0.38	0	0	0	0	0	0	-0.36	0	-0.48	0	0	0	0	0	-0.48	-0.42	0	0	0	0	0	0	0	0	0	0
TIE1	1	9	0	9	-0.37	0	0	0	0	0	0	0	0	0	0	0	0	0	0	0	0	0	0	0	0	-0.36	0	0	0	-0.34	0	-0.32	-0.34	-0.44	0	0	0	0	-0.42	0	-0.31	0	0	0	0	0	0	0	0
USP19	3	9	0	9	0	0	0	-0.61	0	0	-0.1	0	-0.38	0	-0.48	0	0	0	0	0	-0.23	0	0	0	0	0	0	-0.37	0	0	0	0	0	-0.73	0	0	0	-0.67	0	0	-0.38	0	0	0	0	0	0	0	0
AATK	17	8	8	0	0	0	0	0	0	0	0.81	0.28	0	0	0	0	0	0	0.57	0	0	0	0	0.31	0.59	0	0	0	0	0	0	0	0	0	0.68	0	0.62	0	0	0	0	0	0	0	0	0	0	0	0
ADRB2	5	8	8	0	0	0	0	0	0	0	0	0	0	0	0	0	0	0	0	0	0	0	0	0.39	0	0	0.41	0	0	0.32	0	0	0	0.46	0	0	0	0	0	0	0	0	0.42	0	0	0	0	0.7	0.37
AQPEP	5	8	8	0	0	0	0	0	0	0	0	0	0	0	0	0	0	0	0	0	0	0	0	0	0	0	0.42	0	0	0.33	0	0	0	0.47	0	0	0	0	0	0	0	0	0.54	0	0	0	0	0.64	0.34
CPA3	3	8	8	0	0	0	0	0	0	0	0.52	0	0	0	0.63	0	0	0	0	0	0	0	0.33	0	0.24	0	0	0	0	0	0	0.6	0	0	0	0	0	0	0	0	0	0	0	0	0.38	0	0	0	0.36
CTSA	20	8	8	0	0	0.37	0	0.56	0	0.63	0	0.97	0	0	0	0	0	0	0	0	0	0	0	0.35	0	0	0	0	0	0	0	0	0	0	0	0	0	0	0	0.74	0	0	0	0	0	0	0	0.72	0
FER	5	8	8	0	0	0	0	0	0	0	0	0	0	0	0	0	0	0	0	0	0	0	0	0	0	0	0.43	0.33	0	0.31	0	0	0	0.55	0	0	0	0	0	0	0	0	0.54	0	0	0	0	0.64	0
GPR150	5	8	8	0	0	0	0	0	0	0	0	0	0	0	0	0	0	0	0	0	0	0	0	0	0	0	0.42	0	0	0.31	0	0	0	0.56	0	0	0	0	0.43	0	0	0	0.59	0	0	0	0	0.67	0.38
GPR98	5	8	8	0	0	0	0	0	0	0	0	0	0	0	0	0	0	0	0	0	0	0	0	0	0	0	0.43	0	0	0.31	0	0	0.27	0.55	0	0	0	0	0.43	0	0	0	0.62	0	0	0	0	0.67	0.34
MAPK3	16	8	8	0	0	0	0	0	0	0	0	0	0	0	0	0	0	0	0.28	0	0	0	0.51	0.84	0.43	0	0	0	0	0	0	0	0	0	0	0.32	0	0	0	0	0	0	0	0	0	0	0	0.69	1.32
MAST4	5	8	8	0	0	0	0	0	0	0	0	0	0	0	0	0	0	0	0	0	0	0	0	0.32	0	0	0.4	0.3	0	0	0	0	0.28	0.46	0	0	0	0	0	0	0	0	0.51	0	0	0	0	0.68	0.38
MMP9	20	8	8	0	0	0.37	0	0.56	0	0.63	0	0.97	0	0	0	0	0	0	0	0	0	0	0	0.35	0	0	0	0	0	0	0	0	0	0	0	0	0	0	0	0.74	0	0	0	0	0	0	0	0.72	0
NR1I3	1	8	8	0	0	0.83	0	0	0	0	0	0	0	0	0	1.02	0	0	0	0	0	0	0.75	0.8	0	0	0	0	0	0	0	0	0	0	0.38	0.72	0	0	0	0	0	0	0	0	0	0	0	0.71	0
PCSK1	5	8	8	0	0	0	0	0	0	0	0	0	0	0	0	0	0	0	0	0	0	0	0	0	0	0	0.42	0	0	0.31	0	0	0	0.5	0	0	0	0	0.43	0	0	0	0.59	0	0	0	0	0.67	0.38
PRKCB	16	8	8	0	0	0	0	0	0	0	0	0.45	0	0	0	0	0	0	0	0	0	0	0.54	0.81	0.57	0	0.62	0	0	0	0	0	0	0	0	0	0	0	0	0	0	0	0.23	0	0	0	0	0.71	1.02
PTPRQ	12	8	8	0	0	0	0	0.48	0	0	0.5	0	0	0	0	0	0	0	0	0	0	0	0	0	0	0	0	0	0	0	0	0.45	0.27	0.58	0	0	0	0	0.31	0	0	0	0	0	0	0	0.44	0.69	0
TAOK2	16	8	8	0	0	0	0	0	0	0	0	0	0	0	0	0	0	0	0.28	0	0	0	0.51	0.84	0.43	0	0	0	0	0	0	0	0	0	0	0.32	0	0	0	0	0	0	0	0	0	0	0	0.69	1.32
TNFAIP8	5	8	8	0	0	0	0	0	0	0	0	0	0	0	0	0	0	0	0	0	0	0	0	0	0	0	0.42	0	0	0	0	0	0	0.53	0	0	0	0	0	0	0	0	0.54	0.36	0	0	0	0.64	0.35
USP13	3	8	8	0	0	0	0	0	0	0	0.52	0	0	0	0.63	0	0	0	0	0	0	0	0.31	0	0	0	0	0	0	0	0	0.47	0	0	0	0	0	0	0.53	0	0	0	0	0	0	0	0	0	0.33
USP15	12	8	8	0	0	0	0	0	0	0	0.49	0	0	0	0	0	0	0	0	0	0	0	0	0	0	0	0	0	0	0	0	0.44	0.28	0.55	0	0	0	0	0.3	0	0	1.11	0	0	0	0	0	0.65	0
WFDC3	20	8	8	0	0	0.37	0	0.56	0	0.63	0	0.97	0	0	0	0	0	0	0	0	0	0	0	0.35	0	0	0	0	0	0	0	0	0	0	0	0	0	0	0.64	0	0	0	0	0	0	0	0	0.72	0
GNRHR2	1	8	7	1	0	1.59	0	0	0	0	0	0	0	0	0	1.01	0	0	0	0	0	0	0.72	0.7	0	0	0	0	0	0	0	0	0	0	0.35	0.67	0	0	0	0	0	0	0	0	0	0	-0.41	0.75	0
LGR4	11	8	7	1	0	0	0	1	0	-0.68	0	0.33	0	0	0.49	0	0	0	0	0	0	0	0	0	0	0	0	0	0	0	0	0.51	0	0	0	0	0	0.49	0	0	0	0.43	0	0	0	0	0	0.68	0
MRGPRX1	11	8	7	1	0	0	0	0	0	-0.57	0	0.33	0	0	0.59	0	0	0	0	0	0	0	0	0	0	0	0	0	0	0	0	0.51	0	0	0	0	0	0.4	2.08	0	0	0.43	0	0	0	0	0	0.68	0
MRGPRX2	11	8	7	1	0	0	0	0	0	-0.57	0	0.33	0	0	0.59	0	0	0	0	0	0	0	0	0	0	0	0	0	0	0	0	0.51	0	0	0	0	0	0.4	2.08	0	0	0.43	0	0	0	0	0	0.68	0
OR5R1	11	8	7	1	0	0	0.55	0.84	0	-0.72	0.42	0	0	0	0	0	0	0	0	0	0	0	0	0	0	0	0	0	0	0	0	0	0	0	0	0	0	0	0	0	0	0.37	0	0	0	0	0	0.68	0
OR8J1	11	8	7	1	0	0	0.55	0.84	0	-0.72	0.42	0	0	0	0	0	0	0	0	0	0	0	0	0	0	0	0	0	0	0	0	0	0	0	0	0	0	0	0	0	0	0.37	0	0	0	0	0	0.68	0
OR8K1	11	8	7	1	0	0	0.55	0.84	0	-0.72	0.42	0	0	0	0	0	0	0	0	0	0	0	0	0	0	0	0	0	0	0	0	0	0	0	0	0	0	0	0	0	0	0.37	0	0	0	0	0	0.68	0
OR8K3	11	8	7	1	0	0	0.55	0.84	0	-0.72	0.42	0	0	0	0	0	0	0	0	0	0	0	0	0	0	0	0	0	0	0	0	0	0	0	0	0	0	0	0	0	0	0.37	0	0	0	0	0	0.68	0
OR8U1	11	8	7	1	0	0	0.55	0.84	0	-0.72	0.42	0	0	0	0	0	0	0	0	0	0	0	0	0	0	0	0	0	0	0	0	0	0	0	0	0	0	0	0	0	0	0.37	0	0	0	0	0	0.68	0
PRKAA1	5	8	7	1	0	0	0	0	0	0	0	0	0	0	0	0.71	0	0	0	0	0	0	0.6	0	0	0	0.41	0	0	0	0	0	0	0	0	0	0	0	0.41	0	0	0	0.53	0	0	0	0	0.7	0
PTGER4	5	8	7	1	0	0	0	0	0	0	0	0	0	0	0	0.71	0	0	0	0	0	0	0.6	0	0	0	0.41	0	0	0	0	0	0	0	0	0	0	0	0.41	0	0	0	0.53	0	0	0	0	0.7	0
SSTR1	14	8	7	1	0	0	0	0	0	0	0	0	0	0	0	0	0	0	0	0	0	0	0	0	0	0	0.4	0	0	0	0.42	0.67	0	0.33	0	0	0	0	0	0	0	0	0	0	0	0	0.72	0	-0.5
CST11	20	8	6	2	0	0.3	0	0	0	0.61	0.39	0	0	0	0	0	0	0	0	0	0	0	-0.36	0.43	0	0	0	0	0	0	0.79	0	0	0	0	0	0	-0.39	0	0	0	0	0	0	0	0	0	0.71	0
CST8	20	8	6	2	0	0.3	0	0	0	0.61	0.39	0	0	0	0	0	0	0	0	0	0	0	-0.36	0.43	0	0	0	0	0	0	0.79	0	0	0	0	0	0	-0.39	0	0	0	0	0	0	0	0	0	0.71	0
CSTL1	20	8	6	2	0	0.3	0	0	0	0.61	0.39	0	0	0	0	0	0	0	0	0	0	0	-0.36	0.43	0	0	0	0	0	0	0.79	0	0	0	0	0	0	-0.39	0	0	0	0	0	0	0	0	0	0.71	0
IMMP2L	7	8	6	2	0	0	0	0	0	0	0	0	0.43	0	0	0	-0.58	0	0	0	-0.6	0	0.3	0	0	0	0	0.31	0	0	0.16	0.23	0	0	0	0	0	0	0	0	0	0	0	0	0	0	0.44	0	0
OPN5	6	8	6	2	0	0	0	0.39	0	0	0	0	0	0	0.42	0	-0.59	0	0	0	0	0	0	0	0	0	0	0	0	0	0	0.33	0.26	0	0	0	0	0.28	0	0	0	-0.48	0	0	0	0	0	0	0
OR5M11	11	8	6	2	0	0	0.55	0.84	0	-0.72	0.42	0	0	0	0	0	-0.63	0	0	0	0	0	0	0	0	0	0	0	0	0	0	0	0	0	0	0	0	0	0	0	0	0.37	0	0	0	0	0	0.68	0
OR5M8	11	8	6	2	0	0	0.55	0.84	0	-0.72	0.42	0	0	0	0	0	-0.63	0	0	0	0	0	0	0	0	0	0	0	0	0	0	0	0	0	0	0	0	0	0	0	0	0.37	0	0	0	0	0	0.68	0
PRKD1	14	8	6	2	0	0	0	0	0	0	0	0	0	0	0	0.33	0	0	0	0	0	0	0	0	0	0	0.43	0	0	0	0	0	0	0.29	0	0	0	0	0	0	0	0	0	0	-0.48	0	0.35	0	-0.5
RXFP4	1	8	6	2	0	0	0	0	0	0	0	0	0	0	0	1.02	0	0	0	0	-0.19	0	0	0.8	0	0	0	0	0	0	0	0	0.53	0	0	0	0.28	-0.24	0	0	0	0	0	0	0	0	0	0.71	0
USP47	11	8	6	2	0	0	0	0	0	-0.7	0	0.39	0	0	0	0	0	0	0	0	0	0	0	0	0	0	0	0	0	0	0	0.47	0	0	0	0	0	0.42	-0.4	0	0	0.44	0	0	0	0.43	0	0.68	0
CST1	20	8	5	3	0	0	0	0	0	0.61	0	0	0	0	0.43	0	0	0	0	0	0	0	-0.36	0.43	0	0	0	0	0	0	0.79	0	0	0	0	0	0	-0.39	-0.42	0	0	0	0	0	0	0	0	0.71	0
CST4	20	8	5	3	0	0	0	0	0	0.61	0	0	0	0	0.43	0	0	0	0	0	0	0	-0.36	0.43	0	0	0	0	0	0	0.79	0	0	0	0	0	0	-0.39	-0.42	0	0	0	0	0	0	0	0	0.71	0
DUPD1	10	8	5	3	1.17	0.62	0	0	0	0	0	0	0	0	0	0	0	0	0	0	0	0	0	0	0	0	0	0	0	-0.37	0	0	0	0	0.38	0	0	0	0	0	0	-0.49	0	0	0.47	0	0	0	-0.44
DUSP13	10	8	5	3	1.17	0.62	0	0	0	0	0	0	0	0	0	0	0	0	0	0	0	0	0	0	0	0	0	0	0	-0.37	0	0	0	0	0.38	0	0	0	0	0	0	-0.49	0	0	0.47	0	0	0	-0.44
MRGPRF	11	8	5	3	0	0	0.5	0	0	-0.54	0	0	-0.28	0	-0.19	0	1.13	0	0	0	0	0	0	0	0	0	0	0	0	0	0	1.4	0	0	0	0	0	0	0	0	0	0	0.71	0	0	0	0	0.66	0
OR13C2	9	8	5	3	0	0	0	0	0	-0.66	0	0	0	0	0	0	0	0	0	0	0	0	0	-0.3	0	0	0	0	0	0	0	0	0.25	0.54	0	0	0	0	0.45	0	0	0	-0.29	0	0	0	0	0	0
OR13C3	9	8	5	3	0	0	0	0	0	-0.66	0	0	0	0	0	0	0	0	0	0	0	0	0	-0.3	0	0	0	0	0	0	0	0	0.25	0.54	0	0	0	0	0.45	0	0	0	-0.29	0	0	0	0	0	0
OR13C4	9	8	5	3	0	0	0	0	0	-0.66	0	0	0	0	0	0	0	0	0	0	0	0	0	-0.3	0	0	0	0	0	0	0	0	0.25	0.54	0	0	0	0	0.45	0	0	0	-0.29	0	0	0	0	0	0
OR13C5	9	8	5	3	0	0	0	0	0	-0.66	0	0	0	0	0	0	0	0	0	0	0	0	0	-0.3	0	0	0	0	0	0	0	0	0.25	0.54	0	0	0	0	0.45	0	0	0	-0.29	0	0	0	0	0	0
OR13C8	9	8	5	3	0	0	0	0	0	-0.66	0	0	0	0	0	0	0	0	0	0	0	0	0	-0.3	0	0	0	0	0	0	0	0	0.25	0.54	0	0	0	0	0.45	0	0	0	-0.29	0	0	0	0	0	0
OR13F1	9	8	5	3	0	0	0	0	0	-0.66	0	0	0	0	0	0	0	0	0	0	0	0	0	-0.3	0	0	0	0	0	0	0	0	0.25	0.54	0	0	0	0	0.45	0	0	0	-0.29	0	0	0	0	0	0
STAMBPL1	10	8	5	3	0.34	0	0	0	0	0	0	0	0	0	0	-0.87	0	0	0	0	0	0	0	0	0	0	0	0	0	0	0	0	0	0	0	0	0.42	0	0	0	0	-0.47	0	0	0	0	0	0	-0.44
USP54	10	8	5	3	0.92	0.62	0	0	0	0	0	0	0	0	0	0	0	0	0	0	0	0	0	0	0	0	0	0	0	-0.39	0	0	0	0	0.39	0	0	0	0	0	0	-0.49	0	0	0.47	0	0	0	-0.44
APP	21	8	4	4	0	0	0	-0.5	0	0	0	0	0	0	-0.75	0	0	0	0	0	0	0	0	0	0	0	0	0	0	0	0	0	0	0	0	0	0	0	0.93	0	0	0	0	0	0.37	0	0	0	-0.5
HCK	20	8	4	4	0	0.38	0	-0.6	0	0.63	0	0	-0.31	0	0	0	0	0	0	0	0	0	0	0.29	0	0	0	-0.31	0	0	0	0	0	0	0	0	-0.13	0	0	0	0	0	0	0	0	0	0	0.72	0
OR2K2	9	8	4	4	0	0	0	0	0	-0.64	0	0	0	0	0	0	0	0	0	0	0	0	0	0	0	-0.45	0	0	0	0	0	0	0	0.41	0	0	0	0	0.44	0	0	0	-0.42	0	0	0	0	0	0
RORB	9	8	4	4	0	0	0	0.39	0.39	-0.61	0	0	0	0	0	0	0	0	0	0	0	0	0	-0.3	0	-0.53	0	0	0	0	0	0	0.25	0.57	0	0	0	0	0	0	0	0	0	0	0	0	0	0	0
TFRC	3	8	4	4	0.25	0	0	-0.54	0	0	0	0	0	0	0.57	0	0	0	0	0	0	0	0	0	0	0	0	-0.34	0	0	0	0	0	-0.34	0.16	0	0	0	0.64	0	-0.3	0	0	0	0	0	0	0	0
USP14	18	8	4	4	0	0	0	0	0	0	0.64	0	0	0	0.2	0	0	0	0	0	0	0	-0.81	0	0	0	0	0	0	0	0	0	0	0	0	0	-0.51	0	0	0	0	0	0	-0.5	0	0	0	0.64	0.33
ADAM12	10	8	3	5	0	0	0	0	0	0	-0.48	0	0	0	0	-0.6	0	0	0	0	0	0	0	0	0	0	0	0	0	0	0	0	0	0	0	0	-0.53	0	0.38	0	0	-0.49	0	0	0.43	0	0	0	-0.47
CST6	11	8	3	5	0	0	0.44	0	0	-0.57	0	0	-0.29	0	0	0	0	0	0	0	0	0	0	0	0	0	0	0	0	0	0	0	0	0	0.14	0	0	0	0	0	0	-0.49	0	-0.21	0	0	0	0.7	0
CTSW	11	8	3	5	0	0	0.44	0	0	-0.57	0	0	-0.29	0	0	0	0	0	0	0	0	0	0	0	0	0	0	0	0	0	0	0	0	0	0.14	0	0	0	0	0	0	-0.49	0	-0.21	0	0	0	0.7	0
FZD4	11	8	3	5	0	0	0	0	0	-0.61	0	0	0	0	0	0	-0.55	0	0	0	0	0	0.46	0	0	0	0	0	0	-0.66	0	0	0	0	0	0	0	0	0	0	0	-0.5	0	0	0.38	0	0	0.7	0
GPRC6A	6	8	3	5	0	0	0	0	0	0	-0.47	0	0	0	0.51	-0.58	-0.57	0	0	0	0	0	0.56	0	0	0	0	0	0	0	0	0	0	0	0	0	0	0	0.32	0	0	-0.49	0	0	0	0	0	0	0
LRRK1	15	8	3	5	-0.46	0	0	0	0	0	0	0	0	0	0	-0.61	0	0	0	0	0	0	0	0	0	0	0	0	0	0	0	0	-0.3	-0.39	0.13	0	0.72	0	0	0	0	0	0	0	0	0	1.3	0	0
MAPK4	18	8	3	5	0	0	0	0	0	0	-0.49	0	0	0	-0.43	0	0	0	0	0	0	0	0.4	0	0	0	0	0	0	0	0	0	0	-0.49	0	0	0.46	0	-0.39	0	0	0	0	-0.5	0	0	0	0.63	0
MMP19	12	8	3	5	0	0	0	0	0	0	0	0	-0.32	0	-0.47	0	0	0	0	0	0	0	-0.38	0	0	0	0	-0.29	0	0	0	0	0	0	0.2	0	0	-0.24	0	0	0	0	0	0	0	0	0	0.69	0
MMP21	10	8	3	5	0	0	0	0	0	0	-0.48	0	0	0	0	-0.6	0	0	0	0	0	0	0	0	0	0	0	0	0	0	0	0	0	0	0	0	-0.53	0	0.38	0	0	-0.49	0	0	0.43	0	0	0	-0.47
PCSK6	15	8	3	5	-0.46	0	0	0	0	0	0	0	0	0	0	-0.61	0	0	0	0	0	0	0	0	0	0	0	0	0	0	0	0	-0.31	-0.39	0.13	0	0.61	0	0	0	0	0	0	0	0	0	1.3	0	0
PRSS23	11	8	3	5	0	0	0	0	0	-0.61	0	0	0	0	0	0	-0.55	0	0	0	0	0	0.46	0	0	0	0	0	0	-0.66	0	0	0	0	0	0	0	0	0	0	0	-0.5	0	0	0.38	0	0	0.7	0
PTPN11	12	8	3	5	0	0	0	0	0	0	0.62	0	-0.34	0	0	0	0	0	0	0	0	0	-0.33	0	0	0	0	-0.35	0	0	0	0	0	0	0.23	0	0	0	0	0	0	0	0	0	0	0	0	0.69	0
RIPK4	21	8	3	5	0	0	0.79	0	0	0	0	0	0	0	-0.81	0	0	0	0	0	0	0	0	0	0	0	0	0	0	0	0	0	0	0	0	0	0	-0.19	0.84	0	-0.34	0	0	0	0.53	0	0	0	-0.5
ROS1	6	8	3	5	0	0	0	0	0	0	-0.47	0	0	0	0.51	-0.58	-0.57	0	0	0	0	0	0.56	0	0	0	0	0	0	0	0	0	0	0	0	0	0	0	0.32	0	0	-0.49	0	0	0	0	0	0	0
SENP5	3	8	3	5	0.25	0	0	-0.54	0	0	0	0	-0.37	0	0.54	0	0	0	0	0	0	0	0	0	0	0	0	-0.34	0	0	0	0	0	0	0	0	-0.2	0	0.64	0	-0.3	0	0	0	0	0	0	0	0
BLMH	17	8	2	6	0	0	0	0	0	0	0	0	0	0	0	0	0	0	0	0	0	0	0	0	0	-0.38	0	0	0	0	0	-0.38	0	-0.42	0	0	0	0	1.08	0	0	0	0	-0.53	0	0	0	0.71	0
CDC42BPB	14	8	2	6	0	0	0	0	0	0	-0.18	0	-0.3	0	-0.46	0	0	0	0	0	0	0	0	0.32	0	0	0	0	0	0	0	1.97	0	0	0	0	0	0	-0.46	0	0	-0.49	0	0	0	0	0	0	-0.35
CDKL1	14	8	2	6	0	0	0	0	0	0	0	0	0	0	-0.43	0	0	0	0	0	0	0	-0.35	0	0	0	0	0	0	0	0	1.14	-0.35	0	0	0	-0.55	0	-0.43	0	0	0	0	0	0	0	0	0	-0.48
CPD	17	8	2	6	0	0	0	0	0	0	0	0	0	0	0	0	0	0	0	0	0	0	0	0	0	-0.38	0	0	0	0	0	-0.38	0	-0.42	0	0	0	0	1.08	0	0	0	0	-0.53	0	0	0	0.71	0
CSNK1A1L	13	8	2	6	0	0	0	0	0	-0.66	0	0	0	0	0	0	-0.59	0	0	0	-0.64	0	0	0	0	0	0	0	0	0	0	0	0	0	0	0	0	0.4	0.55	0	0	0	0	0	0	0	0	0	0
ESPL1	12	8	2	6	0	0	0	0	0	0	0	0	-0.3	0	0	0	0	0	0	0	0	0	0	0	0	0	-0.24	-0.29	0	0	0	0	0	0	0.21	0	0	-0.3	0	0	0	-0.49	0	0	0	0	0	0.69	0
GLP1R	6	8	2	6	0	0.27	0	0	0	0	0	0	0	0	0	0	-0.68	0	0	0	0	-0.34	-0.39	0	0	0	0	0	0	0	0	0	0	-0.45	0	0	-0.53	0	0.52	0	0	-0.48	0	0	0	0	0	0	0
GPR26	10	8	2	6	0	0	0	0	0	0	-0.5	0	0	0	0	-0.6	0	0	0	0	0	0	0	0	0	1.91	0	0	0	0	0	0	0	0	0	0	-0.55	0	0	0	0	-0.49	0	0	0	0	0	0	-0.43
GPR83	11	8	2	6	0	0	0	0	0	-0.57	0	0	0	0	0	0	-0.6	0	0	0	0	0	0.44	0	0	0	0	0	0	-0.69	0	0	0	0	0	0	-0.5	0	0	0	0	-0.49	0	0	0	0	0	0.68	0
GRM5	11	8	2	6	0	0	0	0	0	-0.67	0	0	0	0	0	0	-0.55	0	0	0	0	0	0.46	0	0	0	0	0	0	-0.66	0	0	0	0	0	0	0	0	0	0	0	-0.5	0	0	0	0	0	0.7	0
KLK12	19	8	2	6	0	0	0	0	0	0	0	1.28	-0.31	0	0	0	0	0	0	0	0	0	0	0	0	-0.2	0	-0.32	0	0	0	0	0	-0.37	0	0	0	0	0	0	0	0	0	0	0	0	0	0.7	0
KLK15	19	8	2	6	0	0	0	-0.51	0	0	0	0	-0.31	0	0	0	0	0	0	0	0	0	0	0	0	0	0	-0.32	0	0	0	0	0	-0.37	0	0	0	0	0	0.8	0	0	0	0	0	0	0	0.7	0
OR6Q1	11	8	2	6	0	0	0.55	0	0	-0.58	0	0	0	0	0	0	-0.63	0	0	0	0	0	0	0	0	0	0	0	0	-0.38	0	-0.35	0	-0.47	0	0	0	0	0	0	0	-0.49	0	0	0	0	0	0.68	0
OTUB1	11	8	2	6	0	0	0	0	0	-0.57	0	0	0	0	0	0	0	0	0	0	0	0	0	0	0	0	0	-0.32	0	0	0	0	0	0	0	0	0	0	0	0	0	-0.49	-0.65	-0.28	0	0	0	0.73	0.29
PGR	11	8	2	6	0	0	0	0	0	-0.68	0	0	0	0	0	0	-0.6	0	0	0	0	0	0.44	0	0	0	0	0	0	-0.69	0	0	0	0	0	0	0	0	0	0	0	-0.49	0	0	0	0	0	0.68	0
RARG	12	8	2	6	0	0	0	0	0	0	0	0	-0.3	0	0	0	0	0	0	0	0	0	0	0	0	0	-0.24	-0.29	0	0	0	0	0	0	0.21	0	0	-0.3	0	0	0	-0.49	0	0	0	0	0	0.69	0
S1PR5	19	8	2	6	0	0	0	-0.57	0	0	0	0	0	0	0	0	0	0	0	0	0	0	0	0	0	0	0	0	0	0	0	0	0	0	-0.39	0	0	0	0	0	0	0	0	-0.3	0	0	-0.54	0.7	0.2
SENP6	6	8	2	6	0	0.34	0	0	0	0	-0.49	0	0	0	0	0	-0.56	0	0	0	0	0	0.54	0	0	0	0	0	0	0	0	0	0	0	0	0	-0.55	0	0	0	0	-0.5	-0.23	0	0	0	0	0	0
SENP8	15	8	2	6	0	0	0	-0.41	0	0	0	0	0	0	0	-0.6	0	0	0	0	0	0	0	0	0	0	0	0	0	0	0	-0.29	-0.33	-0.45	0.43	0	0	0	1.3	0	0	0	0	0	0	0	0	0	0
CDK7	5	8	1	7	0	0	0	0	-0.29	0	0	0	-0.39	0	0	0	0	0	0	0	0	0	-0.29	0	0	0	0	0	0	0	-0.27	0	0	0	0	0	0	0	-0.39	0	0	0	0	0	0	0	-0.41	0.68	0
GABBR1	6	8	1	7	0	0	0	0	0	0	0	0	0	0	0.5	0	-0.67	0	0	0	0	-0.31	-0.38	0	0	0	0	0	0	0	0	0	0	-0.34	0	0	0	0	0	0	0	-0.49	0	0	0	0	-0.43	0	0
HTR1E	6	8	1	7	0	0	0	0	0	0	-0.5	0	0	0	0	0	-0.58	0	0	0	0	0	0.54	0	0	0	0	0	0	0	0	0	0	0	0	0	-0.53	0	0	0	0	-0.5	-0.35	-0.44	0	0	0	0	0
MKNK1	1	8	1	7	0	0	0	0	0	0	0	0	0	0	0	0	0	0	0	0	0	0	0	0	0	0.59	0	0	0	-0.36	0	-0.29	0	-0.5	0	0	0	0	-0.43	0	-0.34	0	0	0	0	0	0	0	0
OR7A10	19	8	1	7	0	0	0	0	0	0	-0.48	0	0	0	0	0	0	0	0	0	0	0	0	0	0	-0.28	0	0	0	0	-0.43	-0.43	0	0	0	0	0	0	0	0	0	0	0	0	-0.27	0	0	0.68	0
OR7A17	19	8	1	7	0	0	0	0	0	0	-0.48	0	0	0	0	0	0	0	0	0	0	0	0	0	0	-0.28	0	0	0	0	-0.43	-0.43	0	0	0	0	0	0	0	0	0	0	0	0	-0.27	0	0	0.68	0
OR7A5	19	8	1	7	0	0	0	0	0	0	-0.48	0	0	0	0	0	0	0	0	0	0	0	0	0	0	-0.28	0	0	0	0	-0.43	-0.43	0	0	0	0	0	0	0	0	0	0	0	0	-0.27	0	0	0.68	0
OR7C1	19	8	1	7	0	0	0	0	0	0	-0.48	0	0	0	0	0	0	0	0	0	0	0	0	0	0	-0.28	0	0	0	0	-0.43	-0.43	0	0	0	0	0	0	0	0	0	0	0	0	-0.27	0	0	0.68	0
OR7D4	19	8	1	7	0	0	0	0	0	0	-0.47	-0.38	0	0	0	0	0	0	0	0	0	0	0	0	0	0	0	0	0	0	-0.4	-1.01	0	0	0	0	0	0	0	0	0	0	0	0	-0.29	0	0	0.7	0
OR7E24	19	8	1	7	0	0	0	0	0	0	-0.47	-0.38	0	0	0	0	0	0	0	0	0	0	0	0	0	0	0	0	0	0	-0.4	-1.01	0	0	0	0	0	0	0	0	0	0	0	0	-0.29	0	0	0.7	0
PEPD	19	8	1	7	0	0	0	0	0	0	0	-0.38	-0.25	0	0	0	0	0	0	0	0	0	0	0	0	0	0	-0.35	0	0	0	0	0	-0.28	0	0	0	0	0	0	0	0	0	0	0	0	-0.33	0.67	0
PTGIR	19	8	1	7	0	0	0	-0.53	0	0	0	-0.41	-0.38	0	0	0	0	0	0	0	0	0	0	0	0	0	-0.28	-0.36	0	0	0	0	0	0	0	0	0	0	0	0	0	0	0	0	0	0	0	0.71	0
PTPRE	10	8	1	7	0	0	0	0	0	0	-0.48	0	0	0	0	-0.6	0	0	0	0	0	0	0	0	0	0	0	0	0	-0.32	0	0	0	0	0	0	-0.53	0	0	0	0	-0.49	0	0	0.5	0	0	0	-0.47
SERPINB6	6	8	1	7	0	0	0	0	0	0	0	0	0	0	0	0	0	0	0	0	0	-0.28	-0.37	0.32	0	-0.41	0	0	0	0	0	0	0	-0.43	0	0	0	0	-0.31	0	0	-0.49	0	0	0	0	0	0	0
SERPINB9	6	8	1	7	0	0	0	0	0	0	0	0	0	0	0	0	0	0	0	0	0	-0.28	-0.37	0.32	0	-0.41	0	0	0	0	0	0	0	-0.43	0	0	0	0	-0.31	0	0	-0.49	0	0	0	0	0	0	0
SERPINF1	17	8	1	7	0	0	0	-0.63	0	-0.63	0	-0.42	0	0	-0.52	0	0	0	0	0	0	0	0	0	0	0	0	-0.41	0	0	0	0	0	0	0	0	0	0	0	0	0	0	-0.72	-0.61	0	0	0	0.67	0
SERPINF2	17	8	1	7	0	0	0	-0.63	0	-0.63	0	-0.42	0	0	-0.52	0	0	0	0	0	0	0	0	0	0	0	0	-0.41	0	0	0	0	0	0	0	0	0	0	0	0	0	0	-0.72	-0.61	0	0	0	0.67	0
STK38	6	8	1	7	0	0	0	0	0	0	0	0	0	0	0	0	-0.68	0	0	0	0	-0.33	-0.35	0.3	0	0	0	0	0	0	0	0	0	-0.54	0	0	0	0	0	0	-0.32	-0.48	0	0	0	0	-0.47	0	0
STYXL1	7	8	1	7	0	0.44	0	-0.55	-0.59	0	0	0	0	0	0	0	0	0	0	0	-0.25	0	0	0	0	0	-0.29	0	0	0	0	0	0	-0.54	0	0	0	-0.35	0	0	-0.29	0	0	0	0	0	0	0	0
TNK1	17	8	1	7	0	0	0	-0.62	0	-0.59	0	-0.42	0	0	-0.49	0	0	0	0	0	0	0	0	0	0	0	0	0	0	0	0	0	0	0	0	0	0	0	0	0	0	0	-0.72	-0.61	0	0	0	0.71	0
ABL1	9	8	0	8	-0.62	0	0	0	0	-0.56	0	-0.32	-0.29	0	0	0	0	0	0	0	0	0	0	0	0	0	0	-0.32	0	-0.4	0	0	0	0	0	0	0	0	0	0	0	0	-0.8	-0.3	0	0	0	0	0
ADCK2	7	8	0	8	0	0	0	-0.49	-0.43	0	0	0	0	0	0	0	-0.66	0	0	0	-0.67	0	0	0	0	0	0	0	0	0	0	0	0	-0.45	0	0	0	0	0	0	0	0	0	0	0	0	0	0	0
BMPR2	2	8	0	8	0	0	0	-0.39	0	0	0	-0.4	-0.38	0	0	0	0	0	0	0	0	0	0	0	0	0	0	-0.4	0	0	0	-0.42	0	-0.37	0	0	0	0	-0.4	0	0	0	-0.46	0	0	0	0	0	0
ESR2	14	8	0	8	0	0	0	0	0	0	0	0	0	0	-0.45	0	0	0	0	0	0	0	-0.35	0	0	0	0	0	0	0	0	0	-0.35	0	0	0	-0.56	0	-0.42	0	0	-0.49	0	0	0	0	0	0	-0.48
GPR18	13	8	0	8	0	0	0	0	0	-0.61	-0.81	-0.38	0	0	0	0	-0.59	0	0	0	-0.58	0	-0.35	0	0	-0.8	0	0	0	0	0	0	0	0	0	0	0	0	0	0	0	0	0	-0.5	0	0	0	0	0
GPR183	13	8	0	8	0	0	0	0	0	-0.61	-0.81	-0.38	0	0	0	0	-0.59	0	0	0	-0.58	0	-0.35	0	0	-0.8	0	0	0	0	0	0	0	0	0	0	0	0	0	0	0	0	0	-0.5	0	0	0	0	0
GPR3	1	8	0	8	0	0	0	-0.47	0	0	0	0	-0.34	0	-0.45	-0.25	0	0	0	0	0	0	0	0	0	0	0	-0.32	0	0	0	0	0	0	0	0	0	0	0	0	0	0	0	0	0	0	-0.34	0	0
MAP3K6	1	8	0	8	0	0	0	-0.47	0	0	0	0	-0.34	0	-0.45	-0.25	0	0	0	0	0	0	0	0	0	0	0	-0.32	0	0	0	0	0	0	0	0	0	0	0	0	0	0	0	0	0	0	-0.34	0	0
MMP11	22	8	0	8	0	0	0	0	0	-0.49	0	-0.36	-0.29	0	-0.46	0	0	0	0	0	0	0	0	0	0	0	0	-0.53	0	0	0	0	0	0	0	0	0	0	0	0	0	0	-0.68	-0.58	0	0	0	0	0
OR13J1	9	8	0	8	0	0	0	0	0	-0.59	-0.36	0	0	0	0	0	0	0	0	0	0	0	-0.34	0	0	0	0	0	0	-0.32	0	-0.43	0	0	0	0	0	0	-0.42	0	0	0	-0.59	0	0	0	0	0	0
PKN3	9	8	0	8	0	0	0	0	0	-0.56	0	-0.32	-0.4	0	0	0	0	0	0	0	0	0	0	0	0	0	-0.25	-0.39	0	0	0	0	0	0	0	0	0	0	0	0	0	0	-0.8	0	0	0	-0.5	0	0
PTPDC1	9	8	0	8	0	0	0	0	-0.39	-0.53	0	-0.34	0	0	0	0	0	0	0	0	0	0	0	0	0	-0.4	0	0	0	-0.35	0	0	0	0	0	0	-0.58	0	0	0	0	0	-0.57	0	0	0	0	0	0
RECK	9	8	0	8	0	0	0	0	0	-0.59	-0.36	0	0	0	0	0	0	0	0	0	0	0	-0.34	0	0	0	0	0	0	-0.37	0	-0.43	0	0	0	0	0	0	-0.42	0	0	0	-0.59	0	0	0	0	0	0
SEC11A	15	8	0	8	0	0	0	-0.55	0	0	0	0	0	0	0	-0.6	0	0	0	0	0	0	0	0	0	0	0	0	0	0	0	-0.29	-0.36	-0.47	0	0	0	0	0	0	-0.27	0	0	0	0	0	0	0	0
SPG7	16	8	0	8	0	0	0	0	0	0	0	-0.49	-0.89	0	-0.5	-0.6	0	0	0	0	0	0	0	0	0	0	-0.81	0	0	0	0	0	0	0	0	0	0	0	0	0	0	-0.43	0	-0.71	0	0	0	0	0
SRPK2	7	8	0	8	0	0	0	-0.45	-0.49	0	0	0	0	0	0	0	-0.58	0	0	0	-0.6	0	0	0	0	0	0	0	0	0	0	0	0	0	0	0	-0.48	0	0	0	0	0	0	0	0	0	0	0	0
TESK1	9	8	0	8	0	0	0	0	0	-0.59	-0.36	0	0	0	0	0	0	0	0	0	0	0	-0.34	0	0	0	0	0	0	-0.32	0	-0.43	0	0	0	0	0	0	-0.42	0	0	0	-0.59	0	0	0	0	0	0
USP20	9	8	0	8	0	0	0	0	0	-0.56	0	-0.32	-0.34	0	0	0	0	0	0	0	0	0	0	0	0	0	-0.25	-0.34	0	-0.48	0	0	0	0	0	0	0	0	0	0	0	0	-0.8	0	0	0	0	0	0
ADAMTS19	5	7	7	0	0	0	0	0	0	0	0	0	0	0	0	0	0	0	0	0	0	0	0	0	0	0	0.41	0	0	0.3	0	0	0	0.49	0	0	0	0	0	0	0	0	0.54	0	0	0	0	0.7	0
CAMK4	5	7	7	0	0	0	0	0	0	0	0	0	0	0	0	0	0	0	0	0	0	0	0	0	0	0	0.42	0	0	0.31	0	0	0	0.55	0	0	0	0	0	0	0	0	0.54	0	0	0	0	0.64	0
CAST	5	7	7	0	0	0	0	0	0	0	0	0	0	0	0	0	0	0	0	0	0	0	0	0	0	0	0.42	0	0	0.31	0	0	0	0.5	0	0	0	0	0.43	0	0	0	0.59	0	0	0	0	0.67	0.38
DUSP6	12	7	7	0	1.05	0	0	0	0	0	0.5	0	0	0	0	0	0	0	0	0	0	0	0	0	0	0	0	0	0	0	0	0.45	0	0.58	0	0	0	0	0.31	0	0	0	0	0	0	0	0	0.69	0
ERAP1	5	7	7	0	0	0	0	0	0	0	0	0	0	0	0	0	0	0	0	0	0	0	0	0	0	0	0.42	0	0	0.31	0	0	0	0.5	0	0	0	0	0.43	0	0	0	0.59	0	0	0	0	0.67	0.38
ERAP2	5	7	7	0	0	0	0	0	0	0	0	0	0	0	0	0	0	0	0	0	0	0	0	0	0	0	0.42	0	0	0.31	0	0	0	0.5	0	0	0	0	0.43	0	0	0	0.59	0	0	0	0	0.67	0.38
F2RL2	5	7	7	0	0	0	0	0	0	0	0	0	0	0	0	0	0	0	0	0	0	0	0	0.31	0	0	0.38	0	0	0	0	0	0	0.37	0	0	0	0	0.76	0	0	0	0.46	0	0	0	0	0.67	0.41
GPR87	3	7	7	0	0	0	0	0	0	0	0.52	0	0	0	0.63	0	0	0	0	0	0	0	0.34	0	0	0	0	0	0	0	0	0.6	0	0	0	0	0	0	0	0	0	0	0	0	0.38	0	0	0	0.36
GPRC5B	16	7	7	0	0	0	0	0	0	0	0	0	0	0	0	0	0	0	0	0	0	0	0	0.74	0.58	0	0.61	0	0	0	0	0	0	0	0	0	0	0	0	0	0	0	0.22	0	0	0	0	0.78	1.13
HNF4A	20	7	7	0	0	0.33	0	0	0	0.63	0	0	0	0	0	0	0	0	0	0	0	0	0	0.35	0	0	0	0	0	0	0	0	0	0	0.25	0	0	0	0.64	0	0	0	0	0	0	0	0	0.72	0
HTR4	5	7	7	0	0	0	0	0	0	0	0	0	0	0	0	0	0	0	0	0	0	0	0	0	0	0	0.41	0	0	0.32	0	0	0	0.46	0	0	0	0	0	0	0	0	0.42	0	0	0	0	0.7	0.37
IRAK3	12	7	7	0	0	0	0	0	0	0	0.47	0	0	0	0	0	0	0	0	0	0	0	0	0	0	0	0	0	0	0	0	0.37	0	0.45	0	0	0	0	0	0	0	1.11	0	0	0	0	0.35	0.69	0
LNPEP	5	7	7	0	0	0	0	0	0	0	0	0	0	0	0	0	0	0	0	0	0	0	0	0	0	0	0.42	0	0	0.31	0	0	0	0.5	0	0	0	0	0.43	0	0	0	0.59	0	0	0	0	0.67	0.38
LRRK2	12	7	7	0	0	0	0	0.37	0	0	0.5	0	0	0	0	0	0	0	0	0	0	0	0	0	0	0	0	0	0	0	0	0.4	0.27	0.54	0	0	0	0	0	0	0	0	0	0	0	0	0	0.69	0
MMP25	16	7	7	0	0	0	0	0	0	0	0	0	0	0	0	0	0	0	0	0	0	0	0.52	0.82	0.5	0	0.45	0	0	0	0	0	0	0	0	0	0	0	0	0	0	0	0	0	0	0	0	0.7	1.32
NEK11	3	7	7	0	0	0	0	0	0	0	0	0	0	0	0.61	0	0	0	0	0	0	0	0.33	0	0	0	0	0	0	0	0	0.49	0	0	0	0	0	0	0.56	0	0	0	0	0	0.35	0	0	0	0.34
NR2F1	5	7	7	0	0	0	0	0	0	0	0	0	0	0	0	0	0	0	0	0	0	0	0	0	0	0	0.42	0	0	0.31	0	0	0	0.56	0	0	0	0	0.43	0	0	0	0.59	0	0	0	0	0.67	0
NR3C1	5	7	7	0	0	0	0	0	0	0	0	0	0	0	0	0	0	0	0	0	0	0	0	0.32	0	0	0.41	0	0	0.31	0	0	0	0.47	0	0	0	0	0	0	0	0	0.42	0	0	0	0	0.7	0.33
P2RY12	3	7	7	0	0	0	0	0	0	0	0.52	0	0	0	0.63	0	0	0	0	0	0	0	0.34	0	0	0	0	0	0	0	0	0.6	0	0	0	0	0	0	0	0	0	0	0	0	0.38	0	0	0	0.36
P2RY13	3	7	7	0	0	0	0	0	0	0	0.52	0	0	0	0.63	0	0	0	0	0	0	0	0.34	0	0	0	0	0	0	0	0	0.6	0	0	0	0	0	0	0	0	0	0	0	0	0.38	0	0	0	0.36
P2RY14	3	7	7	0	0	0	0	0	0	0	0.52	0	0	0	0.63	0	0	0	0	0	0	0	0.34	0	0	0	0	0	0	0	0	0.6	0	0	0	0	0	0	0	0	0	0	0	0	0.38	0	0	0	0.36
PIK3CA	3	7	7	0	0	0	0	0	0	0	0.52	0	0	0	0.63	0	0	0	0	0	0	0	0	0	0	0	0	0	0	0	0	0.52	0	0	0	0	0	0	0.53	0	0	0	0	0.44	0	0	0	0	0
R3HDML	20	7	7	0	0	0.33	0	0	0	0.63	0	0	0	0	0	0	0	0	0	0	0	0	0	0.35	0	0	0	0	0	0	0	0	0	0	0.25	0	0	0	0.64	0	0	0	0	0	0	0	0	0.72	0
RIOK2	5	7	7	0	0	0	0	0	0	0	0	0	0	0	0	0	0	0	0	0	0	0	0	0	0	0	0.42	0	0	0.31	0	0	0	0.5	0	0	0	0	0.43	0	0	0	0.59	0	0	0	0	0.67	0.38
SPINK1	5	7	7	0	0	0	0	0	0	0	0	0	0	0	0	0	0	0	0	0	0	0	0	0	0	0	0.41	0	0	0.32	0	0	0	0.46	0	0	0	0	0	0	0	0	0.42	0	0	0	0	0.7	0.37
SPINK13	5	7	7	0	0	0	0	0	0	0	0	0	0	0	0	0	0	0	0	0	0	0	0	0	0	0	0.41	0	0	0.32	0	0	0	0.46	0	0	0	0	0	0	0	0	0.42	0	0	0	0	0.7	0.37
SPINK14	5	7	7	0	0	0	0	0	0	0	0	0	0	0	0	0	0	0	0	0	0	0	0	0	0	0	0.41	0	0	0.32	0	0	0	0.46	0	0	0	0	0	0	0	0	0.42	0	0	0	0	0.7	0.37
SPINK5	5	7	7	0	0	0	0	0	0	0	0	0	0	0	0	0	0	0	0	0	0	0	0	0	0	0	0.41	0	0	0.32	0	0	0	0.46	0	0	0	0	0	0	0	0	0.42	0	0	0	0	0.7	0.37
SPINK6	5	7	7	0	0	0	0	0	0	0	0	0	0	0	0	0	0	0	0	0	0	0	0	0	0	0	0.41	0	0	0.32	0	0	0	0.46	0	0	0	0	0	0	0	0	0.42	0	0	0	0	0.7	0.37
SPINK7	5	7	7	0	0	0	0	0	0	0	0	0	0	0	0	0	0	0	0	0	0	0	0	0	0	0	0.41	0	0	0.32	0	0	0	0.46	0	0	0	0	0	0	0	0	0.42	0	0	0	0	0.7	0.37
SPINK9	5	7	7	0	0	0	0	0	0	0	0	0	0	0	0	0	0	0	0	0	0	0	0	0	0	0	0.41	0	0	0.32	0	0	0	0.46	0	0	0	0	0	0	0	0	0.42	0	0	0	0	0.7	0.37
STK17A	7	7	7	0	0.27	0.38	0	0	0	0	0	0	0	0	0	0	0	0	0	0	0.48	0	0	0	0.42	0	0	0	0	0	0	0	0	0	0.74	0	0.43	0	0	0.47	0	0	0	0	0	0	0	0	0
STK32A	5	7	7	0	0	0	0	0	0	0	0	0	0	0	0	0	0	0	0	0	0	0	0	0.3	0	0	0.41	0	0	0.32	0	0	0	0.46	0	0	0	0	0	0	0	0	0.42	0	0	0	0	0.7	0.37
SUCNR1	3	7	7	0	0	0	0	0	0	0	0.52	0	0	0	0.63	0	0	0	0	0	0	0	0.34	0	0	0	0	0	0	0	0	0.6	0	0	0	0	0	0	0	0	0	0	0	0	0.34	0	0	0	0.36
TNIK	3	7	7	0	0	0	0	0	0	0	0.55	0	0	0	0.63	0	0	0	0	0	0	0	0.32	0	0	0	0	0	0	0	0	0	0	0	0	0	0	0	0.53	0	0	0	0	0	0	0	0	0	0.36
TSSK1B	5	7	7	0	0	0	0	0	0	0	0	0	0	0	0	0	0	0	0	0	0	0	0	0	0	0	0.42	0	0	0	0	0	0	0.47	0	0	0	0	0	0	0	0	0.54	0	0	0	0	0.64	0.36
CALCR	7	7	6	1	0	0	0	0	0	0	0	0	0.42	0	0	0	0	0	0	0	-0.59	0	0.33	0	0	0	0	0.36	0	0	0.21	0.28	0	0	0	0	0	0	0	0	0	0	0	0	0	0	0.37	0	0
HGF	7	7	6	1	0	0	0	0	0	0	0	0	0.44	0	0	0	0	0	0	0	-0.59	0	0.3	0	0	0	0	0.31	0	0	0.18	0.28	0	0	0	0	0	0	0	0	0	0	0	0	0	0	0.44	0	0
MMP24	20	7	6	1	0.26	0	0	0.93	0	0.63	0	0	0	0	0	0	0	0	0	0	0	0	0	0.31	0	0	0	-0.28	0	0	0	0	0	0	0.17	0	0	0	0	0	0	0	0	0	0	0	0	0.72	0
MTMR12	5	7	6	1	0	0	0	0	0	0	0	0	0	0	0	0.66	0	0	0	0	0	0	0.5	0	-0.31	0	0	0	0	0	0	0	0	0	0	0	0	0	0	0	0	0	0.49	0	0	0	0	0.59	0
OR10A7	12	7	6	1	0	0	0	0	0	0	0.46	0	0	0	0	0	0	0	0	0	0	0	0	0	0	0	0	0	0	0	0	0.44	0	0.53	0.42	0	0	0	0	0	0	-0.49	0	0	0	0	0	0.69	0
OR6C1	12	7	6	1	0	0	0	0	0	0	0.46	0	0	0	0	0	0	0	0	0	0	0	0	0	0	0	0	0	0	0	0	0.44	0	0.53	0.42	0	0	0	0	0	0	-0.49	0	0	0	0	0	0.69	0
OR6C3	12	7	6	1	0	0	0	0	0	0	0.46	0	0	0	0	0	0	0	0	0	0	0	0	0	0	0	0	0	0	0	0	0.44	0	0.53	0.42	0	0	0	0	0	0	-0.49	0	0	0	0	0	0.69	0
OR6C6	12	7	6	1	0	0	0	0	0	0	0.46	0	0	0	0	0	0	0	0	0	0	0	0	0	0	0	0	0	0	0	0	0.44	0	0.53	0.42	0	0	0	0	0	0	-0.49	0	0	0	0	0	0.69	0
OR6C65	12	7	6	1	0	0	0	0	0	0	0.46	0	0	0	0	0	0	0	0	0	0	0	0	0	0	0	0	0	0	0	0	0.44	0	0.53	0.42	0	0	0	0	0	0	-0.49	0	0	0	0	0	0.69	0
OR6C74	12	7	6	1	0	0	0	0	0	0	0.46	0	0	0	0	0	0	0	0	0	0	0	0	0	0	0	0	0	0	0	0	0.44	0	0.53	0.42	0	0	0	0	0	0	-0.49	0	0	0	0	0	0.69	0
OR6C75	12	7	6	1	0	0	0	0	0	0	0.46	0	0	0	0	0	0	0	0	0	0	0	0	0	0	0	0	0	0	0	0	0.44	0	0.53	0.42	0	0	0	0	0	0	-0.49	0	0	0	0	0	0.69	0
OR6C76	12	7	6	1	0	0	0	0	0	0	0.46	0	0	0	0	0	0	0	0	0	0	0	0	0	0	0	0	0	0	0	0	0.44	0	0.53	0.42	0	0	0	0	0	0	-0.49	0	0	0	0	0	0.69	0
OR8H1	11	7	6	1	0	0	0	0.84	0	-0.72	0.42	0	0	0	0	0	0	0	0	0	0	0	0	0	0	0	0	0	0	0	0	0	0	0	0	0	0	0	0	0	0	0.37	0	0	0	0	0	0.68	0
PIK3C2G	12	7	6	1	0	0	0	0.39	0	-0.69	0	0	0	0	0	0	0	0	0	0	0	0	0	0	0	0	0	0	0	0	0	0.44	0.27	0.54	0	0	0	0	0	0	0	0	0	0	0	0	0	0.67	0
SGK2	20	7	6	1	0	0	0	1.16	0	0.63	0	0	-0.33	0	0	0	0	0	0	0	0	0	0	0.35	0	0	0	0	0	0	0	0	0	0	0.25	0	0	0	0.64	0	0	0	0	0	0	0	0	0.72	0
TFPI2	7	7	6	1	0	0	0	0	0	0	0	0	0.42	0	0	0	0	0	0	0	-0.59	0	0.33	0	0	0	0	0.31	0	0	0.21	0.28	0	0	0	0	0	0	0	0	0	0	0	0	0	0	0.37	0	0
USP7	16	7	6	1	0	0	0.41	0	0	0	0	0	0	0	0	0	0	0	0	0	0	0	0	0.82	0	0	0	0	0	0	0	0	0	0	0.11	0	0	0	0	0	0	0	0.23	0	0	0	0	0.73	1.04
BRSK1	19	7	5	2	0	0	0	-0.52	0	0	0	1.03	0	0	0	0	0	0	0	0	0	0	0	0	0	0	0	0	0	0	0	0	0	0	0	0	0	0	0	0.94	0	0	0	-0.26	0	0.29	0	0.64	0.25
CST2	20	7	5	2	0	0	0	0	0	0.61	0	0	0	0	0.43	0	0	0	0	0	0	0	-0.36	0.43	0	0	0	0	0	0	0.79	0	0	0	0	0	0	0	-0.42	0	0	0	0	0	0	0	0	0.71	0
CST5	20	7	5	2	0	0	0	0	0	0.61	0	0	0	0	0.43	0	0	0	0	0	0	0	-0.36	0.43	0	0	0	0	0	0	0.79	0	0	0	0	0	0	0	-0.42	0	0	0	0	0	0	0	0	0.71	0
CST9L	20	7	5	2	0	0	0	0	0	0.61	0.39	0	0	0	0	0	0	0	0	0	0	0	-0.36	0.43	0	0	0	0	0	0	0.79	0	0	0	0	0	0	-0.39	0	0	0	0	0	0	0	0	0	0.71	0
EPHA7	6	7	5	2	0	0	0	0	0	0	0	0	0	0	0.33	0	0	0	0	0	0	0	0.54	0	0	0	0	0	0	0	0	0	0.27	0	0	0	0	0	0	0	0	-0.5	-0.12	0	0	0	0.63	0	0
GGTLC1	20	7	5	2	0	0	0	0	0	0.61	0	0	0	0	0.43	0	0	0	0	0	0	0	-0.36	0.43	0	0	0	0	0	0	0.79	0	0	0	0	0	0	0	-0.42	0	0	0	0	0	0	0	0	0.71	0
GPR37	7	7	5	2	0	0	0	0	0	0	0	0	0.42	0	0	0	-0.57	0	0	0	-0.6	0	0.28	0	0	0	0	0.27	0	0	0	0.26	0	0	0	0	0	0	0	0	0	0	0	0	0	0	0.43	0	0
HCRTR2	6	7	5	2	0	0	0	0	0	0	0	0	0	0	0.42	0	-0.59	0	0	0	0	0	0	0	0	0	0	0	0	0	0	0.32	0.27	0	0	0	0	0.29	0	0	0	-0.48	0	0	0	0	0	0	0
HM13	20	7	5	2	0	0.38	0	-0.6	0	0.63	0	0	-0.39	0	0	0	0	0	0	0	0	0	0	0.29	0	0	0	0	0	0	0	0	0	0	0	0	0	0	0	0	0	0	0.58	0	0	0	0	0.72	0
HTR1F	3	7	5	2	-0.29	0	0	0	0	0	0.42	0	0	0	0	0	0	0	0	0	0	0	0.26	-0.23	0	0	0	0	0	0	0	0	0	0	0	0	0	0	0	0	0	0	0	0	0	0	0	0	0.34
MC4R	18	7	5	2	0	0	-0.36	0	0	0	-0.49	0	0	0	1.09	0	0	0	0	0	0	0	0.4	0	0	0	0	0	0	0	0	0	0.26	0	0	0	0.4	0	0	0	0	0	0	0	0	0	0	0.63	0
PSMA1	11	7	5	2	0	0	0	0	0	-0.66	0	0	0	0	-0.42	0	0	0	0	0	0	0	0	0	0	0	0	0	0	0	0	0.51	0	0	0	0	0	0.45	0	0	0	0.44	0	0	0	0.38	0	0.68	0
PTPRH	19	7	5	2	0	0	0	-0.52	0	0	0	1.03	0	0	0	0	0	0	0	0	0	0	0	0	0	0	0	0	0	0	0	0	0	0	0	0	0	0	0	0.94	0	0	0	-0.26	0	0.29	0	0.64	0.25
PTPRZ1	7	7	5	2	0	0	0	0	0	0	0	0	0.43	0	0	0	-0.57	0	0	0	-0.6	0	0.3	0	0	0	0	0	0	0	0.18	0.25	0	0	0	0	0	0	0	0	0	0	0	0	0	0	0.46	0	0
SENP7	3	7	5	2	0	0	0	-0.4	-0.38	0	0.47	0	0	0	0.62	0	0	0	0	0	0	0	0.32	0	0	0	0	0	0	0	0	0	0	0	0	0	0	0	0	0	0	0	0	0	0	0	0	0	0.35
STYK1	12	7	5	2	0	0	0	0	0	-0.68	0	0	0	0	0	0	0	0	0	0	0	0	0.34	0	0	0	0	0	0	0	0	0.42	0.27	0.51	0	0	-0.52	0	0	0	0	0	0	0	0	0	0	0.67	0
TAS2R31	12	7	5	2	0	0	0	0	0	-0.68	0	0	0	0	0	0	0	0	0	0	0	0	0.34	0	0	0	0	0	0	0	0	0.42	0.27	0.51	0	0	-0.57	0	0	0	0	0	0	0	0	0	0	0.67	0
TAS2R46	12	7	5	2	0	0	0	0	0	-0.68	0	0	0	0	0	0	0	0	0	0	0	0	0.34	0	0	0	0	0	0	0	0	0.42	0.27	0.51	0	0	-0.57	0	0	0	0	0	0	0	0	0	0	0.67	0
TINAG	6	7	5	2	0	0	0	0	0	0	0	0	0	0	0.42	0	-0.59	0	0	0	0	0	0	0	0	0	0	0	0	0	0	0.32	0.27	0	0	0	0	0.29	0	0	0	-0.48	0	0	0	0	0	0	0
ADAM33	20	7	4	3	0	0	0	0	0	0.61	0	-0.5	0	0	0	0	0	0	0	0	0	0	0	0.34	0	0	0	0	0	0	0.5	0	0	0	0	0	0	0	0	0	0	0	-0.65	0	0	0	0	0.71	0
CDC25B	20	7	4	3	0	0	0	0	0	0.61	0	-0.5	0	0	0	0	0	0	0	0	0	0	0	0.34	0	0	0	0	0	0	0.5	0	0	0	0	0	0	0	0	0	0	0	-0.65	0	0	0	0	0.71	0
DUSP1	5	7	4	3	-0.44	0	0	0	0	0	0	0	0	0	0	0	0	0	0	0	0	0	-0.34	0.37	-0.18	0	0	0	0	0	0	0	0	0	0	0	0	0	0	0	0	1.06	0.24	0	0	0	0	0.7	0
GPR63	6	7	4	3	0	0	0	0	0	0	0	0	0	0	0.33	0	-0.54	0	0	0	0	0	0.54	0	0	0	0	0	0	0	0	0	0	0	0	0	0	0	0	0	0	-0.5	0	0	0	0	0.63	0	0
LPAR1	9	7	4	3	0	0	0	0	0	-0.64	0	0	0	0	0	0	0	0	0	0	0	0	0	0	0	0	0	0	0	0	0	0	0	0.41	0	0	0	0	0.44	0	0	0	-0.42	0	0	0	0	0	0
MUSK	9	7	4	3	0	0	0	0	0	-0.64	0	0	0	0	0	0	0	0	0	0	0	0	0	0	0	0	0	0	0	0	0	0	0	0.41	0	0	0	0	0.44	0	0	0	-0.42	0	0	0	0	0	0
OR10Q1	11	7	4	3	0	0	0.55	0	0	-0.58	0.47	0	0	0	0	0	-0.63	0	0	0	0	0	0	0	0	0	0	0	0	0	0	0	0	0	0	0	0	0	0	0	0	-0.49	0	0	0	0	0	0.68	0
OR10W1	11	7	4	3	0	0	0.55	0	0	-0.58	0.47	0	0	0	0	0	-0.63	0	0	0	0	0	0	0	0	0	0	0	0	0	0	0	0	0	0	0	0	0	0	0	0	-0.49	0	0	0	0	0	0.68	0
OR13C9	9	7	4	3	0	0	0	0	0	-0.66	0	0	0	0	0	0	0	0	0	0	0	0	0	-0.3	0	0	0	0	0	0	0	0	0	0.54	0	0	0	0	0.45	0	0	0	-0.29	0	0	0	0	0	0
OR13D1	9	7	4	3	0	0	0	0	0	-0.66	0	0	0	0	0	0	0	0	0	0	0	0	0	-0.3	0	0	0	0	0	0	0	0	0	0.54	0	0	0	0	0.45	0	0	0	-0.29	0	0	0	0	0	0
OR1S1	11	7	4	3	0	0	0.55	0	0	-0.58	0.47	0	0	0	0	0	-0.63	0	0	0	0	0	0	0	0	0	0	0	0	0	0	0	0	0	0	0	0	0	0	0	0	-0.49	0	0	0	0	0	0.68	0
OR1S2	11	7	4	3	0	0	0.55	0	0	-0.58	0.47	0	0	0	0	0	-0.63	0	0	0	0	0	0	0	0	0	0	0	0	0	0	0	0	0	0	0	0	0	0	0	0	-0.49	0	0	0	0	0	0.68	0
OR4A47	11	7	4	3	0	0	0	0	0	-0.67	-0.42	0	0	0	0	0	0	0	0	0	0	0	0	0	0	0	0	0	0	0	0	0.39	0	0	-0.24	0	0	0.43	0	0	0	0	0	0	0	0	0	0.71	0
OR5B12	11	7	4	3	0	0	0.55	0	0	-0.58	0.47	0	0	0	0	0	-0.63	0	0	0	0	0	0	0	0	0	0	0	0	0	0	0	0	0	0	0	0	0	0	0	0	-0.49	0	0	0	0	0	0.68	0
OR5B17	11	7	4	3	0	0	0.55	0	0	-0.58	0.47	0	0	0	0	0	-0.63	0	0	0	0	0	0	0	0	0	0	0	0	0	0	0	0	0	0	0	0	0	0	0	0	-0.49	0	0	0	0	0	0.68	0
OR5B2	11	7	4	3	0	0	0.55	0	0	-0.58	0.47	0	0	0	0	0	-0.63	0	0	0	0	0	0	0	0	0	0	0	0	0	0	0	0	0	0	0	0	0	0	0	0	-0.49	0	0	0	0	0	0.68	0
OR5B21	11	7	4	3	0	0	0.55	0	0	-0.58	0.47	0	0	0	0	0	-0.63	0	0	0	0	0	0	0	0	0	0	0	0	0	0	0	0	0	0	0	0	0	0	0	0	-0.49	0	0	0	0	0	0.68	0
OR5B3	11	7	4	3	0	0	0.55	0	0	-0.58	0.47	0	0	0	0	0	-0.63	0	0	0	0	0	0	0	0	0	0	0	0	0	0	0	0	0	0	0	0	0	0	0	0	-0.49	0	0	0	0	0	0.68	0
OR9I1	11	7	4	3	0	0	0.55	0	0	-0.58	0.47	0	0	0	0	0	-0.63	0	0	0	0	0	0	0	0	0	0	0	0	0	0	0	0	0	0	0	0	0	0	0	0	-0.49	0	0	0	0	0	0.68	0
OR9Q2	11	7	4	3	0	0	0.55	0	0	-0.58	0.47	0	0	0	0	0	-0.63	0	0	0	0	0	0	0	0	0	0	0	0	0	0	0	0	0	0	0	0	0	0	0	0	-0.49	0	0	0	0	0	0.68	0
PTEN	10	7	4	3	0	0	0	0	0	0	0	0	0	0	0	-0.87	0	0	0	0	0	0	0	0	0	0	0	0	0	0	0	0	0	0	0	0	0.42	0	0	0	0	-0.47	0	0	0	0	0	0	-0.44
PTPN5	11	7	4	3	0	0	0	0	0	0	0	0	0	0	0.59	0	0	0	0	0	0	0	-0.34	0	0	0	0	0	0	0	0	0	0	-0.53	0	0	0	0	2.08	0	0	0.43	0	0	0	0	0	0.68	0
ADAMTS2	5	7	3	4	-0.84	0	0	0	0	0	0	0	-0.28	0	0	-0.27	0	0	0.28	0	0	0	0	0.37	0	0	0	0	0	0	0	0	0	0	0	0	0	0	0	0	0	0	0	-0.22	0	0	0	0.64	0
CDKL3	5	7	3	4	0	0	0	0	-0.32	0	-0.32	0	-0.28	0	0	0	0	0	0	0	0	0	-0.34	0.38	0	0	0	0	0	0	0	0	0	0	0	0	0	0	0	0	0	0	0.22	0	0	0	0	0.7	0
DPP9	19	7	3	4	0	0	0	-0.55	0	0	0	0.82	0	0	0	0	0	0	0	0	0	0	0	0	0	0	0	0	0	0	0	0	0	0	-0.42	0	0	0	0	0	0	0	0	-0.28	0	0	0	0.64	0.22
IGF1R	15	7	3	4	0	0	0	0	0	0	0.58	0	0	0	0	-0.61	0	0	0	0	0	0	0	0	0	0	0	0	0	0	0	0	-0.34	-0.46	0	0	0.72	0	0	0	0	0	0	0	0	0	1.3	0	0
MAPKAPK5	12	7	3	4	0	0	0	0	0	0	0.53	0	-0.36	0	0	0	0	0	0	0	0	0	-0.33	0	0	0	0	-0.39	0	0	0	0	0	0	0.23	0	0	0	0	0	0	0	0	0	0	0	0	0.69	0
MIPEP	13	7	3	4	0	0	0	0	0	-0.61	0	0	0	0	0.78	0	2.04	0	0	0	-0.67	0	0	0	0	0	0	0	0	0	0	0	0	0	0	0	-0.55	0	0	0	0	0	0	-0.49	0	0	0	0	0
PRKCG	19	7	3	4	0	0	0	-0.48	0	0	0	0.83	0	0	0	0	0	0	0	0	0	0	0	0	0	0	0	-0.36	0	0	0	0	0	0	0	0	0	0	0	0.77	0	0	0	-0.25	0	0	-0.43	0.7	0
PTPRM	18	7	3	4	0	0	0	0	0	0	0.43	0	0	0	0	0	0	0	0	0	0	0	-0.81	0	0	0	0	0	0	0	0	0	0	0	0	0	-0.53	0	0	0	0	0	0	-0.47	0	0	0	0.64	0
SSH1	12	7	3	4	0	0.25	0	0	0	0	0.61	0	0	0	0	0	0	0	0	0	0	0	-0.34	0	0	0	0	-0.3	0	0	0	0	0	0	0	0	0	0	0	0	0	0	0	0	0	0	0	0.69	0
TMPRSS2	21	7	3	4	0	0	0.79	0	0	0	0	0	0	0	-0.81	0	0	0	0	0	0	0	0	0	0	0	0	0	0	0	0	0	0	0	0	0	0	0	0.84	0	-0.34	0	0	0	0.53	0	0	0	-0.5
TYSND1	10	7	3	4	0.6	0.62	0	0	0	0	0	0	0	0	0	0	0	0	0	0	0	0	0	0	0	0	0	0	0	-0.37	0	0	0	0	0	0	0	0	-0.29	0	0	-0.49	0	0	0.56	0	0	0	-0.44
UMODL1	21	7	3	4	0	0	0.79	0	0	0	0	0	0	0	0	0	0	0	0	0	0	0	0	0	0	0	0	0	0	0	0	0	0	0	0	0	0	-0.19	0.84	0	-0.34	0	0	0	0.66	0	0	0	-0.5
USP16	21	7	3	4	0	0	0	-0.46	0	0	0	0	0	0	-0.75	0	0	0	0	0	0	0	0	0	0	0	0	0	0	0	0	0	0	0	0	0	0	0	0	0	0	0	0	0	0.34	0	0	0	-0.5
ADAMTS14	10	7	2	5	0	0.62	0	0	0	0	0	0	0	0	0	0	0	0	0	0	0	0	0	0	0	0	0	0	0	-0.37	0	0	0	0	0	0	0	0	-0.29	0	-0.3	-0.49	0	0	0.56	0	0	0	-0.44
ADAMTS17	15	7	2	5	-0.46	0	0	0	0	0	0	0	0	0	0	-0.61	0	0	0	0	0	0	0	0	0	0	0	0	0	0	0	0	-0.32	-0.39	0	0	0.72	0	0	0	0	0	0	0	0	0	1.3	0	0
AGTPBP1	9	7	2	5	0	0	0	0	0	-0.56	0	-0.33	0	0	0	0	0	0	0	0	0	0	0	0	0	-0.48	0	0	0	-0.37	0	0	0	0.46	0	0	0	0	0	0	0	0	0	0	0	0	0	0	0
CELA1	12	7	2	5	0	0	0	0	0	0	0	0	-0.35	0	0	0	0	0	0	0	0	0	-0.35	0	0	0	0	-0.34	0	0	0	0	0	0	0.22	0	0	0	0	0	0	-0.49	0	0	0	0	0	0.69	0
CNR1	6	7	2	5	0	0	0	0	0	0	-0.5	0	0	0	0.34	0	-0.58	0	0	0	0	0	0.54	0	0	0	0	0	0	0	0	0	0	0	0	0	-0.53	0	0	0	0	-0.5	0	0	0	0	0	0	0
EPHB3	3	7	2	5	0	0	0	-0.55	0	0	0	0	-0.26	0	0.6	0	0	0	0	0	0	0	0	0	0	0	0	-0.29	0	0	0	0	0	0	0	0	0	-0.27	0.69	0	-0.33	0	0	0	0	0	0	0	0
HSPB8	12	7	2	5	0	0	0	0	0	0	0	0	0	0	0	0	-0.66	0	0	0	0	0	-0.36	0	0	0	0	0	0	0	0	0	0	0	0.2	0	-0.57	0	0	0	0	0	0	0	0	0	0	0.69	0
MAP3K12	12	7	2	5	0	0	0	0	0	0	0	0	-0.3	0	0	0	0	0	0	0	0	0	-0.37	0	0	0	0	0	0	0	0	0	0	0	0.21	0	0	-0.3	0	0	0	-0.49	0	0	0	0	0	0.69	0
MAP3K5	6	7	2	5	0	0	0	0	0	0	0	0	0	0	0.51	-0.55	-0.57	-0.43	0	0	0	0	0.56	0	0	0	0	0	0	0	0	0	0	0	0	0	0	0	0	0	0	-0.49	0	0	0	0	0	0	0
MAPK13	6	7	2	5	0.35	0	0	0	0	0	0	0	0	0	0	0	-0.68	0	0	0	0	-0.33	-0.35	0.3	0	0	0	0	0	0	0	0	0	-0.54	0	0	0	0	0	0	0	-0.48	0	0	0	0	0	0	0
MAS1	6	7	2	5	0	0	0	0	0	0	0	0	0	0	0	-0.58	-0.63	0	0	0	0	0	0.53	0.32	0	0	0	0	0	0	0	0	0	0	0	0	0	-0.42	0	0	0	-0.49	0	0	0	0	0	0	0
MAST3	19	7	2	5	0	0	0	-0.56	0	0	0	-0.45	0	0	0	0	0	0	0	0	0	0	0	0	0	0	0	0	0	0	0	0	0	0	-0.39	0	0	0	0	0	0	0	0	-0.3	0	0	0	0.68	0.21
MTNR1B	11	7	2	5	0	0	0	0	0	0	0	0	0	0	0	0	-0.6	0	0	0	0	0	0.44	0	0	0	0	0	0	-0.69	0	0	0	0	0	0	-0.5	0	0	0	0	-0.49	0	0	0	0	0	0.68	0
NPFFR1	10	7	2	5	0	0.62	0	0	0	0	0	0	0	0	0	0	0	0	0	0	0	0	0	0	0	0	0	0	0	-0.37	0	0	0	0	0	0	0	0	-0.29	0	-0.3	-0.49	0	0	0.56	0	0	0	-0.44
OR6S1	14	7	2	5	0.22	0	0	0	0	0	0	0	0	0	-0.43	0	0	0	0	0	0	0	-0.35	0.3	0	0	0	0	0	0	0	0	-0.34	0	0	0	0	0	-0.42	0	0	0	0	0	0	0	0	0	-0.42
OSGEP	14	7	2	5	0.22	0	0	0	0	0	0	0	0	0	-0.43	0	0	0	0	0	0	0	-0.35	0.3	0	0	0	0	0	0	0	0	-0.34	0	0	0	0	0	-0.42	0	0	0	0	0	0	0	0	0	-0.42
PGPEP1	19	7	2	5	0	0	0	-0.56	0	0	0	-0.45	0	0	0	0	0	0	0	0	0	0	0	0	0	0	0	0	0	0	0	0	0	0	-0.39	0	0	0	0	0	0	0	0	-0.3	0	0	0	0.68	0.21
PIK3R2	19	7	2	5	0	0	0	-0.56	0	0	0	-0.45	0	0	0	0	0	0	0	0	0	0	0	0	0	0	0	0	0	0	0	0	0	0	-0.39	0	0	0	0	0	0	0	0	-0.3	0	0	0	0.68	0.21
PTP4A1	6	7	2	5	0	0	0	0	0	0	0	0	0	0	0	0	-0.57	0	0	0	0	0	0.52	0	0	0	0	0	0	0	0	0.55	0	0	0	0	0	0	0	0	0	-0.5	-0.2	-0.46	0	0	0	0	0
PTPN2	18	7	2	5	0	0	0	0	0	0	0	0	0	0	0.55	0	0	0	0	0	0	0	-0.82	0	0	0	0	0	0	0	0	-0.34	0	-0.54	0	0	-0.6	0	0	0	0	0	0	-0.51	0	0	0	0.68	0
RCE1	11	7	2	5	0	0	0	0	0	-0.57	0	0	-0.36	0	0	0	0	0	0	0	0	0	0	0	0	0	0	-0.35	0	0	0	0.72	0	-0.63	0	0	0	0	0	0	0	-0.49	0	0	0	0	0	0.7	0
RIOK1	6	7	2	5	0	0	0	0	0	0	0	0	0	0	0	0	0	0	0	0	0	-0.31	-0.34	0.32	0	0	0	0	0	0	0	0	0	-0.45	0.98	0	0	0	0	0	0	-0.49	0	0	0	0	0	0	0
SERPINA10	14	7	2	5	0	0	0	0	0	0	0	0	0	0	0	0	0	0	0	0	0	0	0	0.35	0	0	0	0	0	-0.72	0	1.55	0	0	0	0	-0.53	0	-0.42	0	0	-0.49	0	0	0	0	0	0	-0.47
SERPINA6	14	7	2	5	0	0	0	0	0	0	0	0	0	0	0	0	0	0	0	0	0	0	0	0.35	0	0	0	0	0	-0.72	0	1.55	0	0	0	0	-0.53	0	-0.42	0	0	-0.49	0	0	0	0	0	0	-0.47
SPINK2	4	7	2	5	0.19	0	0	-0.6	0	0	0	0	-0.42	0	0	0	0	0	0	0	0	0	0	0	0	0	0	-0.38	0	0	0	-0.41	0	-0.54	0.31	0	0	0	0	0	0	0	0	0	0	0	0	0	0
STK32B	4	7	2	5	0	0	0	0	0	0	0	0	0	0	0	0	0	0	0	0	0	0	0	0.31	0	0	0	0	0	0	0	-0.22	0	-0.48	0	0	0	0	-0.42	0	0	0	0	0	0	0	0	0	0.39
TRRAP	7	7	2	5	-0.35	0.42	0	0	-0.35	0	0	0	0	0	0	0	-0.64	0	0	0	-0.81	0	0	0	0	0	0	0	0	0	0	0	0	0	0	0	0	0	0	0	0	0	0	0	0	0	0	0	0
ADCK4	19	7	1	6	0	0	0	-0.48	0	0	0	-0.38	0	0	0	0	0	0	0	0	0	0	0	0	0	0	-0.3	-0.33	0	0	0	0	0	0	0	0	0	0	0	0	0	0	0	-0.24	0	0	-0.41	0.7	0
AFG3L2	18	7	1	6	0	0	0	0	0	0	0	0	0	0	-0.46	0	0	0	0	0	0	0	-0.82	0	0	0	0	0	0	0	0	-0.34	0	-0.54	0	0	-0.6	0	0	0	0	0	0	-0.51	0	0	0	0.68	0
AXL	19	7	1	6	0	0	0	0	0	0	-0.34	-0.38	-0.3	0	0	0	0	0	0	0	0	0	0	0	0	0	-0.26	-0.33	0	0	0	0	0	0	0	0	0	0	0	0	0	0	0	0	0	0	-0.4	0.7	0
BMP1	8	7	1	6	0	0	0	-0.68	0	0	0	-0.77	0	0	-0.44	0	0	0	0	0	0	0	0	0	0	0	-0.62	0	0	0	0	0	0	0	0	0	0	0	0	0	0	-0.49	0	0	0	0	0	0.71	0
CDK8	13	7	1	6	0	0	0	0	0	-0.57	0	0	0	0	0	0	-0.67	0	0	0	-0.67	0	0	0	0	0.38	0	0	0	0	0	0	0	0	0	0	-0.55	0	0	0	0	0	0	-0.49	0	0	0	0	0
CLPP	19	7	1	6	0	0	0	-0.55	0	0	0	0	0	0	0	0	0	0	0	0	0	0	0	0	0	0	-0.27	-0.38	0	0	0	0	0	0	0	0	0	0	0	0	0	0	0	-0.26	0	0	-0.46	0.7	0
DAPK2	15	7	1	6	0	0	0	-0.56	0	0	0	0	0	0	0	-0.6	0	0	0	0	0	0	0	0	0	0	0	0	0	0	0	-0.34	-0.36	-0.58	0	0	0	0	1.03	0	0	0	0	0	0	0	0	0	0
DPP8	15	7	1	6	0	0	0	-0.56	0	0	-0.19	0	-0.29	0	0	-0.6	0	0	0	0	0	0	0	0	0	0	0	0	0	0	0	0	0	-0.58	0.14	0	0	0	0	0	0	0	0	0	0	0	0	0	0
EDNRB	13	7	1	6	0	0	0	0	0	-0.74	-0.81	0	0	0	0	0	-0.56	0	0	0	-0.58	0	0	0	0	-0.8	0	0	0	0	0	0	0	0	0	0	0	0	0	0	0	0	0	0	0	0	0	0	0
GPR153	1	7	1	6	-0.43	0	0	-0.48	0	0	0	0	0	0	-0.43	0	0	0	0	0	0	0	0	0	0	0	0	0	0	0	0	0	0	0	-0.32	0	0	0	0	0	0	0	0	-0.28	0	0	0	0	0.21
LIMK1	7	7	1	6	0	0	0	-0.59	0	0	0	-0.17	0	0	0	0	0	0	0	0	0	0	0.27	0	0	0	-0.3	0	0	0	0	0	0	-0.45	0	0	0	0	0	0	0	0	0	-0.27	0	0	0	0	0
LONP1	19	7	1	6	0	0	0	-0.55	0	0	0	0	0	0	0	0	0	0	0	0	0	0	0	0	0	0	0	0	0	0	0	0	0	0	-0.42	0	0	0	0	0	0	0	0	-0.28	0	0	-0.55	0.65	0
LPAR2	19	7	1	6	-0.42	0	0	-0.56	0	0	0	-0.4	0	0	0	0	0	0	0	0	0	0	0	0	0	0	-0.3	0	0	0	0	0	0	0	-0.39	0	0	0	0	0	0	0	0	0	0	0	0	0.66	0
NEK6	9	7	1	6	-0.37	0	0	0	0	0	-0.25	-0.31	0	0	0	0	0	0	0	0	0	0	0	0	0	0	0	0	0	-0.42	0	0	0	0	0	0	0	0	0	0	0	0	-0.61	0	0	0	0	0	0
NR1H3	11	7	1	6	0	0	0	-0.58	0	-0.61	-0.39	0	-0.35	0	0	0	0	0	0	0	0	0	0	0	0	0	0	0	0	0	0	0	0	-0.56	-0.33	0	0	0	0	0	0	0	0	0	0	0	0	0.68	0
OR10H1	19	7	1	6	0	0	0	0	0	0	-0.46	-0.4	0	0	0	0	0	0	0	0	0	0	0	0	0	0	0	0	0	0	-0.33	-0.89	0	0	0	0	0	0	0	0	0	0	0	0	0	0	0	0.68	0
OR10H2	19	7	1	6	0	0	0	0	0	0	-0.46	-0.4	0	0	0	0	0	0	0	0	0	0	0	0	0	0	0	0	0	0	-0.33	-0.89	0	0	0	0	0	0	0	0	0	0	0	0	0	0	0	0.68	0
OR10H3	19	7	1	6	0	0	0	0	0	0	-0.46	-0.4	0	0	0	0	0	0	0	0	0	0	0	0	0	0	0	0	0	0	-0.33	-0.89	0	0	0	0	0	0	0	0	0	0	0	0	0	0	0	0.68	0
OR10H4	19	7	1	6	0	0	0	0	0	0	-0.46	-0.4	0	0	0	0	0	0	0	0	0	0	0	0	0	0	0	0	0	0	-0.33	-0.89	0	0	0	0	0	0	0	0	0	0	0	0	0	0	0	0.68	0
OR10H5	19	7	1	6	0	0	0	0	0	0	-0.46	-0.4	0	0	0	0	0	0	0	0	0	0	0	0	0	0	0	0	0	0	-0.33	-0.89	0	0	0	0	0	0	0	0	0	0	0	0	0	0	0	0.68	0
PSMB11	14	7	1	6	0	0	0	0	-0.26	0	0	0	0	0	-0.46	0	0	0	0	0	0	0	-0.36	0.34	0	0	0	0	0	0	0	0	-0.34	0	0	0	0	0	-0.44	0	0	0	0	0	0	0	0	0	-0.5
PSMB5	14	7	1	6	0	0	0	0	-0.26	0	0	0	0	0	-0.46	0	0	0	0	0	0	0	-0.36	0.34	0	0	0	0	0	0	0	0	-0.34	0	0	0	0	0	-0.44	0	0	0	0	0	0	0	0	0	-0.5
SRPK1	6	7	1	6	0.35	0	0	0	0	0	0	0	0	0	0	0	-0.68	0	0	0	0	-0.33	-0.35	0	0	0	0	0	0	0	0	0	0	-0.54	0	0	0	0	-0.44	0	0	-0.48	0	0	0	0	0	0	0
TSSK6	19	7	1	6	-0.42	0	0	-0.56	0	0	0	-0.4	0	0	0	0	0	0	0	0	0	0	0	0	0	0	-0.3	0	0	0	0	0	0	0	-0.39	0	0	0	0	0	0	0	0	0	0	0	0	0.66	0
ALPK3	15	7	0	7	0	0	0	0	0	0	0	0	0	0	0	-0.6	0	0	0	0	0	0	0	0	0	0	0	0	0	0	0	-0.29	-0.36	-0.47	0	0	0	0	0	0	-0.27	0	0	0	0	0	0	0	0
BCR	22	7	0	7	0	0	0	0	0	0	0	-0.36	0	0	-0.46	0	0	0	0	0	0	0	0	0	0	0	0	-0.41	0	0	0	0	0	0	0	0	0	0	0	0	0	0	-0.68	-0.58	0	0	0	0	-0.4
CDK9	9	7	0	7	0	0	0	0	0	-0.56	0	-0.32	0	0	0	0	0	0	0	0	0	0	0	0	0	0	-0.25	-0.31	0	0	0	0	0	0	0	0	0	0	0	0	0	0	-0.8	-0.26	0	0	-0.5	0	0
CELSR1	22	7	0	7	0	0	0	-0.43	0	-0.48	0	0	0	0	-0.49	0	0	0	0	0	0	0	0	0	0	0	0	0	0	0	0	0	0	0	-0.32	0	0	0	0	0	0	0	-0.74	-0.62	0	0	0	0	0
EPHA2	1	7	0	7	0	0	0	-0.46	0	0	0	0	0	0	-0.5	-0.29	0	0	0	0	0	0	0	0	0	0	0	-0.35	0	0	0	0	0	0	0	0	0	0	0	0	0	0	0	0	0	0	-0.36	0	0
F7	13	7	0	7	-0.99	0	0	-0.46	0	-0.5	0	-0.44	0	0	0	0	0	0	0	0	0	0	0	0	0	0	0	0	0	0	0	0	0	0	0	0	0	0	0	0	0	0	-0.69	-0.56	0	0	0	0	0
GRK4	4	7	0	7	0	0	0	-0.54	0	0	0	0	-0.31	0	0	0	0	0	0	0	0	0	0	0	0	0	0	0	0	0	0	-0.38	0	-0.58	0	0	0	0	-0.46	0	-0.34	0	0	0	0	0	0	0	0
MAP3K9	14	7	0	7	0	0	0	0	0	0	0	0	0	0	-0.43	-0.61	0	0	0	0	0	0	0	0	0	0	0	0	0	0	0	0	-0.33	0	0	0	-0.56	0	-0.42	0	0	-0.49	0	0	0	0	0	0	-0.47
OR2S2	9	7	0	7	0	0	0	0	0	-0.59	-0.36	0	0	0	0	0	0	0	0	0	0	0	-0.34	0	0	0	0	0	0	0	0	-0.43	0	0	0	0	0	0	-0.42	0	0	0	-0.59	0	0	0	0	0	0
PCSK9	1	7	0	7	0	0	0	0	0	0	0	0	0	0	0	0	0	0	-0.2	0	0	0	0	0	0	0	0	0	0	0	0	-0.31	-0.35	-0.53	0	0	0	0	-0.43	0	0	0	0	0	0	0	0	0	0
PTPRF	1	7	0	7	-0.37	0	0	0	0	0	0	0	0	0	0	0	0	0	0	0	0	0	0	0	0	-0.36	0	0	0	-0.34	0	0	0	-0.44	0	0	0	0	-0.42	0	-0.31	0	0	0	0	0	0	0	0
PXK	3	7	0	7	0	0	0	-0.49	-0.35	0	0	0	0	0	-0.42	0	0	0	0	0	0	0	0	0	0	0	0	0	0	0	-0.49	0	0	-0.51	0	0	0	-0.46	0	0	0	0	0	0	0	0	0	0	0
SERPIND1	22	7	0	7	0	0	0	0	0	-0.56	0	0	-0.38	0	-0.51	0	0	0	0	0	0	0	0	0	0	0	0	-0.59	0	0	0	0	0	0	0	0	0	0	0	0	0	0	-0.77	-0.64	0	0	0	0	0
SPINT1	15	7	0	7	0	0	0	-0.46	0	0	-0.25	0	-0.27	0	0	-0.6	0	0	0	0	0	0	0	0	0	0	0	0	0	0	0	0	0	-0.58	0	0	0	0	0	0	-0.35	0	0	0	0	0	0	0	0
TSSK2	22	7	0	7	0	0	0	0	0	-0.54	0	-0.37	0	0	-0.48	0	0	0	0	0	0	0	0	0	0	0	0	-0.54	0	0	0	0	0	0	0	0	0	0	0	0	0	0	-0.78	-0.61	0	0	0	0	0
TTBK2	15	7	0	7	0	0	0	-0.46	0	0	0	0	0	0	0	-0.6	0	0	0	0	0	0	0	0	0	0	0	0	0	0	0	0	-0.36	-0.47	-0.5	0	0	0	-0.43	0	0	0	0	0	0	0	0	0	0
ABHD10	3	6	6	0	0.45	0	0	0	0	0	0.7	0	0	0	0.62	0	0	0	0	0	0	0	0.29	0	0	0	0	0	0	0	0	0	0	0	0	0	0	0	0	0	0	0	0	0	0	0	0	0	0.37
ADAMTS20	12	6	6	0	0	0	0	0	0	0	0.48	0	0	0	0	0	0	0	0	0	0	0	0	0	0	0	0	0	0	0	0	0.41	0.27	0.53	0	0	0	0	0	0	0	0	0	0	0	0	0	0.69	0
CCRL1	3	6	6	0	0	0	0	0	0	0	0	0	0	0	0.61	0	0	0	0	0	0	0	0.33	0	0	0	0	0	0	0	0	0.49	0	0	0	0	0	0	0	0	0	0	0	0	0.35	0	0	0	0.37
CPM	12	6	6	0	0	0	0	0	0	0	0.5	0	0	0	0	0	0	0	0	0	0	0	0	0	0	0	0	0	0	0	0	0	0	0	0.27	0	0	0	0	0	0	1.11	0	0	0	0	0	0.69	0
DYRK2	12	6	6	0	0	0	0	0	0	0	0.47	0	0	0	0	0	0	0	0	0	0	0	0	0	0	0	0	0	0	0	0	0.37	0	0.45	0.32	0	0	0	0	0	0	1.11	0	0	0	0	0	0.69	0
GPR149	3	6	6	0	0	0	0	0	0	0	0.52	0	0	0	0.63	0	0	0	0	0	0	0	0.32	0	0	0	0	0	0	0	0.22	0	0	0	0	0	0	0	0	0	0	0	0	0	0.37	0	0	0	0
GPR151	5	6	6	0	0	0	0	0	0	0	0	0	0	0	0	0	0	0	0	0	0	0	0	0.3	0	0	0.41	0	0	0	0	0	0	0.46	0	0	0	0	0	0	0	0	0.42	0	0	0	0	0.7	0.34
GPR171	3	6	6	0	0	0	0	0	0	0	0.52	0	0	0	0.63	0	0	0	0	0	0	0	0	0	0	0	0	0	0	0	0	0.6	0	0	0	0	0	0	0	0	0	0	0	0	0.38	0	0	0	0.36
GZMA	5	6	6	0	0	0	0	0	0	0	0	0	0	0	0	0	0	0	0	0	0	0	0	0.34	0	0	0.41	0	0	0	0	0	0	0.41	0	0	0	0	0	0	0	0	0.51	0	0	0	0	0.68	0.34
GZMK	5	6	6	0	0	0	0	0	0	0	0	0	0	0	0	0	0	0	0	0	0	0	0	0.34	0	0	0.41	0	0	0	0	0	0	0.41	0	0	0	0	0	0	0	0	0.51	0	0	0	0	0.68	0.34
IRAK4	12	6	6	0	0.88	0	0	0	0	0	0.48	0	0	0	0	0	0	0	0	0	0	0	0	0	0	0	0	0	0	0	0	0.41	0	0.53	0	0	0	0	0	0	0	0	0	0	0	0	0	0.69	0
LGR5	12	6	6	0	0	0	0	0	0	0	0.5	0	0	0	0	0	0	0	0	0	0	0	0	0	0	0	0	0	0	0	0	0.43	0	0.55	0	0	0	0	0	0	0	1.11	0	0	0	0	0	0.69	0
NUAK1	12	6	6	0	0	0.23	0	0	0	0	0.61	0	0	0	0	0	0	0	0	0	0	0	0	0	0	0	0	0	0	0	0	0.4	0	0.44	0.26	0	0	0	0	0	0	0	0	0	0	0	0	0.69	0
P2RY1	3	6	6	0	0	0	0	0	0	0	0.52	0	0	0	0.63	0	0	0	0	0	0	0	0.34	0	0	0	0	0	0	0	0.23	0	0	0	0	0	0	0	0	0	0	0	0	0	0.34	0	0	0	0
PAPPA	9	6	6	0	0	0	0	0.27	0.39	0	0	0	0	0	0	0	0	0	0	0	0	0	0	0	0	0	0	0	0	0	0	0	0	0.46	0	0	0	0	0.42	0	0	0	0	0	0	0	0	0	0
PIK3C3	18	6	6	0	0	0	0	0	0	0	0	0	0	0	0	0	0	0	0	0	0	0	0.38	0	0	0	0	0	0	0	0	0	0.26	0	0	0	0.43	0	0	0	0	0	0	0	0.5	0	0	0.63	0.29
PIK3R1	5	6	6	0	0	0	0	0	0	0	0	0	0	0	0	0	0	0	0	0	0	0	0	0.31	0	0	0.4	0	0	0	0	0	0	0.44	0	0	0	0	0	0	0	0	0.51	0	0	0	0	0.68	0.38
PIK3R4	3	6	6	0	0	0	0	0	0	0	0	0	0	0	0.61	0	0	0	0	0	0	0	0.33	0	0	0	0	0	0	0	0	0	0	0	0	0	0	0	0.56	0	0	0	0	0	0.35	0	0	0	0.34
PKMYT1	16	6	6	0	0	0	0	0	0	0	0	0	0	0	0	0	0	0	0	0	0	0	0.52	0.82	0.5	0	0.45	0	0	0	0	0	0	0	0	0	0	0	0	0	0	0	0	0	0	0	0	0	1.32
PRSS21	16	6	6	0	0	0	0	0	0	0	0	0	0	0	0	0	0	0	0	0	0	0	0.52	0.82	0.5	0	0	0	0	0	0	0	0	0	0	0	0	0	0	0	0	0	0	0	0	0	0	0.65	1.32
PRSS22	16	6	6	0	0	0	0	0	0	0	0	0	0	0	0	0	0	0	0	0	0	0	0.52	0.82	0.5	0	0	0	0	0	0	0	0	0	0	0	0	0	0	0	0	0	0	0	0	0	0	0.65	1.32
PRSS30P	16	6	6	0	0	0	0	0	0	0	0	0	0	0	0	0	0	0	0	0	0	0	0.52	0.82	0.5	0	0	0	0	0	0	0	0	0	0	0	0	0	0	0	0	0	0	0	0	0	0	0.65	1.32
PRSS33	16	6	6	0	0	0	0	0	0	0	0	0	0	0	0	0	0	0	0	0	0	0	0.52	0.82	0.5	0	0	0	0	0	0	0	0	0	0	0	0	0	0	0	0	0	0	0	0	0	0	0.65	1.32
PRSS41	16	6	6	0	0	0	0	0	0	0	0	0	0	0	0	0	0	0	0	0	0	0	0.52	0.82	0.5	0	0	0	0	0	0	0	0	0	0	0	0	0	0	0	0	0	0	0	0	0	0	0.65	1.32
PTPRB	12	6	6	0	0	0	0	0	0	0	0.5	0	0	0	0	0	0	0	0	0	0	0	0	0	0	0	0	0	0	0	0	0.43	0	0.55	0	0	0	0	0	0	0	1.11	0	0	0	0	0	0.69	0
PTPRR	12	6	6	0	0	0	0	0	0	0	0.5	0	0	0	0	0	0	0	0	0	0	0	0	0	0	0	0	0	0	0	0	0.43	0	0.55	0	0	0	0	0	0	0	1.11	0	0	0	0	0	0.69	0
TGFBR2	3	6	6	0	0	0	0	0	0	0	0	0	0	0	0	0	0	0	0	0	0	0	0.32	0	0	0	0	0	0	0	0	0	0.27	0	0	0	0	0	0	0	0	0	0.28	0	0	0	0	0	0.38
THRB	3	6	6	0	0	0	0	0	0	0	0	0	0	0	0	0	0	0	0	0	0	0	0.31	0	0	0	0	0	0	0	0	0	0.28	0	0	0	0	0	0	0.85	0	0	0	0	0	0	0	0	0.35
TMPRSS7	3	6	6	0	0.45	0	0	0	0	0	0.7	0	0	0	0.62	0	0	0	0	0	0	0	0.29	0	0	0	0	0	0	0	0	0	0	0	0	0	0	0	0	0	0	0	0	0	0	0	0	0	0.37
DYRK1A	21	6	5	1	0	0	0.79	0	0	0	0	0	0	0	0.39	0	0	0	0	0	0	0	0	0	0	0	0	0	0	0	0	0	0	0	0	0	0	0	0.84	0	0	0	0	0	0.45	0	0	0	-0.5
GRM3	7	6	5	1	0	0	0	0	0	0	0	0	0.44	0	0	0	0	0	0	0	-0.59	0	0.3	0	0	0	0	0.34	0	0	0	0.3	0	0	0	0	0	0	0	0	0	0	0	0	0	0	0.33	0	0
MMP26	11	6	5	1	0	0	0	0	0	-0.62	0	0.35	0	0	0	0	0	0	0	0	0	0	0	0	0	0	0	0	0	0	0	0.51	0	0	0	0	0	0.47	0	0	0	0.42	0	0	0	0	0	0.68	0
OR10A2	11	6	5	1	0	0	0	0	0	-0.63	0	0.38	0	0	0	0	0	0	0	0	0	0	0	0	0	0	0	0	0	0	0	0.51	0	0	0	0	0	0.46	0	0	0	0.45	0	0	0	0	0	0.68	0
OR10A4	11	6	5	1	0	0	0	0	0	-0.63	0	0.38	0	0	0	0	0	0	0	0	0	0	0	0	0	0	0	0	0	0	0	0.51	0	0	0	0	0	0.46	0	0	0	0.45	0	0	0	0	0	0.68	0
OR10A5	11	6	5	1	0	0	0	0	0	-0.63	0	0.38	0	0	0	0	0	0	0	0	0	0	0	0	0	0	0	0	0	0	0	0.51	0	0	0	0	0	0.46	0	0	0	0.45	0	0	0	0	0	0.68	0
OR2AG1	11	6	5	1	0	0	0	0	0	-0.63	0	0.38	0	0	0	0	0	0	0	0	0	0	0	0	0	0	0	0	0	0	0	0.51	0	0	0	0	0	0.46	0	0	0	0.45	0	0	0	0	0	0.68	0
OR2AG2	11	6	5	1	0	0	0	0	0	-0.63	0	0.38	0	0	0	0	0	0	0	0	0	0	0	0	0	0	0	0	0	0	0	0.51	0	0	0	0	0	0.46	0	0	0	0.45	0	0	0	0	0	0.68	0
OR2D2	11	6	5	1	0	0	0	0	0	-0.63	0	0.38	0	0	0	0	0	0	0	0	0	0	0	0	0	0	0	0	0	0	0	0.51	0	0	0	0	0	0.46	0	0	0	0.45	0	0	0	0	0	0.68	0
OR2D3	11	6	5	1	0	0	0	0	0	-0.63	0	0.38	0	0	0	0	0	0	0	0	0	0	0	0	0	0	0	0	0	0	0	0.51	0	0	0	0	0	0.46	0	0	0	0.45	0	0	0	0	0	0.68	0
OR4A15	11	6	5	1	0	0	0	0	0	-0.72	0.29	0.33	0	0	0	0	0	0	0	0	0	0	0	0	0	0	0	0	0	0	0	0	0	0	0	0	0	0.42	0	0	0	0.37	0	0	0	0	0	0.68	0
OR4A16	11	6	5	1	0	0	0	0	0	-0.72	0.29	0.33	0	0	0	0	0	0	0	0	0	0	0	0	0	0	0	0	0	0	0	0	0	0	0	0	0	0.42	0	0	0	0.37	0	0	0	0	0	0.68	0
OR51A2	11	6	5	1	0	0	0	0	0	-0.62	0	0.35	0	0	0	0	0	0	0	0	0	0	0	0	0	0	0	0	0	0	0	0.51	0	0	0	0	0	0.47	0	0	0	0.42	0	0	0	0	0	0.68	0
OR51A4	11	6	5	1	0	0	0	0	0	-0.62	0	0.35	0	0	0	0	0	0	0	0	0	0	0	0	0	0	0	0	0	0	0	0.51	0	0	0	0	0	0.47	0	0	0	0.42	0	0	0	0	0	0.68	0
OR51A7	11	6	5	1	0	0	0	0	0	-0.62	0	0.35	0	0	0	0	0	0	0	0	0	0	0	0	0	0	0	0	0	0	0	0.51	0	0	0	0	0	0.47	0	0	0	0.42	0	0	0	0	0	0.68	0
OR51B2	11	6	5	1	0	0	0	0	0	-0.62	0	0.35	0	0	0	0	0	0	0	0	0	0	0	0	0	0	0	0	0	0	0	0.51	0	0	0	0	0	0.47	0	0	0	0.42	0	0	0	0	0	0.68	0
OR51B4	11	6	5	1	0	0	0	0	0	-0.62	0	0.35	0	0	0	0	0	0	0	0	0	0	0	0	0	0	0	0	0	0	0	0.51	0	0	0	0	0	0.47	0	0	0	0.42	0	0	0	0	0	0.68	0
OR51D1	11	6	5	1	0	0	0	0	0	-0.62	0	0.35	0	0	0	0	0	0	0	0	0	0	0	0	0	0	0	0	0	0	0	0.51	0	0	0	0	0	0.47	0	0	0	0.42	0	0	0	0	0	0.68	0
OR51E1	11	6	5	1	0	0	0	0	0	-0.62	0	0.35	0	0	0	0	0	0	0	0	0	0	0	0	0	0	0	0	0	0	0	0.51	0	0	0	0	0	0.47	0	0	0	0.42	0	0	0	0	0	0.68	0
OR51E2	11	6	5	1	0	0	0	0	0	-0.62	0	0.35	0	0	0	0	0	0	0	0	0	0	0	0	0	0	0	0	0	0	0	0.51	0	0	0	0	0	0.47	0	0	0	0.42	0	0	0	0	0	0.68	0
OR51F1	11	6	5	1	0	0	0	0	0	-0.62	0	0.35	0	0	0	0	0	0	0	0	0	0	0	0	0	0	0	0	0	0	0	0.51	0	0	0	0	0	0.47	0	0	0	0.42	0	0	0	0	0	0.68	0
OR51F2	11	6	5	1	0	0	0	0	0	-0.62	0	0.35	0	0	0	0	0	0	0	0	0	0	0	0	0	0	0	0	0	0	0	0.51	0	0	0	0	0	0.47	0	0	0	0.42	0	0	0	0	0	0.68	0
OR51G1	11	6	5	1	0	0	0	0	0	-0.62	0	0.35	0	0	0	0	0	0	0	0	0	0	0	0	0	0	0	0	0	0	0	0.51	0	0	0	0	0	0.47	0	0	0	0.42	0	0	0	0	0	0.68	0
OR51G2	11	6	5	1	0	0	0	0	0	-0.62	0	0.35	0	0	0	0	0	0	0	0	0	0	0	0	0	0	0	0	0	0	0	0.51	0	0	0	0	0	0.47	0	0	0	0.42	0	0	0	0	0	0.68	0
OR51L1	11	6	5	1	0	0	0	0	0	-0.62	0	0.35	0	0	0	0	0	0	0	0	0	0	0	0	0	0	0	0	0	0	0	0.51	0	0	0	0	0	0.47	0	0	0	0.42	0	0	0	0	0	0.68	0
OR51S1	11	6	5	1	0	0	0	0	0	-0.62	0	0.35	0	0	0	0	0	0	0	0	0	0	0	0	0	0	0	0	0	0	0	0.51	0	0	0	0	0	0.47	0	0	0	0.42	0	0	0	0	0	0.68	0
OR51T1	11	6	5	1	0	0	0	0	0	-0.62	0	0.35	0	0	0	0	0	0	0	0	0	0	0	0	0	0	0	0	0	0	0	0.51	0	0	0	0	0	0.47	0	0	0	0.42	0	0	0	0	0	0.68	0
OR51V1	11	6	5	1	0	0	0	0	0	-0.62	0	0.35	0	0	0	0	0	0	0	0	0	0	0	0	0	0	0	0	0	0	0	0.51	0	0	0	0	0	0.47	0	0	0	0.42	0	0	0	0	0	0.68	0
OR52A1	11	6	5	1	0	0	0	0	0	-0.62	0	0.35	0	0	0	0	0	0	0	0	0	0	0	0	0	0	0	0	0	0	0	0.51	0	0	0	0	0	0.47	0	0	0	0.42	0	0	0	0	0	0.68	0
OR52A4	11	6	5	1	0	0	0	0	0	-0.62	0	0.35	0	0	0	0	0	0	0	0	0	0	0	0	0	0	0	0	0	0	0	0.51	0	0	0	0	0	0.47	0	0	0	0.42	0	0	0	0	0	0.68	0
OR52A5	11	6	5	1	0	0	0	0	0	-0.62	0	0.35	0	0	0	0	0	0	0	0	0	0	0	0	0	0	0	0	0	0	0	0.51	0	0	0	0	0	0.47	0	0	0	0.42	0	0	0	0	0	0.68	0
OR52E2	11	6	5	1	0	0	0	0	0	-0.62	0	0.35	0	0	0	0	0	0	0	0	0	0	0	0	0	0	0	0	0	0	0	0.51	0	0	0	0	0	0.47	0	0	0	0.42	0	0	0	0	0	0.68	0
OR52E4	11	6	5	1	0	0	0	0	0	-0.62	0	0.4	0	0	0	0	0	0	0	0	0	0	0	0	0	0	0	0	0	0	0	0.51	0	0	0	0	0	0.47	0	0	0	0.42	0	0	0	0	0	0.68	0
OR52E6	11	6	5	1	0	0	0	0	0	-0.62	0	0.4	0	0	0	0	0	0	0	0	0	0	0	0	0	0	0	0	0	0	0	0.51	0	0	0	0	0	0.47	0	0	0	0.42	0	0	0	0	0	0.68	0
OR52E8	11	6	5	1	0	0	0	0	0	-0.62	0	0.4	0	0	0	0	0	0	0	0	0	0	0	0	0	0	0	0	0	0	0	0.51	0	0	0	0	0	0.47	0	0	0	0.42	0	0	0	0	0	0.68	0
OR52J3	11	6	5	1	0	0	0	0	0	-0.62	0	0.35	0	0	0	0	0	0	0	0	0	0	0	0	0	0	0	0	0	0	0	0.51	0	0	0	0	0	0.47	0	0	0	0.42	0	0	0	0	0	0.68	0
OR52L1	11	6	5	1	0	0	0	0	0	-0.62	0	0.4	0	0	0	0	0	0	0	0	0	0	0	0	0	0	0	0	0	0	0	0.51	0	0	0	0	0	0.47	0	0	0	0.42	0	0	0	0	0	0.68	0
OR52N1	11	6	5	1	0	0	0	0	0	-0.62	0	0.4	0	0	0	0	0	0	0	0	0	0	0	0	0	0	0	0	0	0	0	0.51	0	0	0	0	0	0.47	0	0	0	0.42	0	0	0	0	0	0.68	0
OR52N2	11	6	5	1	0	0	0	0	0	-0.62	0	0.4	0	0	0	0	0	0	0	0	0	0	0	0	0	0	0	0	0	0	0	0.51	0	0	0	0	0	0.47	0	0	0	0.42	0	0	0	0	0	0.68	0
OR52N4	11	6	5	1	0	0	0	0	0	-0.62	0	0.4	0	0	0	0	0	0	0	0	0	0	0	0	0	0	0	0	0	0	0	0.51	0	0	0	0	0	0.47	0	0	0	0.42	0	0	0	0	0	0.68	0
OR52N5	11	6	5	1	0	0	0	0	0	-0.62	0	0.4	0	0	0	0	0	0	0	0	0	0	0	0	0	0	0	0	0	0	0	0.51	0	0	0	0	0	0.47	0	0	0	0.42	0	0	0	0	0	0.68	0
OR52R1	11	6	5	1	0	0	0	0	0	-0.62	0	0.35	0	0	0	0	0	0	0	0	0	0	0	0	0	0	0	0	0	0	0	0.51	0	0	0	0	0	0.47	0	0	0	0.42	0	0	0	0	0	0.68	0
OR56A1	11	6	5	1	0	0	0	0	0	-0.62	0	0.4	0	0	0	0	0	0	0	0	0	0	0	0	0	0	0	0	0	0	0	0.51	0	0	0	0	0	0.47	0	0	0	0.42	0	0	0	0	0	0.68	0
OR56A3	11	6	5	1	0	0	0	0	0	-0.62	0	0.4	0	0	0	0	0	0	0	0	0	0	0	0	0	0	0	0	0	0	0	0.51	0	0	0	0	0	0.47	0	0	0	0.42	0	0	0	0	0	0.68	0
OR56A4	11	6	5	1	0	0	0	0	0	-0.62	0	0.4	0	0	0	0	0	0	0	0	0	0	0	0	0	0	0	0	0	0	0	0.51	0	0	0	0	0	0.47	0	0	0	0.42	0	0	0	0	0	0.68	0
OR56A5	11	6	5	1	0	0	0	0	0	-0.62	0	0.4	0	0	0	0	0	0	0	0	0	0	0	0	0	0	0	0	0	0	0	0.51	0	0	0	0	0	0.47	0	0	0	0.42	0	0	0	0	0	0.68	0
OR56B1	11	6	5	1	0	0	0	0	0	-0.62	0	0.4	0	0	0	0	0	0	0	0	0	0	0	0	0	0	0	0	0	0	0	0.51	0	0	0	0	0	0.47	0	0	0	0.42	0	0	0	0	0	0.68	0
OR5AS1	11	6	5	1	0	0	0	0	0	-0.72	0.42	0	0	0	0	0	0	0	0	0	0	0	0	0	0	0	0	0	0	0	0	0	0	0	0	0	0	0	0	0	0	0.37	0	0	0	0	0	0.68	0
OR5J2	11	6	5	1	0	0	0	0	0	-0.72	0.42	0	0	0	0	0	0	0	0	0	0	0	0	0	0	0	0	0	0	0	0	0	0	0	0	0	0	0	0	0	0	0.37	0	0	0	0	0	0.68	0
OR5T1	11	6	5	1	0	0	0	0	0	-0.72	0.42	0	0	0	0	0	0	0	0	0	0	0	0	0	0	0	0	0	0	0	0	0	0	0	0	0	0	0	0	0	0	0.37	0	0	0	0	0	0.68	0
OR5T2	11	6	5	1	0	0	0	0	0	-0.72	0.42	0	0	0	0	0	0	0	0	0	0	0	0	0	0	0	0	0	0	0	0	0	0	0	0	0	0	0	0	0	0	0.37	0	0	0	0	0	0.68	0
OR5T3	11	6	5	1	0	0	0	0	0	-0.72	0.42	0	0	0	0	0	0	0	0	0	0	0	0	0	0	0	0	0	0	0	0	0	0	0	0	0	0	0	0	0	0	0.37	0	0	0	0	0	0.68	0
OR6A2	11	6	5	1	0	0	0	0	0	-0.63	0	0.38	0	0	0	0	0	0	0	0	0	0	0	0	0	0	0	0	0	0	0	0.51	0	0	0	0	0	0.46	0	0	0	0.45	0	0	0	0	0	0.68	0
OR6C2	12	6	5	1	0	0	0	0	0	0	0	0	0	0	0	0	0	0	0	0	0	0	0	0	0	0	0	0	0	0	0	0.44	0	0.53	0.42	0	0	0	0	0	0	-0.49	0	0	0	0	0	0.69	0
OR6C70	12	6	5	1	0	0	0	0	0	0	0	0	0	0	0	0	0	0	0	0	0	0	0	0	0	0	0	0	0	0	0	0.44	0	0.53	0.42	0	0	0	0	0	0	-0.49	0	0	0	0	0	0.69	0
OR8H2	11	6	5	1	0	0	0	0	0	-0.72	0.42	0	0	0	0	0	0	0	0	0	0	0	0	0	0	0	0	0	0	0	0	0	0	0	0	0	0	0	0	0	0	0.37	0	0	0	0	0	0.68	0
OR8H3	11	6	5	1	0	0	0	0	0	-0.72	0.42	0	0	0	0	0	0	0	0	0	0	0	0	0	0	0	0	0	0	0	0	0	0	0	0	0	0	0	0	0	0	0.37	0	0	0	0	0	0.68	0
OR8I2	11	6	5	1	0	0	0	0	0	-0.72	0.42	0	0	0	0	0	0	0	0	0	0	0	0	0	0	0	0	0	0	0	0	0	0	0	0	0	0	0	0	0	0	0.37	0	0	0	0	0	0.68	0
OR8J3	11	6	5	1	0	0	0	0	0	-0.72	0.42	0	0	0	0	0	0	0	0	0	0	0	0	0	0	0	0	0	0	0	0	0	0	0	0	0	0	0	0	0	0	0.37	0	0	0	0	0	0.68	0
OR8K5	11	6	5	1	0	0	0	0	0	-0.72	0.42	0	0	0	0	0	0	0	0	0	0	0	0	0	0	0	0	0	0	0	0	0	0	0	0	0	0	0	0	0	0	0.37	0	0	0	0	0	0.68	0
OR9K2	12	6	5	1	0	0	0	0	0	0	0	0	0	0	0	0	0	0	0	0	0	0	0	0	0	0	0	0	0	0	0	0.44	0	0.53	0.42	0	0	0	0	0	0	-0.49	0	0	0	0	0	0.69	0
OVCH1	12	6	5	1	0	0	0	0	0	-0.63	0.35	0	0	0	0	0	0	0	0	0	0	0	0	0	0	0	0	0	0	0	0	0.4	0	0.49	0	0	0	0	0	0	0	0	0	0	0	0	0	0.67	0
PTPRO	12	6	5	1	0	0	0	0	0	-0.69	0	0	0	0	0	0	0	0	0	0	0	0	0.32	0	0	0	0	0	0	0	0	0.44	0.27	0.54	0	0	0	0	0	0	0	0	0	0	0	0	0	0.67	0
TAS2R10	12	6	5	1	0	0	0	0	0	-0.68	0	0	0	0	0	0	0	0	0	0	0	0	0.34	0	0	0	0	0	0	0	0	0.42	0.27	0.51	0	0	0	0	0	0	0	0	0	0	0	0	0	0.67	0
TAS2R13	12	6	5	1	0	0	0	0	0	-0.68	0	0	0	0	0	0	0	0	0	0	0	0	0.34	0	0	0	0	0	0	0	0	0.42	0.27	0.51	0	0	0	0	0	0	0	0	0	0	0	0	0	0.67	0
TAS2R14	12	6	5	1	0	0	0	0	0	-0.68	0	0	0	0	0	0	0	0	0	0	0	0	0.34	0	0	0	0	0	0	0	0	0.42	0.27	0.51	0	0	0	0	0	0	0	0	0	0	0	0	0	0.67	0
TAS2R19	12	6	5	1	0	0	0	0	0	-0.68	0	0	0	0	0	0	0	0	0	0	0	0	0.34	0	0	0	0	0	0	0	0	0.42	0.27	0.51	0	0	0	0	0	0	0	0	0	0	0	0	0	0.67	0
TAS2R20	12	6	5	1	0	0	0	0	0	-0.68	0	0	0	0	0	0	0	0	0	0	0	0	0.34	0	0	0	0	0	0	0	0	0.42	0.27	0.51	0	0	0	0	0	0	0	0	0	0	0	0	0	0.67	0
TAS2R50	12	6	5	1	0	0	0	0	0	-0.68	0	0	0	0	0	0	0	0	0	0	0	0	0.34	0	0	0	0	0	0	0	0	0.42	0.27	0.51	0	0	0	0	0	0	0	0	0	0	0	0	0	0.67	0
TAS2R7	12	6	5	1	0	0	0	0	0	-0.68	0	0	0	0	0	0	0	0	0	0	0	0	0.34	0	0	0	0	0	0	0	0	0.42	0.27	0.51	0	0	0	0	0	0	0	0	0	0	0	0	0	0.67	0
TAS2R8	12	6	5	1	0	0	0	0	0	-0.68	0	0	0	0	0	0	0	0	0	0	0	0	0.34	0	0	0	0	0	0	0	0	0.42	0.27	0.51	0	0	0	0	0	0	0	0	0	0	0	0	0	0.67	0
TAS2R9	12	6	5	1	0	0	0	0	0	-0.68	0	0	0	0	0	0	0	0	0	0	0	0	0.34	0	0	0	0	0	0	0	0	0.42	0.27	0.51	0	0	0	0	0	0	0	0	0	0	0	0	0	0.67	0
A2M	12	6	4	2	0	0	0	0	0	-0.63	0	0	0	0	0	0	0	0	0	0	0	0	0.29	0	0	0	0	0	0	0	0	0.38	0	0.5	0	0	-0.58	0	0	0	0	0	0	0	0	0	0	0.69	0
ADAMTS5	21	6	4	2	0	0	0	0	0	0	0	0	0	0	-0.75	0	0	0	0	0	0	0	0	0	0	0	0	0	0	0	0	0.26	0.25	0	0	0	0	0	0	0	0	0	0	0	0	0	0	0	-0.5
CST3	20	6	4	2	0	0	0	0	0	0.61	0	0	0	0	0	0	0	0	0	0	0	0	-0.36	0.43	0	0	0	0	0	0	0.79	0	0	0	0	0	0	-0.39	0	0	0	0	0	0	0	0	0	0.71	0
CST9	20	6	4	2	0	0	0	0	0	0.61	0	0	0	0	0	0	0	0	0	0	0	0	-0.36	0.43	0	0	0	0	0	0	0.79	0	0	0	0	0	0	-0.39	0	0	0	0	0	0	0	0	0	0.71	0
DUSP15	20	6	4	2	0	0.38	0	-0.6	0	0.63	0	0	0	0	0	0	0	0	0	0	0	0	0	0.29	0	0	0	0	0	0	0	0	0	0	0	0	-0.13	0	0	0	0	0	0	0	0	0	0	0.72	0
HRH2	5	6	4	2	-0.54	0	0.25	0	0	0	0	0	0	0	0	0	0	0	0	0	0	0	-0.34	0.37	0	0	0	0	0	0	0	0	0	0	0	0	0	0	0	0	0	0	0.27	0	0	0	0	0.7	0
HTR7	10	6	4	2	0	0	0	0	0	0	0	0	0	0	0	-0.87	0	0	0	0	0	0	0	0	0	0	0	0	0	0	0	0	0	0	0	0	0.42	0	0	0	0	0	0	0	0	0	0	0	-0.44
ICK	6	6	4	2	0.38	0.3	0	0	0	0	0	0	0	0	0.42	0	-0.59	0	0	0	0	0	0	0.27	0	0	0	0	0	0	0	0	0	0	0	0	0	0	0	0	0	-0.48	0	0	0	0	0	0	0
MEP1A	6	6	4	2	0	0	0	0	0	0	0	0	0	0	0.42	0	-0.59	0	0	0	0	0	0	0.26	0	0	0	0	0	0	0	0.3	0.28	0	0	0	0	0	0	0	0	-0.48	0	0	0	0	0	0	0
MRGPRX3	11	6	4	2	0	0	0	0	0	-0.65	0	0	0	0	-0.41	0	0	0	0	0	0	0	0	0	0	0	0	0	0	0	0	0	0	0	0	0	0	0	2.08	0	0	0.43	0	0	0	0	0	0.68	0
MRGPRX4	11	6	4	2	0	0	0	0	0	-0.65	0	0	0	0	-0.41	0	0	0	0	0	0	0	0	0	0	0	0	0	0	0	0	0	0	0	0	0	0	0	2.08	0	0	0.43	0	0	0	0	0	0.68	0
MYLK2	20	6	4	2	0	0.38	0	-0.6	0	0.63	0	0	0	0	0	0	0	0	0	0	0	0	0	0.29	0	0	0	0	0	0	0	0	0	0	0	0	-0.13	0	0	0	0	0	0	0	0	0	0	0.72	0
NTRK1	1	6	4	2	0	0	0	0	0	0	0	0	0	0	0	1.02	0	0	0	0	-0.19	0	0	0.8	0	0	0	0	0	0	0	0	0	0	0	0	0	-0.24	0	0	0	0	0	0	0	0	0	0.71	0
OR2C1	16	6	4	2	0	0	0	0	0	0	-0.19	0	0	0	0	0	0	0	0	0	0	0	0	0.82	0	0	0.57	0	0	0	0	0	0	0	0	0	0	0	0	0	0	0	0	0	0	0	0	0.7	1.17
OR5AP2	11	6	4	2	0	0	0.55	0	0	-0.72	0.42	0	0	0	0	0	-0.63	0	0	0	0	0	0	0	0	0	0	0	0	0	0	0	0	0	0	0	0	0	0	0	0	0.37	0	0	0	0	0	0.68	0
OR5AR1	11	6	4	2	0	0	0.55	0	0	-0.72	0.42	0	0	0	0	0	-0.63	0	0	0	0	0	0	0	0	0	0	0	0	0	0	0	0	0	0	0	0	0	0	0	0	0.37	0	0	0	0	0	0.68	0
OR5M1	11	6	4	2	0	0	0.55	0	0	-0.72	0.42	0	0	0	0	0	-0.63	0	0	0	0	0	0	0	0	0	0	0	0	0	0	0	0	0	0	0	0	0	0	0	0	0.37	0	0	0	0	0	0.68	0
OR5M10	11	6	4	2	0	0	0	0	0	-0.72	0.42	0	0	0	0	0	-0.63	0	0	0	0	0	0	0	0	0	0	0	0	0	0	0	0	0	0	0	0	0	0	0	0	0.37	0	0	0	0	0	0.68	0
OR9G1	11	6	4	2	0	0	0.55	0	0	-0.72	0.42	0	0	0	0	0	-0.63	0	0	0	0	0	0	0	0	0	0	0	0	0	0	0	0	0	0	0	0	0	0	0	0	0.37	0	0	0	0	0	0.68	0
OR9G4	11	6	4	2	0	0	0.55	0	0	-0.72	0.42	0	0	0	0	0	-0.63	0	0	0	0	0	0	0	0	0	0	0	0	0	0	0	0	0	0	0	0	0	0	0	0	0.37	0	0	0	0	0	0.68	0
OR9G9	11	6	4	2	0	0	0.55	0	0	-0.72	0.42	0	0	0	0	0	-0.63	0	0	0	0	0	0	0	0	0	0	0	0	0	0	0	0	0	0	0	0	0	0	0	0	0.37	0	0	0	0	0	0.68	0
PTGDR	14	6	4	2	0	0	0	0	0	0	0	0	0	0	0	0	0	0	0	0	0	0	0	0	0	0	0.38	0	0	0	0	1.14	0	0	0	0	-0.55	0	0	0	0	0	0	0	0	0	0	0	-0.48
PTGER2	14	6	4	2	0	0	0	0	0	0	0	0	0	0	0	0	0	0	0	0	0	0	0	0	0	0	0.38	0	0	0	0	1.14	0	0	0	0	-0.55	0	0	0	0	0	0	0	0	0	0	0	-0.48
PZP	12	6	4	2	0	0	0	0	0	-0.63	0	0	0	0	0	0	0	0	0	0	0	0	0.29	0	0	0	0	0	0	0	0	0.38	0	0.5	0	0	-0.58	0	0	0	0	0	0	0	0	0	0	0.69	0
TAS2R30	12	6	4	2	0	0	0	0	0	-0.68	0	0	0	0	0	0	0	0	0	0	0	0	0.34	0	0	0	0	0	0	0	0	0.42	0	0.51	0	0	-0.57	0	0	0	0	0	0	0	0	0	0	0.67	0
TAS2R42	12	6	4	2	0	0	0	0	0	-0.68	0	0	0	0	0	0	0	0	0	0	0	0	0.34	0	0	0	0	0	0	0	0	0.42	0	0.51	0	0	-0.57	0	0	0	0	0	0	0	0	0	0	0.67	0
TAS2R43	12	6	4	2	0	0	0	0	0	-0.68	0	0	0	0	0	0	0	0	0	0	0	0	0.34	0	0	0	0	0	0	0	0	0.42	0	0.51	0	0	-0.57	0	0	0	0	0	0	0	0	0	0	0.67	0
ADRBK1	11	6	3	3	0	0	0	0	0	-0.57	0	0	-0.36	0	0	0	0	0	0	0	0	0	0.42	0	0	0	0	0	0	0	0	1.03	0	0	0	0	0	0	0	0	0	-0.49	0	0	0	0	0	0.7	0
APLNR	11	6	3	3	0	0	0.55	0	0	0	0.42	0	0	0	0	0	-0.63	0	0	0	0	0	0	0	0	0	0	0	0	0	0	0	0	0	0	0	0	0	0	0	0	-0.49	0	0	0	0	0	0.68	0
CCKBR	11	6	3	3	0	0	0	0	0	0	0	0	0	0	-0.41	0	0	0	0	0	0	0	-0.33	0	0	0	0	0	0	0	0	0.51	0	0	0	0	0	0	-0.43	0	0	0.45	0	0	0	0	0	0.68	0
CDC25C	5	6	3	3	0	0	0	0	0	0	-0.31	0	-0.28	0	0	0	0	0	0	0	0	0	-0.37	0.3	0	0	0	0	0	0	0	0	0	0	0	0	0	0	0	0	0	0	0.31	0	0	0	0	0.7	0
CLK4	5	6	3	3	0	0	0	0	0	0	0	0	0	0	0	0	0	0	0	0	0	0	-0.34	0.37	0	-0.27	0	0	0	0	0	0	0	0	0	0	0	0	-0.24	0	0	0	0.2	0	0	0	0	0.64	0
CSF1R	5	6	3	3	-0.52	0	0	0	0	0	0	0	0	0	0	-0.27	0	0	0	0	0	0	-0.37	0.39	0	0	0	0	0	0	0	0	0	0	0	0	0	0	0	0	0	0	0.42	0	0	0	0	0.7	0
GRM6	5	6	3	3	0	0	0	0	0	0	0	0	0	0	0	0	0	0	0	0	0	0	-0.34	0.37	0	-0.27	0	0	0	0	0	0	0	0	0	0	0	0	-0.24	0	0	0	0.2	0	0	0	0	0.64	0
HRH4	18	6	3	3	0	0	0	0	0	0	0	0	0	0	-0.42	0	0	0	0	0	0	0	0.38	0	0	0	0	0	0	0	0	0	0	0	0	0	0	0	-0.43	0	0	0	0	-0.49	0	0	0	0.63	0
HUNK	21	6	3	3	0	0	0	-0.6	0	0	0	0	0	0	0	0	0	0	0	0	0	0	0	0	0	0	0	0	0	0	0	0	0	0	0	0	0	0	0.84	0	0	0	0	0	0.46	0	0	0	-0.5
MAP3K7	6	6	3	3	0	0	0	0	0	0	0	0	0	0	0.33	0	-0.58	0	0	0	0	0	0.54	0	0	0	0	0	0	0	0	0	0	0	0	0	0	0	0	0	0	-0.5	0	0	0	0	0	0	0
MC2R	18	6	3	3	0	0	0	0	0	0	0.44	0	0	0	0.55	0	0	0	0	0	0	0	-0.82	0	0	0	0	0	0	0	0	0	0	0	0	0	-0.6	0	0	0	0	0	0	-0.51	0	0	0	0.68	0
MC5R	18	6	3	3	0	0	0	0	0	0	0.44	0	0	0	0.55	0	0	0	0	0	0	0	-0.82	0	0	0	0	0	0	0	0	0	0	0	0	0	-0.6	0	0	0	0	0	0	-0.51	0	0	0	0.68	0
NR2C1	12	6	3	3	0	0	0	0	0	0	0	0	0	0	-0.42	0	0	0	0	0	0	0	-0.32	0	0	0	0	0	0	0	0	0	0	0	0.27	0	0	0	0	0	0	0	0	0	0	0	0	0.69	0
OR10A3	11	6	3	3	0	0	0	0	0	-0.68	0	0	0	0	-0.4	0	0	0	0	0	0	0	0	0	0	0	0	0	0	0	0	0.51	0	0	0	0	0	0	-0.43	0	0	0.44	0	0	0	0	0	0.68	0
OR10P1	12	6	3	3	0	0	0	0	0	0	0	0	0	0	-0.47	0	0	0	0	0	0	0	-0.38	0	0	0	0	0	0	0	0	0	0	0	0.2	0	0	0	0	0	0	-0.49	0	0	0	0	0	0.69	0
OR2A4	6	6	3	3	0	0	0	0	0	0	0	0	0	0	0.51	0	-0.57	0	0	0	0	0	0.56	0	0	0	0	0	0	0	0	0	0	0	0	0	0.42	0	0	0	0	-0.49	0	0	0	0	0	0	0
OR52W1	11	6	3	3	0	0	0	0	0	0	0	0	0	0	-0.41	0	0	0	0	0	0	0	-0.33	0	0	0	0	0	0	0	0	0.51	0	0	0	0	0	0	-0.43	0	0	0.45	0	0	0	0	0	0.68	0
OR5A2	11	6	3	3	0	0	0	0	0	-0.62	0.47	0	0	0	0	0	-0.63	0	0	0	0	0	0	0	0	0	0	0	0	0	0	0	0	0	0	0	0	0	0	0	0	-0.49	0	0	0	0	0	0.68	0
OR5AK2	11	6	3	3	0	0	0.55	0	0	-0.72	0.42	0	0	0	0	0	-0.63	0	0	0	0	0	0	0	0	0	0	0	0	0	0	0	0	0	0	0	0	0	0	0	0	-0.49	0	0	0	0	0	0.68	0
OR5AN1	11	6	3	3	0	0	0	0	0	-0.62	0.47	0	0	0	0	0	-0.63	0	0	0	0	0	0	0	0	0	0	0	0	0	0	0	0	0	0	0	0	0	0	0	0	-0.49	0	0	0	0	0	0.68	0
OVCH2	11	6	3	3	0	0	0	0	0	-0.68	0	0	0	0	-0.4	0	0	0	0	0	0	0	0	0	0	0	0	0	0	0	0	0.51	0	0	0	0	0	0	-0.43	0	0	0.45	0	0	0	0	0	0.68	0
PITRM1	10	6	3	3	0	0	0	0.72	0	0	0	0	0	0	0	-0.6	0	0	0	0	0	0	0	0	0	0	0	0	0	0	0	0	0	0	0.12	0	0	-0.41	0.71	0	0	0	0	0	0	0	0	0	-0.47
SERPINB5	18	6	3	3	0	0	0	0	0	0	-0.49	0	0	0	1.09	0	0	0	0	0	0	0	0.37	0	0	0	0	0	0	0	0	0	0	0	0	0	0	0	-0.42	0	0	0	0	-0.48	0	0	0	0.63	0
SSH3	11	6	3	3	0	0	0	0	0	-0.57	0	0	-0.36	0	0	0	0	0	0	0	0	0	0.42	0	0	0	0	0	0	0	0	1.03	0	0	0	0	0	0	0	0	0	-0.49	0	0	0	0	0	0.7	0
STK10	5	6	3	3	0	0	0	0	0	0	0	0	-0.28	0	0	0	0	0	0	0	0	0	-0.34	0.37	-0.18	0	0	0	0	0	0	0	0	0	0	0	0	0	0	0	0	0	0.24	0	0	0	0	0.7	0
TMPRSS3	21	6	3	3	0	0	0.79	0	0	0	0	0	0	0	0	0	0	0	0	0	0	0	0	0	0	0	0	0	0	0	0	0	0	0	0	0	0	0	0.84	0	-0.34	0	0	0	0.66	0	0	0	-0.5
TTK	6	6	3	3	0	0	0	0	0	0	0	0	0	0	0.32	0	-0.58	0	0	0	0	0	0.54	0	0	0	0	0	0	0	0	0	0.27	0	0	0	0	0	0	0	0	-0.5	0	0	0	0	0	0	0
VRK1	14	6	3	3	0	0	0	0	0	0	0	0	0	0	0	0	0	0	0	0	0	0	0	0.36	0	0	0.41	0	0	-0.72	0	1.55	0	0	0	0	0	0	0	0	0	-0.49	0	0	0	0	0	0	-0.47
VRK3	19	6	3	3	0	0	0	-0.54	0	0	0	1.37	0	0	0	0	0	0	0	0	0	0	0	0	0	0	-0.28	0	0	0	0	0	0	0	0	0	0	0	0	0.78	0	0	0	0	0	0	0	0.65	0
ADAM10	15	6	2	4	0	0	0	0	0	0	0	0	0	0	0	-0.6	0	0	0	0	0	0	0	0	0	0	0	0	0	0	0	0	-0.36	-0.47	0	0	0	0	0.76	0	0	0	0	0	0	0	0.5	0	0
ALPK2	18	6	2	4	0	0	0	0	0	0	-0.49	0	0	0	1.05	0	0	0	0	0	0	0	0	0	0	0	0	0	0	0	0	0	0	-0.45	0	0	0	0	-0.44	0	0	0	0	-0.51	0	0	0	0.63	0
CAMK2A	5	6	2	4	-0.52	0	0	0	0	0	-0.2	0	0	0	0	-0.27	0	0	0	0	0	0	-0.38	0.39	0	0	0	0	0	0	0	0	0	0	0	0	0	0	0	0	0	0	0	0	0	0	0	0.7	0
CD97	19	6	2	4	0	0	0	-0.52	0	0	0	-0.43	0	0	0	0	0	0	0	0	0	0	0	0	0	0	0	0	0	0	0	0	0	0	0	0	0	0	0	0	0	0	0	-0.27	0	0	0	0.68	0.21
GALR1	18	6	2	4	0	0	0	0	0	0	-0.5	0	0	0	-0.42	0	0	0	0	0	0	0	0	0	0	0	0	0	0	0	0	0	0	0	0	0	0	0	-0.44	0	0	0	0	-0.53	0	0	0	0.63	0
ILK	11	6	2	4	0	0	0	0	0	0	0	0	0	0	-0.41	0	0	0	0	0	0	0	-0.33	0	0	0	0	0	0	0	0	0	0	-0.35	0	0	0	0	-0.43	0	0	0.45	0	0	0	0	0	0.68	0
LPA	6	6	2	4	0	0	0	0	0	0	0	0	0	0	0	-0.58	-0.63	0	0	0	0	0	0.53	0.32	0	0	0	0	0	0	0	0	0	0	0	0	0	0	0	0	0	-0.49	0	0	0	0	0	0	0
MALT1	18	6	2	4	0	0	0	0	0	0	-0.49	0	0	0	1.05	0	0	0	0	0	0	0	0	0	0	0	0	0	0	0	0	0	0	-0.45	0	0	0	0	-0.44	0	0	0	0	-0.51	0	0	0	0.63	0
MAP3K4	6	6	2	4	0	0	0	0	0	0	0	0	0	0	0	-0.58	-0.63	0	0	0	0	0	0.53	0.32	0	0	0	0	0	0	0	0	0	0	0	0	0	0	0	0	0	-0.49	0	0	0	0	0	0	0
MAPK14	6	6	2	4	0.35	0	0	0	0	0	0	0	0	0	0	0	-0.68	0	0	0	0	0	-0.35	0.3	0	0	0	0	0	0	0	0	0	-0.54	0	0	0	0	0	0	0	-0.48	0	0	0	0	0	0	0
MAPK9	5	6	2	4	0	0	0	0	0	0	0	0	-0.32	0	0	-0.27	0	0	0	0	0	0	-0.4	0.37	0	-0.25	0	0	0	0	0	0	0	0	0	0	0	0	0	0	0	0	0	0	0	0	0	0.64	0
MAST1	19	6	2	4	0	0	0	-0.47	0	0	0	0	0	0	0	0	0	0	0	0	0	0	0	0	0	0	0	0	0	0	0	0	0	0	-0.38	0	0	0	0	0	0	0	0	-0.29	0	0	0	0.7	0.22
NR2F6	19	6	2	4	0	0	0	-0.56	0	0	0	0	0	0	0	0	0	0	0	0	0	0	0	0	0	0	0	0	0	0	0	0	0	0	-0.39	0	0	0	0	0	0	0	0	-0.3	0	0	0	0.68	0.21
OR52B2	11	6	2	4	0	0	0	0	0	-0.62	0	0	0	0	-0.41	0	0	0	0	0	0	0	-0.33	0	0	0	0	0	0	0	0	0.51	0	0	0	0	0	0	-0.43	0	0	0	0	0	0	0	0	0.68	0
PDGFRB	5	6	2	4	-0.52	0	0	0	0	0	-0.2	0	0	0	0	-0.27	0	0	0	0	0	0	-0.37	0.39	0	0	0	0	0	0	0	0	0	0	0	0	0	0	0	0	0	0	0	0	0	0	0	0.7	0
PGPEP1L	15	6	2	4	0	0	0	0	0	0	0	0	0	0	0	-0.61	0	0	0	0	0	0	0	0	0	0	0	0	0	0	0	0	-0.34	-0.46	0	0	0.72	0	0	0	0	0	0	0	0	0	1.3	0	0
PKN1	19	6	2	4	0	0	0	-0.52	0	0	0	-0.43	0	0	0	0	0	0	0	0	0	0	0	0	0	0	0	0	0	0	0	0	0	0	0	0	0	0	0	0	0	0	0	-0.27	0	0	0	0.68	0.21
PLG	6	6	2	4	0	0	0	0	0	0	0	0	0	0	0	-0.58	-0.63	0	0	0	0	0	0.53	0.32	0	0	0	0	0	0	0	0	0	0	0	0	0	0	0	0	0	-0.49	0	0	0	0	0	0	0
PRKACA	19	6	2	4	0	0	0	-0.52	0	0	0	0	0	0	0	0	0	0	0	0	0	0	0	0	0	0	0	0	0	0	0	0	0	0	-0.38	0	0	0	0	0	0	0	0	-0.27	0	0	0	0.69	0.21
PTGER1	19	6	2	4	0	0	0	-0.52	0	0	0	-0.43	0	0	0	0	0	0	0	0	0	0	0	0	0	0	0	0	0	0	0	0	0	0	0	0	0	0	0	0	0	0	0	-0.27	0	0	0	0.68	0.21
SLK	10	6	2	4	0	0	0	0	0	0	-0.52	0	0	0	0	0	0	-0.44	0	0	0	0	0	0	0	0	0	0	0	0	0	0	0	0	0	0	0.43	0	0	0	0	-0.49	0	0	0.53	0	0	0	-0.49
TPP1	11	6	2	4	0	0	0	0	0	0	0	0	0	0	-0.41	0	0	0	0	0	0	0	-0.33	0	0	0	0	0	0	0	0	0	0	-0.35	0	0	0	0	-0.43	0	0	0.45	0	0	0	0	0	0.68	0
TYK2	19	6	2	4	0	0	0	-0.57	0	0	0	0	0	0	0	0	0	0	0	0	0	0	0	0	0	0	0	0	0	0	0	0	0	0	-0.39	0	0	0	0	0	0	0	0	-0.3	0	0	0	0.7	0.2
USP30	12	6	2	4	0	0	0	0	0	0	0.61	0	0	0	0	0	0	0	0	0	0	0	-0.34	0	0	0	0	-0.3	0	0	0	0	0	0	0	0	0	0	0	0	0	0	0	0	0	0	0	0.69	0
VN1R2	19	6	2	4	0	0	0	0	0	0	0	0	-0.34	0	0	0	0	0	0	0	0	0	-0.33	0	0	0	0	-0.36	0	0	-0.42	0	0	0	0	0	0	0	0	0.65	0	0	0	0	0	0	0	0.7	0
VN1R4	19	6	2	4	0	0	0	0	0	0	0	0	-0.34	0	0	0	0	0	0	0	0	0	-0.33	0	0	0	0	-0.36	0	0	-0.42	0	0	0	0	0	0	0	0	0.65	0	0	0	0	0	0	0	0.7	0
A2ML1	12	6	1	5	0	0	0	0	0	-0.63	-0.34	0	0	0	0	0	0	0	0	0	0	0	0	0	0	0	0	0	0	0	0	0	0	0	0	0	-0.58	0	0	0	0	0	0	0	0	0	-0.42	0.69	0
ADAM21	14	6	1	5	0	0	0	0	0	0	0	0	0	0	0	-0.61	0	0	0	0	0	0	0	0	0	0	0.37	0	0	0	0	0	0	0	0	0	-0.56	0	-0.42	0	0	-0.49	0	0	0	0	0	0	-0.47
ADAM21P1	14	6	1	5	0	0	0	0	0	0	0	0	0	0	0	-0.61	0	0	0	0	0	0	0	0	0	0	0.37	0	0	0	0	0	0	0	0	0	-0.56	0	-0.42	0	0	-0.49	0	0	0	0	0	0	-0.47
APH1B	15	6	1	5	0	0	0	0	0	0	0	0	0	0	0	-0.6	0	0	0	0	0	0	0	0	0	0	0	0	0	0	0	0	-0.33	-0.39	0.21	0	0	0	-0.41	0	0	0	0	0	0	0	0	0	0
CD27	12	6	1	5	0	0	0	0	0	-0.59	-0.35	0	-0.24	0	0	0	0	0	0	0	0	0	0	0	0	0	0	0	0	0	0	0	0	0	0	0	0	-0.27	0	0	0	0	0	0	0	0	-0.47	0.71	0
CDC42BPG	11	6	1	5	0	0	0	0	0	-0.57	0	0	0	0	-0.19	0	0	0	0	0	0	0	0	0	0	0	0	0	0	0	0	0	0	0	0	0	0	0	0	0	0	-0.45	0	-0.23	0	0.28	0	0	0
CSK	15	6	1	5	0	0	0	-0.57	0	0	0	0	-0.26	0	-0.22	-0.6	0	0	0	0	0	0	0	0	0	0	0	0	0	0	0	0	0	0	0	0	0.29	0	0	0	0	0	0	0	0	0	0	0	0
DMPK	19	6	1	5	0	0	0	-0.57	0	0	0	-0.41	0	0	0	0	0	0	0	0	0	0	0	0	0	0	0	0	0	0	0	0	0	0	-0.41	0	0	0	0	0	0	0	0	-0.24	0	0	0	0	0.23
EPHB4	7	6	1	5	0	0	0	-0.53	0	0	0	-0.2	0	0	-0.28	0	0	0	0	0	0	0	0.27	0	0	0	-0.27	0	0	0	0	0	0	0	0	0	0	0	0	0	0	0	0	-0.26	0	0	0	0	0
ERBB2	17	6	1	5	0	0	0	0	0	0	0	0	0	0	0	0	0	0	0	0	0	0	0	0	0	0	0	0	0	0	0	0	0	0	0	0	0	0	-0.39	0	0	0	0	-0.63	0	0	-0.52	0.72	0
FOLH1B	11	6	1	5	0	0	0	0	0	-0.72	0	0	0	0	0	0	-0.55	0	0	0	0	0	0.46	0	0	0	0	0	0	-0.66	0	0	0	0	0	0	0	0	0	0	0	-0.5	0	0	0	0	0	0	0
GPR162	12	6	1	5	0	0	0	0	0	-0.59	-0.35	0	-0.24	0	0	0	0	0	0	0	0	0	0	0	0	0	0	0	0	0	0	0	0	0	0	0	0	-0.27	0	0	0	0	0	0	0	0	-0.47	0.71	0
LPAR5	12	6	1	5	0	0	0	0	0	-0.59	-0.35	0	-0.24	0	0	0	0	0	0	0	0	0	0	0	0	0	0	0	0	0	0	0	0	0	0	0	0	-0.27	0	0	0	0	0	0	0	0	-0.47	0.71	0
MAP4K2	11	6	1	5	0	0	0	0	0	-0.57	0	0	0	0	-0.19	0	0	0	0	0	0	0	0	0	0	0	0	0	0	0	0	0	0	0	0	0	0	0	0	0	0	-0.45	0	-0.23	0	0.28	0	0	0
MMP14	14	6	1	5	0	0	0	0	-0.26	0	0	0	0	0	-0.46	0	0	0	0	0	0	0	-0.36	0.34	0	0	0	0	0	0	0	0	0	0	0	0	0	0	-0.44	0	0	0	0	0	0	0	0	0	-0.5
PHKG1	7	6	1	5	0	0.41	0	-0.45	-0.54	0	-0.47	0	0	0	0	0	0	0	-0.23	0	0	0	0	0	0	0	0	0	0	0	0	0	0	-0.36	0	0	0	0	0	0	0	0	0	0	0	0	0	0	0
PTPN9	15	6	1	5	0	0	0	-0.57	0	0	0	0	-0.26	0	0	-0.6	0	0	0	0	0	0	0	0	0	0	0	0	0	0	0	0	0	-0.56	0	0	0	0	1.31	0	-0.29	0	0	0	0	0	0	0	0
SERPINB1	6	6	1	5	0	0	0	0	0	0	0	0	0	0	0	0	0	0	0	0	0	0	-0.37	0.32	0	-0.41	0	0	0	0	0	0	0	-0.43	0	0	0	0	0	0	0	-0.49	0	0	0	0	0	0	0
SERPINE1	7	6	1	5	0	0	0	-0.53	0	0	0	-0.2	0	0	-0.28	0	0	0	0	0	0	0	0.25	0	0	0	-0.27	0	0	0	0	0	0	0	0	0	0	0	0	0	0	0	0	-0.3	0	0	0	0	0
TAOK3	12	6	1	5	0	0	0	0	-0.54	0	0	0	0	0	0	0	-0.66	0	0	0	0	0	-0.36	0	0	0	0	0	0	0	0	0	0	0	0	0	-0.57	0	0	0	0	0	0	0	0	0	0	0.69	0
TSHR	14	6	1	5	0	0	0	0	0	0	0	0	0	0	0	-0.61	0	0	0	0	0	0	0	0	0	0	0.42	0	0	-0.69	0	0	0	0	0	0	-0.54	0	0	0	0	-0.49	0	0	0	0	0	0	-0.47
UFSP1	7	6	1	5	0	0	0	-0.53	0	0	0	-0.2	0	0	-0.28	0	0	0	0	0	0	0	0.27	0	0	0	-0.27	0	0	0	0	0	0	0	0	0	0	0	0	0	0	0	0	-0.26	0	0	0	0	0
ULK3	15	6	1	5	0	0	0	-0.57	0	0	0	0	-0.26	0	-0.22	-0.6	0	0	0	0	0	0	0	0	0	0	0	0	0	0	0	0	0	0	0	0	0.29	0	0	0	0	0	0	0	0	0	0	0	0
USP5	12	6	1	5	0	0	0	0	0	-0.59	-0.35	0	-0.24	0	0	0	0	0	0	0	0	0	0	0	0	0	0	0	0	0	0	0	0	0	0	0	0	-0.27	0	0	0	0	0	0	0	0	-0.47	0.71	0
ADAM20	14	6	0	6	0	0	0	0	0	0	0	0	0	0	-0.43	-0.61	0	0	0	0	0	0	0	0	0	0	0	0	0	0	0	0	0	0	0	0	-0.56	0	-0.42	0	0	-0.49	0	0	0	0	0	0	-0.47
CAMKK1	17	6	0	6	0	0	0	-0.63	0	-0.63	0	-0.42	0	0	-0.49	0	0	0	0	0	0	0	0	0	0	0	0	0	0	0	0	0	0	0	0	0	0	0	0	0	0	0	-0.72	-0.61	0	0	0	0	0
CAMKV	3	6	0	6	-0.63	0	0	-0.61	0	0	0	0	0	0	-0.48	0	0	0	0	0	0	0	0	0	0	0	0	0	0	0	0	0	0	-0.67	0	0	0	-0.63	0	0	-0.36	0	0	0	0	0	0	0	0
CAPN3	15	6	0	6	0	0	0	0	0	0	0	0	0	0	0	-0.6	0	0	0	0	0	0	0	0	0	0	0	0	0	0	0	0	-0.36	-0.47	0	0	0	0	-0.43	0	0	0	0	0	0	0	0	0	0
CASP3	4	6	0	6	0	0	0	0	0	0	-0.57	0	0	0	0	0	0	0	0	0	0	0	0	0	0	0	0	0	0	0	-0.41	-0.31	0	-0.38	0	0	0	0	-0.43	0	0	0	0	0	0	0	0	0	0
CLK3	15	6	0	6	0	0	0	-0.57	0	0	0	0	-0.26	0	0	-0.6	0	0	0	0	0	0	0	0	0	0	0	0	0	0	0	0	0	-0.6	0	0	0	-0.27	0	0	-0.29	0	0	0	0	0	0	0	0
CTSL2	9	6	0	6	0	0	0	0	-0.31	-0.55	0	-0.37	0	0	0	0	0	0	0	0	0	0	0	0	0	-0.43	0	0	0	-0.34	0	0	0	0	0	0	-0.57	0	0	0	0	0	0	0	0	0	0	0	0
CYSLTR2	13	6	0	6	0	0	0	0	0	-0.6	-0.8	0	0	0	0	0	-0.59	0	0	0	-0.64	0	0	0	0	-0.71	0	0	0	0	0	0	0	0	0	0	0	0	0	0	0	0	0	0	0	0	0	0	0
DUSP5	10	6	0	6	0	0	0	0	0	0	-0.47	0	0	0	0	-0.6	0	-0.43	0	0	0	0	0	0	0	0	0	0	0	0	0	0	0	0	0	0	0	0	0	0	0	-0.49	0	0	0	0	0	0	-0.49
ECE2	3	6	0	6	0	0	0	-0.55	0	0	0	0	-0.26	0	0	0	0	0	0	0	0	0	0	0	0	0	0	-0.29	0	0	0	0	0	-0.3	0	0	0	-0.27	0	0	-0.33	0	0	0	0	0	0	0	0
GPR12	13	6	0	6	0	0	0	0	0	0	0	-0.35	0	0	0	0	-0.67	0	0	0	0	0	-0.36	0	0	0	0	0	0	0	0	0	0	0	0	0	-0.55	0	0	0	0	0	0	-0.49	0	0	0	0	0
GPR55	2	6	0	6	0	0	0	0	0	0	-0.33	-0.4	0	0	0	0	0	0	0	0	-0.76	0	0	0	0	0	0	0	0	0	0	-0.34	0	0	0	0	0	0	-0.43	0	0	0	-0.63	0	0	0	0	0	0
GRM2	3	6	0	6	0	0	0	0	0	0	0	0	0	0	-0.45	0	0	0	0	0	0	0	0	0	0	0	0	0	-0.28	0	0	0	-0.38	-0.55	0	0	0	-0.47	0	0	-0.32	0	0	0	0	0	0	0	0
IRAK2	3	6	0	6	0	0	0	-0.6	-0.35	0	0	0	-0.29	0	-0.43	0	0	0	0	0	0	0	0	0	0	0	0	0	0	0	0	0	0	-0.31	0	0	0	0	0	0	-0.29	0	0	0	0	0	0	0	0
LPAR6	13	6	0	6	0	0	0	0	0	-0.6	-0.8	0	0	0	0	-0.57	-0.59	0	0	0	-0.64	0	0	0	0	-0.71	0	0	0	0	0	0	0	0	0	0	0	0	0	0	0	0	0	0	0	0	0	0	0
MST1R	3	6	0	6	-0.63	0	0	-0.61	0	0	0	0	0	0	-0.48	0	0	0	0	0	0	0	0	0	0	0	0	0	0	0	0	0	0	-0.67	0	0	0	-0.63	0	0	-0.36	0	0	0	0	0	0	0	0
MTMR14	3	6	0	6	0	0	0	-0.6	-0.35	0	0	0	-0.29	0	-0.43	0	0	0	0	0	0	0	0	0	0	0	0	0	0	0	0	0	0	0	0	0	-0.47	0	0	0	-0.29	0	0	0	0	0	0	0	0
NRBP1	2	6	0	6	0	0	0	0	0	0	0	0	-0.3	0	0	0	0	0	0	0	0	0	0	0	0	0	0	0	0	0	0	0	0	0	0	0	0	-0.28	0	0	0	0	-0.6	0	0	0	0	0	0
NRD1	1	6	0	6	0	0	0	0	0	0	0	0	0	0	0	0	0	0	-0.37	0	0	0	0	0	0	0	0	0	0	0	0	-0.4	-0.39	-0.47	0	0	0	0	-0.43	0	0	0	0	0	0	0	0	0	0
OR10G3	14	6	0	6	0	0	0	0	-0.33	0	0	0	0	0	-0.43	0	0	0	0	0	0	0	-0.35	0	0	0	0	0	0	0	0	0	-0.34	0	0	0	0	0	-0.42	0	0	0	0	0	0	0	0	0	-0.42
OR5AU1	14	6	0	6	0	0	0	0	-0.33	0	0	0	0	0	-0.43	0	0	0	0	0	0	0	-0.35	0	0	0	0	0	0	0	0	0	-0.34	0	0	0	0	0	-0.42	0	0	0	0	0	0	0	0	0	-0.42
OTUD7A	15	6	0	6	0	0	0	0	0	0	0	0	0	0	0	-0.61	0	0	0	0	0	0	0	0	0	-0.23	0	0	0	0	0	0	0	-0.4	-0.51	0	0	0	-0.43	0	0	0	0	0	0	0	0	0	0
OXGR1	13	6	0	6	0	0	0	0	0	-0.74	-0.81	0	0	0	0	0	-0.59	0	0	0	-0.58	0	0	0	0	-0.8	0	0	0	0	0	0	0	0	0	0	0	0	0	0	0	0	0	0	0	0	0	0	0
PPARA	22	6	0	6	0	0	0	-0.43	0	-0.48	0	0	0	0	-0.49	0	0	0	0	0	0	0	0	0	0	0	0	0	0	0	0	0	0	0	0	0	0	0	0	0	0	0	-0.74	-0.62	0	0	0	0	0
PRKACG	9	6	0	6	0	0	0	0	0	-0.61	0	0	0	0	0	0	0	0	0	0	0	0	0	0	0	-0.44	0	0	0	-0.34	0	0	0	0	0	0	0	0	0	0	0	0	-0.59	0	0	0	0	0	0
PSMA6	14	6	0	6	0	0	0	0	-0.45	0	0	0	0	0	-0.49	0	0	0	0	0	0	0	-0.33	0	0	0	0	0	0	0	0	0	-0.37	0	0	0	0	0	-0.43	0	0	0	0	0	0	0	0	0	-0.5
RAF1	3	6	0	6	0	0	0	-0.54	-0.36	0	0	0	0	0	-0.42	0	0	0	0	0	0	0	0	0	0	0	0	0	0	0	0	0	0	-0.28	0	0	0	0	0	0	-0.3	0	0	0	0	0	0	0	0
SERPINE3	13	6	0	6	0	0	0	0	0	-0.62	-0.8	0	0	0	0	-0.57	-0.59	0	0	0	-0.64	0	0	0	0	-0.71	0	0	0	0	0	0	0	0	0	0	0	0	0	0	0	0	0	0	0	0	0	0	0
SMO	7	6	0	6	0	0	0	0	-0.46	0	0	0	0	0	0	0	-0.66	0	0	0	-0.67	0	0	0	0	0	0	0	0	0	0	0	0	0	0	0	-0.49	0	0	0	0	0	0	0	0	0	0	0	0
SPINK8	3	6	0	6	0	0	0	-0.61	-0.4	0	0	0	0	0	-0.48	0	0	0	0	0	0	0	0	0	0	0	0	0	0	0	0	0	-0.39	-0.63	0	0	0	-0.57	0	0	0	0	0	0	0	0	0	0	0
SPPL2A	15	6	0	6	0	0	0	-0.44	0	0	0	0	0	0	0	-0.6	0	0	0	0	0	0	0	0	0	0	0	0	0	0	0	0	-0.38	-0.53	0	0	0	0	-0.4	0	0	0	0	0	0	0	0	0	0
STK36	2	6	0	6	0	0	0	0	0	0	0	-0.4	0	0	0	0	0	0	0	0	0	0	0	0	0	0	0	0	0	0	0	-0.41	0	0	0	0	0	0	-0.45	0	0	0	-0.7	0	0	0	0	0	0
TPP2	13	6	0	6	0	0	0	0	0	-0.61	-0.81	0	0	0	0	0	-0.59	0	0	0	-0.58	0	0	0	0	-0.8	0	0	0	0	0	0	0	0	0	0	0	0	0	0	0	0	0	0	0	0	0	0	0
TRPM7	15	6	0	6	0	0	0	-0.44	0	0	0	0	0	0	0	-0.6	0	0	0	0	0	0	0	0	0	0	0	0	0	0	0	0	-0.38	-0.53	0	0	0	0	-0.4	0	0	0	0	0	0	0	0	0	0
UCHL3	13	6	0	6	0	0	0	0	0	-0.74	-0.81	0	0	0	0	0	-0.56	0	0	0	-0.58	0	0	0	0	-0.8	0	0	0	0	0	0	0	0	0	0	0	0	0	0	0	0	0	0	0	0	0	0	0
USP12	13	6	0	6	0	0	0	0	0	-0.57	0	-0.35	0	0	0	0	-0.67	0	0	0	0	0	-0.36	0	0	0	0	0	0	0	0	0	0	0	0	0	-0.55	0	0	0	0	0	0	-0.49	0	0	0	0	0
USP34	2	6	0	6	0	0	0	-0.42	0	0	0	0	-0.43	0	0	0	0	0	0	0	0	0	0	0	0	0	0	-0.38	0	-0.75	0	0	0	0	0	0	0	0	0	0	0	0	-0.45	0	0	0	0	0	0
USP40	2	6	0	6	0	0	0	0	0	0	-0.33	-0.35	0	0	0	0	0	0	0	0	-0.71	0	0	0	0	0	0	0	0	0	0	-0.37	0	0	0	0	0	0	-0.41	0	0	0	-0.63	0	0	0	0	0	0
USP50	15	6	0	6	0	0	0	-0.44	0	0	0	0	0	0	0	-0.6	0	0	0	0	0	0	0	0	0	0	0	0	0	0	0	0	-0.38	-0.53	0	0	0	0	-0.4	0	0	0	0	0	0	0	0	0	0
USP8	15	6	0	6	0	0	0	-0.44	0	0	0	0	0	0	0	-0.6	0	0	0	0	0	0	0	0	0	0	0	0	0	0	0	0	-0.38	-0.53	0	0	0	0	-0.4	0	0	0	0	0	0	0	0	0	0
VIPR2	7	6	0	6	0	0	0	0	-0.2	0	0	0	0	0	0	0	-0.7	0	0	0	-0.75	0	0	0	-0.25	0	0	0	0	0	0	0	0	0	0	0	0	0	0	0	0	0	0	0	0	0	0	0	0
ADAMTS9	3	5	5	0	0	0	0	0	0	0	0	0	0	0	0	0	0	0	0	0	0	0	0.31	0	0	0	0	0	0	0	0	0	0	0	0	0	0	0	0	0	0	0	0.19	0	0	0	0	0	0.36
AVPR1A	12	5	5	0	0	0	0	0	0	0	0.49	0	0	0	0	0	0	0	0	0	0	0	0	0	0	0	0	0	0	0	0	0.4	0	0.48	0	0	0	0	0	0	0	1.11	0	0	0	0	0	0.65	0
DPP10	2	5	5	0	0	0	0	0	0	0	0.41	0	0	0	0	0	0	0	0	0	0	0	0.29	0	0	0	0	0	0	0	0	0	0.25	0.32	0	0	0	0	0	0	0	0	0	0	0	0	0	0	0
EGFR	7	5	5	0	0	0.42	0	0	0	0	0	0	0.39	0	0	0	0	0	0	0	0.54	0	0	0	0	0	0	0	0	0	0	0	0	0	0	0	0	0	0	0.4	0	0	0	0	0	0	0	0	0
ERN2	16	5	5	0	0	0	0	0	0	0	0	0	0	0	0	0	0	0	0	0	0	0	0	0.81	0	0	0.62	0	0	0	0	0	0	0	0	0	0	0	0	0	0	0	0.23	0	0	0	0	0.71	1.02
GHSR	3	5	5	0	0	0	0	0	0	0	0.55	0	0	0	0.63	0	0	0	0	0	0	0	0	0	0	0	0	0	0	0	0	0	0	0	0	0	0	0	0.53	0	0	0	0	0	0	0	0	0	0.33
GPR128	3	5	5	0	0	0	0	0	0	0	0.47	0	0	0	0.62	0	0	0	0	0	0	0	0.32	0	0	0	0	0	0	0	0	0	0	0	0	0	0	0	0	0	0	0	0	0	0	0	0	0	0.35
GPR160	3	5	5	0	0	0	0	0	0	0	0.54	0	0	0	0.63	0	0	0	0	0	0	0	0	0	0	0	0	0	0	0	0	0	0	0	0	0	0	0	0.53	0	0	0	0	0	0	0	0	0	0.41
HTR1A	5	5	5	0	0	0	0	0	0	0	0	0	0	0	0	0	0	0	0	0	0	0	0	0	0	0	0.42	0	0	0	0	0	0.26	0.5	0	0	0	0	0	0	0	0	0.51	0	0	0	0	0.68	0
LXN	3	5	5	0	0	0	0	0	0	0	0.53	0	0	0	0.63	0	0	0	0	0	0	0	0	0	0	0	0	0	0	0	0	0	0	0	0	0	0	0	0	0	0	0	0	0	0.34	0	0	0	0.34
MAP3K1	5	5	5	0	0	0	0	0	0	0	0	0	0	0	0	0	0	0	0	0	0	0	0	0	0	0	0.39	0	0	0	0	0	0	0.43	0	0	0	0	0	0	0	0	0.51	0	0	0	0	0.68	0.44
MAP3K13	3	5	5	0	0	0	0	0	0	0	0.47	0	0	0	0.6	0	0	0	0	0	0	0	0	0	0	0	0	0	0	0	0	0	0	0	0	0	0	0	0.69	0	0	0	0	0	0	0	0	0	0.36
MASP1	3	5	5	0	0	0	0	0	0	0	0.53	0	0	0	0.6	0	0	0	0	0	0	0	0	0	0	0	0	0	0	0	0	0	0	0	0	0	0	0	0.69	0	0	0	0	0	0	0	0	0	0
NEK10	3	5	5	0	0	0	0	0	0	0	0	0	0	0	0	0	0	0	0	0	0	0	0.31	0	0	0	0	0	0	0	0	0	0	0	0	0	0	0	0	0.85	0	0	0	0	0	0	0	0	0.31
NMUR2	5	5	5	0	0	0	0	0	0	0	0	0	0	0	0	0	0	0	0	0	0	0	0	0	0	0	0.39	0	0	0.32	0	0	0	0.46	0	0	0	0	0	0	0	0	0.45	0	0	0	0	0.7	0
NPY6R	5	5	5	0	0	0	0	0	0	0	0	0	0	0	0	0	0	0	0	0	0	0	0	0	0	0	0.35	0	0	0	0	0	0	0.36	0	0	0	0	0	0	0	0	0.31	0	0	0	0	0.7	0.38
OR52I1	11	5	5	0	0	0	0	0	0	0	0	0.35	0	0	0	0	0	0	0	0	0	0	0	0	0	0	0	0	0	0	0	0.51	0	0	0	0	0	0.47	0	0	0	0.42	0	0	0	0	0	0.68	0
OR52I2	11	5	5	0	0	0	0	0	0	0	0	0.35	0	0	0	0	0	0	0	0	0	0	0	0	0	0	0	0	0	0	0	0.51	0	0	0	0	0	0.47	0	0	0	0.42	0	0	0	0	0	0.68	0
OR52K1	11	5	5	0	0	0	0	0	0	0	0	0.35	0	0	0	0	0	0	0	0	0	0	0	0	0	0	0	0	0	0	0	0.51	0	0	0	0	0	0.47	0	0	0	0.42	0	0	0	0	0	0.68	0
OR52K2	11	5	5	0	0	0	0	0	0	0	0	0.35	0	0	0	0	0	0	0	0	0	0	0	0	0	0	0	0	0	0	0	0.51	0	0	0	0	0	0.47	0	0	0	0.42	0	0	0	0	0	0.68	0
OR52M1	11	5	5	0	0	0	0	0	0	0	0	0.35	0	0	0	0	0	0	0	0	0	0	0	0	0	0	0	0	0	0	0	0.51	0	0	0	0	0	0.47	0	0	0	0.42	0	0	0	0	0	0.68	0
PLK1	16	5	5	0	0	0	0	0	0	0	0	0	0	0	0	0	0	0	0	0	0	0	0	0.81	0	0	0.62	0	0	0	0	0	0	0	0	0	0	0	0	0	0	0	0.23	0	0	0	0	0.71	1.02
RARB	3	5	5	0	0	0	0	0	0	0	0	0	0	0	0	0	0	0	0	0	0	0	0.31	0	0	0	0	0	0	0	0	0	0	0	0	0	0	0	0	0.85	0	0	0	0	0	0	0	0	0.35
SCRN1	7	5	5	0	0.34	0.38	0	0	0	0	0	0	0	0	0	0	0	0	0	0	0.47	0	0	0	0.44	0	0	0	0	0	0	0	0	0	0	0	0	0	0	0.51	0	0	0	0	0	0	0	0	0
ADRA1B	5	5	4	1	0	0	0	0	0	0	0	0	0	0	0	0	0	0	0	0	0	0	-0.4	0.32	0	0	0.41	0	0	0	0	0	0	0	0	0	0	0	0	0	0	0	0.45	0	0	0	0	0.7	0
CALCRL	2	5	4	1	0	0	0	0	0	0	0	0	0	0	0	0	0	0	0	0	0	0	0.31	0	0.2	0	0	0	0	0	0	0	0.28	0.36	0	0	0	0	0	0	0	0	-0.17	0	0	0	0	0	0
CDK1	10	5	4	1	0.45	0	0	0	0	0	0	0	0	0	0	0	0	0	0	0	0	0	0	0	0	0	0	0	0	0	0	0	0	0	0	0	0.4	0	0	0	0	-0.49	0	0	0.36	0	0	0	0
CSNK1A1	5	5	4	1	0	0	0	0	0	0	0	0	0	0	0	0	0	0	0	0	0	0	-0.37	0.39	0	0	0	0	0	0	0	0	0	0	0	0	0	0	0	0	0	0	0.42	0	0	0	0	0.7	0.37
CSNK1D	17	5	4	1	0	0	0	0	0	0	0.73	0	0	0	0	0	0	0	0.43	0	0	0	0	0	0	0	0	0	0	0	0	0	0	0	0.65	0	0.54	0	0	0	0	0	0	-0.7	0	0	0	0	0
CTSG	14	5	4	1	0	0	0	0	0	0	0	0	0	0	0	0.31	0	0	0	0	0	0	0	0.31	0	0	0.43	0	0	0	0	0	0	0	0	0	0	0	0	0	0	0	0	0	0	0	0	0	-0.5
DRD1	5	5	4	1	0	0	0.25	0	0	0	0	0	0	0	0	0	0	0	0	0	0	0	-0.34	0.37	0	0	0	0	0	0	0	0	0	0	0	0	0	0	0	0	0	0	0.27	0	0	0	0	0.7	0
GPR132	14	5	4	1	-0.89	0	0	0	0	0	0	0	0	0	0	0.29	0	0	0	0	0	0	0	0	0	0.45	0	0	0	0	0	1.59	0	0	0	0	0	0	0	0	0	0	0	0	0	1.04	0	0	0
GZMB	14	5	4	1	0	0	0	0	0	0	0	0	0	0	0	0.31	0	0	0	0	0	0	0	0.31	0	0	0.43	0	0	0	0	0	0	0	0	0	0	0	0	0	0	0	0	0	0	0	0	0	-0.5
GZMH	14	5	4	1	0	0	0	0	0	0	0	0	0	0	0	0.31	0	0	0	0	0	0	0	0.31	0	0	0.43	0	0	0	0	0	0	0	0	0	0	0	0	0	0	0	0	0	0	0	0	0	-0.5
ITK	5	5	4	1	0	0	0	0	0	0	0	0	0	0	0	0	0	0	0	0	0	0	-0.38	0.32	0	0	0.36	0	0	0	0	0	0	0	0	0	0	0	0	0	0	0	0.45	0	0	0	0	0.7	0
NTRK2	9	5	4	1	0	0	0	0.27	0	-0.58	0.29	0	0	0	0	0	0	0	0	0	0	0	0	0	0	0	0	0	0	0	0	0	0	0.43	0	0	0	0	0	0	0	0	0	0	0	0	0	0	0
OR10AG1	11	5	4	1	0	0	0	0	0	-0.72	0.42	0	0	0	0	0	0	0	0	0	0	0	0	0	0	0	0	0	0	0	0	0	0	0	0	0	0	0	0	0	0	0.37	0	0	0	0	0	0.68	0
OR4C11	11	5	4	1	0	0	0	0	0	-0.72	0	0.33	0	0	0	0	0	0	0	0	0	0	0	0	0	0	0	0	0	0	0	0	0	0	0	0	0	0	0	0	0	0.37	0	0	0	0	0	0.68	0
OR4C15	11	5	4	1	0	0	0	0	0	-0.72	0	0.33	0	0	0	0	0	0	0	0	0	0	0	0	0	0	0	0	0	0	0	0	0	0	0	0	0	0.42	0	0	0	0.37	0	0	0	0	0	0.68	0
OR4C16	11	5	4	1	0	0	0	0	0	-0.72	0	0.33	0	0	0	0	0	0	0	0	0	0	0	0	0	0	0	0	0	0	0	0	0	0	0	0	0	0.42	0	0	0	0.37	0	0	0	0	0	0.68	0
OR4P4	11	5	4	1	0	0	0	0	0	-0.72	0	0.33	0	0	0	0	0	0	0	0	0	0	0	0	0	0	0	0	0	0	0	0	0	0	0	0	0	0	0	0	0	0.37	0	0	0	0	0	0.68	0
OR51B5	11	5	4	1	0	0	0	0	0	-0.62	0	0	0	0	0	0	0	0	0	0	0	0	0	0	0	0	0	0	0	0	0	0.51	0	0	0	0	0	0.47	0	0	0	0.42	0	0	0	0	0	0.68	0
OR51B6	11	5	4	1	0	0	0	0	0	-0.62	0	0	0	0	0	0	0	0	0	0	0	0	0	0	0	0	0	0	0	0	0	0.51	0	0	0	0	0	0.47	0	0	0	0.42	0	0	0	0	0	0.68	0
OR51I1	11	5	4	1	0	0	0	0	0	-0.62	0	0	0	0	0	0	0	0	0	0	0	0	0	0	0	0	0	0	0	0	0	0.51	0	0	0	0	0	0.47	0	0	0	0.42	0	0	0	0	0	0.68	0
OR51I2	11	5	4	1	0	0	0	0	0	-0.62	0	0	0	0	0	0	0	0	0	0	0	0	0	0	0	0	0	0	0	0	0	0.51	0	0	0	0	0	0.47	0	0	0	0.42	0	0	0	0	0	0.68	0
OR51M1	11	5	4	1	0	0	0	0	0	-0.62	0	0	0	0	0	0	0	0	0	0	0	0	0	0	0	0	0	0	0	0	0	0.51	0	0	0	0	0	0.47	0	0	0	0.42	0	0	0	0	0	0.68	0
OR51Q1	11	5	4	1	0	0	0	0	0	-0.62	0	0	0	0	0	0	0	0	0	0	0	0	0	0	0	0	0	0	0	0	0	0.51	0	0	0	0	0	0.47	0	0	0	0.42	0	0	0	0	0	0.68	0
OR52D1	11	5	4	1	0	0	0	0	0	-0.62	0	0	0	0	0	0	0	0	0	0	0	0	0	0	0	0	0	0	0	0	0	0.51	0	0	0	0	0	0.47	0	0	0	0.42	0	0	0	0	0	0.68	0
OR52H1	11	5	4	1	0	0	0	0	0	-0.62	0	0	0	0	0	0	0	0	0	0	0	0	0	0	0	0	0	0	0	0	0	0.51	0	0	0	0	0	0.47	0	0	0	0.42	0	0	0	0	0	0.68	0
OR5D13	11	5	4	1	0	0	0	0	0	-0.72	0.42	0	0	0	0	0	0	0	0	0	0	0	0	0	0	0	0	0	0	0	0	0	0	0	0	0	0	0	0	0	0	0.37	0	0	0	0	0	0.68	0
OR5D14	11	5	4	1	0	0	0	0	0	-0.72	0.42	0	0	0	0	0	0	0	0	0	0	0	0	0	0	0	0	0	0	0	0	0	0	0	0	0	0	0	0	0	0	0.37	0	0	0	0	0	0.68	0
OR5D16	11	5	4	1	0	0	0	0	0	-0.72	0.42	0	0	0	0	0	0	0	0	0	0	0	0	0	0	0	0	0	0	0	0	0	0	0	0	0	0	0	0	0	0	0.37	0	0	0	0	0	0.68	0
OR5D18	11	5	4	1	0	0	0	0	0	-0.72	0.42	0	0	0	0	0	0	0	0	0	0	0	0	0	0	0	0	0	0	0	0	0	0	0	0	0	0	0	0	0	0	0.37	0	0	0	0	0	0.68	0
OR5F1	11	5	4	1	0	0	0	0	0	-0.72	0.42	0	0	0	0	0	0	0	0	0	0	0	0	0	0	0	0	0	0	0	0	0	0	0	0	0	0	0	0	0	0	0.37	0	0	0	0	0	0.68	0
OR5I1	11	5	4	1	0	0	0	0	0	-0.72	0.42	0	0	0	0	0	0	0	0	0	0	0	0	0	0	0	0	0	0	0	0	0	0	0	0	0	0	0	0	0	0	0.37	0	0	0	0	0	0.68	0
OR5L1	11	5	4	1	0	0	0	0	0	-0.72	0.42	0	0	0	0	0	0	0	0	0	0	0	0	0	0	0	0	0	0	0	0	0	0	0	0	0	0	0	0	0	0	0.37	0	0	0	0	0	0.68	0
OR5L2	11	5	4	1	0	0	0	0	0	-0.72	0.42	0	0	0	0	0	0	0	0	0	0	0	0	0	0	0	0	0	0	0	0	0	0	0	0	0	0	0	0	0	0	0.37	0	0	0	0	0	0.68	0
OR5W2	11	5	4	1	0	0	0	0	0	-0.72	0.42	0	0	0	0	0	0	0	0	0	0	0	0	0	0	0	0	0	0	0	0	0	0	0	0	0	0	0	0	0	0	0.37	0	0	0	0	0	0.68	0
OR7E5P	11	5	4	1	0	0	0	0	0	-0.72	0.42	0	0	0	0	0	0	0	0	0	0	0	0	0	0	0	0	0	0	0	0	0	0	0	0	0	0	0	0	0	0	0.37	0	0	0	0	0	0.68	0
SBK2	19	5	4	1	0	0	0	-0.52	0	0	0	1.03	0	0	0	0	0	0	0	0	0	0	0	0	0	0	0	0	0	0	0	0	0	0	0	0	0	0	0	0.94	0	0	0	0	0	0	0	0.67	0.25
SERPINB11	18	5	4	1	0	0	0	0	0	0	-0.49	0	0	0	1.09	0	0	0	0	0	0	0	0.37	0	0	0	0	0	0	0	0	0	0	0	0	0	0.38	0	0	0	0	0	0	0	0	0	0	0.63	0
SERPINB12	18	5	4	1	0	0	0	0	0	0	-0.49	0	0	0	1.09	0	0	0	0	0	0	0	0.37	0	0	0	0	0	0	0	0	0	0	0	0	0	0.38	0	0	0	0	0	0	0	0	0	0	0.63	0
SERPINB13	18	5	4	1	0	0	0	0	0	0	-0.49	0	0	0	1.09	0	0	0	0	0	0	0	0.37	0	0	0	0	0	0	0	0	0	0	0	0	0	0.38	0	0	0	0	0	0	0	0	0	0	0.63	0
SERPINB3	18	5	4	1	0	0	0	0	0	0	-0.49	0	0	0	1.09	0	0	0	0	0	0	0	0.37	0	0	0	0	0	0	0	0	0	0	0	0	0	0.38	0	0	0	0	0	0	0	0	0	0	0.63	0
SERPINB4	18	5	4	1	0	0	0	0	0	0	-0.49	0	0	0	1.09	0	0	0	0	0	0	0	0.37	0	0	0	0	0	0	0	0	0	0	0	0	0	0.38	0	0	0	0	0	0	0	0	0	0	0.63	0
SERPINB7	18	5	4	1	0	0	0	0	0	0	-0.49	0	0	0	1.09	0	0	0	0	0	0	0	0.37	0	0	0	0	0	0	0	0	0	0	0	0	0	0.38	0	0	0	0	0	0	0	0	0	0	0.63	0
SRC	20	5	4	1	0	0	0	1.16	0	0.63	0	0	0	0	0	0	0	0	0	0	0	0	0	0.31	0	0	0	-0.32	0	0	0	0	0	0	0	0	0	0	0	0	0	0	0	0	0	0	0	0.72	0
STK31	7	5	4	1	0	0	0	0	0	0	-0.39	0	0	0	0	0	0	0	0	0	0.49	0	0	0	0.35	0	0	0	0	0	0	0	0	0	0	0	0.41	0	0	0	0	0	0	0	0	0	0	0	0
TFPI	2	5	4	1	0	0	0	0	0	0	0	0	0	0	0	0	0	0	0	0	0	0	0.31	0	0.2	0	0	0	0	0	0	0	0.28	0.36	0	0	0	0	0	0	0	0	-0.17	0	0	0	0	0	0
TNS3	7	5	4	1	0	0.37	0	0	0	0	-0.37	0	0	0	0	0	0	0	0	0	0.52	0	0	0	0	0	0	0	0	0	0	0	0	0	0.37	0	0	0	0	0.38	0	0	0	0	0	0	0	0	0
UTS2R	17	5	4	1	0	0	0	0	0	0	0.73	0	0	0	0	0	0	0	0.43	0	0	0	0	0	0	0	0	0	0	0	0	0	0	0	0.65	0	0.54	0	0	0	0	0	0	-0.7	0	0	0	0	0
VRK2	2	5	4	1	0	0	0	0	0	0	0	0	0	0	0	0	0	0	0	0	0	0	0.31	0	0	0	0	0	0	0	0	0.27	0.27	0.39	0	0	0	0	0	0	0	0	-0.15	0	0	0	0	0	0
XRCC6BP1	12	5	4	1	0	0	0	0	0	0	0.49	0	0	0	-0.46	0	0	0	0	0	0	0	0	0	0	0	0	0	0	0	0	0	0	0	0	0	0	0	0	0	0	1.11	0	0	0	0	0	0.65	0
ACVR2A	2	5	3	2	0	0	0	0	0	0	0	0	0	0	0	0	0	0	0	0	0	0	0.32	0	0	0	0	0	0	0	0	0	0.27	0.33	0	0	-0.53	0	-0.44	0	0	0	0	0	0	0	0	0	0
ADAMTS1	21	5	3	2	0	0	0	0	0	0	0	0	0	0	-0.75	0	0	0	0	0	0	0	0	0	0	0	0	0	0	0	0	0	0.25	0	0	0	0	0	0	0	0	0	0	0	0	0	0	0	-0.5
AGBL3	7	5	3	2	0	0	0	0	0	0	0	0	0.38	0	0	0	-0.66	0	0	0	-0.67	0	0.33	0	0	0	0	0	0	0	0	0	0	0	0	0	0	0	0	0	0	0	0	0	0	0	0.29	0	0
BACE2	21	5	3	2	0	0	0.79	0	0	0	0	0	0	0	-0.81	0	0	0	0	0	0	0	0	0	0	0	0	0	0	0	0	0	0	0	0	0	0	0	0.84	0	0	0	0	0	0.53	0	0	0	-0.5
CHRM2	7	5	3	2	0	0	0	0	0	0	0	0	0.43	0	0	0	-0.66	0	0	0	-0.67	0	0.28	0	0	0	0	0	0	0	0	0.26	0	0	0	0	0	0	0	0	0	0	0	0	0	0	0	0	0
CMKLR1	12	5	3	2	0	0.25	0	0	0	0	0.61	0	0	0	0	0	0	0	0	0	0	0	-0.34	0	0	0	0	0	0	0	0	0	0	0	0	0	0	0	0	0	0	0	0	0	0	0	0	0.69	0
DCD	12	5	3	2	0	0	0	0	0	0	0.44	0	0	0	0	0	0	0	0	0	0	0	-0.39	0	0	0	0	0	0	0	0	0	0	0	0.24	0	0	0	0	0	0	-0.49	0	0	0	0	0	0.69	0
DYRK4	12	5	3	2	0	0	0	0	0	-0.55	0	0	0	0	0	0	0	0	0	0	0	0	0	0	0	0	0	0	0	0	0	0.33	0	0.43	0	0	-0.52	0	0	0	0	0	0	0	0	0	0	0.71	0
EIF3F	11	5	3	2	0	0	0	0	0	0	0	0	0	0	-0.4	0	0	0	0	0	0	0	0	0	0	0	0	0	0	0	0	0.51	0	0	0	0	0	0	-0.43	0	0	0.44	0	0	0	0	0	0.68	0
GPR22	7	5	3	2	0	0	0	0	0	0	0	0	0.35	0	0	0	-0.58	0	0	0	-0.6	0	0.3	0	0	0	0	0	0	0	0	0	0	0	0	0	0	0	0	0.84	0	0	0	0	0	0	0	0	0
GPR85	7	5	3	2	0	0	0	0	0	0	0	0	0.43	0	0	0	-0.58	0	0	0	-0.6	0	0.3	0	0	0	0	0	0	0	0	0	0	0	0	0	0	0	0	0	0	0	0	0	0	0	0.32	0	0
HTRA3	4	5	3	2	0	0	0	-0.52	0	0	0.75	0	0	0	0	0	0	0	0	0	0	0	0	0.31	0	0	0	0	0	0	0	0	0	0	0	0	0	0	0	0	0	0	0	-0.26	0	0	0	0	0.54
JAK2	9	5	3	2	0	0	0	0.41	0	-0.61	0	0	0	0	0	0	0	0	0	0	0	0	0	0	0	0	0	0	0	0	0	0	0	0.45	0	0	0.42	0	0	0	0	0	0	0	0	0	0	0	0
MAP3K11	11	5	3	2	0	0	0	0	0	-0.57	0	0	0	0	0	0	0	0	0	0	0	0	0.22	0	0	0	0	0	0	0	0	0.35	0	0	0.14	0	0	0	0	0	0	0	0	0	0	0	0	0	0
MAP4K5	14	5	3	2	0	0	0	0	0	0	0	0	0	0	0	0	0	0	0	0	0	0	0	0	0	0	0.36	0	0	0	0	1.14	0	0	0	0	-0.55	0	0	0	0	0	0	0	0	0	0	0	-0.48
OR10AD1	12	5	3	2	0	0	0	0	0	0	0.47	0	0	0	0	0	0	0	0	0	0	0	-0.36	0	0	0	0	0	0	0	0	0	0	0	0	0	0	0	0	0	0	0.47	0	0	0	0	0	0.69	0
OR1F2P	16	5	3	2	0	0	0	0	0	0	-0.19	0	0	0	0	0	0	0	0	0	0	0	0	0.82	0	0	0	0	0	0	0	0	0	0	0	0	0	0	0	0	0	0	0	0	0	0	0	0.7	1.17
OR4A5	11	5	3	2	0	0	0	0	0	-0.67	0	0.3	0	0	0	0	-0.54	0	0	0	0	0	0	0	0	0	0	0	0	0	0	0	0	0	0	0	0	0.36	0	0	0	0	0	0	0	0	0	0.75	0
OR4C12	11	5	3	2	0	0	0	0	0	-0.67	0	0	0	0	0	0	0	0	0	0	0	0	-0.38	0	0	0	0	0	0	0	0	0	0	0	0	0	0	0	0	0	0	0.36	0	0	0	0	0	0.73	0
OR4C13	11	5	3	2	0	0	0	0	0	-0.67	0	0	0	0	0	0	0	0	0	0	0	0	-0.38	0	0	0	0	0	0	0	0	0	0	0	0	0	0	0	0	0	0	0.36	0	0	0	0	0	0.73	0
OR4C46	11	5	3	2	0	0	0	0	0	-0.67	0	0.3	0	0	0	0	-0.54	0	0	0	0	0	0	0	0	0	0	0	0	0	0	0	0	0	0	0	0	0.36	0	0	0	0	0	0	0	0	0	0.75	0
OR56B4	11	5	3	2	0	0	0	0	0	-0.62	0	0	0	0	0	0	0	0	0	0	0	0	0	0	0	0	0	0	0	0	0	0.51	0	0	0	0	0	0.47	-0.43	0	0	0	0	0	0	0	0	0.68	0
OR6C68	12	5	3	2	0	0	0	0	0	0	0	0	0	0	-0.47	0	0	0	0	0	0	0	0	0	0	0	0	0	0	0	0	0.44	0	0	0	0	0	0	0	0	0	-0.49	0	0	0	0	0	0.69	0
PRKCH	14	5	3	2	0	0.24	0	0	0	0	0	0	0	0	0	0	0	0	0	0	0	0	0	0	0	0	0.4	0	0	0	0	0	0	0	0	0	-0.53	0	0	0	0	0	0	0	0	0	0	0	-0.48
SENP1	12	5	3	2	0	0	0	0	0	0	0.47	0	0	0	0	0	0	0	0	0	0	0	-0.36	0	0	0	0	0	0	0	0	0	0	0	0	0	0	0	0	0	0	0.47	0	0	0	0	0	0.69	0
TAS2R16	7	5	3	2	0	0	0	0	0	0	0	0	0.42	0	0	0	-0.57	0	0	0	-0.6	0	0.28	0	0	0	0	0	0	0	0	0	0	0	0	0	0	0	0	0	0	0	0	0	0	0	0.43	0	0
TNK2	3	5	3	2	0	0	0	-0.54	0	0	0	0	0	0	0	0	0	0	0	0	0	0	0	0	0	0	0	-0.34	0	0	0	0	0	0	0	0	0	0	0.51	0	0	0	0	0	0.43	0	0	0	0.51
VDR	12	5	3	2	0	0	0	0	0	0	0.47	0	0	0	0	0	0	0	0	0	0	0	-0.36	0	0	0	0	0	0	0	0	0	0	0	0	0	0	0	0	0	0	0.47	0	0	0	0	0	0.69	0
BRD2	6	5	2	3	0.19	0	0	0	0	0	0	0	0	0	0	0	-0.59	0	0	0	0	0	-0.31	0.35	0	0	0	0	0	0	0	0	0	0	0	0	0	0	0	0	0	-0.48	0	0	0	0	0	0	0
CTSD	11	5	2	3	0	0	0	-0.58	0	-0.51	0	0	0	0	0	0	0	0	0	0	0	0	0	0	0	0	0	0	0	0	0	0.4	0	0	0	0	0	0	0	0.46	0	0	0	-0.19	0	0	0	0	0
DUSP8	11	5	2	3	0	0	0	-0.58	0	-0.51	0	0	0	0	0	0	0	0	0	0	0	0	0	0	0	0	0	0	0	0	0	0.4	0	0	0	0	0	0	0	0.46	0	0	0	-0.19	0	0	0	0	0
GPR133	12	5	2	3	0	0	0	0	-0.29	0	0	0	0	0	0	0	0	0	0	0	0	0	-0.39	0	0	0	0	0	0	0	0	0	0	0	0.15	0	0	0	0	0	0	0	0	0	0	0	0	0.66	0
LMTK3	19	5	2	3	0	0	0	-0.54	0	0	0	0	0	0	0	0	0	0	0	0	0	0	0	0	0	0	0	0	0	0	0	0	0	0	0	0	0	0	0	0	0	0	0	-0.24	0	0	0	0.68	0.24
MAP2K2	19	5	2	3	0	0	-0.22	-0.55	0	0	0	0	0	0	0	0	0	0	0	0	0	0	0	0	0	0	0	0	0	0	0	0	0	0	0	0	0	0	0	0	0	0	0	-0.28	0	0	0	0.63	0.22
MAPKAPK3	3	5	2	3	-0.75	0	0	0	0	0	0	0	0	0	-0.48	0	0	0	0	0	0	0	0.24	0	0	0	0	0	0	0	0	0	0	-0.42	0	0	0	0	0	0	0	0	0	0	0	0	0	0	0
MET	7	5	2	3	0	0	0	0	0	0	0	0	0.43	0	0	0	-0.55	0	0	0	-0.6	0	0.3	0	0	0	0	0	0	0	0	0	0	0	0	0	-0.51	0	0	0	0	0	0	0	0	0	0	0	0
MRGPRE	11	5	2	3	0	0	0	-0.47	0	-0.4	0	0	0	0	-0.46	0	0	0	0	0	0	0	0	0	0	0	0	0	0	0	0	0.5	0	0	0	0	0	0	0	0.51	0	0	0	0	0	0	0	0	0
MRGPRG	11	5	2	3	0	0	0	-0.47	0	-0.4	0	0	0	0	-0.46	0	0	0	0	0	0	0	0	0	0	0	0	0	0	0	0	0.5	0	0	0	0	0	0	0	0.51	0	0	0	0	0	0	0	0	0
NAPSA	19	5	2	3	0	0	0	-0.51	0	0	0	0	0	0	0	0	0	0	0	0	0	0	0	0	0	0	0	0	0	0	0	0	0	0	0	0	0	0	0	0.8	0	0	0	-0.27	0	0	0	0.69	0
NAPSB	19	5	2	3	0	0	0	-0.51	0	0	0	0	0	0	0	0	0	0	0	0	0	0	0	0	0	0	0	0	0	0	0	0	0	0	0	0	0	0	0	0.8	0	0	0	-0.27	0	0	0	0.69	0
NR4A3	9	5	2	3	0	0	0	0	0	-0.66	0	0	0	0	0	0	0	0	0	0	0	0	0	0	0	-0.51	0	0	0	0	0	0	0	0.41	0	0	0	0	0	0	0	0	0	0	0	0	0	0	0
OR10A6	11	5	2	3	0	0	0	0	0	-0.68	0	0	0	0	-0.4	0	0	0	0	0	0	0	0	0	0	0	0	0	0	0	0	0.51	0	0	0	0	0	0	-0.43	0	0	0	0	0	0	0	0	0.68	0
OR2A12	7	5	2	3	0	0	0	0	0	0	0	0	0.4	0	0	0	-0.58	0	0	0	-0.57	0	0.33	0	0	0	0	0	0	0	0	0	0	0	0	0	0	0	0	0	0	0	0	0	0	0	0	0	0
OR2A14	7	5	2	3	0	0	0	0	0	0	0	0	0.4	0	0	0	-0.58	0	0	0	-0.57	0	0.33	0	0	0	0	0	0	0	0	0	0	0	0	0	0	0	0	0	0	0	0	0	0	0	0	0	0
OR2A2	7	5	2	3	0	0	0	0	0	0	0	0	0.4	0	0	0	-0.58	0	0	0	-0.57	0	0.33	0	0	0	0	0	0	0	0	0	0	0	0	0	0	0	0	0	0	0	0	0	0	0	0	0	0
OR2A25	7	5	2	3	0	0	0	0	0	0	0	0	0.4	0	0	0	-0.58	0	0	0	-0.57	0	0.33	0	0	0	0	0	0	0	0	0	0	0	0	0	0	0	0	0	0	0	0	0	0	0	0	0	0
OR2A5	7	5	2	3	0	0	0	0	0	0	0	0	0.4	0	0	0	-0.58	0	0	0	-0.57	0	0.33	0	0	0	0	0	0	0	0	0	0	0	0	0	0	0	0	0	0	0	0	0	0	0	0	0	0
OR2F1	7	5	2	3	0	0	0	0	0	0	0	0	0.4	0	0	0	-0.58	0	0	0	-0.57	0	0.33	0	0	0	0	0	0	0	0	0	0	0	0	0	0	0	0	0	0	0	0	0	0	0	0	0	0
OR2F2	7	5	2	3	0	0	0	0	0	0	0	0	0.4	0	0	0	-0.58	0	0	0	-0.57	0	0.33	0	0	0	0	0	0	0	0	0	0	0	0	0	0	0	0	0	0	0	0	0	0	0	0	0	0
OR5A1	11	5	2	3	0	0	0	0	0	-0.62	0.47	0	0	0	0	0	-0.63	0	0	0	0	0	0	0	0	0	0	0	0	0	0	0	0	0	0	0	0	0	0	0	0	-0.49	0	0	0	0	0	0.68	0
OR5E1P	11	5	2	3	0	0	0	0	0	-0.68	0	0	0	0	-0.4	0	0	0	0	0	0	0	0	0	0	0	0	0	0	0	0	0.51	0	0	0	0	0	0	-0.43	0	0	0	0	0	0	0	0	0.68	0
OR5P2	11	5	2	3	0	0	0	0	0	-0.68	0	0	0	0	-0.4	0	0	0	0	0	0	0	0	0	0	0	0	0	0	0	0	0.51	0	0	0	0	0	0	-0.43	0	0	0	0	0	0	0	0	0.68	0
OR5P3	11	5	2	3	0	0	0	0	0	-0.68	0	0	0	0	-0.4	0	0	0	0	0	0	0	0	0	0	0	0	0	0	0	0	0.51	0	0	0	0	0	0	-0.43	0	0	0	0	0	0	0	0	0.68	0
OR6B1	7	5	2	3	0	0	0	0	0	0	0	0	0.4	0	0	0	-0.58	0	0	0	-0.57	0	0.33	0	0	0	0	0	0	0	0	0	0	0	0	0	0	0	0	0	0	0	0	0	0	0	0	0	0
PCSK5	9	5	2	3	0	0	0	0	0.39	-0.61	0	0	0	0	0	0	0	0	0	0	0	0	0	0	0	-0.53	0	0	0	0	0	0	0	0.42	0	0	0	0	0	0	0	0	0	0	0	0	0	0	0
PRKCQ	10	5	2	3	0	0	0	0.66	0	0	0	0	0	0	0	-0.6	0	0	0	0	0	0	0	0	0	0	0	0	0	0	0	0	0	0	0	0	0	-0.5	0.86	0	0	0	0	0	0	0	0	0	-0.47
SEC11C	18	5	2	3	0	0	0	0	0	0	-0.49	0	0	0	1.05	0	0	0	0	0	0	0	0	0	0	0	0	0	0	0	0	0	0	0	0	0	0	0	-0.44	0	0	0	0	-0.51	0	0	0	0.63	0
TLL2	10	5	2	3	0	0	0	0	0	0	-0.52	0	0	0	0	0	0	0	0	0	0	0	0	0	0	0.7	0	0	0	0	0	0	0	0	0	0	0	0	0	0	0	-0.49	0	0	0.42	0	0	0	-0.44
TMPRSS12	12	5	2	3	0	0	0	0	0	0	0	0	0	0	0	0	0	0	0	0	0	0	-0.35	0	0	0	0	0	0	0	0	0	0	0	0.22	0	0	0	0	0	0	-0.49	0	0	0	0	0	0.69	0
TRPM6	9	5	2	3	0	0	0	0	0.39	-0.61	0	0	0	0	0	0	0	0	0	0	0	0	0	0	0	-0.53	0	0	0	0	0	0	0	0.57	0	0	0	0	0	0	0	0	0	0	0	0	0	0	0
ADAMTS13	9	5	1	4	-0.68	0	0	0	0	-0.45	0	0	0	0	0	0	0	0	0	0	0	0	0	0	0	0	0	0	0	0	0	0	0	0	0	0	0	0	0.25	0	0	0	-0.8	0	0	0	0	0	0
ADRB1	10	5	1	4	0	0	0	0	0	0	-0.47	0	0	0	0	-0.6	0	0	0	0	0	0	0	0	0	0	0	0	0	0	0	0	0	0	0	0	0	0	0	0	0	-0.49	0	0	0.45	0	0	0	-0.49
BAP1	3	5	1	4	-0.69	0	0	-0.55	0	0	0	0	0	0	-0.45	0	0	0	0	0	0	0	0	0	0	0	0	0	0	0	0	0	0	0	0	0	0	0	0	0	-0.38	0	0	0	0	0	0	0	0.6
BMPR1A	10	5	1	4	0	0	0	0	0	0	0	0	0	0	0	-0.59	0	0	0	0	0	0	0	0	0	0	0	0	0	-0.35	0	0	0	0	0	0	0	0	0	0	0	-0.5	0	0	0	0	0	0	-0.51
BRD3	9	5	1	4	0	0	0	0	0	-0.45	0	0	0	0	0	0	0	0	0	0	0	0	0	0	0	0	0	0	0	0	0	0	0	0	0	0	0	0	0.25	0	0	0	-0.8	-0.24	0	0	0	0	0
BRD4	19	5	1	4	0	0	0	-0.48	0	0	0	-0.4	0	0	0	0	0	0	0	0	0	0	0	0	0	0	-0.23	0	0	0	0	0	0	0	0	0	0	0	0	0	0	0	0	0	0	0	-0.33	0.68	0
C1S	12	5	1	4	0	0	0	0	0	-0.59	-0.35	0	0	0	0	0	0	0	0	0	0	0	0	0	0	0	0	0	0	0	0	0	0	0	0	0	-0.57	0	0	0	0	0	0	0	0	0	-0.47	0.71	0
C2	6	5	1	4	0	0	0	0	0	0	0	-0.3	0	0	0	0	0	0	0	0	0	0	0	0.3	0	0	0	0	0	0	0	0	0	0	0	0	0	0	-0.49	0	0	-0.49	0	0	0	0	-0.48	0	0
C3AR1	12	5	1	4	0	0	0	0	0	-0.59	-0.43	0	0	0	0	0	0	0	0	0	0	0	0	0	0	0	0	0	0	0	0	0	0	0	0	0	-0.57	0	0	0	0	0	0	0	0	0	0	0.71	0
CCBP2	3	5	1	4	0	0	0	0	0	0	0	0	0	0	-0.41	0	0	0	0	0	0	0	0	0	0	0	0	0	0	0	0	0	-0.31	-0.38	0	0	0	-0.42	0	0	0	0	0	0	0	0	0	0	0.42
CCR7	17	5	1	4	0	0	0	0	0	0	0	0	0	0	0	0	0	0	0	0	0	0	0	0	0	0	0	0	0	0	0	0	0	0	0	0	0	0	0	0	0	0	0	-0.63	0	0	-0.52	0.72	0
CFB	6	5	1	4	0	0	0	0	0	0	0	-0.3	0	0	0	0	0	0	0	0	0	0	0	0.3	0	0	0	0	0	0	0	0	0	0	0	0	0	0	-0.49	0	0	-0.49	0	0	0	0	-0.48	0	0
CNDP1	18	5	1	4	0	0	0	0	0	0	0	0	0	0	-0.39	0	0	0	0	0	0	0	0	0	0	0	0	0	0	-0.33	0	0	0	0	0	0	0	0	-0.43	0	0	0	0	-0.5	0	0	0	0.63	0
CNDP2	18	5	1	4	0	0	0	0	0	0	0	0	0	0	-0.39	0	0	0	0	0	0	0	0	0	0	0	0	0	0	-0.33	0	0	0	0	0	0	0	0	-0.43	0	0	0	0	-0.5	0	0	0	0.63	0
CTSH	15	5	1	4	-0.46	0	0	-0.62	0	0	0	0	0	0	0	-0.6	0	0	0	0	0	0	0	0	0	0	0	0	0	0	0	0	0	-0.57	0	0	0	0	1.23	0	0	0	0	0	0	0	0	0	0
DUSP16	12	5	1	4	0	0	0	0	0	-0.6	-0.34	0	0	0	0	0	0	0	0	0	0	0	0	0	0	0	0	0	0	0	0	0	0	0	0	0	-0.57	0	0	0	0	0	0	0	0	0	0	0.67	0
ESRRA	11	5	1	4	0	0	0	0	0	-0.57	0	0	0	0	0	0	0	0	0	0	0	0	0	0	0	0	0	0	0	0	0	0	0	0	0	0	0	0	0	0	0	0	-0.79	-0.28	0	0	0	0	0.29
FZD10	12	5	1	4	0	0	0	0	0	0	0	0	0	0	0	0	0	0	0	0	0	0	-0.39	0	0	0	0	0	0	0	0	0	0	0	0	0	0	0	0	0	0	0	0	-0.54	0	0	0	0.66	0
GPR19	12	5	1	4	0	0	0	0	0	-0.6	-0.34	0	0	0	0	0	0	0	0	0	0	0	0	0	0	0	0	0	0	0	0	0	0	0	0	0	-0.57	0	0	0	0	0	0	0	0	0	0	0.67	0
GPRC5A	12	5	1	4	0	0	0	0	0	-0.6	-0.34	0	0	0	0	0	0	0	0	0	0	0	0	0	0	0	0	0	0	0	0	0	0	0	0	0	-0.57	0	0	0	0	0	0	0	0	0	0	0.67	0
GPRC5D	12	5	1	4	0	0	0	0	0	-0.6	-0.34	0	0	0	0	0	0	0	0	0	0	0	0	0	0	0	0	0	0	0	0	0	0	0	0	0	-0.57	0	0	0	0	0	0	0	0	0	0	0.67	0
LPHN1	19	5	1	4	0	0	0	-0.52	0	0	0	0	0	0	0	0	0	0	0	0	0	0	0	0	0	0	0	0	0	0	0	0	0	0	-0.38	0	0	0	0	0	0	0	0	-0.27	0	0	0	0	0.21
MAPK6	15	5	1	4	0	0	0	0	0	0	0	0	0	0	0	-0.6	0	0	0	0	0	0	0	0	0	0	0	0	0	0	0	0	-0.38	-0.54	0	0	0	0	1.28	0	0	0	0	0	0	0	0	0	0
MEP1B	18	5	1	4	0	0	0	0	0	0	-0.48	0	0	0	-0.43	0	0	0	0	0	0	0	0	0	0	0	0	0	0	0	0	0	0	0	0	0	0	0	-0.43	0	0	0	0	-0.47	0	0	0	0.63	0
MYLK4	6	5	1	4	0	0	0	0	0	0	0	0	0	0	0	0	0	0	0	0	0	0	-0.37	0.32	0	-0.41	0	0	0	0	0	0	0	0	0	0	0	0	0	0	0	-0.49	0	0	0	0	0	0	0
OR10V1	11	5	1	4	0	0	0	0	0	-0.62	0	0	0	0	0	0	-0.63	0	0	0	0	0	0	0	0	0	0	0	0	0	0	0	0	0	0	0	0	0	0	0	0	-0.49	0	0	0	0	0	0.68	0
OR2AE1	7	5	1	4	0	0.42	0	0	0	0	0	0	0	0	0	0	-0.73	0	0	0	-0.78	0	0	0	0	0	0	0	0	0	0	0	0	0	0	0	0	0	0	0	0	0	0	0	0	0	0	0	0
OR4D10	11	5	1	4	0	0	0	0	0	-0.62	0	0	0	0	0	0	-0.63	0	0	0	0	0	0	0	0	0	0	0	0	0	0	0	0	0	0	0	0	0	0	0	0	-0.49	0	0	0	0	0	0.68	0
OR4D11	11	5	1	4	0	0	0	0	0	-0.62	0	0	0	0	0	0	-0.63	0	0	0	0	0	0	0	0	0	0	0	0	0	0	0	0	0	0	0	0	0	0	0	0	-0.49	0	0	0	0	0	0.68	0
OR4D6	11	5	1	4	0	0	0	0	0	-0.62	0	0	0	0	0	0	-0.63	0	0	0	0	0	0	0	0	0	0	0	0	0	0	0	0	0	0	0	0	0	0	0	0	-0.49	0	0	0	0	0	0.68	0
OR4D9	11	5	1	4	0	0	0	0	0	-0.62	0	0	0	0	0	0	-0.63	0	0	0	0	0	0	0	0	0	0	0	0	0	0	0	0	0	0	0	0	0	0	0	0	-0.49	0	0	0	0	0	0.68	0
PRPF4B	6	5	1	4	0	0	0	0	0	0	0	0	0	0	0	0	0	0	0	0	0	0	-0.37	0.32	0	-0.41	0	0	0	0	0	0	0	0	0	0	0	0	0	0	0	-0.49	0	0	0	0	0	0	0
PSMB1	6	5	1	4	0	0	0	0	0	0	0	0	0	0	0	-0.56	-0.6	0	0	0	0	0	0	0.37	0	0	0	0	0	0	0	0	0	0	0	0	0	0	0	0	0	-0.49	0	0	0	0	0	0	0
PTPN6	12	5	1	4	0	0	0	0	0	-0.59	-0.35	0	-0.24	0	0	0	0	0	0	0	0	0	0	0	0	0	0	0	0	0	0	0	0	0	0	0	0	0	0	0	0	0	0	0	0	0	-0.47	0.71	0
ROCK1	18	5	1	4	0	0	0	0	0	0	0	0	0	0	-0.44	0	0	0	0	0	0	0	0	0	0	0	0	0	0	0	0	-0.39	0	0	0	0	0	0	-0.42	0	0	0	0	-0.49	0	0	0	0.63	0
RPS6KA4	11	5	1	4	0	0	0	0	0	-0.57	0	0	0	0	0	0	0	0	0	0	0	0	0	0	0	0	0	0	0	0	0	0	0	0	0	0	0	0	0	0	0	0	-0.79	-0.28	0	0	0	0	0.29
TEK	9	5	1	4	0	0	0	-0.48	0	-0.66	0	0	0	0	0	0	0	0	0	0	0	0	0	0	0	0	0	0	0	0	0	0	0	0.56	0	0	0	0	0	0	0	0	0	0	0	0	0	0	0
TNS4	17	5	1	4	0	0	0	0	0	0	0	0	0	0	0	0	0	0	0	0	0	0	0	0	0	0	0	0	0	0	0	0	0	0	0	0	0	0	0	0	0	0	0	-0.63	0	0	-0.52	0.72	0
UFSP2	4	5	1	4	0	0	0	0	0	0	-0.57	0	0	0	0	0	0	0	0	0	0	0	0	0	0	0	0	0	0	0	-0.41	0	0	0	0	0	0	0	-0.43	0	0	0	0	0	0	0	0	0	0.38
CAMK1	3	5	0	5	0	0	0	-0.6	-0.35	0	0	0	-0.29	0	-0.43	0	0	0	0	0	0	0	0	0	0	0	0	0	0	0	0	0	0	0	0	0	0	0	0	0	-0.29	0	0	0	0	0	0	0	0
CHRM5	15	5	0	5	0	0	0	0	0	0	0	0	0	0	0	-0.6	0	0	0	0	0	0	0	0	0	0	0	0	0	0	0	0	-0.38	-0.47	-0.51	0	0	0	0	0	0	0	0	0	0	0	0	0	0
CPB2	13	5	0	5	0	0	0	0	0	-0.62	-0.8	0	0	0	0	0	-0.59	0	0	0	-0.64	0	0	0	0	0	0	0	0	0	0	0	0	0	0	0	0	0	0	0	0	0	0	0	0	0	0	0	0
DNPEP	2	5	0	5	0	0	0	0	0	0	0	-0.4	0	0	0	0	0	0	0	0	0	0	0	0	0	0	0	0	0	0	0	0	0	0	0	0	0	0	-0.45	0	0	0	-0.7	0	0	0	-0.36	0	0
GGT1	22	5	0	5	0	0	0	0	0	-0.52	0	0	0	0	-0.47	0	0	0	0	0	0	0	0	0	0	0	0	0	0	0	0	0	0	0	0	0	0	0	0	0	0	0	-0.68	-0.58	0	0	0	0	0
GGT5	22	5	0	5	0	0	0	0	0	-0.52	0	0	0	0	-0.47	0	0	0	0	0	0	0	0	0	0	0	0	0	0	0	0	0	0	0	0	0	0	0	0	0	0	0	-0.68	-0.58	0	0	0	0	0
GPR144	9	5	0	5	-0.37	0	0	0	0	-0.62	0	-0.31	0	0	0	0	0	0	0	0	0	0	0	0	0	0	0	0	0	0	0	0	0	0	0	0	0	0	0	0	0	0	-0.61	0	0	0	0	0	0
HTR2A	13	5	0	5	0	0	0	0	0	-0.6	-0.8	0	0	0	0	0	-0.59	0	0	0	-0.64	0	0	0	0	0	0	0	0	0	0	0	0	0	0	0	0	0	0	0	0	0	0	0	0	0	0	0	0
HTR2B	2	5	0	5	0	0	0	0	0	0	0	-0.4	0	0	0	0	0	0	0	0	-0.76	0	0	0	0	0	0	0	0	0	0	-0.34	0	0	0	0	0	0	-0.43	0	0	0	-0.63	0	0	0	0	0	0
LAP3	4	5	0	5	0	0	0	0	0	0	0	0	0	0	0	0	0	0	0	0	0	0	-0.58	0	0	0	0	0	0	0	0	-0.35	0	-0.49	0	0	0	0	-0.43	0	0	0	0	0	0	0	0	0	0
LCN1	9	5	0	5	0	0	0	0	0	-0.49	0	-0.33	0	0	0	0	0	0	0	0	0	0	0	0	0	0	-0.17	0	0	0	0	0	0	0	0	0	0	0	0	0	0	0	-0.8	-0.22	0	0	0	0	0
NR5A1	9	5	0	5	-0.37	0	0	0	0	-0.62	0	-0.31	0	0	0	0	0	0	0	0	0	0	0	0	0	0	0	0	0	0	0	0	0	0	0	0	0	0	0	0	0	0	-0.61	0	0	0	0	0	0
OPN4	10	5	0	5	0	0	0	0	0	0	0	0	0	0	0	-0.59	0	0	0	0	0	0	0	0	0	0	0	0	0	-0.35	0	0	0	0	0	0	0	0	-0.28	0	0	-0.5	0	0	0	0	0	0	-0.51
OR11H4	14	5	0	5	0	0	0	0	0	0	0	0	0	0	-0.43	0	0	0	0	0	0	0	-0.35	0	0	0	0	0	0	0	0	0	-0.34	0	0	0	0	0	-0.42	0	0	0	0	0	0	0	0	0	-0.42
OR11H6	14	5	0	5	0	0	0	0	0	0	0	0	0	0	-0.43	0	0	0	0	0	0	0	-0.35	0	0	0	0	0	0	0	0	0	-0.34	0	0	0	0	0	-0.42	0	0	0	0	0	0	0	0	0	-0.42
OR6B2	2	5	0	5	0	0	0	0	0	0	-0.26	-0.39	0	0	0	0	0	0	0	0	-0.72	0	0	0	0	0	0	0	0	0	0	0	0	0	0	0	0	0	-0.44	0	0	0	-0.69	0	0	0	0	0	0
OR6B3	2	5	0	5	0	0	0	0	0	0	-0.26	-0.39	0	0	0	0	0	0	0	0	-0.72	0	0	0	0	0	0	0	0	0	0	0	0	0	0	0	0	0	-0.44	0	0	0	-0.69	0	0	0	0	0	0
PAK6	15	5	0	5	0	0	0	0	0	0	0	0	0	0	0	-0.6	0	0	0	0	0	0	0	0	0	0	0	0	0	0	0	0	0	-0.58	0	0	0	0	-0.48	0	-0.35	0	0	0	0	0	0	0	0
PASK	2	5	0	5	0	0	0	0	0	0	-0.35	-0.49	0	0	0	0	0	0	0	0	-0.8	0	0	0	0	0	0	0	0	0	0	0	0	0	0	0	0	0	-0.43	0	0	0	-0.69	0	0	0	0	0	0
PRSS42	3	5	0	5	0	0	0	-0.61	0	0	0	0	0	0	-0.48	0	0	0	0	0	0	0	0	0	0	0	0	0	0	0	0	0	-0.34	-0.42	0	0	0	-0.47	0	0	0	0	0	0	0	0	0	0	0
PRSS45	3	5	0	5	0	0	0	-0.61	0	0	0	0	0	0	-0.48	0	0	0	0	0	0	0	0	0	0	0	0	0	0	0	0	0	-0.34	-0.42	0	0	0	-0.47	0	0	0	0	0	0	0	0	0	0	0
PRSS50	3	5	0	5	0	0	0	-0.61	0	0	0	0	0	0	-0.48	0	0	0	0	0	0	0	0	0	0	0	0	0	0	0	0	0	-0.34	-0.42	0	0	0	-0.47	0	0	0	0	0	0	0	0	0	0	0
PSMB7	9	5	0	5	-0.37	0	0	0	0	-0.62	0	-0.31	0	0	0	0	0	0	0	0	0	0	0	0	0	0	0	0	0	0	0	0	0	0	0	0	0	0	0	0	0	0	-0.61	0	0	0	0	0	0
PTPN21	14	5	0	5	0	0	0	0	0	0	0	0	0	0	0	-0.61	0	0	0	0	0	0	0	0	0	0	0	0	0	-0.69	0	0	0	0	0	0	-0.56	0	0	0	0	-0.49	0	0	0	0	0	0	-0.47
PTPRN	2	5	0	5	0	0	0	0	0	0	0	-0.4	0	0	0	0	0	0	0	0	0	0	0	0	0	0	0	0	0	0	0	0	0	0	0	0	0	0	-0.45	0	0	0	-0.7	0	0	0	-0.36	0	0
STK16	2	5	0	5	0	0	0	0	0	0	0	-0.4	0	0	0	0	0	0	0	0	0	0	0	0	0	0	0	0	0	0	0	0	0	0	0	0	0	0	-0.45	0	0	0	-0.7	0	0	0	-0.36	0	0
STK25	2	5	0	5	0	0	0	0	0	0	-0.35	-0.49	0	0	0	0	0	0	0	0	-0.8	0	0	0	0	0	0	0	0	0	0	0	0	0	0	0	0	0	-0.43	0	0	0	-0.69	0	0	0	0	0	0
USP37	2	5	0	5	0	0	0	0	0	0	0	-0.4	0	0	0	0	0	0	0	0	0	0	0	0	0	0	0	0	0	0	0	-0.41	0	0	0	0	0	0	-0.45	0	0	0	-0.7	0	0	0	0	0	0
USP39	2	5	0	5	0	0	0	0	0	0	0	0	-0.29	0	0	0	0	0	0	0	0	0	0	0	0	0	0	-0.27	0	0	0	0	0	0	0	0	0	-0.26	0	0	0	0	0	0	0	0	0	0	0
XPNPEP1	10	5	0	5	0	0	0	0	0	0	-0.47	0	0	0	0	-0.6	0	-0.43	0	0	0	0	0	0	0	0	0	0	0	0	0	0	0	0	0	0	0	0	0	0	0	-0.49	0	0	0	0	0	0	-0.49
ADAMTS6	5	4	4	0	0	0	0	0	0	0	0	0	0	0	0	0	0	0	0	0	0	0	0	0	0	0	0.42	0	0	0	0	0	0	0.43	0	0	0	0	0	0	0	0	0.51	0	0	0	0	0.68	0
CPN2	3	4	4	0	0	0	0	0	0	0	0.53	0	0	0	0.6	0	0	0	0	0	0	0	0	0	0	0	0	0	0	0	0	0	0	0	0.19	0	0	0	0.69	0	0	0	0	0	0	0	0	0	0
DPP4	2	4	4	0	0	0	0	0	0	0	0.25	0	0	0	0	0	0	0	0	0	0	0	0.31	0	0	0	0	0	0	0	0	0	0.28	0.35	0	0	0	0	0	0	0	0	0	0	0	0	0	0	0
DRD3	3	4	4	0	0	0	0	0	0	0	0	0	0	0	0.62	0	0	0	0	0	0	0	0.29	0	0	0	0	0	0	0	0	0	0	0	0	0	0	0	0	0	0	0	0	0	0	0	0	0	0.38
FAP	2	4	4	0	0	0	0	0	0	0	0.25	0	0	0	0	0	0	0	0	0	0	0	0.31	0	0	0	0	0	0	0	0	0	0.28	0.35	0	0	0	0	0	0	0	0	0	0	0	0	0	0	0
FETUB	3	4	4	0	0	0	0	0	0	0	0.49	0	0	0	0.6	0	0	0	0	0	0	0	0	0	0	0	0	0	0	0	0	0	0	0	0	0	0	0	0.69	0	0	0	0	0	0	0	0	0	0
GGT7	20	4	4	0	0.26	0	0	0	0	0.63	0	0	0	0	0	0	0	0	0	0	0	0	0	0.31	0	0	0	0	0	0	0	0	0	0	0	0	0	0	0	0	0	0	0	0	0	0	0	0.72	0
HRG	3	4	4	0	0	0	0	0	0	0	0.49	0	0	0	0.6	0	0	0	0	0	0	0	0	0	0	0	0	0	0	0	0	0	0	0	0	0	0	0	0.69	0	0	0	0	0	0	0	0	0	0
INSRR	1	4	4	0	0	0	0	0	0	0	0	0	0	0	0	1.02	0	0	0	0	0	0	0	0.8	0	0	0	0	0	0	0	0	0	0	0	0	0	0	0	0	0	0	0	0	0	0	0	0.71	0
MME	3	4	4	0	0	0	0	0	0	0	0.52	0	0	0	0.63	0	0	0	0	0	0	0	0.32	0	0	0	0	0	0	0	0	0	0	0	0	0	0	0	0	0	0	0	0	0	0	0	0	0	0
NR1H4	12	4	4	0	0	0	0	0	0	0	0.45	0	0	0	0	0	0	0	0	0	0	0	0	0	0	0	0	0	0	0	0	0.39	0	0.43	0	0	0	0	0	0	0	0	0	0	0	0	0	0.69	0
OR5AC2	3	4	4	0	0	0	0	0	0	0	0.47	0	0	0	0.62	0	0	0	0	0	0	0	0.26	0	0	0	0	0	0	0	0	0	0	0	0	0	0	0	0	0	0	0	0	0	0	0	0	0	0
OR5H1	3	4	4	0	0	0	0	0	0	0	0.47	0	0	0	0.62	0	0	0	0	0	0	0	0.26	0	0	0	0	0	0	0	0	0	0	0	0	0	0	0	0	0	0	0	0	0	0	0	0	0	0
OR5H14	3	4	4	0	0	0	0	0	0	0	0.47	0	0	0	0.62	0	0	0	0	0	0	0	0.26	0	0	0	0	0	0	0	0	0	0	0	0	0	0	0	0	0	0	0	0	0	0	0	0	0	0
OR5H15	3	4	4	0	0	0	0	0	0	0	0.47	0	0	0	0.62	0	0	0	0	0	0	0	0.26	0	0	0	0	0	0	0	0	0	0	0	0	0	0	0	0	0	0	0	0	0	0	0	0	0	0
OR5H2	3	4	4	0	0	0	0	0	0	0	0.47	0	0	0	0.62	0	0	0	0	0	0	0	0.26	0	0	0	0	0	0	0	0	0	0	0	0	0	0	0	0	0	0	0	0	0	0	0	0	0	0
OR5H6	3	4	4	0	0	0	0	0	0	0	0.47	0	0	0	0.62	0	0	0	0	0	0	0	0.26	0	0	0	0	0	0	0	0	0	0	0	0	0	0	0	0	0	0	0	0	0	0	0	0	0	0
PLK2	5	4	4	0	0	0	0	0	0	0	0	0	0	0	0	0	0	0	0	0	0	0	0	0	0	0	0.42	0	0	0	0	0	0	0.51	0	0	0	0	0	0	0	0	0.51	0	0	0	0	0.68	0
PRSS27	16	4	4	0	0	0	0	0	0	0	0	0	0	0	0	0	0	0	0	0	0	0	0	0.82	0.5	0	0	0	0	0	0	0	0	0	0	0	0	0	0	0	0	0	0	0	0	0	0	0.65	1.32
RYK	3	4	4	0	0	0	0	0	0	0	0	0	0	0	0.61	0	0	0	0	0	0	0	0	0	0	0	0	0	0	0	0	0.48	0	0	0	0	0	0	0	0	0	0	0	0	0.46	0	0	0	0.41
SOLH	16	4	4	0	0	0	0	0	0	0	0	0	0	0	0	0	0	0	0	0	0	0	0	0.95	0	0	0.43	0	0	0	0	0	0	0	0	0	0	0	0	0	0	0	0	0	0	0	0	0.35	1.3
STK38L	12	4	4	0	0	0	0	0	0	0	0	0	0	0	0	0	0	0	0	0	0	0	0	0	0	0	0	0	0	0	0	0.33	0	0.38	0	0	0	0	0	0	0	0	0	0	0	0	0	0.67	0
TTN	2	4	4	0	0	0	0	0	0	0	0.26	0	0	0	0	0	0	0	0	0	0	0	0.31	0	0	0	0	0	0	0	0	0	0.28	0.38	0	0	0	0	0	0	0	0	0	0	0	0	0	0	0
ADAM19	5	4	3	1	0	0	0	0	0	0	0	0	0	0	0	0	0	0	0	0	0	0	-0.38	0.32	0	0	0	0	0	0	0	0	0	0	0	0	0	0	0	0	0	0	0.45	0	0	0	0	0.7	0
ADAM22	7	4	3	1	0	0	0	0	0	0	0	0	0.45	0	0	0	0	0	0	0	-0.59	0	0.3	0	0	0	0	0	0	0	0	0	0	0	0	0	0	0	0	0	0	0	0	0	0	0	0.39	0	0
ADAM30	1	4	3	1	0	0	0	0.59	0	0	0.49	0	0	0	0	0	0	0	0	0	0	0	0	0	0	0	0	0	0	0	0	0	0	0	0	0	0	0	-0.78	0	0	0	0	0	0	0	0	0	0
AGBL1	15	4	3	1	0	0	0	0	0	0	0	0	0	0	0	-0.61	0	0	0	0	0	0	0	0	0	0	0	0	0	0	0	0	0	0	0	0	0	0.42	0	0	0	0	0	0	0	0	0.55	0	0
AKT1	14	4	3	1	-0.89	0	0	0	0	0	0	0	0	0	0	0.29	0	0	0	0	0	0	0	0	0	0.45	0	0	0	0	0	1.4	0	0	0	0	0	0	0	0	0	0	0	0	0	0	0	0	0
CAMK2B	7	4	3	1	0	0	0	0	0	0	-0.4	0	0	0	0	0	0	0	0	0	0	0	0	0	0.56	0	0	0	0	0	0	0	0	0	0.28	0	0	0	0	0.83	0	0	0	0	0	0	0	0	0
CDK14	7	4	3	1	0	0.37	0	0	0	0	0	0	0.4	0	0	0	0	0	0	0	-0.59	0	0.33	0	0	0	0	0	0	0	0	0	0	0	0	0	0	0	0	0	0	0	0	0	0	0	0	0	0
CDK4	12	4	3	1	0	0	0	0	0	0	0	0	0	0	-0.46	0	0	0	0	0	0	0	0	0	0	0	0	0	0	0	0	0	0	0	0	0	0	0	0	0	0	1.11	0	0	0	0	0	0.65	0
CDK6	7	4	3	1	0	0.4	0	0	0	0	0	0	0.42	0	0	0	0	0	0	0	-0.59	0	0.33	0	0	0	0	0	0	0	0	0	0	0	0	0	0	0	0	0	0	0	0	0	0	0	0	0	0
EPHB1	3	4	3	1	-0.38	0	0	0	0	0	0	0	0	0	0.61	0	0	0	0	0	0	0	0	0	0	0	0	0	0	0	0	0.52	0	0	0	0	0	0	0	0	0	0	0	0	0	0	0	0	0
F12	5	4	3	1	-0.53	0	0	0	0	0	0	0	0	0	0	0	0	0	0	0	0	0	0	0.38	0	0	0	0	0	0	0	0	0	0	0	0	0	0	0	0	0	0	0	0	0	0	0	0.69	0.62
F2R	5	4	3	1	0	0	0	0	0	0	0	0	0	0	0	0	0	0	0	0	0	0	-0.37	0.31	0	0	0	0	0	0	0	0	0	0	0	0	0	0	0	0	0	0	0.46	0	0	0	0	0.67	0
F2RL1	5	4	3	1	0	0	0	0	0	0	0	0	0	0	0	0	0	0	0	0	0	0	-0.37	0.31	0	0	0	0	0	0	0	0	0	0	0	0	0	0	0	0	0	0	0.46	0	0	0	0	0.67	0
FPR1	19	4	3	1	0	0	0	0	0	0	0	1.28	0	0	0	0	0	0	0	0	0	0	-0.33	0	0	0	0	0	0	0	0	0	0	0	0	0	0	0	0	0.65	0	0	0	0	0	0	0	0.7	0
FPR2	19	4	3	1	0	0	0	0	0	0	0	1.28	0	0	0	0	0	0	0	0	0	0	-0.33	0	0	0	0	0	0	0	0	0	0	0	0	0	0	0	0	0.65	0	0	0	0	0	0	0	0.7	0
FPR3	19	4	3	1	0	0	0	0	0	0	0	1.28	0	0	0	0	0	0	0	0	0	0	-0.33	0	0	0	0	0	0	0	0	0	0	0	0	0	0	0	0	0.65	0	0	0	0	0	0	0	0.7	0
FZD1	7	4	3	1	0	0.37	0	0	0	0	0	0	0.4	0	0	0	0	0	0	0	-0.59	0	0.33	0	0	0	0	0	0	0	0	0	0	0	0	0	0	0	0	0	0	0	0	0	0	0	0	0	0
HMSD	18	4	3	1	0	0	0	0	0	0	-0.49	0	0	0	0	0	0	0	0	0	0	0	0.37	0	0	0	0	0	0	0	0	0	0	0	0	0	0.38	0	0	0	0	0	0	0	0	0	0	0.63	0
NR2F2	15	4	3	1	0	0	0	0	0	0	0.58	0	0	0	0	-0.61	0	0	0	0	0	0	0	0	0	0	0	0	0	0	0	0	0	0	0	0	0.72	0	1.16	0	0	0	0	0	0	0	0	0	0
OR4C6	11	4	3	1	0	0	0	0	0	-0.72	0	0	0	0	0	0	0	0	0	0	0	0	0	0	0	0	0	0	0	0	0	0	0	0	0	0	0	0	0	0	0	0.37	0	0	0	0	0	0.68	0
OR4K13	14	4	3	1	0	0	0	0	0	0	0	0	0	0	0	0	0	0	0	0	0	0	0	0	0	0	0.39	0	0	0	0	0	0	0	0	0	0	0	0	0	0	0	0	0	0	0	0	0	-0.42
OR4K14	14	4	3	1	0	0	0	0	0	0	0	0	0	0	0	0	0	0	0	0	0	0	0	0	0	0	0.39	0	0	0	0	0	0	0	0	0	0	0	0	0	0	0	0	0	0	0	0	0	-0.42
OR4K15	14	4	3	1	0	0	0	0	0	0	0	0	0	0	0	0	0	0	0	0	0	0	0	0	0	0	0.39	0	0	0	0	0	0	0	0	0	0	0	0	0	0	0	0	0	0	0	0	0	-0.42
OR4K17	14	4	3	1	0	0	0	0	0	0	0	0	0	0	0	0	0	0	0	0	0	0	0	0	0	0	0.39	0	0	0	0	0	0	0	0	0	0	0	0	0	0	0	0	0	0	0	0	0	-0.42
OR4L1	14	4	3	1	0	0	0	0	0	0	0	0	0	0	0	0	0	0	0	0	0	0	0	0	0	0	0.39	0	0	0	0	0	0	0	0	0	0	0	0	0	0	0	0	0	0	0	0	0	-0.42
OR4S2	11	4	3	1	0	0	0	0	0	-0.72	0	0	0	0	0	0	0	0	0	0	0	0	0	0	0	0	0	0	0	0	0	0	0	0	0	0	0	0	0	0	0	0.37	0	0	0	0	0	0.68	0
OR52B6	11	4	3	1	0	0	0	0	0	-0.62	0	0	0	0	0	0	0	0	0	0	0	0	0	0	0	0	0	0	0	0	0	0.51	0	0	0	0	0	0	0	0	0	0.42	0	0	0	0	0	0.68	0
PRKCI	3	4	3	1	0	0	0	-0.49	0	0	0	0	0	0	0.63	0	0	0	0	0	0	0	0	0	0	0	0	0	0	0	0	0	0	0	0	0	0	0	0.53	0	0	0	0	0	0	0	0	0	0
PSMA8	18	4	3	1	0	0	0	0	0	0	0	0	0	0	0	0	0	0	0	0	0	0	0.38	0	0	0	0	0	0	0	0	0	0	0	0	0	0.41	0	0	0	0	0	0	-0.47	0	0	0	0.63	0
PTPN13	4	4	3	1	0.46	0	0	0	0	0	-0.49	0	0	0	0	0	0	0	0	0	0	0	0	0	0	0	0	0	0	0	0	0	0	0	0.73	0	0	0	0	0	0	0	0	0	0	0	0	0	0.4
PTPN3	9	4	3	1	0	0	0	0	0	0	0	0	0	0	0	0	0	0	0	0	0	0	0	0	0	-0.41	0	0	0	0	0	0	0	0	0	0	0	0	0.44	0	0	0	0	0	0	0	0	0	0
SERPINB10	18	4	3	1	0	0	0	0	0	0	-0.49	0	0	0	0	0	0	0	0	0	0	0	0.37	0	0	0	0	0	0	0	0	0	0	0	0	0	0.38	0	0	0	0	0	0	0	0	0	0	0.63	0
SERPINB2	18	4	3	1	0	0	0	0	0	0	-0.49	0	0	0	0	0	0	0	0	0	0	0	0.37	0	0	0	0	0	0	0	0	0	0	0	0	0	0.38	0	0	0	0	0	0	0	0	0	0	0.63	0
SERPINB8	18	4	3	1	0	0	0	0	0	0	-0.49	0	0	0	0	0	0	0	0	0	0	0	0.37	0	0	0	0	0	0	0	0	0	0	0	0	0	0.38	0	0	0	0	0	0	0	0	0	0	0.63	0
ADAMTS10	19	4	2	2	0	0	0	-0.55	0	0	0	0	0	0	0	0	0	0	0	0	0	0	0	0	0	0	0	0	0	0	0	0	0	0	0	0	0	0	0	0	0	0	0	0	0	0	0	0.7	0.21
AGBL4	1	4	2	2	0	0	0	0	0	0	0	0.35	0	0	0	0	0	0	0	0	0	0	0	-0.38	0	0.71	0	0	0	0	0	0	0	0	0	0	0	0	0	0	0	0	0	0	-0.5	0	0	0	0
AURKC	19	4	2	2	0	0	0	0	0	0	0	1.62	0	0	0	0	0	0	0	0	0	0	-0.34	0	0	0	0	0	0	0	-0.37	0	0	0	0	0	0	0	0	0	0	0	0	0	0	0	0	0.7	0
CDKN3	14	4	2	2	0	0	0	0	0	0	0	0	0	0	0	0	0	0	0	0	0	0	0	0.27	0	0	0.39	0	0	0	0	0	0	0	0	0	-0.53	0	0	0	0	0	0	0	0	0	0	0	-0.48
CHRM4	11	4	2	2	0	0	0	-0.58	0	-0.61	0	0	0	0	0	0	0	0	0	0	0	0	0	0	0	0	0	0	0	0	0	0	0	0	0	0	0	0	0	0	0	0	0	0.59	0	0	0	0.68	0
CPZ	4	4	2	2	0	0	0	-0.52	0	0	0.75	0	0	0	0	0	0	0	0	0	0	0	0	0.31	0	0	0	0	0	0	0	0	0	0	0	0	0	0	0	0	0	0	0	0	0	0	-0.39	0	0
ERMP1	9	4	2	2	0	0	0	0	0	-0.61	0	0	0	0	0	0	0	0	0	0	0	0	0	0	0	0	0	0	0	0	0	0	0	0.45	0	0	0.42	0	0	0	0	0	0	0	0	0	0	0	0
GPR110	6	4	2	2	0	0	0	0	0	0	0	0	0	0	0.42	0	-0.59	0	0	0	0	0	0	0.26	0	0	0	0	0	0	0	0	0	0	0	0	0	0	0	0	0	-0.48	0	0	0	0	0	0	0
GPR111	6	4	2	2	0	0	0	0	0	0	0	0	0	0	0.42	0	-0.59	0	0	0	0	0	0	0	0	0	0	0	0	0	0	0.33	0	0	0	0	0	0	0	0	0	-0.48	0	0	0	0	0	0	0
GPR115	6	4	2	2	0	0	0	0	0	0	0	0	0	0	0.42	0	-0.59	0	0	0	0	0	0	0	0	0	0	0	0	0	0	0.33	0	0	0	0	0	0	0	0	0	-0.48	0	0	0	0	0	0	0
GPR116	6	4	2	2	0	0	0	0	0	0	0	0	0	0	0.42	0	-0.59	0	0	0	0	0	0	0.26	0	0	0	0	0	0	0	0	0	0	0	0	0	0	0	0	0	-0.48	0	0	0	0	0	0	0
GPR135	14	4	2	2	0	0	0	0	0	0	0	0	0	0	0	0	0	0	0	0	0	0	0	0	0	0	0.39	0	0	0	0	0	0	0	0	0	-0.53	0	0	0	0	0	0	0	0	0	0	0	-0.48
GPR158	10	4	2	2	0	0	0	0	0	0	0	0	0	0	0	0	0	0	0	0	0	0	0.3	0	0	0	0	0	0	0	0	0	0	0	0	0	0.38	0	0	0	0	0	0	0	-0.46	0	0	0	-0.48
GPR179	17	4	2	2	0	0	0	0	0	0	0	0	0	0	0	0	0	0	0	0	0	0	0	0	0	0	0	0	0	0	0	0	0	0	0	0	0	0	0	0	0	0	0	-0.63	0	0	0	0.68	0
GPR182	12	4	2	2	0	0	0	0	0	0	0	0	0	0	0	0	0	0	0	0	0	0	-0.38	0	0	0	0	0	0	0	0	0	0	0	0	0	0	0	0	0	0	0.48	0	0	0	0	0	0.69	0
GPR21	9	4	2	2	0	0	0	0	0	-0.64	0	0	0	0	0	0	0	0	0	0	0	0	0	0	0	0	0	0	0	0	0	0	0	0.39	0	0	0	0	0.43	0	0	0	0	0	0	0	0	0	0
GPR78	4	4	2	2	0	0	0	-0.52	0	0	0.75	0	0	0	0	0	0	0	0	0	0	0	0	0.31	0	0	0	0	0	0	0	0	0	0	0	0	0	0	0	0	0	0	0	0	0	0	-0.39	0	0
GPR84	12	4	2	2	0	0	0	0	0	0	0	0	0	0	0	0	0	0	0	0	0	0	-0.39	0	0	0	0	0	0	0	0	0	0	0	0.24	0	0	0	0	0	0	-0.49	0	0	0	0	0	0.69	0
ITIH2	10	4	2	2	0	0	0	0.66	0	0	0	0	0	0	0	0	0	0	0	0	0	0	0	0	0	0	0	0	0	0	0	0	0	0	0	0	0	-0.4	0.86	0	0	0	0	0	0	0	0	0	-0.47
ITIH5	10	4	2	2	0	0	0	0.66	0	0	0	0	0	0	0	0	0	0	0	0	0	0	0	0	0	0	0	0	0	0	0	0	0	0	0	0	0	-0.4	0.86	0	0	0	0	0	0	0	0	0	-0.47
MAPK8	10	4	2	2	0	0	0	0	0	0	0	0	0	0	0	0	0	0	0	0	0	0	0	0	0	0	0	0	0	0	0	0	0	0	0	0	0	0	0	0	0	-0.45	0	0	0.43	0	0	0	-0.44
NR1D2	3	4	2	2	0	0	0	0	0	0	0	0	0	0	-0.44	0	0	0	0	0	0	0	0	0	0	0	0	0	0	0	0	0	0	-0.4	0	0	0	0	0	0.85	0	0	0	0	0	0	0	0	0.34
OR1B1	9	4	2	2	0	0	0	0	0	-0.64	0	0	0	0	0	0	0	0	0	0	0	0	0	0	0	0	0	0	0	0	0	0	0	0.39	0	0	0	0	0.43	0	0	0	0	0	0	0	0	0	0
OR1J1	9	4	2	2	0	0	0	0	0	-0.64	0	0	0	0	0	0	0	0	0	0	0	0	0	0	0	0	0	0	0	0	0	0	0	0.39	0	0	0	0	0.43	0	0	0	0	0	0	0	0	0	0
OR1J2	9	4	2	2	0	0	0	0	0	-0.64	0	0	0	0	0	0	0	0	0	0	0	0	0	0	0	0	0	0	0	0	0	0	0	0.39	0	0	0	0	0.43	0	0	0	0	0	0	0	0	0	0
OR1J4	9	4	2	2	0	0	0	0	0	-0.64	0	0	0	0	0	0	0	0	0	0	0	0	0	0	0	0	0	0	0	0	0	0	0	0.39	0	0	0	0	0.43	0	0	0	0	0	0	0	0	0	0
OR1L1	9	4	2	2	0	0	0	0	0	-0.64	0	0	0	0	0	0	0	0	0	0	0	0	0	0	0	0	0	0	0	0	0	0	0	0.39	0	0	0	0	0.43	0	0	0	0	0	0	0	0	0	0
OR1L3	9	4	2	2	0	0	0	0	0	-0.64	0	0	0	0	0	0	0	0	0	0	0	0	0	0	0	0	0	0	0	0	0	0	0	0.39	0	0	0	0	0.43	0	0	0	0	0	0	0	0	0	0
OR1L4	9	4	2	2	0	0	0	0	0	-0.64	0	0	0	0	0	0	0	0	0	0	0	0	0	0	0	0	0	0	0	0	0	0	0	0.39	0	0	0	0	0.43	0	0	0	0	0	0	0	0	0	0
OR1L8	9	4	2	2	0	0	0	0	0	-0.64	0	0	0	0	0	0	0	0	0	0	0	0	0	0	0	0	0	0	0	0	0	0	0	0.39	0	0	0	0	0.43	0	0	0	0	0	0	0	0	0	0
OR1N1	9	4	2	2	0	0	0	0	0	-0.64	0	0	0	0	0	0	0	0	0	0	0	0	0	0	0	0	0	0	0	0	0	0	0	0.39	0	0	0	0	0.43	0	0	0	0	0	0	0	0	0	0
OR1N2	9	4	2	2	0	0	0	0	0	-0.64	0	0	0	0	0	0	0	0	0	0	0	0	0	0	0	0	0	0	0	0	0	0	0	0.39	0	0	0	0	0.43	0	0	0	0	0	0	0	0	0	0
OR1Q1	9	4	2	2	0	0	0	0	0	-0.64	0	0	0	0	0	0	0	0	0	0	0	0	0	0	0	0	0	0	0	0	0	0	0	0.39	0	0	0	0	0.43	0	0	0	0	0	0	0	0	0	0
OR4B1	11	4	2	2	0	0	0	0	0	-0.61	-0.43	0	0	0	0	0	0	0	0	0	0	0	0	0	0	0	0	0	0	0	0	0	0	0	0	0	0	0	0	0	0	0.41	0	0	0	0	0	0.68	0
OR4F15	15	4	2	2	0	0	0	0	0	0	0	0	0	0	0	-0.61	0	0	0	0	0	0	0	0	0	0	0	0	0	0	0	0	0	0	0	0	0.61	0	0	0	0	0	0	0	0	0	1.3	0	0
OR4F6	15	4	2	2	0	0	0	0	0	0	0	0	0	0	0	-0.61	0	0	0	0	0	0	0	0	0	0	0	0	0	0	0	0	0	0	0	0	0.61	0	0	0	0	0	0	0	0	0	1.3	0	0
OR4X1	11	4	2	2	0	0	0	0	0	-0.61	-0.43	0	0	0	0	0	0	0	0	0	0	0	0	0	0	0	0	0	0	0	0	0	0	0	0	0	0	0	0	0	0	0.41	0	0	0	0	0	0.68	0
OR4X2	11	4	2	2	0	0	0	0	0	-0.61	-0.43	0	0	0	0	0	0	0	0	0	0	0	0	0	0	0	0	0	0	0	0	0	0	0	0	0	0	0	0	0	0	0.41	0	0	0	0	0	0.68	0
OR6C4	12	4	2	2	0	0	0	0	0	0	0	0	0	0	-0.47	0	0	0	0	0	0	0	0	0	0	0	0	0	0	0	0	0	0	0	0	0	0	0	0	0	0	-0.49	0	0	0	0	0	0.69	0
OR8S1	12	4	2	2	0	0	0	0	0	0	0	0	0	0	0	0	0	0	0	0	0	0	-0.36	0	0	0	0	0	0	0	0	0	0	0	0	0	0	0	0	0	0	0.47	0	0	0	0	0	0.69	0
OR9A4	7	4	2	2	0	0	0	0	0	0	0	0	0.4	0	0	0	-0.66	0	0	0	-0.67	0	0	0	0	0	0	0	0	0	0	0	0	0	0	0	0	0	0	0	0	0	0	0	0	0	0	0	0
P2RY2	11	4	2	2	0	0	0	0	0	0	0	0	0	0	0	0	2.38	0	0	0	0	0	0	0	0	0	0	0	0	0	0	0	0	-0.39	0	0	0	0	0	0	0	-0.47	0	0	0	0	0	0.7	0
P2RY6	11	4	2	2	0	0	0	0	0	0	0	0	0	0	0	0	2.38	0	0	0	0	0	0	0	0	0	0	0	0	0	0	0	0	-0.39	0	0	0	0	0	0	0	-0.47	0	0	0	0	0	0.7	0
PARL	3	4	2	2	0	0	0	-0.55	0	0	0	0	0	0	0.63	0	0	0	0	0	0	0	0	0	0	0	0	-0.29	0	0	0	0	0	0	0	0	0	0	0.53	0	0	0	0	0	0	0	0	0	0
PRKG1	10	4	2	2	0	0	0	0	0	0	0	0	0	0	0	0	0	0	0	0	0	0	0	0	0	0	0	0	0	0	0	0	0	0.3	0	0	0	0	0	0	0	-0.49	0	0	0	0	0	0	-0.55
PRSS1	7	4	2	2	0	0	0	0	0	0.34	0	0	0	0	0	0	-0.66	0	0	0	-0.67	0	0	0	0	0	0	0	0	0	0	0	0	0	0	0	0	0	0	0	0	0	0	0	0	0	0	0	0
PRSS2	7	4	2	2	0	0	0	0	0	0.34	0	0	0	0	0	0	-0.66	0	0	0	-0.67	0	0	0	0	0	0	0	0	0	0	0	0	0	0	0	0	0	0	0	0	0	0	0	0	0	0	0	0
PRSS37	7	4	2	2	0	0	0	0	0	0	0	0	0.4	0	0	0	-0.66	0	0	0	-0.67	0	0	0	0	0	0	0	0	0	0	0	0	0	0	0	0	0	0	0	0	0	0	0	0	0	0	0	0
PRSS48	4	4	2	2	0	0	0	0	0	0	-0.51	0	0	0	0	0	0	0	0	0	0	0	0	0	0	0	0	0	0	0	0	0	0	-0.49	0	0	0	0	0.65	0	0	0	0	0	0	0	0	0	0.38
RELN	7	4	2	2	0	0	0	0	0	0	0	0	0.36	0	0	0	-0.58	0	0	0	-0.6	0	0.32	0	0	0	0	0	0	0	0	0	0	0	0	0	0	0	0	0	0	0	0	0	0	0	0	0	0
RXFP1	4	4	2	2	0	0	0	0	0	0	-0.47	0	0	0	0	0	0	-0.42	0	0	0	0	0	0	0	0	0	0	0	0	0	0	0	0	0	0	0	0	0.65	0	0	0	0	0	0	0	0	0	0.37
TAF1L	9	4	2	2	0	0	0	0.38	0	-0.66	0	0	0	0	0	0	0	0	0	0	0	0	0	0	0	0	0	0	0	0	0	0	0	0	0	0	0	0	0	0	0	0	0	0	0	0	0	0	0
TAS2R3	7	4	2	2	0	0	0	0	0	0	0	0	0.4	0	0	0	-0.66	0	0	0	-0.67	0	0	0	0	0	0	0	0	0	0	0	0	0	0	0	0	0	0	0	0	0	0	0	0	0	0	0	0
TAS2R38	7	4	2	2	0	0	0	0	0	0	0	0	0.4	0	0	0	-0.66	0	0	0	-0.67	0	0	0	0	0	0	0	0	0	0	0	0	0	0	0	0	0	0	0	0	0	0	0	0	0	0	0	0
TAS2R4	7	4	2	2	0	0	0	0	0	0	0	0	0.4	0	0	0	-0.66	0	0	0	-0.67	0	0	0	0	0	0	0	0	0	0	0	0	0	0	0	0	0	0	0	0	0	0	0	0	0	0	0	0
TAS2R5	7	4	2	2	0	0	0	0	0	0	0	0	0.4	0	0	0	-0.66	0	0	0	-0.67	0	0	0	0	0	0	0	0	0	0	0	0	0	0	0	0	0	0	0	0	0	0	0	0	0	0	0	0
TNNI3K	1	4	2	2	0	0	0	0	0	0	0	0	0	0	0	0	-0.54	0	0	0	0	0	0	-0.38	0	0	0	0	0	0	0	0.28	0	0	0	0	0	0	0	0	0	0	0	0	0	0	0	0	0
VN1R1	19	4	2	2	0	0	0	0	0	0	0	1.62	0	0	0	0	0	0	0	0	0	0	-0.34	0	0	0	0	0	0	0	-0.37	0	0	0	0	0	0	0	0	0	0	0	0	0	0	0	0	0.7	0
ADAMTS7	15	4	1	3	0	0	0	-0.62	0	0	0	0	0	0	0	-0.6	0	0	0	0	0	0	0	0	0	0	0	0	0	0	0	0	0	-0.57	0	0	0	0	1.23	0	0	0	0	0	0	0	0	0	0
C1R	12	4	1	3	0	0	0	0	0	-0.59	0	0	0	0	0	0	0	0	0	0	0	0	0	0	0	0	0	0	0	0	0	0	0	0	0	0	-0.57	0	0	0	0	0	0	0	0	0	-0.47	0.71	0
C1RL	12	4	1	3	0	0	0	0	0	-0.59	0	0	0	0	0	0	0	0	0	0	0	0	0	0	0	0	0	0	0	0	0	0	0	0	0	0	-0.57	0	0	0	0	0	0	0	0	0	-0.47	0.71	0
CAPN12	19	4	1	3	0	0	0	-0.54	0	0	0	0	0	0	0	0	0	0	0	0	0	0	0	0	0	0	0	0	0	0	0	0	0	0	0	0	0	0	0	0	0	0	0	-0.25	0	0	0	0.7	0
CELSR3	3	4	1	3	-0.69	0	0	-0.61	0	0	0	0	0	0	-0.48	0	0	0	0	0	0	0	0	0	0	0	0	0	0	0	0	0	0	0	0	0	0	0	0	0	0	0	0	0	0	0	0	0	0.58
CMA1	14	4	1	3	0	0	0	0	0	0	0	0	0	0	-0.41	0	0	0	0	0	0	0	0	0.31	0	0	0	0	0	0	0	0	0	0	0	0	0	0	-0.49	0	0	0	0	0	0	0	0	0	-0.5
COL7A1	3	4	1	3	-0.69	0	0	-0.61	0	0	0	0	0	0	-0.48	0	0	0	0	0	0	0	0	0	0	0	0	0	0	0	0	0	0	0	0	0	0	0	0	0	0	0	0	0	0	0	0	0	0.58
CORIN	4	4	1	3	0	0	0	0	0	0	-0.66	0	0	0	0	0	0	0	0	0	0	0	0	0	0	0	0	0	0	0	0	0	0	0	0	0	0	0	-0.51	0	0	0	0	0	0	0	0	0	0.31
EPHB6	7	4	1	3	0	0	0	0	0	0.34	0	0	0	0	0	0	-0.66	0	0	0	-0.67	0	0	0	0	0	0	0	0	0	0	0	0	0	0	0	0	0	0	0	0	0	0	0	0	0	0	0	0
FLT1	13	4	1	3	0	0	0	0	0	-0.57	0	0	0	0	0	0	2.05	0	0	0	0	0	0	0	0	0	0	0	0	0	0	0	0	0	0	0	-0.55	0	0	0	0	0	0	-0.48	0	0	0	0	0
GPR31	6	4	1	3	0	0	0	0	0	0	0	0	0	0	0	0	-0.63	0	0	0	0	0	0	0.39	0	0	0	0	0	0	0	0	0	0	0	0	0	0	0	0	0	-0.49	0	0	0	0	-0.45	0	0
GSK3A	19	4	1	3	0	0	0	-0.39	0	0	0	0	0	0	0	0	0	0	0	0	0	0	0	0	0	0	0	0	0	0	0	0	0	0	-0.39	0	0	0	0	0	0	0	0	0	0	0	0	0.69	0
JOSD2	19	4	1	3	0	0	0	-0.51	0	0	0	0	0	0	0	0	0	0	0	0	0	0	0	0	0	0	0	0	0	0	0	0	0	0	0	0	0	0	0	0.8	0	0	0	-0.27	0	0	0	0	0
KEL	7	4	1	3	0	0	0	0	0	0.34	0	0	0	0	0	0	-0.66	0	0	0	-0.67	0	0	0	0	0	0	0	0	0	0	0	0	0	0	0	0	0	0	0	0	0	0	0	0	0	0	0	0
LMTK2	7	4	1	3	0	0	0	-0.49	0	0	0	0	0	0	0	0	0	0	0	0	-0.59	0	0	0	0	0	0	0	0	0	0	0	0	-0.46	0	0	0	0	0	0	0	0	0	0	0	0	0	0	0
LTB4R	14	4	1	3	0	0	0	0	0	0	0	0	0	0	-0.41	0	0	0	0	0	0	0	0	0.31	0	0	0	0	0	0	0	0	0	0	0	0	0	0	-0.49	0	0	0	0	0	0	0	0	0	-0.5
LTB4R2	14	4	1	3	0	0	0	0	0	0	0	0	0	0	-0.41	0	0	0	0	0	0	0	0	0.31	0	0	0	0	0	0	0	0	0	0	0	0	0	0	-0.49	0	0	0	0	0	0	0	0	0	-0.5
MAP2K5	15	4	1	3	0	0	0	0	0	0	0	0	0	0	0	-0.6	0	0	0	0	0	0	0	0	0	0	0	0	0	0	0	0	0	-0.48	0	0	0	0	0.94	0	0	0	0	0	0	0	0	0	0
MAP2K7	19	4	1	3	0	0	0	-0.55	0	0	0	0	0	0	0	0	0	0	0	0	0	0	0	0	0	0	0	0	0	0	0	0	0	0	-0.4	0	0	0	0	0	0	0	0	0	0	0	0	0	0.21
MPND	19	4	1	3	0	0	0	-0.55	0	0	0	0	0	0	0	0	0	0	0	0	0	0	0	0	0	0	0	0	0	0	0	0	0	0	-0.42	0	0	0	0	0	0	0	0	-0.28	0	0	0	0	0.22
NR1H2	19	4	1	3	0	0	0	-0.51	0	0	0	0	0	0	0	0	0	0	0	0	0	0	0	0	0	0	0	0	0	0	0	0	0	0	0	0	0	0	0	0.8	0	0	0	-0.27	0	0	0	0	0
OR2H2	6	4	1	3	0	0	0	0	0	0	0	0	0	0	0.5	0	-0.67	0	0	0	0	0	-0.38	0	0	0	0	0	0	0	0	0	0	0	0	0	0	0	0	0	0	-0.49	0	0	0	0	0	0	0
PAR1	15	4	1	3	0	0	0	0	0	0	-0.65	0	0	0	0	-0.6	0	0	0	0	0	0	0	0	0	0	0	0	0	0	0	0	0	0	0	0	0	0	0.88	0	0	0	0	0	0	0	0	0	0
PIK3CG	7	4	1	3	0	0	0	0	0	0	0	0	0.39	0	0	0	-0.58	0	0	0	-0.6	0	0	0	0	0	0	0	0	0	0	0	0	0	0	0	-0.48	0	0	0	0	0	0	0	0	0	0	0	0
PLK4	4	4	1	3	0	0	0	-0.43	0	0	-0.49	0	0	0	0	0	0	0	0	0	0	0	0	0	0	0	0	0	0	0	0	0	0	-0.51	0	0	0	0	0.86	0	0	0	0	0	0	0	0	0	0
PSMB8	6	4	1	3	0.19	0	0	0	0	0	0	0	0	0	0	0	-0.59	0	0	0	0	0	-0.31	0	0	0	0	0	0	0	0	0	0	0	0	0	0	0	0	0	0	-0.48	0	0	0	0	0	0	0
PSMB9	6	4	1	3	0.19	0	0	0	0	0	0	0	0	0	0	0	-0.59	0	0	0	0	0	-0.31	0	0	0	0	0	0	0	0	0	0	0	0	0	0	0	0	0	0	-0.48	0	0	0	0	0	0	0
RARA	17	4	1	3	0	0	0	0	0	0	0	0	0	0	0	0	0	0	0	0	0	0	0	0	0	0	0	0	0	0	0	0	0	0	0	0	0	0	0	0	0	0	0	-0.63	0	0	-0.52	0.72	0
RGR	10	4	1	3	0	0	0	0	0	0	0	0	0	0	0	-0.59	0	0	0	0	0	0	0	0	0	0	0	0	0	0	0	0	0	0	0	0	0	0	0	0	0	-0.5	0	0	0	0	0	0	-0.51
RIPK3	14	4	1	3	0	0	0	0	0	0	0	0	0	0	-0.41	0	0	0	0	0	0	0	0	0.31	0	0	0	0	0	0	0	0	0	0	0	0	0	0	-0.49	0	0	0	0	0	0	0	0	0	-0.5
S1PR4	19	4	1	3	0	0	-0.22	-0.54	0	0	0	0	0	0	0	0	0	0	0	0	0	0	0	0	0	0	0	0	0	0	0	0	0	0	0	0	0	0	0	0	0	0	0	0	0.58	0	0	0	0
TBK1	12	4	1	3	0	0	0	0	0	0	0	0	0	0	-0.43	0	0	0	0	0	0	0	-0.35	0	0	0	0	0	0	0	0	0	0	0	0	0	0	0	0	0	0	0	0	0	0	0	0	0.69	0
TEC	4	4	1	3	0	0	0	0	0	0	-0.66	0	0	0	0	0	0	0	0	0	0	0	0	0	0	0	0	0	0	0	0	0	0	0	0	0	0	0	-0.51	0	0	0	0	0	0	0	0	0	0.37
TSSK4	14	4	1	3	0	0	0	0	0	0	0	0	0	0	-0.41	0	0	0	0	0	0	0	0	0.31	0	0	0	0	0	0	0	0	0	0	0	0	0	0	-0.49	0	0	0	0	0	0	0	0	0	-0.5
TXK	4	4	1	3	0	0	0	0	0	0	-0.66	0	0	0	0	0	0	0	0	0	0	0	0	0	0	0	0	0	0	0	0	0	0	0	0	0	0	0	-0.51	0	0	0	0	0	0	0	0	0	0.37
UCHL1	4	4	1	3	0	0	0	0	0	0	-0.66	0	0	0	0	0	0	0	0	0	0	0	-0.58	0	0	0	0	0	0	0	0	0	0	0	0	0	0	0	0	0	0	0	0	0	0	0	0	0	0.41
USP17	4	4	1	3	0	0	0	0	0	0	0.66	0	0	0	0	0	0	0	0	0	0	0	0	0	0	0	0	0	0	0	0	0	0	-0.47	0	0	0	0	-0.45	0	0	0	0	0	0	0	0	0	0
USP17L6P	4	4	1	3	0	0	0	0	0	0	0.66	0	0	0	0	0	0	0	0	0	0	0	0	0	0	0	0	0	0	0	0	0	0	-0.47	0	0	0	0	-0.45	0	0	0	0	0	0	0	0	0	0
VIPR1	3	4	1	3	0	0	0	0	0	0	0	0	0	0	-0.41	0	0	0	0	0	0	0	0	0	0	0	0	0	0	0	0	0	-0.34	0	0	0	0	-0.42	0	0	0	0	0	0	0	0	0	0	0.45
WNK1	12	4	1	3	0	0	0	0	0	-0.67	0	0	0	0	0	0	0	0	0	0	0	0	0	0	0	0	0	0	0	0	0	0	0	0	0	0	-0.68	0	0	0	0	0	0	0	0	0	0	0.71	0
ACVR2B	3	4	0	4	0	0	0	0	0	0	0	0	0	0	-0.68	0	0	0	0	0	0	0	0	0	0	0	0	0	0	0	0	0	-0.34	-0.38	0	0	0	-0.45	0	0	0	0	0	0	0	0	0	0	0
ADRA2A	10	4	0	4	0	0	0	0	0	0	-0.47	0	0	0	0	-0.6	0	0	0	0	0	0	0	0	0	0	0	0	0	0	0	0	0	0	0	0	0	0	0	0	0	-0.49	0	0	0	0	0	0	-0.49
AGBL5	2	4	0	4	0	0	0	0	0	0	0	0	0	0	0	0	0	0	0	0	0	0	0	0	0	0	0	0	0	0	0	0	0	0	0	0	0	-0.28	0	0	0	0	-0.6	0	0	0	0	0	0
AMBP	9	4	0	4	-0.34	0	0	0	0	0	0	-0.33	0	0	0	0	0	0	0	0	0	0	0	0	0	0	0	0	0	-0.34	0	0	0	0	0	0	0	0	0	0	0	0	0	0	0	0	0	0	0
BIRC6	2	4	0	4	0	0	0	0	0	0	0	0	0	0	0	0	0	0	0	0	0	0	0	0	0	0	0	-0.34	0	0	0	-0.28	0	0	0	0	0	0	0	0	0	0	-0.43	0	0	0	0	0	0
BRAF	7	4	0	4	0	0	0	0	-0.43	0	0	0	0	0	0	0	-0.66	0	0	0	-0.67	0	0	0	0	0	0	0	0	0	0	0	0	0	0	0	0	0	0	0	0	0	0	0	0	0	0	0	0
CASP7	10	4	0	4	0	0	0	0	0	0	-0.47	0	0	0	0	-0.6	0	0	0	0	0	0	0	0	0	0	0	0	0	0	0	0	0	0	0	0	0	0	0	0	0	-0.49	0	0	0	0	0	0	-0.49
CCR4	3	4	0	4	0	0	0	0	0	0	0	0	0	0	-0.43	0	0	0	0	0	0	0	0	0	0	0	0	0	0	0	0	0	-0.36	-0.47	0	0	0	-0.46	0	0	0	0	0	0	0	0	0	0	0
CELA3A	1	4	0	4	0	0	0	-0.52	0	0	0	0	0	0	-0.44	-0.27	0	0	0	0	0	0	0	0	0	0	0	0	0	0	0	0	0	0	0	0	0	0	0	0	0	0	0	0	0	0	0	0	0
CELA3B	1	4	0	4	0	0	0	-0.52	0	0	0	0	0	0	-0.44	-0.27	0	0	0	0	0	0	0	0	0	0	0	0	0	0	0	0	0	0	0	0	0	0	0	0	0	0	0	0	0	0	0	0	0
CELSR2	1	4	0	4	0	0	0	0	0	0	0	0	0	0	0	0	0	0	0	0	0	0	0	0	0	0	0	0	0	0	0	0	-0.31	0	0	0	0	0	-0.95	0	0	0	0	0	0	0	0	0	0
CPA1	7	4	0	4	0	0	0	0	0	0	0	0	0	0	0	0	-0.66	0	0	0	-0.67	0	0	0	0	0	0	0	0	0	0	0	0	0	0	0	-0.5	0	0	0	0	0	0	0	0	0	0	0	0
CPA2	7	4	0	4	0	0	0	0	0	0	0	0	0	0	0	0	-0.66	0	0	0	-0.67	0	0	0	0	0	0	0	0	0	0	0	0	0	0	0	-0.5	0	0	0	0	0	0	0	0	0	0	0	0
CPA4	7	4	0	4	0	0	0	0	0	0	0	0	0	0	0	0	-0.66	0	0	0	-0.67	0	0	0	0	0	0	0	0	0	0	0	0	0	0	0	-0.5	0	0	0	0	0	0	0	0	0	0	0	0
CPA5	7	4	0	4	0	0	0	0	0	0	0	0	0	0	0	0	-0.66	0	0	0	-0.67	0	0	0	0	0	0	0	0	0	0	0	0	0	0	0	-0.5	0	0	0	0	0	0	0	0	0	0	0	0
CTRB1	16	4	0	4	0	0	0	0	0	0	0	0	0	0	-0.48	-0.6	0	0	0	0	0	0	0	0	0	0	0	0	0	0	0	0	0	0	0	0	0	0	0	0	0	-0.46	0	-0.53	0	0	0	0	0
CTRB2	16	4	0	4	0	0	0	0	0	0	0	0	0	0	-0.48	-0.6	0	0	0	0	0	0	0	0	0	0	0	0	0	0	0	0	0	0	0	0	0	0	0	0	0	-0.46	0	-0.53	0	0	0	0	0
CTSL1	9	4	0	4	0	0	0	0	0	0	0	-0.33	0	0	0	0	0	0	0	0	0	0	0	0	0	-0.48	0	0	0	-0.38	0	0	0	0	0	0	0	0	0	0	0	0	0	0	0	0	0	0	0
CTSL3	9	4	0	4	0	0	0	0	0	0	0	-0.33	0	0	0	0	0	0	0	0	0	0	0	0	0	-0.48	0	0	0	-0.38	0	0	0	0	0	0	0	0	0	0	0	0	0	0	0	0	0	0	0
DAPK1	9	4	0	4	0	0	0	0	0	0	0	-0.33	0	0	0	0	0	0	0	0	0	0	0	0	0	-0.48	0	0	0	-0.38	0	0	0	0	0	0	0	0	0	0	0	0	0	0	0	0	0	0	0
DPP6	7	4	0	4	0	0	0	0	0	0	0	0	0	0	0	0	-0.69	0	0	0	-0.65	0	0	0	0	0	0	0	0	0	0	0	0	0	0	0	0	0	0	0	0	0	0	0	0	0	0	0	0
F11	4	4	0	4	0	0	0	0	0	0	-0.57	0	0	0	0	0	0	0	0	0	0	0	0	0	0	0	0	0	0	0	-0.4	0	0	0	0	0	0	0	-0.43	0	0	0	0	0	0	0	0	0	0
FURIN	15	4	0	4	0	0	0	-0.55	0	0	0	0	-0.28	0	0	-0.61	0	0	0	0	0	0	0	0	0	0	0	0	0	0	0	0	0	-0.51	0	0	0	0	0	0	0	0	0	0	0	0	0	0	0
FZD5	2	4	0	4	0	0	0	0	0	0	0	-0.42	0	0	0	0	0	0	0	0	0	0	0	0	0	0	0	0	0	0	0	-0.35	0	0	0	0	0	0	-0.41	0	0	0	-0.42	0	0	0	0	0	0
FZD9	7	4	0	4	0	0	0	-0.59	0	0	0	-0.17	0	0	0	0	0	0	0	0	0	0	0	0	0	0	-0.3	0	0	0	0	0	0	0	0	0	0	0	0	0	0	0	0	0	0	0	0	0	0
GPBAR1	2	4	0	4	0	0	0	-0.5	0	0	0	-0.4	0	0	0	0	0	0	0	0	0	0	0	0	0	0	0	0	0	0	0	0	0	0	0	0	0	0	-0.45	0	0	0	-0.7	0	0	0	0	0	0
GPR61	1	4	0	4	0	0	0	0	0	0	0	0	0	0	0	0	0	0	0	0	0	0	0	0	0	0	0	0	0	0	0	0	-0.31	0	0	0	0	0	-0.95	0	0	0	0	0	0	0	0	0	0
HABP2	10	4	0	4	0	0	0	0	0	0	-0.47	0	0	0	0	-0.6	0	0	0	0	0	0	0	0	0	0	0	0	0	0	0	0	0	0	0	0	0	0	0	0	0	-0.49	0	0	0	0	0	0	-0.49
HIPK2	7	4	0	4	0	0	0	0	-0.43	0	0	0	0	0	0	0	-0.66	0	0	0	-0.67	0	0	0	0	0	0	0	0	0	0	0	0	0	0	0	0	0	0	0	0	0	0	0	0	0	0	0	0
HTR5A	7	4	0	4	0	0	0	0	0	0	0	0	0	0	0	0	-0.69	0	0	0	-0.65	0	0	0	0	0	0	0	0	0	0	0	0	0	0	0	0	0	0	0	0	0	0	0	0	0	0	0	0
IDE	10	4	0	4	0	0	0	0	0	0	-0.4	0	0	0	0	-0.87	0	0	0	0	0	0	0	0	0	0	0	0	0	-0.42	0	0	0	0	0	0	0	0	0	0	0	0	0	0	0	0	0	0	-0.44
IHH	2	4	0	4	0	0	0	0	0	0	0	-0.4	0	0	0	0	0	0	0	0	0	0	0	0	0	0	0	0	0	0	0	0	0	0	0	0	0	0	-0.45	0	0	0	-0.7	0	0	0	0	0	0
ITIH1	3	4	0	4	0	0	0	-0.55	0	0	0	0	0	0	-0.45	0	0	0	0	0	0	0	0	0	0	0	0	0	0	0	0	0	0	-0.51	0	0	0	-0.47	0	0	0	0	0	0	0	0	0	0	0
ITIH3	3	4	0	4	0	0	0	-0.55	0	0	0	0	0	0	-0.45	0	0	0	0	0	0	0	0	0	0	0	0	0	0	0	0	0	0	-0.51	0	0	0	-0.47	0	0	0	0	0	0	0	0	0	0	0
KLKB1	4	4	0	4	0	0	0	0	0	0	-0.57	0	0	0	0	0	0	0	0	0	0	0	0	0	0	0	0	0	0	0	-0.4	0	0	0	0	0	0	0	-0.43	0	0	0	0	0	0	0	0	0	0
LTF	3	4	0	4	0	0	0	0	0	0	0	0	0	0	-0.48	0	0	0	0	0	0	0	0	0	0	0	0	0	0	0	0	0	-0.34	-0.42	0	0	0	-0.47	0	0	0	0	0	0	0	0	0	0	0
MEST	7	4	0	4	0	0	0	0	0	0	0	0	0	0	0	0	-0.66	0	0	0	-0.67	0	0	0	0	0	0	0	0	0	0	0	0	0	0	0	-0.5	0	0	0	0	0	0	0	0	0	0	0	0
MTMR10	15	4	0	4	0	0	0	0	0	0	0	0	0	0	0	-0.61	0	0	0	0	0	0	0	0	0	0	0	0	0	0	0	0	0	0	0	0	0	0	-0.43	0	0	0	0	0	0	0	0	0	0
MTNR1A	4	4	0	4	0	0	0	0	0	0	-0.57	0	0	0	0	0	0	0	0	0	0	0	0	0	0	0	0	0	0	0	-0.4	0	0	0	0	0	0	0	-0.43	0	0	0	0	0	0	0	0	0	0
NEK4	3	4	0	4	0	0	0	-0.55	0	0	0	0	0	0	-0.45	0	0	0	0	0	0	0	0	0	0	0	0	0	0	0	0	0	0	-0.51	0	0	0	-0.47	0	0	0	0	0	0	0	0	0	0	0
OXER1	2	4	0	4	0	0	0	0	0	0	0	0	0	0	0	0	0	0	0	0	0	0	0	0	0	0	0	0	0	0	0	0	0	0	0	0	0	0	0	0	0	0	-0.5	0	0	0	0	0	0
PRKCD	3	4	0	4	0	0	0	-0.51	0	0	0	0	0	0	-0.45	0	0	0	0	0	0	0	0	0	0	0	0	0	0	0	0	0	0	-0.51	0	0	0	-0.47	0	0	0	0	0	0	0	0	0	0	0
PRKCZ	1	4	0	4	-0.84	0	-0.33	-0.46	0	0	0	0	0	0	0	0	0	0	0	0	0	0	0	0	0	0	0	0	0	0	0	0	0	0	0	0	0	0	0	0	0	0	0	0	0	0	0	0	0
PRLHR	10	4	0	4	0	0	0	0	0	0	-0.5	0	0	0	0	-0.6	0	0	0	0	0	0	0	0	0	0	0	0	0	0	0	0	0	0	0	0	0	0	0	0	0	-0.49	0	0	0	0	0	0	-0.43
PSMA5	1	4	0	4	0	0	0	0	0	0	0	0	0	0	0	0	0	0	0	0	0	0	0	0	0	0	0	0	0	0	0	0	-0.31	0	0	0	0	0	-0.95	0	0	0	0	0	0	0	0	0	0
SBF1	22	4	0	4	0	0	-0.34	-0.47	0	0	0	0	0	0	0	0	0	0	0	0	0	0	0	0	0	0	0	0	0	0	0	0	0	0	0	0	0	0	0	0	0	0	-0.74	0	0	0	0	0	0
SHH	7	4	0	4	0	0	0	0	0	0	0	0	0	0	0	0	-0.69	0	0	0	-0.7	0	0	0	0	0	0	0	0	0	0	0	0	0	0	0	0	0	0	0	0	0	0	0	0	0	0	0	0
SPCS1	3	4	0	4	0	0	0	-0.55	0	0	0	0	0	0	-0.45	0	0	0	0	0	0	0	0	0	0	0	0	0	0	0	0	0	0	-0.51	0	0	0	-0.47	0	0	0	0	0	0	0	0	0	0	0
TMPRSS9	19	4	0	4	0	0	-0.23	-0.54	0	0	0	0	0	0	0	0	0	0	0	0	0	0	0	0	0	0	0	0	0	0	0	0	0	0	0	0	0	0	0	0	0	0	0	-0.26	0	0	0	0	0
TNS1	2	4	0	4	0	0	0	0	0	0	0	-0.4	0	0	0	0	0	0	0	0	0	0	0	0	0	0	0	0	0	0	0	0	0	0	0	0	0	0	-0.45	0	0	0	-0.79	0	0	0	-0.37	0	0
AEBP1	7	3	3	0	0	0	0	0	0	0	0	0	0	0	0	0	0	0	0	0	0	0	0	0	0.56	0	0	0	0	0	0	0	0	0	0.28	0	0	0	0	0.83	0	0	0	0	0	0	0	0	0
APPL2	12	3	3	0	0	0	0	0	0	0	0.61	0	0	0	0	0	0	0	0	0	0	0	0	0	0	0	0	0	0	0	0	0	0	0	0.26	0	0	0	0	0	0	0	0	0	0	0	0	0.69	0
ATR	3	3	3	0	0	0	0	0	0	0	0	0	0	0	0.63	0	0	0	0	0	0	0	0	0	0	0	0	0	0	0	0	0	0	0	0	0	0	0	0	0	0	0	0	0	0.36	0	0	0	0
CASR	3	3	3	0	0	0	0	0	0	0	0	0	0	0	0.58	0	0	0	0	0	0	0	0	0	0	0	0	0	0	0	0	0	0	0	0	0	0	0	0	0	0	0	0	0	0	0	0	0	0.42
DRD4	11	3	3	0	0	0	0	0	0	0	0	0.18	0	0	0	0	0	0	0	0	0	0	0	0	0	0	0	0	0	0	0	0	0	0	0	0	0	0	0	0	0	0.52	0	0	0.53	0	0	0	0
EEF2K	16	3	3	0	0	0	0	0	0	0	0	0	0	0	0	0	0	0	0	0	0	0	0	0.77	0	0	0	0	0	0	0	0	0	0	0	0	0	0	0	0	0	0	0	0	0	0	0	0.75	1.17
ENDOU	12	3	3	0	0	0	0	0	0	0	0.48	0	0	0	0	0	0	0	0	0	0	0	0	0	0	0	0	0	0	0	0	0	0	0	0	0	0	0	0	0	0	0.47	0	0	0	0	0	0.69	0
EPHA4	2	3	3	0	0	0	0	0	0	0	0.39	0	0	0	0	0	0	0	0	0	0	0	0.32	0	0	0	0	0	0	0	0.32	0	0	0	0	0	0	0	0	0	0	0	0	0	0	0	0	0	0
ERBB4	2	3	3	0	0	0	0	0	0	0	0	0	0	0	0	0	0	0	0	0	0	0	0	0	0.2	0	0	0	0	0	0	0	0.29	0	0	0	0	0	0	0	0	0	0	0	0	0	0	0	0
GPR15	3	3	3	0	0	0	0	0	0	0	0.47	0	0	0	0.62	0	0	0	0	0	0	0	0	0	0	0	0	0	0	0	0	0	0	0	0	0	0	0	0	0	0	0	0	0	0	0	0	0	0
GSK3B	3	3	3	0	0	0	0	0	0	0	0	0	0	0	0.62	0	0	0	0	0	0	0	0	0	0	0	0	0	0	0	0	0	0	0	0	0	0	0	0	0	0	0	0	0	0	0	0	0	0.38
KALRN	3	3	3	0	0	0	0	0	0	0	0	0	0	0	0.58	0	0	0	0	0	0	0	0	0	0	0	0	0	0	0	0	0	0	0	0	0	0	0	0	0	0	0	0	0	0	0	0	0	0.38
LPHN3	4	3	3	0	0	0	0	0	0	0	0	0	0	0	0	0	0	0	0	0	0	0	0	0	0	0	0	0	0	0	0	0	0	0	0	0	0	0	0.32	0	0	0	0	0	0	0	0	0	0.27
MYLK	3	3	3	0	0	0	0	0	0	0	0	0	0	0	0.58	0	0	0	0	0	0	0	0	0	0	0	0	0	0	0	0	0	0	0	0	0	0	0	0	0	0	0	0	0	0	0	0	0	0.38
NLN	5	3	3	0	0	0	0	0	0	0	0	0	0	0	0	0	0	0	0	0	0	0	0	0	0	0	0.42	0	0	0	0	0	0	0	0	0	0	0	0	0	0	0	0.51	0	0	0	0	0.68	0
NR1I2	3	3	3	0	0	0	0	0	0	0	0	0	0	0	0.62	0	0	0	0	0	0	0	0	0	0	0	0	0	0	0	0	0	0	0	0	0	0	0	0	0	0	0	0	0	0	0	0	0	0.38
OR2T2	1	3	3	0	0	0	0	0	0	0	0	0	0	0	0	0	0.53	0	0	0	0	0	0	0	0	0	0	0	0	0	0	0	0	0	0	0.69	0	0	0	0	0	0	0	0	0	0	0	0	0
OR5K1	3	3	3	0	0	0	0	0	0	0	0.47	0	0	0	0.62	0	0	0	0	0	0	0	0	0	0	0	0	0	0	0	0	0	0	0	0	0	0	0	0	0	0	0	0	0	0	0	0	0	0
OR5K2	3	3	3	0	0	0	0	0	0	0	0.47	0	0	0	0.62	0	0	0	0	0	0	0	0	0	0	0	0	0	0	0	0	0	0	0	0	0	0	0	0	0	0	0	0	0	0	0	0	0	0
OR5K3	3	3	3	0	0	0	0	0	0	0	0.47	0	0	0	0.62	0	0	0	0	0	0	0	0	0	0	0	0	0	0	0	0	0	0	0	0	0	0	0	0	0	0	0	0	0	0	0	0	0	0
OR5K4	3	3	3	0	0	0	0	0	0	0	0.47	0	0	0	0.62	0	0	0	0	0	0	0	0	0	0	0	0	0	0	0	0	0	0	0	0	0	0	0	0	0	0	0	0	0	0	0	0	0	0
RHBDL1	16	3	3	0	0	0	0	0	0	0	0	0	0	0	0	0	0	0	0	0	0	0	0	0.95	0	0	0	0	0	0	0	0	0	0	0	0	0	0	0	0	0	0	0	0	0	0	0	0.35	1.3
TGFBR1	9	3	3	0	0	0	0	0	0	0	0	0	0	0	0	0	0	0	0	0	0	0	0	0	0	0	0	0	0	0	0	0	0	0.41	0	0	0	0	0	0	0	0	0	0	0	0	0	0	0
WFIKKN1	16	3	3	0	0	0	0	0	0	0	0	0	0	0	0	0	0	0	0	0	0	0	0	0.95	0	0	0	0	0	0	0	0	0	0	0	0	0	0	0	0	0	0	0	0	0	0	0	0.35	1.3
ADCYAP1R1	7	3	2	1	0	0.38	0	0	0	0	0	0	0	0	0	0	0	0	0	0	0.52	0	0	0	0	0	0	0	0	0	0	0	0	0	-0.32	0	0	0	0	0	0	0	0	0	0	0	0	0	0
BMPR1B	4	3	2	1	0	0	0	0	0	0	-0.46	0	0	0	0	0	0	0	0	0	0	0	0	0	0	0	0	0	0	0	0	0	0	0	0.76	0	0	0	0	0	0	0	0	0	0	0	0	0	0.33
CCR9	3	3	2	1	0	0.26	0	0	0	0	0	0	0	0	0	0	0	0	0	0	0	0	0	0	0	0	0	0	0	0	0	0	0	0	0	0	0	-0.43	0	0	0	0	0	0	0	0	0	0	0.44
CDK13	7	3	2	1	0	0	0	0	0	0	-0.4	0	0	0	0	0	0	0	0	0	0.48	0	0	0	0	0	0	0	0	0	0	0	0	0	0.74	0	0	0	0	0	0	0	0	0	0	0	0	0	0
CXCR6	3	3	2	1	0	0.26	0	0	0	0	0	0	0	0	0	0	0	0	0	0	0	0	0	0	0	0	0	0	0	0	0	0	0	0	0	0	0	-0.43	0	0	0	0	0	0	0	0	0	0	0.44
DCLK2	4	3	2	1	0	0	0	0	0	0	-0.51	0	0	0	0	0	0	0	0	0	0	0	0	0	0	0	0	0	0	0	0	0	0	0	0	0	0	0	0.41	0	0	0	0	0	0	0	0	0	0.35
EIF2AK1	7	3	2	1	0.26	0.42	0	0	0	0	0	0	0	0	0	0	0	0	0	0	0	0	0	0	0	0	0	0	0	0	0	0	0	-0.44	0	0	0	0	0	0	0	0	0	0	0	0	0	0	0
FGFR4	5	3	2	1	0	0	0	0	0	0	0	0	-0.36	0	0	0	0	0	0	0	0	0	0	0.38	0	0	0	0	0	0	0	0	0	0	0	0	0	0	0	0	0	0	0	0	0	0	0	0.69	0
GPR152	11	3	2	1	0	0	0	0	0	-0.57	0	0	0	0	0	0	0	0	0	0	0	0	0.42	0	0	0	0	0	0	0	0	1.03	0	0	0	0	0	0	0	0	0	0	0	0	0	0	0	0	0
GRK6	5	3	2	1	-0.53	0	0	0	0	0	0	0	0	0	0	0	0	0	0	0	0	0	0	0.38	0	0	0	0	0	0	0	0	0	0	0	0	0	0	0	0	0	0	0	0	0	0	0	0	0.62
GRK7	3	3	2	1	0	0	0	-0.43	0	0	0	0	0	0	0.63	0	0	0	0	0	0	0	0	0	0	0	0	0	0	0	0	0	0	0	0	0	0	0	0	0	0	0	0	0	0.36	0	0	0	0
KNG1	3	3	2	1	0	0	0	-0.46	0	0	0	0	0	0	0.6	0	0	0	0	0	0	0	0	0	0	0	0	0	0	0	0	0	0	0	0	0	0	0	0.69	0	0	0	0	0	0	0	0	0	0
KY	3	3	2	1	-0.38	0	0	0	0	0	0	0	0	0	0.61	0	0	0	0	0	0	0	0	0	0	0	0	0	0	0	0	0.52	0	0	0	0	0	0	0	0	0	0	0	0	0	0	0	0	0
LMLN	3	3	2	1	0	0	0	-0.45	0	0	0	0	0	0	0.54	0	0	0	0	0	0	0	0	0	0	0	0	0	0	0	0	0	0	0	0	0	0	0	0.64	0	0	0	0	0	0	0	0	0	0
METAP1	4	3	2	1	0	0	0	0	0	0	-0.47	0	0	0	0	0	0	0	0	0	0	0	0	0	0	0	0	0	0	0	0	0	0	0	0.72	0	0	0	0	0	0	0	0	0	0	0	0	0	0.33
NPY1R	4	3	2	1	0	0	0	0	0	0	-0.5	0	0	0	0	0	0	0	0	0	0	0	0	0	0	0	0	0	0	0	0	0	0	0	0	0	0	0	0.65	0	0	0	0	0	0	0	0	0	0.29
NPY5R	4	3	2	1	0	0	0	0	0	0	-0.5	0	0	0	0	0	0	0	0	0	0	0	0	0	0	0	0	0	0	0	0	0	0	0	0	0	0	0	0.65	0	0	0	0	0	0	0	0	0	0.29
NR2E3	15	3	2	1	0	0	0	0	0	0	0	0	0	0	0	-0.6	0	0	0	0	0	0	0	0	0	0	0	0	0	0	0	0	0	0	0.43	0	0	0	1.3	0	0	0	0	0	0	0	0	0	0
OR11G2	14	3	2	1	0	0	0	0	0	0	0	0	0	0	0	0	0	0	0	0	0	0	0	0	0	0	0.39	0	0	0	0	0	0	0	0	0	0	0	0	0	0	0	0	0	0	0	0	0	-0.42
OR1F1	16	3	2	1	0	0	0	0	0	0	-0.19	0	0	0	0	0	0	0	0	0	0	0	0	0.82	0	0	0	0	0	0	0	0	0	0	0	0	0	0	0	0	0	0	0	0	0	0	0	0.7	0
OR4E2	14	3	2	1	0	0	0	0	0	0	0	0	0	0	0	0	0	0	0	0	0	0	0	0	0	0	0.57	0	0	0	0	0	0	0	0	0	0	0	0	0	0	0	0	0	0	0	0	0	-0.42
OR4N5	14	3	2	1	0	0	0	0	0	0	0	0	0	0	0	0	0	0	0	0	0	0	0	0	0	0	0.39	0	0	0	0	0	0	0	0	0	0	0	0	0	0	0	0	0	0	0	0	0	-0.42
PDK4	7	3	2	1	0	0	0	0	0	0	0	0	0.42	0	0	0	0	0	0	0	-0.59	0	0.33	0	0	0	0	0	0	0	0	0	0	0	0	0	0	0	0	0	0	0	0	0	0	0	0	0	0
PIK3CB	3	3	2	1	0	0	0	-0.48	0	0	0	0	0	0	0.61	0	0	0	0	0	0	0	0	0	0	0	0	0	0	0	0	0	0	0	0	0	0	0	0	0	0	0	0	0	0.44	0	0	0	0
PSMD14	2	3	2	1	0	0	0	0	0	0	0	0	0	0	0	0	0	0	0	0	0	0	0.31	0	0	0	0	0	0	0	0	0	0.23	0	0	0	-0.54	0	0	0	0	0	0	0	0	0	0	0	0
PTPN4	2	3	2	1	0	0	0	0	0	0	0	0	0	0	0	0	0	0	0	0	0	0	0	0	0	0	0	0	0	0	0	0	0	0	0	0	0	0	0	0	0	0	-0.5	0	0	0.33	0	0	0
PTPRG	3	3	2	1	0	0	0	0	0	0	0	0	0	0	0	0	0	0	0	0	0	0	0	0	0	0	0	0	0	0	-0.47	0	0	0	0	0	0	0	0	0	0	0	0	0	0	0	0	0	0.34
RORA	15	3	2	1	0	0	0	0	0	0	0.39	0	0	0	0	-0.6	0	0	0	0	0	0	0	0	0	0	0	0	0	0	0	0	0	0	0.21	0	0	0	0	0	0	0	0	0	0	0	0	0	0
RPS6KB2	11	3	2	1	0	0	0	0	0	-0.57	0	0	0	0	0	0	0	0	0	0	0	0	0.42	0	0	0	0	0	0	0	0	1.03	0	0	0	0	0	0	0	0	0	0	0	0	0	0	0	0	0
SENP2	3	3	2	1	0	0	0	-0.57	0	0	0	0	0	0	0.6	0	0	0	0	0	0	0	0	0	0	0	0	0	0	0	0	0	0	0	0	0	0	0	0.69	0	0	0	0	0	0	0	0	0	0
SIK1	21	3	2	1	0	0	0	-0.38	0	0	0	0	0	0	0	0	0	0	0	0	0	0	0	0	0	0	0	0	0	0	0	0	0	0	0	0	0	0	0.48	0	0	0	0	0	0.81	0	0	0	0
SMG1	16	3	2	1	0	0	0	0	0	0	0	0	0	0	0	0	0	0	0	0	0	0	0	0.74	0	0	0	0	0	0	0	0	0	0	0	0	0	0	-0.31	0	0	0	0	0	0	0	0	0	1.13
SPOCK3	4	3	2	1	0	0	0	0	0	0	-0.57	0	0	0	0	0	0	0	0	0	0	0	0	0	0	0	0	0	0	0	0	0	0	0	0	0	0	0	0.38	0	0	0	0	0	0	0	0	0	0
USP42	7	3	2	1	0.26	0.42	0	0	0	0	0	0	0	0	0	0	0	0	0	0	0	0	0	0	0	0	0	0	0	0	0	0	0	-0.44	0	0	0	0	0	0	0	0	0	0	0	0	0	0	0
USP53	4	3	2	1	0	0	0	0	0	0	-0.41	0.4	0	0	0	0	0	0	0	0	0	0	0	0	0	0	0	0	0	0	0	0	0	0	0	0	0	0	0	0	0	0	0	0	0	0	0	0	0.37
ACVR1B	12	3	1	2	0	0	0	0	0	0	0	0	0	0	0	0	0	0	0	0	0	0	0	0	0	0	0	0	0	0	0	0	0	0	0	0	0	0	0	0	0	-0.49	0	0	0	0	0	0.69	0
ACVRL1	12	3	1	2	0	0	0	0	0	0	0	0	0	0	0	0	0	0	0	0	0	0	0	0	0	0	0	0	0	0	0	0	0	0	0	0	0	0	0	0	0	-0.49	0	0	0	0	0	0.69	0
ADRA2C	4	3	1	2	0	0	0	-0.41	0	0	0	0	0	0	0	0	0	0	0	0	0	0	0	0	0	0	0	0	0	0	0	0	0	0	0	0	0	0	0	0	0	0	0	-0.2	0	0	0	0	0.46
DRD5	4	3	1	2	0	0	0	0	0	0	0.67	0	0	0	0	0	0	0	0	0	0	0	0	0	0	0	0	0	0	0	0	0	0	0	0	0	0	0	-0.45	0	0	0	0	0	0	0	0	0	0
DYRK1B	19	3	1	2	0	0	0	0	0	0	-0.33	0	0	0	0	0	0	0	0	0	0	0	-0.27	0	0	0	0	0	0	0	0	0	0	0	0	0	0	0	0	0	0	0	0	0	0	0	0	0.7	0
ELTD1	1	3	1	2	0	0	0	0	0	0	0	0	0	0	0	0	-0.54	0	0	0	0	0	0	-0.35	0	0	0	0	0	0	0	0.25	0	0	0	0	0	0	0	0	0	0	0	0	0	0	0	0	0
GPR125	4	3	1	2	0	0	0	0	0	0	0	0	0	0	0	0	0	0	0	0	0	0	-0.58	0	0	0	0	0	0	0	0	0	0	0	0	0	0	0	0	0	0	0	0	0	0	0	0	0	0
LTA4H	12	3	1	2	0	0	0	0	0	0	0	0	0	0	0	0	0	0	0	0	0	0	-0.32	0	0	0	0	0	0	0	0	0	0	0	0	0	0	0	0	0	0	0	0	0	0	0	0	0.69	0
MAS1L	6	3	1	2	0	0	0	0	0	0	0	0	0	0	0.5	0	-0.67	0	0	0	0	0	0	0	0	0	0	0	0	0	0	0	0	0	0	0	0	0	0	0	0	-0.49	0	0	0	0	0	0	0
METAP2	12	3	1	2	0	0	0	0	0	0	0	0	0	0	0	0	0	0	0	0	0	0	-0.32	0	0	0	0	0	0	0	0	0	0	0	0	0	0	0	0	0	0	0	0	0	0	0	0	0.69	0
MYO3B	2	3	1	2	0	0	0	0	0	0	0	0	0	0	0	0	0	0	0	0	0	0	0.34	0	0	0	0	0	0	0	0	0	0	0	0	0	-0.56	0	0	0	0	0	-0.45	0	0	0	0	0	0
NEK1	4	3	1	2	0	0	0	0	0	0	-0.57	0	0	0	0	0	0	-0.42	0	0	0	0	0	0	0	0	0	0	0	0	0	0	0	0	0	0	0	0	0	0	0	0	0	0	0	0	0	0	0.37
NR4A1	12	3	1	2	0	0	0	0	0	0	0	0	0	0	0	0	0	0	0	0	0	0	0	0	0	0	0	0	0	0	0	0	0	0	0	0	0	0	0	0	0	-0.49	0	0	0	0	0	0.69	0
OR10C1	6	3	1	2	0	0	0	0	0	0	0	0	0	0	0.5	0	-0.67	0	0	0	0	0	0	0	0	0	0	0	0	0	0	0	0	0	0	0	0	0	0	0	0	-0.49	0	0	0	0	0	0	0
OR11A1	6	3	1	2	0	0	0	0	0	0	0	0	0	0	0.5	0	-0.67	0	0	0	0	0	0	0	0	0	0	0	0	0	0	0	0	0	0	0	0	0	0	0	0	-0.49	0	0	0	0	0	0	0
OR12D2	6	3	1	2	0	0	0	0	0	0	0	0	0	0	0.5	0	-0.67	0	0	0	0	0	0	0	0	0	0	0	0	0	0	0	0	0	0	0	0	0	0	0	0	-0.49	0	0	0	0	0	0	0
OR12D3	6	3	1	2	0	0	0	0	0	0	0	0	0	0	0.5	0	-0.67	0	0	0	0	0	0	0	0	0	0	0	0	0	0	0	0	0	0	0	0	0	0	0	0	-0.49	0	0	0	0	0	0	0
OR14J1	6	3	1	2	0	0	0	0	0	0	0	0	0	0	0.5	0	-0.67	0	0	0	0	0	0	0	0	0	0	0	0	0	0	0	0	0	0	0	0	0	0	0	0	-0.49	0	0	0	0	0	0	0
OR1K1	9	3	1	2	0	0	0	0	0	-0.64	0	0	0	0	0	0	0	0	0	0	0	0	0	0	0	0	0	0	0	0	0	0	0	0	0	0	0	0	0.43	0	0	0	0	0	0	0	0	0	0
OR1L6	9	3	1	2	0	0	0	0	0	-0.64	0	0	0	0	0	0	0	0	0	0	0	0	0	0	0	0	0	0	0	0	0	0	0	0	0	0	0	0	0.43	0	0	0	0	0	0	0	0	0	0
OR2B2	6	3	1	2	0	0	0	0	0	0	0	0	0	0	0.5	0	-0.67	0	0	0	0	0	0	0	0	0	0	0	0	0	0	0	0	0	0	0	0	0	0	0	0	-0.49	0	0	0	0	0	0	0
OR2B3	6	3	1	2	0	0	0	0	0	0	0	0	0	0	0.5	0	-0.67	0	0	0	0	0	0	0	0	0	0	0	0	0	0	0	0	0	0	0	0	0	0	0	0	-0.49	0	0	0	0	0	0	0
OR2B6	6	3	1	2	0	0	0	0	0	0	0	0	0	0	0.5	0	-0.67	0	0	0	0	0	0	0	0	0	0	0	0	0	0	0	0	0	0	0	0	0	0	0	0	-0.49	0	0	0	0	0	0	0
OR2H1	6	3	1	2	0	0	0	0	0	0	0	0	0	0	0.5	0	-0.67	0	0	0	0	0	0	0	0	0	0	0	0	0	0	0	0	0	0	0	0	0	0	0	0	-0.49	0	0	0	0	0	0	0
OR2J2	6	3	1	2	0	0	0	0	0	0	0	0	0	0	0.5	0	-0.67	0	0	0	0	0	0	0	0	0	0	0	0	0	0	0	0	0	0	0	0	0	0	0	0	-0.49	0	0	0	0	0	0	0
OR2J3	6	3	1	2	0	0	0	0	0	0	0	0	0	0	0.5	0	-0.67	0	0	0	0	0	0	0	0	0	0	0	0	0	0	0	0	0	0	0	0	0	0	0	0	-0.49	0	0	0	0	0	0	0
OR2W1	6	3	1	2	0	0	0	0	0	0	0	0	0	0	0.5	0	-0.67	0	0	0	0	0	0	0	0	0	0	0	0	0	0	0	0	0	0	0	0	0	0	0	0	-0.49	0	0	0	0	0	0	0
OR5C1	9	3	1	2	0	0	0	0	0	-0.64	0	0	0	0	0	0	0	0	0	0	0	0	0	0	0	0	0	0	0	0	0	0	0	0	0	0	0	0	0.43	0	0	0	0	0	0	0	0	0	0
OR5V1	6	3	1	2	0	0	0	0	0	0	0	0	0	0	0.5	0	-0.67	0	0	0	0	0	0	0	0	0	0	0	0	0	0	0	0	0	0	0	0	0	0	0	0	-0.49	0	0	0	0	0	0	0
PAR4	15	3	1	2	0	0	0	0	0	0	-0.65	0	0	0	0	-0.6	0	0	0	0	0	0	0	0	0	0	0	0	0	0	0	0	0	0	0	0	0	0	0.88	0	0	0	0	0	0	0	0	0	0
PPARG	3	3	1	2	0	0	0	0	0	0	0	0	0	0	-0.42	0	0	0	0	0	0	0	0	0	0	0	0	0	0	0	0	0	0	0	0	0	0	0	0	0	0	0	0	0	0	0	0	0	0.4
PREPL	2	3	1	2	0	0	0	0	0	0	0.44	0	0	0	0	0	0	0	0	0	0	0	0	0	0	0	0	0	0	0	0	0	0	0	0	0	0	0	0	0	0	0	-0.5	0	0	0	0	0	0
PRSS16	6	3	1	2	0	0	0	0	0	0	0	0	0	0	0.5	0	0	0	0	0	0	0	-0.35	0	0	0	0	0	0	0	0	0	0	0	0	0	0	0	0	0	0	-0.49	0	0	0	0	0	0	0
PTGFR	1	3	1	2	0	0	0	0	0	0	0	0	0	0	0	0	-0.54	0	0	0	0	0	0	-0.35	0	0	0	0	0	0	0	0.25	0	0	0	0	0	0	0	0	0	0	0	0	0	0	0	0	0
STYX	14	3	1	2	0	0	0	0	0	0	0	0	0	0	0	0	0	0	0	0	0	0	0	0	0	0	0	0	0	0	0	1.14	0	0	0	0	-0.55	0	0	0	0	0	0	0	0	0	0	0	-0.48
THOP1	19	3	1	2	0	0	0	-0.54	0	0	0	0	0	0	0	0	0	0	0	0	0	0	0	0	0	0	0	0	0	0	0	0	0	0	0	0	0	0	0	0	0	0	0	0	0.62	0	0	0	0
TLK1	2	3	1	2	0	0	0	0	0	0	0	0	0	0	0	0	0	0	0	0	0	0	0	0	0	0	0	0	0	0	0	0	0	0	0	0	-0.56	0	0	0	0	0	-0.45	0	0	0	0	0	0
USP3	15	3	1	2	0	0	0	0	0	0	0	0	0	0	0	-0.6	0	0	0	0	0	0	0	0	0	0	0	0	0	0	0	0	0	0	0.21	0	0	0	0	0	0	0	0	0	0	0	0	0	0
USP44	12	3	1	2	0	0	0	0	0	0	0	0	0	0	0	0	0	0	0	0	0	0	-0.32	0	0	0	0	0	0	0	0	0	0	0	0	0	0	0	0	0	0	0	0	0	0	0	0	0.69	0
ACY1	3	3	0	3	-0.69	0	0	-0.55	0	0	0	0	0	0	-0.45	0	0	0	0	0	0	0	0	0	0	0	0	0	0	0	0	0	0	0	0	0	0	0	0	0	0	0	0	0	0	0	0	0	0
ADAM17	2	3	0	3	0	0	0	0	0	0	0	0	0	0	0	0	0	0	0	0	0	0	0	0	0	0	0	0	0	0	0	0	0	0	0	0	0	0	0	0	0	0	-0.65	0	0	0	0	0	0
APEH	3	3	0	3	-0.63	0	0	-0.61	0	0	0	0	0	0	-0.48	0	0	0	0	0	0	0	0	0	0	0	0	0	0	0	0	0	0	0	0	0	0	0	0	0	0	0	0	0	0	0	0	0	0
ASPRV1	2	3	0	3	0	0	0	0	0	0	0	0	-0.29	0	0	0	-0.63	0	0	0	0	0	0	0	0	0	0	0	0	0	0	0	0	0	0	0	0	0	0	0	0	0	0	0	0	0	0	0	0
BUB1B	15	3	0	3	0	0	0	0	0	0	0	0	0	0	0	-0.6	0	0	0	0	0	0	0	0	0	0	0	0	0	0	0	0	0	-0.58	0	0	0	0	-0.48	0	0	0	0	0	0	0	0	0	0
CASP10	2	3	0	3	0	0	0	0	0	0	0	0	0	0	0	0	0	0	0	0	0	0	0	0	0	0	0	0	0	0	0	-0.39	0	0	0	0	0	0	-0.41	0	0	0	-0.46	0	0	0	0	0	0
CASP2	7	3	0	3	0	0	0	0	0	0	0	0	0	0	0	0	-0.66	0	0	0	-0.67	0	0	0	0	0	0	0	0	0	0	0	0	0	0	0	0	0	0	0	0	0	0	0	0	0	0	0	0
CASP8	2	3	0	3	0	0	0	0	0	0	0	0	0	0	0	0	0	0	0	0	0	0	0	0	0	0	0	0	0	0	0	-0.39	0	0	0	0	0	0	-0.41	0	0	0	-0.46	0	0	0	0	0	0
CCR8	3	3	0	3	0	0	0	0	0	0	0	0	0	0	-0.42	0	0	0	0	0	0	0	0	0	0	0	0	0	0	0	0	0	-0.31	0	0	0	0	-0.42	0	0	0	0	0	0	0	0	0	0	0
CLK1	2	3	0	3	0	0	0	0	0	0	0	0	0	0	0	0	0	0	0	0	0	0	0	0	0	0	0	0	0	0	0	-0.39	0	0	0	0	0	0	-0.41	0	0	0	-0.46	0	0	0	0	0	0
COL6A3	2	3	0	3	0	0	0	0	0	0	0	-0.35	0	0	0	0	0	0	0	0	-0.71	0	0	0	0	0	0	0	0	0	0	0	0	0	0	0	0	0	-0.41	0	0	0	0	0	0	0	0	0	0
CX3CR1	3	3	0	3	0	0	0	0	0	0	0	0	0	0	-0.42	0	0	0	0	0	0	0	0	0	0	0	0	0	0	0	0	0	-0.31	0	0	0	0	-0.42	0	0	0	0	0	0	0	0	0	0	0
CXCR1	2	3	0	3	0	0	0	0	0	0	0	-0.4	0	0	0	0	0	0	0	0	0	0	0	0	0	0	0	0	0	0	0	0	0	0	0	0	0	0	-0.45	0	0	0	-0.7	0	0	0	0	0	0
CXCR2	2	3	0	3	0	0	0	0	0	0	0	-0.4	0	0	0	0	0	0	0	0	0	0	0	0	0	0	0	0	0	0	0	0	0	0	0	0	0	0	-0.45	0	0	0	-0.7	0	0	0	0	0	0
CXCR2P1	2	3	0	3	0	0	0	0	0	0	0	-0.4	0	0	0	0	0	0	0	0	0	0	0	0	0	0	0	0	0	0	0	0	0	0	0	0	0	0	-0.45	0	0	0	-0.7	0	0	0	0	0	0
CXCR7	2	3	0	3	0	0	0	0	0	0	0	-0.35	0	0	0	0	0	0	0	0	-0.71	0	0	0	0	0	0	0	0	0	0	0	0	0	0	0	0	0	-0.41	0	0	0	0	0	0	0	0	0	0
DUSP11	2	3	0	3	0	0	0	0	0	0	0	0	0	0	0	0	0	0	0	0	0	0	0	0	0	0	0	0	0	0	0	0	0	0	0	0	0	0	0	0	0	0	-0.53	0	0	0	0	0	0
DUSP7	3	3	0	3	-0.69	0	0	-0.55	0	0	0	0	0	0	-0.45	0	0	0	0	0	0	0	0	0	0	0	0	0	0	0	0	0	0	0	0	0	0	0	0	0	0	0	0	0	0	0	0	0	0
EIF2AK4	15	3	0	3	0	0	0	0	0	0	0	0	0	0	0	-0.6	0	0	0	0	0	0	0	0	0	0	0	0	0	0	0	0	0	0	0	0	0	0	-0.48	0	0	0	0	0	0	0	0	0	0
EPHA1	7	3	0	3	0	0	0	0	0	0	0	0	0	0	0	0	-0.66	0	0	0	-0.67	0	0	0	0	0	0	0	0	0	0	0	0	0	0	0	0	0	0	0	0	0	0	0	0	0	0	0	0
FES	15	3	0	3	0	0	0	-0.55	0	0	0	0	-0.28	0	0	0	0	0	0	0	0	0	0	0	0	0	0	0	0	0	0	0	0	-0.51	0	0	0	0	0	0	0	0	0	0	0	0	0	0	0
FZD7	2	3	0	3	0	0	0	0	0	0	0	0	0	0	0	0	0	0	0	0	0	0	0	0	0	0	0	0	0	0	0	-0.42	0	0	0	0	0	0	-0.4	0	0	0	-0.46	0	0	0	0	0	0
GPR1	2	3	0	3	0	0	0	0	0	0	0	0	0	0	0	0	0	0	0	0	0	0	0	0	0	0	0	0	0	0	0	-0.39	0	0	0	0	0	0	-0.42	0	0	0	-0.52	0	0	0	0	0	0
GPR113	2	3	0	3	0	0	0	0	0	0	0	0	0	0	0	0	0	0	0	0	0	0	0	0	0	0	0	0	0	0	0	0	0	0	0	0	0	0	0	0	0	0	-0.6	0	0	0	0	0	0
GPR62	3	3	0	3	-0.69	0	0	-0.55	0	0	0	0	0	0	-0.45	0	0	0	0	0	0	0	0	0	0	0	0	0	0	0	0	0	0	0	0	0	0	0	0	0	0	0	0	0	0	0	0	0	0
ITIH4	3	3	0	3	0	0	0	0	0	0	0	0	0	0	-0.45	0	0	0	0	0	0	0	0	0	0	0	0	0	0	0	0	0	0	-0.51	0	0	0	-0.47	0	0	0	0	0	0	0	0	0	0	0
JAK1	1	3	0	3	0	0	0	0	0	0	0	0	0	0	0	0	-0.58	0	0	0	0	0	0	0	0	0	0	0	0	0	0	-0.36	0	-0.46	0	0	0	0	0	0	0	0	0	0	0	0	0	0	0
MAP3K2	2	3	0	3	0	0	0	0	0	0	0	0	0	0	0	0	0	0	0	0	0	0	0	0	0	0	0	0	0	0	0	-0.34	0	0	0	0	0	0	-0.5	0	0	0	-0.61	0	0	0	0	0	0
MC1R	16	3	0	3	0	0	0	0	0	0	0	0	0	0	0	0	0	0	0	0	0	0	0	0	0	0	0	0	0	0	0	0	0	0	0	0	0	0	0	0	0	-0.47	0	-0.71	0	0	0	0	0
MERTK	2	3	0	3	0	0	0	0	0	0	0	0	0	0	0	0	0	0	0	0	0	0	0	0	0	0	0	0	0	0	0	-0.32	0	0	0	0	0	0	-0.39	0	0	0	-0.48	0	0	0	0	0	0
MST1	3	3	0	3	-0.63	0	0	-0.61	0	0	0	0	0	0	-0.48	0	0	0	0	0	0	0	0	0	0	0	0	0	0	0	0	0	0	0	0	0	0	0	0	0	0	0	0	0	0	0	0	0	0
OPN1SW	7	3	0	3	0	0	0	0	0	0	0	0	0	0	0	0	-0.57	0	0	0	-0.6	0	0	0	0	0	0	0	0	0	0	0	0	0	0	0	0	0	0	0	0	0	0	0	0	0	0	0	0
OR10G2	14	3	0	3	0	0	0	0	0	0	0	0	0	0	-0.43	0	0	0	0	0	0	0	0	0	0	0	0	0	0	0	0	0	0	0	0	0	0	0	-0.42	0	0	0	0	0	0	0	0	0	-0.42
OR4K1	14	3	0	3	0	0	0	0	0	0	0	0	0	0	-0.59	0	0	0	0	0	0	0	0	0	0	0	0	0	0	0	0	0	0	0	0	0	0	0	0	0	0	0	0	0	0	0	0	-0.63	-0.42
OR4K2	14	3	0	3	0	0	0	0	0	0	0	0	0	0	-0.59	0	0	0	0	0	0	0	0	0	0	0	0	0	0	0	0	0	0	0	0	0	0	0	0	0	0	0	0	0	0	0	0	-0.63	-0.42
OR4K5	14	3	0	3	0	0	0	0	0	0	0	0	0	0	-0.59	0	0	0	0	0	0	0	0	0	0	0	0	0	0	0	0	0	0	0	0	0	0	0	0	0	0	0	0	0	0	0	0	-0.63	-0.42
OR4M1	14	3	0	3	0	0	0	0	0	0	0	0	0	0	-0.59	0	0	0	0	0	0	0	0	0	0	0	0	0	0	0	0	0	0	0	0	0	0	0	0	0	0	0	0	0	0	0	0	-0.63	-0.42
OR4N2	14	3	0	3	0	0	0	0	0	0	0	0	0	0	-0.59	0	0	0	0	0	0	0	0	0	0	0	0	0	0	0	0	0	0	0	0	0	0	0	0	0	0	0	0	0	0	0	0	-0.63	-0.42
OR4Q3	14	3	0	3	0	0	0	0	0	0	0	0	0	0	-0.59	0	0	0	0	0	0	0	0	0	0	0	0	0	0	0	0	0	0	0	0	0	0	0	0	0	0	0	0	0	0	0	0	-0.63	-0.42
OR6V1	7	3	0	3	0	0	0	0	0	0	0	0	0	0	0	0	-0.66	0	0	0	-0.67	0	0	0	0	0	0	0	0	0	0	0	0	0	0	0	0	0	0	0	0	0	0	0	0	0	0	0	0
OR6W1P	7	3	0	3	0	0	0	0	0	0	0	0	0	0	0	0	-0.66	0	0	0	-0.67	0	0	0	0	0	0	0	0	0	0	0	0	0	0	0	0	0	0	0	0	0	0	0	0	0	0	0	0
OR9A2	7	3	0	3	0	0	0	0	0	0	0	0	0	0	0	0	-0.66	0	0	0	-0.67	0	0	0	0	0	0	0	0	0	0	0	0	0	0	0	0	0	0	0	0	0	0	0	0	0	0	0	0
PROC	2	3	0	3	0	0	0	0	0	0	0	0	0	0	0	0	0	0	0	0	0	0	0	0	0	0	0	0	0	0	0	-0.34	0	0	0	0	0	0	-0.5	0	0	0	-0.61	0	0	0	0	0	0
PSMA3	14	3	0	3	0	0	0	0	0	0	0	0	0	0	-0.45	0	0	0	0	0	0	0	0	0	0	0	0	0	0	0	0	0	0	0	0	0	-0.53	0	0	0	0	0	0	0	0	0	0	0	-0.48
RET	10	3	0	3	0	0	0	0	0	0	-0.2	0	0	0	0	0	0	0	0	0	0	0	0	0	0	0	0	0	0	0	0	0	0	0	0	0	0	0	-0.3	0	0	0	0	0	0	0	0	0	-0.58
RXRA	9	3	0	3	-0.85	0	0	0	0	0	0	0	0	0	0	0	0	0	0	0	0	0	0	0	0	0	0	0	0	0	0	0	0	0	0	0	0	0	0	0	0	0	-0.8	0	0	0	0	0	0
SPEG	2	3	0	3	0	0	0	0	0	0	0	-0.4	0	0	0	0	0	0	0	0	0	0	0	0	0	0	0	0	0	0	0	0	0	0	0	0	0	0	0	0	0	0	-0.7	0	0	0	0	0	0
STAMBP	2	3	0	3	0	0	0	0	0	0	0	0	0	0	0	0	0	0	0	0	0	0	0	0	0	0	0	0	0	0	0	0	0	0	0	0	0	0	0	0	0	0	-0.53	0	0	0	0	0	0
TAS2R39	7	3	0	3	0	0	0	0	0	0	0	0	0	0	0	0	-0.66	0	0	0	-0.67	0	0	0	0	0	0	0	0	0	0	0	0	0	0	0	0	0	0	0	0	0	0	0	0	0	0	0	0
TAS2R40	7	3	0	3	0	0	0	0	0	0	0	0	0	0	0	0	-0.66	0	0	0	-0.67	0	0	0	0	0	0	0	0	0	0	0	0	0	0	0	0	0	0	0	0	0	0	0	0	0	0	0	0
TAS2R41	7	3	0	3	0	0	0	0	0	0	0	0	0	0	0	0	-0.66	0	0	0	-0.67	0	0	0	0	0	0	0	0	0	0	0	0	0	0	0	0	0	0	0	0	0	0	0	0	0	0	0	0
TAS2R60	7	3	0	3	0	0	0	0	0	0	0	0	0	0	0	0	-0.66	0	0	0	-0.67	0	0	0	0	0	0	0	0	0	0	0	0	0	0	0	0	0	0	0	0	0	0	0	0	0	0	0	0
USP33	1	3	0	3	0	0	0	0	0	0	0	0	0	0	0	0	-0.54	0	0	0	0	0	0	-0.35	0	0	0	0	0	0	0	0	0	-0.42	0	0	0	0	0	0	0	0	0	0	0	0	0	0	0
ADAMTS3	4	2	2	0	0	0	0	0	0	0	0	0	0	0	0	0	0	0	0	0	0	0	0	0	0	0	0	0	0	0	0	0	0	0	0	0	0	0	1.08	0	0	0	0	0	0	0	0	0	0.32
AMZ1	7	2	2	0	0	0	0	0	0	0	0.71	0	0	0	0	0	0	0	0	0	0	0	0	0	0	0	0	0	0	0	0	0	0	0	0	0	0	0	0	0.71	0	0	0	0	0	0	0	0	0
CPE	4	2	2	0	0	0	0	0	0	0	0	0	0	0	0	0	0	0	0	0	0	0	0	0	0	0	0	0	0	0	0	0	0	0	0	0	0	0	0.38	0	0	0	0	0	0	0	0	0	0.32
CRIM1	2	2	2	0	0	0	0	0	0	0	0.44	0	0	0	0	0	0	0	0	0	0	0	0.27	0	0	0	0	0	0	0	0	0	0	0	0	0	0	0	0	0	0	0	0	0	0	0	0	0	0
CSTA	3	2	2	0	0	0	0	0	0	0	0	0	0	0	0.58	0	0	0	0	0	0	0	0	0	0	0	0	0	0	0	0	0	0	0	0	0	0	0	0	0	0	0	0	0	0	0	0	0	0.42
DCLK3	3	2	2	0	0	0	0	0	0	0	0	0	0	0	0	0	0	0	0	0	0	0	0.32	0	0	0	0	0	0	0	0	0	0	0	0	0	0	0	0	0	0	0	0	0	0	0	0	0	0
EPHA5	4	2	2	0	0	0	0	0	0	0	0	0	0	0	0	0	0	0	0	0	0	0	0	0	0	0	0	0	0	0	0	0	0	0	0.45	0	0	0	0	0	0	0	0	0	0	0	0	0	0
FSHR	2	2	2	0	0	0	0	0	0	0	0.48	0	0	0	0	0	0	0	0	0	0	0	0.25	0	0	0	0	0	0	0	0	0	0	0	0	0	0	0	0	0	0	0	0	0	0	0	0	0	0
GNRHR	4	2	2	0	0	0	0	0	0	0	0	0	0	0	0	0	0	0	0	0	0	0	0	0	0	0	0	0	0	0	0	0	0	0	0	0	0	0	0.3	0	0	0	0	0	0	0	0	0	0.21
GPER	7	2	2	0	0	0	0	0	0	0	0.79	0	0	0	0	0	0	0	0	0	0	0	0	0	0	0	0	0	0	0	0	0	0	0	0	0	0	0	0	0.71	0	0	0	0	0	0	0	0	0
GPR146	7	2	2	0	0	0	0	0	0	0	0.79	0	0	0	0	0	0	0	0	0	0	0	0	0	0	0	0	0	0	0	0	0	0	0	0	0	0	0	0	0.71	0	0	0	0	0	0	0	0	0
GPR156	3	2	2	0	0	0	0	0	0	0	0	0	0	0	0.62	0	0	0	0	0	0	0	0	0	0	0	0	0	0	0	0	0	0	0	0	0	0	0	0	0	0	0	0	0	0	0	0	0	0.38
LHCGR	2	2	2	0	0.51	0	0	0	0	0	0.48	0	0	0	0	0	0	0	0	0	0	0	0	0	0	0	0	0	0	0	0	0	0	0	0	0	0	0	0	0	0	0	0	0	0	0	0	0	0
MAPK10	4	2	2	0	0	0	0	0	0	0	0	0	0	0	0	0	0	0	0	0	0	0	0	0	0	0	0	0	0	0	0	0	0	0	0.73	0	0	0	0	0	0	0	0	0	0	0	0	0	0.36
NPFFR2	4	2	2	0	0	0	0	0	0	0	0	0	0	0	0	0	0	0	0	0	0	0	0	0	0	0	0	0	0	0	0	0	0	0	0	0	0	0	1.08	0	0	0	0	0	0	0	0	0	0.32
OR2Y1	5	2	2	0	0	0	0	0	0	0	0	0	0	0	0	0	0	0	0	0	0	0	0	0.37	0	0	0	0	0	0	0	0	0	0	0	0	0	0	0	0	0	0	0	0	0	0	0	0.65	0
OSR1	2	2	2	0	0	0	0	0	0	0	0.49	0	0	0	0	0	0	0	0	0	0	0	0.33	0	0	0	0	0	0	0	0	0	0	0	0	0	0	0	0	0	0	0	0	0	0	0	0	0	0
PDPK1	16	2	2	0	0	0	0	0	0	0	0	0	0	0	0	0	0	0	0	0	0	0	0	0.95	0	0	0	0	0	0	0	0	0	0	0	0	0	0	0	0	0	0	0	0	0	0	0	0	1.32
SBK1	16	2	2	0	0	0	0	0	0	0	0	0	0	0	0	0	0	0	0	0	0	0	0	0.81	0	0	0	0	0	0	0	0	0	0	0	0	0	0	0	0	0	0	0	0	0	0	0	0.71	0
SCYL2	12	2	2	0	0	0	0	0	0	0	0.45	0	0	0	0	0	0	0	0	0	0	0	0	0	0	0	0	0	0	0	0	0	0	0	0	0	0	0	0	0	0	0	0	0	0	0	0	0.69	0
SSTR5	16	2	2	0	0	0	0	0	0	0	0	0	0	0	0	0	0	0	0	0	0	0	0	0.95	0	0	0	0	0	0	0	0	0	0	0	0	0	0	0	0	0	0	0	0	0	0	0	0	1.46
STK32C	10	2	2	0	0	0	0	0	0	0	0	0	0	0	0	0	0	0	0	0	0	0	0	0	0	0	0	0	0	0	0	0	0	0	0	0	0	0	0	0	0	0	0	0	0.73	0	0	0	0
TLL1	4	2	2	0	0	0	0	0	0	0	0	0	0	0	0	0	0	0	0	0	0	0	0	0	0	0	0	0	0	0	0	0	0	0	0	0	0	0	0.38	0	0	0	0	0	0	0	0	0	0
TPSB2	16	2	2	0	0	0	0	0	0	0	0	0	0	0	0	0	0	0	0	0	0	0	0	0.95	0	0	0	0	0	0	0	0	0	0	0	0	0	0	0	0	0	0	0	0	0	0	0	0	1.46
TPSG1	16	2	2	0	0	0	0	0	0	0	0	0	0	0	0	0	0	0	0	0	0	0	0	0.95	0	0	0	0	0	0	0	0	0	0	0	0	0	0	0	0	0	0	0	0	0	0	0	0	1.46
USP46	4	2	2	0	0	0	0	0	0	0	0	0	0	0	0	0	0	0	0	0	0	0	0	0	0	0	0	0	0	0	0	0	0	0	0.34	0	0	0	0	0	0	0	0	0	0	0	0	0	0.37
XCR1	3	2	2	0	0	0.26	0	0	0	0	0	0	0	0	0	0	0	0	0	0	0	0	0	0	0	0	0	0	0	0	0	0	0	0	0	0	0	0	0	0	0	0	0	0	0	0	0	0	0.44
ACVR1	2	2	1	1	0	0	0	0	0	0	0	0	0	0	0	0	0	0	0	0	0	0	0.32	0	0	0	0	0	0	0	0	0	0	0	0	0	-0.54	0	0	0	0	0	0	0	0	0	0	0	0
ACVR1C	2	2	1	1	0	0	0	0	0	0	0	0	0	0	0	0	0	0	0	0	0	0	0.32	0	0	0	0	0	0	0	0	0	0	0	0	0	-0.54	0	0	0	0	0	0	0	0	0	0	0	0
ADRA2B	2	2	1	1	0	0	0	0	0	0	0.43	0	-0.23	0	0	0	0	0	0	0	0	0	0	0	0	0	0	0	0	0	0	0	0	0	0	0	0	0	0	0	0	0	0	0	0	0	0	0	0
ALPK1	4	2	1	1	0	0	0	0	0	0	-0.5	0	0	0	0	0	0	0	0	0	0	0	0	0	0	0	0	0	0	0	0	0	0	0	0	0	0	0	0	0	0	0	0	0	0	0	0	0	0.38
ASTL	2	2	1	1	0	0	0	0	0	0	0.43	0	-0.23	0	0	0	0	0	0	0	0	0	0	0	0	0	0	0	0	0	0	0	0	0	0	0	0	0	0	0	0	0	0	0	0	0	0	0	0
C5	9	2	1	1	0	0	0	0	0	-0.62	0	0	0	0	0	0	0	0	0	0	0	0	0	0	0	0	0	0	0	0	0	0	0	0	0	0	0	0	0.43	0	0	0	0	0	0	0	0	0	0
CASP6	4	2	1	1	0	0	0	0	0	0	-0.48	0	0	0	0	0	0	0	0	0	0	0	0	0	0	0	0	0	0	0	0	0	0	0	0	0	0	0	0	0	0	0	0	0	0	0	0	0	0.35
CDK17	12	2	1	1	0	0	0	0	0	0	0	0	0	0	0	0	0	0	0	0	0	0	0	0	0	0	0	0	0	0	0	0	0	0	0	0	0	0	0	0	0	0	0	0	0	0	0	0.69	0
CDKL2	4	2	1	1	0	0	0	-0.41	0	0	0	0	0	0	0	0	0	0	0	0	0	0	0	0	0	0	0	0	0	0	0	0	0	0	0	0	0	0	1.08	0	0	0	0	0	0	0	0	0	0
CFI	4	2	1	1	0	0	0	0	0	0	-0.48	0	0	0	0	0	0	0	0	0	0	0	0	0	0	0	0	0	0	0	0	0	0	0	0	0	0	0	0	0	0	0	0	0	0	0	0	0	0.35
CRHR2	7	2	1	1	0	0.38	0	0	0	0	0	0	0	0	0	0	0	0	0	0	0	0	0	0	0	0	0	0	0	0	0	0	0	0	-0.32	0	0	0	0	0	0	0	0	0	0	0	0	0	0
CSNK1G2	19	2	1	1	0	0	-0.23	0	0	0	0	0	0	0	0	0	0	0	0	0	0	0	0	0	0	0	0	0	0	0	0	0	0	0	0	0	0	0	0	0	0	0	0	0	0	0	0	0.5	0
CSTB	21	2	1	1	0	0	0	-0.47	0	0	0	0	0	0	0	0	0	0	0	0	0	0	0	0	0	0	0	0	0	0	0	0	0	0	0	0	0	0	0	0	0	0	0	0	0.89	0	0	0	0
CXCR4	2	2	1	1	0	0	0	0	0	0.25	0	0	0	0	0	0	0	0	0	0	0	0	0	0	0	0	0	0	0	0	0	0	0	0	0	0	0	0	-0.47	0	0	0	0	0	0	0	0	0	0
DUSP19	2	2	1	1	0	0	0	0	0	0	0	0	0	0	0	0	0	0	0	0	0	0	0.31	0	0	0	0	0	0	0	0	0	0	0	0	0	0	0	0	0	0	0	-0.17	0	0	0	0	0	0
DUSP2	2	2	1	1	0	0	0	0	0	0	0.43	0	-0.23	0	0	0	0	0	0	0	0	0	0	0	0	0	0	0	0	0	0	0	0	0	0	0	0	0	0	0	0	0	0	0	0	0	0	0	0
EDNRA	4	2	1	1	0	0	0	0	0	0	-0.5	0	0	0	0	0	0	0	0	0	0	0	0	0	0	0	0	0	0	0	0	0	0	0	0	0	0	0	0	0	0	0	0	0	0	0	0	0	0.34
EIF2AK3	2	2	1	1	0	0	0	0	0	0	0	0	0	0	0	0	0	0	0	0	0	0	0	0	0	0	0	0	0	0	0	0	0	0	0	0	0	0	0	0	0	0	-0.58	0	0	0.39	0	0	0
GAK	4	2	1	1	0	0	0	-0.48	0	0	0	0	0	0	0	0	0	0	0	0	0	0	0	0	0	0	0	0	0	0	0	0	0	0	0	0	0	0	0	0	0	0	0	0	0	0	0	0	0.54
GHRHR	7	2	1	1	0	0.38	0	0	0	0	0	0	0	0	0	0	0	0	0	0	0	0	0	0	0	0	0	0	0	0	0	0	0	0	-0.32	0	0	0	0	0	0	0	0	0	0	0	0	0	0
GPR27	3	2	1	1	0	0	0	0	0	0	0	0	0	0	0	0	0	0	0	0	0	0	0	0	0	0	0	0	0	0	-0.44	0	0	0	0	0	0	0	0	0	0	0	0	0	0	0	0	0	0.43
GPR45	2	2	1	1	0	0	0	0	0	0	0.45	0	0	0	0	0	0	0	0	0	0	0	0	0	0	0	0	0	0	0	0	0	0	0	0	0	0	0	-0.4	0	0	0	0	0	0	0	0	0	0
HGFAC	4	2	1	1	0	0	0	-0.54	0	0	0	0	0	0	0	0	0	0	0	0	0	0	0	0.32	0	0	0	0	0	0	0	0	0	0	0	0	0	0	0	0	0	0	0	0	0	0	0	0	0
MAP4K3	2	2	1	1	0	0	0	0	0	0	0.5	0	0	0	0	0	0	0	0	0	0	0	0	0	0	0	0	0	0	0	0	0	0	0	0	0	0	0	0	0	0	0	-0.48	0	0	0	0	0	0
MAP4K4	2	2	1	1	0	0	0	0	0	0	0.45	0	0	0	0	0	0	0	0	0	0	0	0	0	0	0	0	0	0	0	0	-0.33	0	0	0	0	0	0	0	0	0	0	0	0	0	0	0	0	0
MKNK2	19	2	1	1	0	0	-0.23	0	0	0	0	0	0	0	0	0	0	0	0	0	0	0	0	0	0	0	0	0	0	0	0	0	0	0	0	0	0	0	0	0	0	0	0	0	0	0	0	0.5	0
MYO3A	10	2	1	1	0	0	0	0	0	0	0	0	0	0	0	0	0	0	0	0	0	0	0	0	0	0	0	0	0	0	0	0	0	0	0	0	0.38	0	0	0	0	0	0	0	0	0	0	0	-0.48
MYSM1	1	2	1	1	0	0	0	0	0	0	0	0	0	0	0	0	-0.58	0	0	0	0	0	0	0	0	0.76	0	0	0	0	0	0	0	0	0	0	0	0	0	0	0	0	0	0	0	0	0	0	0
NR3C2	4	2	1	1	0	0	0	0	0	0	-0.5	0	0	0	0	0	0	0	0	0	0	0	0	0	0	0	0	0	0	0	0	0	0	0	0	0	0	0	0	0	0	0	0	0	0	0	0	0	0.34
NR4A2	2	2	1	1	0	0	0	0	0	0	0	0	0	0	0	0	0	0	0	0	0	0	0.32	0	0	0	0	0	0	0	0	0	0	0	0	0	-0.57	0	0	0	0	0	0	0	0	0	0	0	0
OMA1	1	2	1	1	0	0	0	0	0	0	0	0	0	0	0	0	-0.58	0	0	0	0	0	0	0	0	0.76	0	0	0	0	0	0	0	0	0	0	0	0	0	0	0	0	0	0	0	0	0	0	0
OR4M2	15	2	1	1	0	0	0	0	0	0	0	0	0	0	0	-1.09	0	0	0	0	0	0	0	0	0	0	0	0	0	0	0	0	0	0	0	0	0	0	0.87	0	0	0	0	0	0	0	0	0	0
OR4N4	15	2	1	1	0	0	0	0	0	0	0	0	0	0	0	-1.09	0	0	0	0	0	0	0	0	0	0	0	0	0	0	0	0	0	0	0	0	0	0	0.87	0	0	0	0	0	0	0	0	0	0
PCSK4	19	2	1	1	0	0	-0.23	0	0	0	0	0	0	0	0	0	0	0	0	0	0	0	0	0	0	0	0	0	0	0	0	0	0	0	0	0	0	0	0	0	0	0	0	0	0	0	0	0.48	0
PDGFRA	4	2	1	1	0	0	0	0	0	0	0	0	0	0	0	0	0	0	0	0	0	0	0	0	0	0	0	0	0	0	0	0	0	-0.51	0.36	0	0	0	0	0	0	0	0	0	0	0	0	0	0
PDK1	2	2	1	1	0	0	0	0	0	0	0	0	0	0	0	0	0	0	0	0	0	0	0.35	0	0	0	0	0	0	0	0	0	0	0	0	0	-0.56	0	0	0	0	0	0	0	0	0	0	0	0
PRKAA2	1	2	1	1	0	0	0	0	0	0	0	0	0	0	0	0	-0.58	0	0	0	0	0	0	0	0	0.76	0	0	0	0	0	0	0	0	0	0	0	0	0	0	0	0	0	0	0	0	0	0	0
PRKACB	1	2	1	1	0	0	0	0	0	0	0	0	0	0	0	0	-0.55	0	0	0	0	0	0	0	0	0	0	0	0	0	0	0.25	0	0	0	0	0	0	0	0	0	0	0	0	0	0	0	0	0
PRKCE	2	2	1	1	0	0	0	0	0	0	0.49	0	0	0	0	0	0	0	0	0	0	0	0	0	0	0	0	0	0	0	0	0	0	0	0	0	0	0	0	0	0	0	0	0	0	0	0	0	0
PTH2R	2	2	1	1	0	0	0	0	0	0	0	0	0	0	0	0	0	0	0	0	0	0	0	0	0	0	0	0	0	0	0	0	0.25	0	0	0	0	0	0	0	0	0	-0.42	0	0	0	0	0	0
QRFPR	4	2	1	1	0	0	0	0	0	0	-0.46	0.41	0	0	0	0	0	0	0	0	0	0	0	0	0	0	0	0	0	0	0	0	0	0	0	0	0	0	0	0	0	0	0	0	0	0	0	0	0
RRH	4	2	1	1	0	0	0	0	0	0	-0.48	0	0	0	0	0	0	0	0	0	0	0	0	0	0	0	0	0	0	0	0	0	0	0	0	0	0	0	0	0	0	0	0	0	0	0	0	0	0.35
SCRN3	2	2	1	1	0	0	0	0	0	0	0	0	0	0	0	0	0	0	0	0	0	0	0	0	0	0	0	0	0	0	0	0	0	0	0	0	-0.56	0	0	0	0	0	0	0	0	0	0	0	0
STK39	2	2	1	1	0	0	0	0	0	0	0	0	0	0	0	0	0	0	0	0	0	0	0.31	0	0	0	0	0	0	0	0	0	0	0	0	0	-0.56	0	0	0	0	0	0	0	0	0	0	0	0
TACR1	2	2	1	1	0	0	0	0	0	0	0	0	0	0	0	0	0	0	0	0	0	0	0.29	0	0	0	0	0	0	0	0	0	0	0	0	0	0	0	0	0	0	0	0	0	0	0	0	0	0
USP38	4	2	1	1	0	0	0	0	0	0	-0.45	0	0	0	0	0	0	0	0	0	0	0	0	0	0	0	0	0	0	0	0	0	0	0	0	0	0	0	0	0	0	0	0	0	0	0	0	0	0.37
ZAK	2	2	1	1	0	0	0	0	0	0	0	0	0	0	0	0	0	0	0	0	0	0	0.35	0	0	0	0	0	0	0	0	0	0	0	0	0	-0.56	0	0	0	0	0	0	0	0	0	0	0	0
AAK1	2	2	0	2	0	0	0	0	0	0	0	0	0	0	0	0	-0.63	0	0	0	0	0	0	0	0	0	0	0	0	0	0	0	0	0	0	0	0	0	0	0	0	0	0	0	0	0	0	0	0
BAI2	1	2	0	2	0	0	0	0	0	0	0	0	0	0	-0.45	0	0	0	0	0	0	0	0	0	0	0	0	0	0	0	0	0	0	0	0	0	0	0	0	0	0	0	0	0	0	0	0	0	0
BRDT	1	2	0	2	0	0	0	0	0	0	0	0	0	0	0	0	0	0	0	0	0	0	0	-0.39	0	0	0	0	0	0	0	0	0	-0.54	0	0	0	0	0	0	0	0	0	0	0	0	0	0	0
CAPN10	2	2	0	2	0	0	0	0	0	0	0	-0.39	0	0	0	0	0	0	0	0	0	0	0	0	0	0	0	0	0	0	0	0	0	0	0	0	0	0	0	0	0	0	-0.69	0	0	0	0	0	0
CCKAR	4	2	0	2	0	0	0	0	0	0	0	0	0	0	0	0	0	0	0	0	0	0	-0.58	0	0	0	0	0	0	0	0	0	0	0	0	0	0	0	0	0	0	0	0	0	0	0	0	0	0
CDK15	2	2	0	2	0	0	0	0	0	0	0	0	0	0	0	0	0	0	0	0	0	0	0	0	0	0	0	0	0	0	0	-0.42	0	0	0	0	0	0	0	0	0	0	-0.46	0	0	0	0	0	0
DAPK3	19	2	0	2	0	0	-0.22	-0.55	0	0	0	0	0	0	0	0	0	0	0	0	0	0	0	0	0	0	0	0	0	0	0	0	0	0	0	0	0	0	0	0	0	0	0	0	0	0	0	0	0
DPP7	9	2	0	2	-0.87	0	0	0	0	0	0	0	0	0	0	0	0	0	0	0	0	0	0	0	0	0	0	0	0	0	0	0	0	0	0	0	0	0	0	0	0	0	-0.8	0	0	0	0	0	0
GPR148	2	2	0	2	0	0	0	0	0	0	0	0	0	0	0	0	0	0	0	0	0	0	0	0	0	0	0	0	0	0	0	0	0	0	0	0	0	0	-0.53	0	0	0	-0.67	0	0	0	0	0	0
GPR17	2	2	0	2	0	0	0	0	0	0	0	0	0	0	0	0	0	0	0	0	0	0	0	0	0	0	0	0	0	0	0	0	0	0	0	0	0	0	-0.5	0	0	0	-0.61	0	0	0	0	0	0
GPR176	15	2	0	2	0	0	0	0	0	0	0	0	0	0	0	-0.6	0	0	0	0	0	0	0	0	0	0	0	0	0	0	0	0	0	0	0	0	0	0	0	0	0	0	0	0	0	0	0	0	0
GPR35	2	2	0	2	0	0	0	0	0	0	0	-0.39	0	0	0	0	0	0	0	0	0	0	0	0	0	0	0	0	0	0	0	0	0	0	0	0	0	0	0	0	0	0	-0.69	0	0	0	0	0	0
HRH1	3	2	0	2	-0.41	0	0	0	0	0	0	0	0	0	-0.43	0	0	0	0	0	0	0	0	0	0	0	0	0	0	0	0	0	0	0	0	0	0	0	0	0	0	0	0	0	0	0	0	0	0
LPHN2	1	2	0	2	0	0	0	0	0	0	0	0	0	0	0	0	-0.54	0	0	0	0	0	0	-0.35	0	0	0	0	0	0	0	0	0	0	0	0	0	0	0	0	0	0	0	0	0	0	0	0	0
MAP3K8	10	2	0	2	0	0	0	0	0	0	0	0	0	0	0	0	0	0	0	0	0	0	0	0	0	0	0	0	0	0	0	0	0	0	0	0	0	-0.44	0	0	0	0	0	0	0	0	0	0	-0.48
MASTL	10	2	0	2	0	0	0	0	0	0	0	0	0	0	0	0	0	0	0	0	0	0	0	0	0	0	0	0	0	0	0	0	0	0	0	0	0	-0.41	0	0	0	0	0	0	0	0	0	0	-0.48
MATK	19	2	0	2	0	0	-0.22	-0.55	0	0	0	0	0	0	0	0	0	0	0	0	0	0	0	0	0	0	0	0	0	0	0	0	0	0	0	0	0	0	0	0	0	0	0	0	0	0	0	0	0
MMEL1	1	2	0	2	-0.84	0	0	0	0	0	0	0	0	0	0	0	0	0	0	0	0	0	0	0	0	0	0	0	0	0	0	0	0	0	0	0	0	0	0	0	0	0	0	0	0	0	0	0	0
OR13A1	10	2	0	2	0	0	0	0	0	0	0	0	0	0	0	0	0	0	0	0	0	0	0	0	0	0	0	0	0	0	0	0	0	0	0	0	0	0	0	0	0	-0.49	0	0	0	0	0	0	-0.42
OXSR1	3	2	0	2	0	0	0	0	0	0	0	0	0	0	-0.68	0	0	0	0	0	0	0	0	0	0	0	0	0	0	0	0	0	0	0	0	0	0	-0.42	0	0	0	0	0	0	0	0	0	0	0
PIM3	22	2	0	2	0	0	0	0	0	0	0	0	0	0	0	0	0	0	0	0	0	0	0	0	0	0	0	0	0	0	0	0	0	0	0	0	0	0	0	0	0	0	-0.74	0	0	0	0	0	0
PKDCC	2	2	0	2	0	0	0	0	0	0	0	0	0	0	0	0	0	0	0	0	0	0	0	0	0	0	0	0	0	0	0	0	0	0	0	0	0	0	0	0	0	0	0	0	0	0	0	0	0
PMPCA	9	2	0	2	-0.82	0	0	0	0	0	0	0	0	0	0	0	0	0	0	0	0	0	0	0	0	0	0	0	0	0	0	0	0	0	0	0	0	0	0	0	0	0	-0.8	0	0	0	0	0	0
PMPCB	7	2	0	2	0	0	0	0	0	0	0	0	0	0	0	0	-0.58	0	0	0	-0.6	0	0	0	0	0	0	0	0	0	0	0	0	0	0	0	0	0	0	0	0	0	0	0	0	0	0	0	0
PSMC2	7	2	0	2	0	0	0	0	0	0	0	0	0	0	0	0	-0.58	0	0	0	-0.6	0	0	0	0	0	0	0	0	0	0	0	0	0	0	0	0	0	0	0	0	0	0	0	0	0	0	0	0
PTGER3	1	2	0	2	0	0	0	0	0	0	0	0	0	0	0	0	-0.58	0	0	0	0	0	0	-0.37	0	0	0	0	0	0	0	0	0	0	0	0	0	0	0	0	0	0	0	0	0	0	0	0	0
PTH1R	3	2	0	2	0	0	0	-0.61	0	0	0	0	0	0	-0.48	0	0	0	0	0	0	0	0	0	0	0	0	0	0	0	0	0	0	0	0	0	0	0	0	0	0	0	0	0	0	0	0	0	0
PTPN12	7	2	0	2	0	0	0	0	-0.48	0	0	0	0	0	0	0	0	0	0	0	0	0	0	0	0	0	0	0	0	0	0	0	0	0	0	0	0	0	0	0	0	0	0	0	0	0	0	0	0
RNPEPL1	2	2	0	2	0	0	0	0	0	0	0	-0.39	0	0	0	0	0	0	0	0	0	0	0	0	0	0	0	0	0	0	0	0	0	0	0	0	0	0	0	0	0	0	-0.69	0	0	0	0	0	0
ROCK2	2	2	0	2	0	0	0	0	0	0	0	0	0	0	0	0	0	0	0	0	0	0	0	0	0	0	0	0	0	0	0	0	0	0	0	0	0	0	0	0	0	0	-0.65	0	0	0	0	0	0
S1PR3	9	2	0	2	0	0	0	0	0	0	0	-0.33	0	0	0	0	0	0	0	0	0	0	0	0	0	-0.48	0	0	0	0	0	0	0	0	0	0	0	0	0	0	0	0	0	0	0	0	0	0	0
SPPL2B	19	2	0	2	0	0	-0.23	-0.54	0	0	0	0	0	0	0	0	0	0	0	0	0	0	0	0	0	0	0	0	0	0	0	0	0	0	0	0	0	0	0	0	0	0	0	0	0	0	0	0	0
TBXA2R	19	2	0	2	0	0	-0.22	-0.54	0	0	0	0	0	0	0	0	0	0	0	0	0	0	0	0	0	0	0	0	0	0	0	0	0	0	0	0	0	0	0	0	0	0	0	0	0	0	0	0	0
USP48	1	2	0	2	0	0	0	-0.52	0	0	0	0	0	0	-0.44	0	0	0	0	0	0	0	0	0	0	0	0	0	0	0	0	0	0	0	0	0	0	0	0	0	0	0	0	0	0	0	0	0	0
YME1L1	10	2	0	2	0	0	0	0	0	0	0	0	0	0	0	0	0	0	0	0	0	0	0	0	0	0	0	0	0	0	0	0	0	0	0	0	0	-0.41	0	0	0	0	0	0	0	0	0	0	-0.48
YSK4	2	2	0	2	0	0	0	0	0	0	0	0	0	0	0	0	0	0	0	0	0	0	0	0	0	0	0	0	0	0	0	0	0	0	0	0	0	0	-0.47	0	0	0	-0.39	0	0	0	0	0	0
ACP1	2	1	1	0	0	0	0	0	0	0	0.43	0	0	0	0	0	0	0	0	0	0	0	0	0	0	0	0	0	0	0	0	0	0	0	0	0	0	0	0	0	0	0	0	0	0	0	0	0	0
ADAM8	10	1	1	0	0	0	0	0	0	0	0	0	0	0	0	0	0	0	0	0	0	0	0	0	0	0	0	0	0	0	0	0	0	0	0	0	0	0	0	0	0	0	0	0	0.73	0	0	0	0
ALK	2	1	1	0	0	0	0	0	0	0	0.45	0	0	0	0	0	0	0	0	0	0	0	0	0	0	0	0	0	0	0	0	0	0	0	0	0	0	0	0	0	0	0	0	0	0	0	0	0	0
AZU1	19	1	1	0	0	0	0	0	0	0	0	0	0	0	0	0	0	0	0	0	0	0	0	0	0	0	0	0	0	0	0	0	0	0	0	0	0	0	0	0	0	0	0	0	0	0	0	0.45	0
BMP2K	4	1	1	0	0	0	0	0	0	0	0	0	0	0	0	0	0	0	0	0	0	0	0	0	0	0	0	0	0	0	0	0	0	0	0	0	0	0	0	0	0	0	0	0	0	0	0	0	0.34
BRSK2	11	1	1	0	0	0	0	0	0	0	0	0	0	0	0	0	0	0	0	0	0	0	0	0	0	0	0	0	0	0	0	0	0	0	0	0	0	0	0	0	0	0	0	0	0.53	0	0	0	0
BUB1	2	1	1	0	0	0	0	0	0	0	0.46	0	0	0	0	0	0	0	0	0	0	0	0	0	0	0	0	0	0	0	0	0	0	0	0	0	0	0	0	0	0	0	0	0	0	0	0	0	0
CAMK2D	4	1	1	0	0	0	0	0	0	0	0	0	0	0	0	0	0	0	0	0	0	0	0	0	0	0	0	0	0	0	0	0	0	0	0	0	0	0	0	0	0	0	0	0	0	0	0	0	0.3
CAPN13	2	1	1	0	0	0	0	0	0	0	0.45	0	0	0	0	0	0	0	0	0	0	0	0	0	0	0	0	0	0	0	0	0	0	0	0	0	0	0	0	0	0	0	0	0	0	0	0	0	0
CAPN14	2	1	1	0	0	0	0	0	0	0	0.45	0	0	0	0	0	0	0	0	0	0	0	0	0	0	0	0	0	0	0	0	0	0	0	0	0	0	0	0	0	0	0	0	0	0	0	0	0	0
CCR1	3	1	1	0	0	0	0	0	0	0	0	0	0	0	0	0	0	0	0	0	0	0	0	0	0	0	0	0	0	0	0	0	0	0	0	0	0	0	0	0	0	0	0	0	0	0	0	0	0.44
CCR3	3	1	1	0	0	0	0	0	0	0	0	0	0	0	0	0	0	0	0	0	0	0	0	0	0	0	0	0	0	0	0	0	0	0	0	0	0	0	0	0	0	0	0	0	0	0	0	0	0.44
CFD	19	1	1	0	0	0	0	0	0	0	0	0	0	0	0	0	0	0	0	0	0	0	0	0	0	0	0	0	0	0	0	0	0	0	0	0	0	0	0	0	0	0	0	0	0	0	0	0.45	0
CTSO	4	1	1	0	0	0	0	0	0	0	0	0	0	0	0	0	0	0	0	0	0	0	0	0	0	0	0	0	0	0	0	0	0	0	0	0	0	0	0.65	0	0	0	0	0	0	0	0	0	0
ELANE	19	1	1	0	0	0	0	0	0	0	0	0	0	0	0	0	0	0	0	0	0	0	0	0	0	0	0	0	0	0	0	0	0	0	0	0	0	0	0	0	0	0	0	0	0	0	0	0.45	0
FGFR3	4	1	1	0	0	0	0	0	0	0	0	0	0	0	0	0	0	0	0	0	0	0	0	0	0	0	0	0	0	0	0	0	0	0	0	0	0	0	0	0	0	0	0	0	0	0	0	0	0.55
FLT4	5	1	1	0	0	0	0	0	0	0	0	0	0	0	0	0	0	0	0	0	0	0	0	0.37	0	0	0	0	0	0	0	0	0	0	0	0	0	0	0	0	0	0	0	0	0	0	0	0	0
GPR123	10	1	1	0	0	0	0	0	0	0	0	0	0	0	0	0	0	0	0	0	0	0	0	0	0	0	0	0	0	0	0	0	0	0	0	0	0	0	0	0	0	0	0	0	0.73	0	0	0	0
GZMM	19	1	1	0	0	0	0	0	0	0	0	0	0	0	0	0	0	0	0	0	0	0	0	0	0	0	0	0	0	0	0	0	0	0	0	0	0	0	0	0	0	0	0	0	0	0	0	0.45	0
KDR	4	1	1	0	0	0	0	0	0	0	0	0	0	0	0	0	0	0	0	0	0	0	0	0	0	0	0	0	0	0	0	0	0	0	0.36	0	0	0	0	0	0	0	0	0	0	0	0	0	0
KISS1R	19	1	1	0	0	0	0	0	0	0	0	0	0	0	0	0	0	0	0	0	0	0	0	0	0	0	0	0	0	0	0	0	0	0	0	0	0	0	0	0	0	0	0	0	0	0	0	0.45	0
KIT	4	1	1	0	0	0	0	0	0	0	0	0	0	0	0	0	0	0	0	0	0	0	0	0	0	0	0	0	0	0	0	0	0	0	0.36	0	0	0	0	0	0	0	0	0	0	0	0	0	0
MMP17	12	1	1	0	0	0	0	0	0	0	0	0	0	0	0	0	0	0	0	0	0	0	0	0	0	0	0	0	0	0	0	0	0	0	0.15	0	0	0	0	0	0	0	0	0	0	0	0	0	0
NPY2R	4	1	1	0	0	0	0	0	0	0	0	0	0	0	0	0	0	0	0	0	0	0	0	0	0	0	0	0	0	0	0	0	0	0	0	0	0	0	0.65	0	0	0	0	0	0	0	0	0	0
OR2G6	1	1	1	0	0	0	0	0	0	0	0	0	0	0	0	0	0	0	0	0	0	0	0	0	0	0	0	0	0	0	0	0	0	0	0	0	0	0	0	0	0	0	0	0	0	0	0	0	0
OR2T10	1	1	1	0	0	0	0	0	0	0	0	0	0	0	0	0	0	0	0	0	0	0	0	0.94	0	0	0	0	0	0	0	0	0	0	0	0	0	0	0	0	0	0	0	0	0	0	0	0	0
OR2T3	1	1	1	0	0	0	0	0	0	0	0	0	0	0	0	0	0	0	0	0	0	0	0	0	0	0	0	0	0	0	0	0	0	0	0	0	0	0	0	0	0	0	0	0	0	0	0	0	0
OR2V2	5	1	1	0	0	0	0	0	0	0	0	0	0	0	0	0	0	0	0	0	0	0	0	0	0	0	0	0	0	0	0	0	0	0	0	0	0	0	0	0	0	0	0	0	0	0	0	0.62	0
OSGEPL1	2	1	1	0	0	0	0	0	0	0	0	0	0	0	0	0	0	0	0	0	0	0	0.31	0	0	0	0	0	0	0	0	0	0	0	0	0	0	0	0	0	0	0	0	0	0	0	0	0	0
PRKD3	2	1	1	0	0	0	0	0	0	0	0.46	0	0	0	0	0	0	0	0	0	0	0	0	0	0	0	0	0	0	0	0	0	0	0	0	0	0	0	0	0	0	0	0	0	0	0	0	0	0
PRKG2	4	1	1	0	0	0	0	0	0	0	0	0	0	0	0	0	0	0	0	0	0	0	0	0	0	0	0	0	0	0	0	0	0	0	0	0	0	0	0.58	0	0	0	0	0	0	0	0	0	0
PROL1	4	1	1	0	0	0	0	0	0	0	0	0	0	0	0	0	0	0	0	0	0	0	0	0	0	0	0	0	0	0	0	0	0	0	0	0	0	0	1.08	0	0	0	0	0	0	0	0	0	0
PRTN3	19	1	1	0	0	0	0	0	0	0	0	0	0	0	0	0	0	0	0	0	0	0	0	0	0	0	0	0	0	0	0	0	0	0	0	0	0	0	0	0	0	0	0	0	0	0	0	0.45	0
QPCT	2	1	1	0	0	0	0	0	0	0	0.46	0	0	0	0	0	0	0	0	0	0	0	0	0	0	0	0	0	0	0	0	0	0	0	0	0	0	0	0	0	0	0	0	0	0	0	0	0	0
RHBDD1	2	1	1	0	0	0	0	0	0	0	0	0	0	0	0	0	0	0	0	0	0	0	0.29	0	0	0	0	0	0	0	0	0	0	0	0	0	0	0	0	0	0	0	0	0	0	0	0	0	0
SNRK	3	1	1	0	0	0	0	0	0	0	0	0	0	0	0	0	0	0	0	0	0	0	0	0	0	0	0	0	0	0	0	0	0	0	0	0	0	0	0	0	0	0	0	0	0	0	0	0	0.42
STK11	19	1	1	0	0	0	0	0	0	0	0	0	0	0	0	0	0	0	0	0	0	0	0	0	0	0	0	0	0	0	0	0	0	0	0	0	0	0	0	0	0	0	0	0	0	0	0	0.45	0
STK17B	2	1	1	0	0	0	0	0	0	0	0	0	0	0	0	0	0	0	0	0	0	0	0	0	0	0	0	0	0	0	0	0	0	0	0	0	0	0	0	0	0	0	0	0	0	0	0	0	0
TBCK	4	1	1	0	0	0	0	0	0	0	0	0	0	0	0	0	0	0	0	0	0	0	0	0	0	0	0	0	0	0	0	0	0	0	0	0	0	0	0	0	0	0	0	0	0	0	0	0	0.34
TIMP4	3	1	1	0	0	0	0	0	0	0	0	0	0	0	0	0	0	0	0	0	0	0	0	0	0	0	0	0	0	0	0	0	0	0	0	0	0	0	0	0	0	0	0	0	0	0	0	0	0.4
TMPRSS11D	4	1	1	0	0	0	0	0	0	0	0	0	0	0	0	0	0	0	0	0	0	0	0	0	0	0	0	0	0	0	0	0	0	0	0	0	0	0	0.3	0	0	0	0	0	0	0	0	0	0
TPSAB1	16	1	1	0	0	0	0	0	0	0	0	0	0	0	0	0	0	0	0	0	0	0	0	0.95	0	0	0	0	0	0	0	0	0	0	0	0	0	0	0	0	0	0	0	0	0	0	0	0	0
TPSD1	16	1	1	0	0	0	0	0	0	0	0	0	0	0	0	0	0	0	0	0	0	0	0	0.95	0	0	0	0	0	0	0	0	0	0	0	0	0	0	0	0	0	0	0	0	0	0	0	0	0
TRIB2	2	1	1	0	0	0	0	0	0	0	0.47	0	0	0	0	0	0	0	0	0	0	0	0	0	0	0	0	0	0	0	0	0	0	0	0	0	0	0	0	0	0	0	0	0	0	0	0	0	0
ULK1	12	1	1	0	0	0	0	0	0	0	0	0	0	0	0	0	0	0	0	0	0	0	0	0	0	0	0	0	0	0	0	0	0	0	0.15	0	0	0	0	0	0	0	0	0	0	0	0	0	0
ADAM29	4	1	0	1	0	0	0	0	0	0	-0.57	0	0	0	0	0	0	0	0	0	0	0	0	0	0	0	0	0	0	0	0	0	0	0	0	0	0	0	0	0	0	0	0	0	0	0	0	0	0
ADORA3	1	1	0	1	0	0	0	0	0	0	0	0	0	0	0	0	0	0	0	0	0	0	0	0	0	0	0	0	0	0	0	0	0	0	0	0	0	0	-0.85	0	0	0	0	0	0	0	0	0	0
ATG4C	1	1	0	1	0	0	0	0	0	0	0	0	0	0	0	0	-0.58	0	0	0	0	0	0	0	0	0	0	0	0	0	0	0	0	0	0	0	0	0	0	0	0	0	0	0	0	0	0	0	0
CAPN7	3	1	0	1	0	0	0	0	0	0	0	0	0	0	-0.42	0	0	0	0	0	0	0	0	0	0	0	0	0	0	0	0	0	0	0	0	0	0	0	0	0	0	0	0	0	0	0	0	0	0
CDC14A	1	1	0	1	0	0	0	0	0	0	0	0	0	0	0	0	0	0	0	0	0	0	0	-0.34	0	0	0	0	0	0	0	0	0	0	0	0	0	0	0	0	0	0	0	0	0	0	0	0	0
CDK10	16	1	0	1	0	0	0	0	0	0	0	0	0	0	0	0	0	0	0	0	0	0	0	0	0	0	0	0	0	0	0	0	0	0	0	0	0	0	0	0	0	0	0	0	0	0	0	0	0
CDKL4	2	1	0	1	0	0	0	0	0	0	0	0	0	0	0	0	0	0	0	0	0	0	0	0	0	0	0	0	0	0	0	0	0	0	0	0	0	0	0	0	0	0	-0.48	0	0	0	0	0	0
DPEP1	16	1	0	1	0	0	0	0	0	0	0	0	0	0	0	0	0	0	0	0	0	0	0	0	0	0	0	0	0	0	0	0	0	0	0	0	0	0	0	0	0	0	0	0	0	0	0	0	0
ECEL1	2	1	0	1	0	0	0	0	0	0	0	0	0	0	0	0	0	0	0	0	0	0	0	0	0	0	0	0	0	0	0	0	0	0	0	0	0	0	0	0	0	0	-0.63	0	0	0	0	0	0
ENPEP	4	1	0	1	0	0	0	0	0	0	-0.48	0	0	0	0	0	0	0	0	0	0	0	0	0	0	0	0	0	0	0	0	0	0	0	0	0	0	0	0	0	0	0	0	0	0	0	0	0	0
FZD8	10	1	0	1	0	0	0	0	0	0	0	0	0	0	0	0	0	0	0	0	0	0	0	0	0	0	0	0	0	0	0	0	0	0	0	0	0	0	0	0	0	0	0	0	0	0	0	0	-0.48
GPR39	2	1	0	1	0	0	0	0	0	0	0	0	0	0	0	0	0	0	0	0	0	0	0	0	0	0	0	0	0	0	0	0	0	0	0	0	0	0	-0.47	0	0	0	0	0	0	0	0	0	0
GPR88	1	1	0	1	0	0	0	0	0	0	0	0	0	0	0	0	0	0	0	0	0	0	0	-0.34	0	0	0	0	0	0	0	0	0	0	0	0	0	0	0	0	0	0	0	0	0	0	0	0	0
HIPK1	1	1	0	1	0	0	0	0	0	0	0	0	0	0	0	0	0	0	0	0	0	0	0	0	0	0	0	0	0	0	0	0	0	0	0	0	0	0	-0.85	0	0	0	0	0	0	0	0	0	0
HTRA2	2	1	0	1	0	0	0	0	0	0	0	0	0	0	0	0	0	0	0	0	0	0	0	0	0	0	0	0	0	0	0	0	0	0	0	0	0	0	0	0	0	0	-0.53	0	0	0	0	0	0
LPAR3	1	1	0	1	0	0	0	0	0	0	0	0	0	0	0	0	-0.55	0	0	0	0	0	0	0	0	0	0	0	0	0	0	0	0	0	0	0	0	0	0	0	0	0	0	0	0	0	0	0	0
NR2C2	3	1	0	1	0	0	0	0	0	0	0	0	0	0	-0.42	0	0	0	0	0	0	0	0	0	0	0	0	0	0	0	0	0	0	0	0	0	0	0	0	0	0	0	0	0	0	0	0	0	0
NTSR2	2	1	0	1	0	0	0	0	0	0	0	0	0	0	0	0	0	0	0	0	0	0	0	0	0	0	0	0	0	0	0	0	0	0	0	0	0	0	0	0	0	0	0	0	0	0	0	0	0
OXTR	3	1	0	1	0	0	0	0	0	0	0	0	0	0	0	0	0	0	0	0	0	0	0	0	0	0	0	0	0	0	0	0	0	0	0	0	-0.47	0	0	0	0	0	0	0	0	0	0	0	0
PIGK	1	1	0	1	0	0	0	0	0	0	0	0	0	0	0	0	-0.54	0	0	0	0	0	0	0	0	0	0	0	0	0	0	0	0	0	0	0	0	0	0	0	0	0	0	0	0	0	0	0	0
PKN2	1	1	0	1	0	0	0	0	0	0	0	0	0	0	0	0	-0.55	0	0	0	0	0	0	0	0	0	0	0	0	0	0	0	0	0	0	0	0	0	0	0	0	0	0	0	0	0	0	0	0
PROKR1	2	1	0	1	0	0	0	0	0	0	0	0	0	0	0	0	-0.63	0	0	0	0	0	0	0	0	0	0	0	0	0	0	0	0	0	0	0	0	0	0	0	0	0	0	0	0	0	0	0	0
PRSS12	4	1	0	1	0	0	0	0	0	0	-0.47	0	0	0	0	0	0	0	0	0	0	0	0	0	0	0	0	0	0	0	0	0	0	0	0	0	0	0	0	0	0	0	0	0	0	0	0	0	0
PTPN22	1	1	0	1	0	0	0	0	0	0	0	0	0	0	0	0	0	0	0	0	0	0	0	0	0	0	0	0	0	0	0	0	0	0	0	0	0	0	-0.85	0	0	0	0	0	0	0	0	0	0
RHO	3	1	0	1	0	0	0	-0.5	0	0	0	0	0	0	0	0	0	0	0	0	0	0	0	0	0	0	0	0	0	0	0	0	0	0	0	0	0	0	0	0	0	0	0	0	0	0	0	0	0
ROR1	1	1	0	1	0	0	0	0	0	0	0	0	0	0	0	0	-0.58	0	0	0	0	0	0	0	0	0	0	0	0	0	0	0	0	0	0	0	0	0	0	0	0	0	0	0	0	0	0	0	0
SCTR	2	1	0	1	0	0	0	0	0	0	0	0	0	0	0	0	0	0	0	0	0	0	0	0	0	0	0	0	0	0	0	0	0	0	0	0	0	0	-0.41	0	0	0	0	0	0	0	0	0	0
SPCS3	4	1	0	1	0	0	0	0	0	0	-0.57	0	0	0	0	0	0	0	0	0	0	0	0	0	0	0	0	0	0	0	0	0	0	0	0	0	0	0	0	0	0	0	0	0	0	0	0	0	0
STRADB	2	1	0	1	0	0	0	0	0	0	0	0	0	0	0	0	0	0	0	0	0	0	0	0	0	0	0	0	0	0	0	0	0	0	0	0	0	0	0	0	0	0	-0.46	0	0	0	0	0	0
SYK	9	1	0	1	0	0	0	0	0	0	0	0	0	0	0	0	0	0	0	0	0	0	0	0	0	-0.48	0	0	0	0	0	0	0	0	0	0	0	0	0	0	0	0	0	0	0	0	0	0	0
TACR3	4	1	0	1	0	0	0	0	0	0	-0.47	0	0	0	0	0	0	0	0	0	0	0	0	0	0	0	0	0	0	0	0	0	0	0	0	0	0	0	0	0	0	0	0	0	0	0	0	0	0
USP1	1	1	0	1	0	0	0	0	0	0	0	0	0	0	0	0	-0.58	0	0	0	0	0	0	0	0	0	0	0	0	0	0	0	0	0	0	0	0	0	0	0	0	0	0	0	0	0	0	0	0
USP18	22	1	0	1	0	0	0	0	0	0	0	0	0	0	0	0	0	0	0	0	0	0	0	0	0	0	0	0	0	0	0	0	0	0	0	0	0	0	0	0	0	0	-0.67	0	0	0	0	0	0
[truncated: 1 more columns]
